# Supplementary material for: Organosilicon cluster goes ferroelectric
Source: Natl Sci Rev. 2026 Apr 29;13(14):nwag243. doi: 10.1093/nsr/nwag243 (PMC13411271; doi:10.1093/nsr/nwag243)
Supplement: nwag243_Supplemental_Files [file nwag243_supplemental_files.zip]

Archive with 16 entries (16 files):
- cif files/checkcif_compound-1_300k.pdf
- cif files/checkcif_compound-1_350k.pdf
- cif files/checkcif_compound-2-100K.pdf
- cif files/checkcif_compound-2-300K.pdf
- cif files/checkcif_compound-2-370K.pdf
- cif files/cif_compound-1_300_k.cif
- cif files/cif_compound-1_350k.cif
- cif files/cif_compound-2__100K_auto.cif
- cif files/cif_compound-2_300K.cif
- cif files/cif_compound-2_370K_auto.cif
- CIF/checkCIF_NJUZ-Cd.pdf
- CIF/checkCIF_NJUZ-Int.pdf
- CIF/NJUZ-Cd.cif
- CIF/NJUZ-Int.cif
- Revised_SI_without_marked_changes-2517.pdf
- Supporting_Information-359.pdf
