# Supplementary material for: Organosilicon cluster goes ferroelectric
Source: Natl Sci Rev. 2026 Apr 29;13(14):nwag243. doi: 10.1093/nsr/nwag243 (PMC13411271; doi:10.1093/nsr/nwag243)
Supplement: nwag243_Supplemental_Files [file nwag243_supplemental_files.zip › cif files/cif_compound-1_300_k.cif]

data_xsw-250807-2-300k-sphere_auto
_audit_creation_date               2025-09-30
_audit_creation_method
;
Olex2 1.3
(compiled 2020.11.12 svn.r5f609507 for OlexSys, GUI svn.r6408)
;
_shelx_SHELXL_version_number       '2018/3'
_audit_contact_author_address      ?
_audit_contact_author_email        ?
_audit_contact_author_name         ''
_audit_contact_author_phone        ?
_publ_contact_author_id_orcid      ?
_publ_section_references
;
Dolomanov, O.V., Bourhis, L.J., Gildea, R.J, Howard, J.A.K. & Puschmann, H.
 (2009), J. Appl. Cryst. 42, 339-341.

Sheldrick, G.M. (2015). Acta Cryst. C71, 3-8.
;
_chemical_name_common              ?
_chemical_name_systematic          ?
_chemical_formula_moiety           'C31 H71 N O12 Si8'
_chemical_formula_sum              'C31 H71 N O12 Si8'
_chemical_formula_weight           874.60
_chemical_absolute_configuration   ?
_chemical_melting_point            ?
_chemical_oxdiff_formula           'C H N O Si'
loop_
  _atom_type_symbol
  _atom_type_description
  _atom_type_scat_dispersion_real
  _atom_type_scat_dispersion_imag
  _atom_type_scat_source
 'C' 'C' 0.0181 0.0091 'International Tables Vol C Tables 4.2.6.8 and 6.1.1.4'
 'H' 'H' 0.0000 0.0000 'International Tables Vol C Tables 4.2.6.8 and 6.1.1.4'
 'N' 'N' 0.0311 0.0180 'International Tables Vol C Tables 4.2.6.8 and 6.1.1.4'
 'O' 'O' 0.0492 0.0322 'International Tables Vol C Tables 4.2.6.8 and 6.1.1.4'
 'Si' 'Si' 0.2541 0.3302 'International Tables Vol C Tables 4.2.6.8 and 6.1.1.4'

_shelx_space_group_comment
;
The symmetry employed for this shelxl refinement is uniquely defined
by the following loop, which should always be used as a source of
symmetry information in preference to the above space-group names.
They are only intended as comments.
;
_space_group_crystal_system        'triclinic'
_space_group_IT_number             1
_space_group_name_H-M_alt          'P 1'
_space_group_name_Hall             'P 1'
loop_
  _space_group_symop_operation_xyz
 'x, y, z'

_cell_length_a                     10.1134(2)
_cell_length_b                     11.13790(10)
_cell_length_c                     11.16210(10)
_cell_angle_alpha                  93.8440(10)
_cell_angle_beta                   100.3470(10)
_cell_angle_gamma                  90.9220(10)
_cell_volume                       1233.59(3)
_cell_formula_units_Z              1
_cell_measurement_reflns_used      24461
_cell_measurement_temperature      300.00(10)
_cell_measurement_theta_max        71.9930
_cell_measurement_theta_min        3.9650
_shelx_estimated_absorpt_T_max     0.791
_shelx_estimated_absorpt_T_min     0.791
_exptl_absorpt_coefficient_mu      2.466
_exptl_absorpt_correction_T_max    1.00000
_exptl_absorpt_correction_T_min    0.72637
_exptl_absorpt_correction_type     multi-scan
_exptl_absorpt_process_details
;
CrysAlisPro 1.171.43.129a (Rigaku Oxford Diffraction, 2024)
Empirical absorption correction using spherical harmonics,
implemented in SCALE3 ABSPACK scaling algorithm.
;
_exptl_absorpt_special_details     ?
_exptl_crystal_colour              'clear light colourless'
_exptl_crystal_colour_lustre       clear
_exptl_crystal_colour_modifier     light
_exptl_crystal_colour_primary      colourless
_exptl_crystal_density_diffrn      1.177
_exptl_crystal_density_meas        ?
_exptl_crystal_density_method      ?
_exptl_crystal_description         plate
_exptl_crystal_F_000               472
_exptl_crystal_size_max            0.1
_exptl_crystal_size_mid            0.1
_exptl_crystal_size_min            0.1
_exptl_transmission_factor_max     ?
_exptl_transmission_factor_min     ?
_diffrn_reflns_av_R_equivalents    0.0409
_diffrn_reflns_av_unetI/netI       0.0224
_diffrn_reflns_Laue_measured_fraction_full  0.989
_diffrn_reflns_Laue_measured_fraction_max  0.946
_diffrn_reflns_limit_h_max         12
_diffrn_reflns_limit_h_min         -12
_diffrn_reflns_limit_k_max         13
_diffrn_reflns_limit_k_min         -13
_diffrn_reflns_limit_l_max         13
_diffrn_reflns_limit_l_min         -13
_diffrn_reflns_number              40924
_diffrn_reflns_point_group_measured_fraction_full  0.916
_diffrn_reflns_point_group_measured_fraction_max  0.863
_diffrn_reflns_theta_full          67.684
_diffrn_reflns_theta_max           74.102
_diffrn_reflns_theta_min           3.980
_diffrn_ambient_environment        air
_diffrn_ambient_temperature        300.00(10)
_diffrn_detector                   'Hybrid Pixel Array Detector'
_diffrn_detector_area_resol_mean   10.0000
_diffrn_detector_type              'HyPix-Arc 150'
_diffrn_measured_fraction_theta_full  0.989
_diffrn_measured_fraction_theta_max  0.946
_diffrn_measurement_details
;
List of Runs (angles in degrees, time in seconds):

  # Type    Start    End  Width  t~exp~   \w     \q     \k     \f   Frames
--------------------------------------------------------------------------
  1  \w     22.00  48.00   0.50    0.30    --   60.40-125.00 150.00   52
  2  \w     19.00  45.00   0.50    0.30    --   60.40-125.00  60.00   52
  3  \w     20.00  47.00   0.50    0.30    --   60.40-125.00  30.00   54
  4  \w     23.00  54.00   0.50    0.30    --   60.40-125.00 120.00   62
  5  \w     24.00  69.00   0.50    0.30    --   60.40-125.00   0.00   90
  6  \w     32.00  99.00   0.50    0.30    --   74.97-125.00 150.00  134
  7  \w     18.00  50.00   0.50    0.30    --   60.40-125.00 -60.00   64
  8  \w     32.00  99.00   0.50    0.30    --   74.97-125.00   0.00  134
  9  \w     32.00  97.00   0.50    0.30    --   74.97-125.00  30.00  130
 10  \w     35.00  63.00   0.50    0.30    --   75.32-125.00 -90.00   56
 11  \w     19.00  75.00   0.50    0.30    --   60.40-125.00-120.00  112
 12  \w     20.00  51.00   0.50    0.30    --   60.40-125.00-180.00   62
 13  \w     22.00  48.00   0.50    0.30    --   60.40-125.00-150.00   52
 14  \w     33.00  99.00   0.50    0.30    --   75.32-125.00-120.00  132
 15  \w     34.00  68.00   0.50    0.30    --   75.32-125.00  60.00   68
 16  \w     57.00 121.00   0.50    0.30    --   75.32  15.00-150.00  128
 17  \w     94.00 121.00   0.50    0.30    --   75.32  15.00-120.00   54
 18  \w     86.00 111.00   0.50    0.30    --   70.00  60.00-132.66   50
 19  \w     63.00 118.00   0.50    0.30    --   75.32  15.00 -60.00  110
 20  \w     71.00 112.00   0.50    0.30    --   67.86  18.00  -0.09   82
 21  \w     80.00 119.00   0.50    0.30    --   75.32  15.00  30.00   78
 22  \w     65.00 119.00   0.50    0.30    --   74.97  15.00  90.00  108
 23  \w     62.00 117.00   0.50    0.30    --   74.97  15.00 150.00  110
 24  \w     15.00  40.00   0.50    0.30    --    2.00  68.00 135.27   50
 25  \w     28.00  53.00   0.50    0.30    --   14.00  65.00 159.87   50
 26  \w     24.00  49.00   0.50    0.30    --   10.00  65.00  59.46   50
 27  \w     20.00  45.00   0.50    0.30    --    6.00  67.00   1.61   50
 28  \w     24.00  49.00   0.50    0.30    --   10.00  64.00 -20.91   50
 29  \w     24.00  49.00   0.50    0.30    --   10.00  66.00 -59.82   50
 30  \w     29.00  54.00   0.50    0.30    --   14.00  63.00 -72.16   50
 31  \w     20.00  45.00   0.50    0.30    --    6.00  64.00-105.43   50
 32  \w     29.00  54.00   0.50    0.30    --   14.00  63.00-143.57   50
 33  \w     24.00  49.00   0.50    0.30    --   10.00  65.00-173.96   50
 34  \w     29.00  54.00   0.50    0.30    --   14.00  63.00-117.99   50
 35  \w     51.00  76.00   0.50    0.30    --   34.00  55.00 -66.72   50
 36  \w     51.00  76.00   0.50    0.30    --   34.00  55.00 -34.46   50
 37  \w     30.00  55.00   0.50    0.30    --   14.00  60.00  27.54   50
 38  \w     51.00  76.00   0.50    0.30    --   34.00  54.00 -13.70   50
 39  \w     55.00  80.00   0.50    0.30    --   38.00  54.00-117.21   50
 40  \w     55.00  80.00   0.50    0.30    --   38.00  55.00  16.04   50
 41  \w     55.00  80.00   0.50    0.30    --   38.00  55.00  78.77   50
 42  \w     55.00  80.00   0.50    0.30    --   38.00  54.00 141.98   50
 43  \w     39.00  64.00   0.50    0.30    --   22.00  54.00 120.38   50
 44  \w     29.00  54.00   0.50    0.30    --   14.00  61.00 114.53   50
 45  \w     59.00  84.00   0.50    0.30    --   42.00  54.00 104.12   50
 46  \w     44.00  69.00   0.50    0.30    --   26.00  53.00  17.43   50
 47  \w     52.00  77.00   0.50    0.30    --   34.00  53.00  54.65   50
 48  \w     52.00  77.00   0.50    0.30    --   34.00  53.00  -0.78   50
 49  \w     55.00  80.00   0.50    0.30    --   38.00  54.00 -88.05   50
 50  \w     47.00  72.00   0.50    0.30    --   30.00  54.00-102.90   50
 51  \w     44.00  69.00   0.50    0.30    --   26.00  53.00-135.50   50
 52  \w     48.00  73.00   0.50    0.30    --   30.00  53.00-151.87   50
 53  \w     60.00  85.00   0.50    0.30    --   42.00  53.00-160.40   50
 54  \w     40.00  65.00   0.50    0.30    --   22.00  53.00 -26.80   50
 55  \w     60.00  85.00   0.50    0.30    --   42.00  53.00  37.13   50
 56  \w     68.00  93.00   0.50    0.30    --   50.00  53.00  38.71   50
 57  \w     48.00  73.00   0.50    0.30    --   30.00  53.00 131.53   50
 58  \w     36.00  61.00   0.50    0.30    --   18.00  53.00  93.36   50
 59  \w     60.00  85.00   0.50    0.30    --   42.00  52.00 178.05   50
 60  \w     40.00  65.00   0.50    0.30    --   22.00  53.00  59.59   50
 61  \w     56.00  81.00   0.50    0.30    --   38.00  52.00  65.78   50
 62  \w     48.00  73.00   0.50    0.30    --   30.00  52.00  39.82   50
 63  \w     44.00  69.00   0.50    0.30    --   26.00  52.00 -42.55   50
 64  \w     44.00  69.00   0.50    0.30    --   26.00  52.00-178.43   50
 65  \w     49.00  74.00   0.50    0.30    --   30.00  50.00-114.38   50
 66  \w     56.00  81.00   0.50    0.30    --   38.00  52.00 -56.19   50
 67  \w     57.00  82.00   0.50    0.30    --   38.00  50.00 167.53   50
 68  \w     41.00  66.00   0.50    0.30    --   22.00  50.00 171.32   50
 69  \w    -47.00 -21.00   0.50    0.30    --  -62.00  64.00 112.87   52
 70  \w     11.00  36.00   0.50    0.30    --   -2.00  69.00  99.60   50
 71  \w     11.00  36.00   0.50    0.30    --   -2.00  69.00 -79.12   50
 72  \w    -56.00 -18.00   0.50    0.30    --  -60.77 125.00-120.00   76
 73  \w    -93.00 -31.00   0.50    0.30    --  -73.82 125.00-120.00  124
 74  \w    -68.00 -32.00   0.50    0.30    --  -73.82 125.00-150.00   72
 75  \w    -48.00 -18.00   0.50    0.30    --  -60.77 125.00   0.00   60
 76  \w    -73.00 -31.00   0.50    0.30    --  -73.82 125.00   0.00   84
 77  \w    -98.00 -31.00   0.50    0.30    --  -73.82 125.00  30.00  134
 78  \w   -100.00 -44.00   0.50    0.30    --  -78.89 125.00 -30.36  112
 79  \w    -58.00 -33.00   0.50    0.30    --  -75.45 125.00  90.00   50
 80  \w    -91.00 -32.00   0.50    0.30    --  -73.82 125.00 120.00  118
 81  \w   -108.00 -39.00   0.50    0.30    --  -78.89 139.00 171.50  138
 82  \w    -43.00 -18.00   0.50    0.30    --  -60.77 125.00 150.00   50
 83  \w    -62.00 -37.00   0.50    0.30    --  -78.89 116.00 105.31   50
 84  \w    -97.00 -71.00   0.50    0.30    --  -78.89 116.00 105.31   52
 85  \w    -36.00  -9.00   0.50    0.30    --  -26.00 105.00  70.23   54
 86  \w    -98.00 -60.00   0.50    0.30    --  -78.89 118.00-129.11   76
 87  \w   -119.00 -94.00   0.50    0.30    --  -78.89 -65.00-156.13   50
 88  \w   -116.00 -91.00   0.50    0.30    --  -74.00 -61.00 -32.51   50
 89  \w   -118.00 -93.00   0.50    0.30    --  -78.89 -64.00  12.75   50
 90  \w   -116.00 -91.00   0.50    0.30    --  -74.00 -61.00 -96.20   50
 91  \w   -112.00 -87.00   0.50    0.30    --  -70.00 -61.00-121.82   50
 92  \w   -121.00 -94.00   0.50    0.30    --  -78.89 -60.00 -74.81   54
 93  \w   -106.00 -81.00   0.50    0.30    --  -66.00 -62.00   9.04   50
 94  \w   -114.00 -89.00   0.50    0.30    --  -74.00 -60.00 -42.47   50
 95  \w   -116.00 -91.00   0.50    0.30    --  -74.00 -60.00-124.90   50
 96  \w   -120.00 -95.00   0.50    0.30    --  -78.89 -59.00 -14.57   50
 97  \w   -114.00 -89.00   0.50    0.30    --  -74.00 -62.00  63.41   50
 98  \w   -116.00 -91.00   0.50    0.30    --  -74.00 -59.00  -5.70   50
 99  \w   -112.00 -87.00   0.50    0.30    --  -70.00 -59.00  84.18   50
100  \w   -118.00 -93.00   0.50    0.30    --  -78.00 -60.00 111.93   50
101  \w   -111.00 -86.00   0.50    0.30    --  -70.00 -62.00 172.05   50
102  \w   -120.00 -95.00   0.50    0.30    --  -78.89 -59.00 162.16   50
103  \w   -116.00 -90.00   0.50    0.30    --  -74.00 -58.00  26.50   52
104  \w   -115.00 -90.00   0.50    0.30    --  -74.00 -57.00  45.50   50
105  \w   -116.00 -90.00   0.50    0.30    --  -74.00 -57.00 -66.52   52
106  \w   -101.00 -76.00   0.50    0.30    --  -58.00 -55.00 -15.98   50
107  \w   -105.00 -80.00   0.50    0.30    --  -62.00 -56.00 -95.61   50
108  \w   -109.00 -84.00   0.50    0.30    --  -66.00 -56.00-122.52   50
109  \w   -121.00 -96.00   0.50    0.30    --  -78.89 -59.00-146.56   50
110  \w   -122.00 -97.00   0.50    0.30    --  -78.89 -58.00-157.08   50
111  \w   -101.00 -75.00   0.50    0.30    --  -58.00 -55.00-146.97   52
112  \w   -105.00 -80.00   0.50    0.30    --  -62.00 -55.00 -36.08   50
113  \w   -105.00 -80.00   0.50    0.30    --  -62.00 -55.00  21.15   50
114  \w   -122.00 -97.00   0.50    0.30    --  -78.89 -55.00  18.16   50
115  \w   -105.00 -80.00   0.50    0.30    --  -62.00 -55.00  56.55   50
116  \w    -97.00 -71.00   0.50    0.30    --  -54.00 -55.00 177.11   52
117  \w   -109.00 -83.00   0.50    0.30    --  -66.00 -55.00 128.50   52
118  \w   -101.00 -75.00   0.50    0.30    --  -58.00 -54.00  93.76   52
119  \w   -109.00 -84.00   0.50    0.30    --  -66.00 -55.00  42.89   50
120  \w   -102.00 -76.00   0.50    0.30    --  -58.00 -54.00 110.85   52
121  \w    -98.00 -72.00   0.50    0.30    --  -54.00 -54.00  31.53   52
122  \w   -101.00 -76.00   0.50    0.30    --  -58.00 -55.00 -27.01   50
123  \w    -97.00 -72.00   0.50    0.30    --  -54.00 -55.00-113.31   50
124  \w   -101.00 -75.00   0.50    0.30    --  -58.00 -53.00-119.79   52
125  \w   -102.00 -76.00   0.50    0.30    --  -58.00 -54.00 -87.67   52
126  \w   -102.00 -77.00   0.50    0.30    --  -58.00 -54.00 -70.42   50
127  \w   -106.00 -80.00   0.50    0.30    --  -62.00 -52.00  62.95   52
128  \w   -104.00 -79.00   0.50    0.30    --  -62.00 -53.00  85.39   50
129  \w   -102.00 -77.00   0.50    0.30    --  -58.00 -52.00 101.41   50
130  \w   -102.00 -76.00   0.50    0.30    --  -58.00 -53.00 135.22   52
131  \w   -105.00 -79.00   0.50    0.30    --  -62.00 -54.00 155.60   52
132  \w    -90.00 -64.00   0.50    0.30    --  -46.00 -51.00 172.38   52
133  \w   -106.00 -81.00   0.50    0.30    --  -62.00 -52.00 118.78   50
134  \w   -110.00 -85.00   0.50    0.30    --  -66.00 -49.00 165.50   50
135  \w   -122.00 -97.00   0.50    0.30    --  -78.89 -52.00 110.27   50
136  \w   -105.00 -80.00   0.50    0.30    --  -62.00 -49.00  68.63   50
137  \w   -101.00 -76.00   0.50    0.30    --  -58.00 -50.00 -66.37   50
138  \w   -105.00 -80.00   0.50    0.30    --  -62.00 -48.00 -54.05   50
139  \w   -102.00 -77.00   0.50    0.30    --  -58.00 -52.00-135.87   50
140  \w   -106.00 -80.00   0.50    0.30    --  -62.00 -51.00-162.21   52
141  \w   -117.00 -92.00   0.50    0.30    --  -75.45 -15.00-120.00   50
142  \w   -125.00-100.00   0.50    0.30    --  -78.89 -42.00  68.61   50
;
_diffrn_measurement_device         'four-circle diffractometer'
_diffrn_measurement_device_type    'XtaLAB Synergy R, DW system, HyPix-Arc 150'
_diffrn_measurement_method         '\w scans'
_diffrn_orient_matrix_type        
 'CrysAlisPro convention (1999,Acta A55,543-557)'
_diffrn_orient_matrix_UB_11        -0.0428831000
_diffrn_orient_matrix_UB_12        0.1295336000
_diffrn_orient_matrix_UB_13        0.0276491000
_diffrn_orient_matrix_UB_21        0.1167717000
_diffrn_orient_matrix_UB_22        0.0156882000
_diffrn_orient_matrix_UB_23        0.1098596000
_diffrn_orient_matrix_UB_31        0.0923183000
_diffrn_orient_matrix_UB_32        0.0469963000
_diffrn_orient_matrix_UB_33        -0.0833675000
_diffrn_radiation_monochromator    mirror
_diffrn_radiation_probe            x-ray
_diffrn_radiation_type             'Cu K\a'
_diffrn_radiation_wavelength       1.54184
_diffrn_source                     'Rotating-anode X-ray tube'
_diffrn_source_type                'Rigaku (Cu) X-ray Source'
_reflns_Friedel_coverage           0.825
_reflns_Friedel_fraction_full      0.844
_reflns_Friedel_fraction_max       0.780
_reflns_number_gt                  6878
_reflns_number_total               8648
_reflns_odcompleteness_completeness  99.02
_reflns_odcompleteness_iscentric   1
_reflns_odcompleteness_theta       66.97
_reflns_special_details
;
 Reflections were merged by SHELXL according to the crystal
 class for the calculation of statistics and refinement.
 
 _reflns_Friedel_fraction is defined as the number of unique
 Friedel pairs measured divided by the number that would be
 possible theoretically, ignoring centric projections and
 systematic absences.
;
_reflns_threshold_expression       'I > 2\s(I)'
_computing_cell_refinement         'CrysAlisPro 1.171.43.129a (Rigaku OD, 2024)'
_computing_data_collection        
 'CrysAlisPro system (CCD 43.129a 64-bit (release 29-06-2024))'
_computing_data_reduction          'CrysAlisPro 1.171.43.129a (Rigaku OD, 2024)'
_computing_molecular_graphics      'Olex2 1.3 (Dolomanov et al., 2009)'
_computing_publication_material    'Olex2 1.3 (Dolomanov et al., 2009)'
_computing_structure_refinement    'SHELXL 2018/3 (Sheldrick, 2015)'
_computing_structure_solution      'SHELXS  (Sheldrick, 2008)'
_refine_diff_density_max           0.767
_refine_diff_density_min           -0.522
_refine_diff_density_rms           0.100
_refine_ls_abs_structure_details
;
 Flack x determined using 2842 quotients [(I+)-(I-)]/[(I+)+(I-)]
 (Parsons, Flack and Wagner, Acta Cryst. B69 (2013) 249-259).
;
_refine_ls_abs_structure_Flack     0.464(19)
_refine_ls_extinction_coef         .
_refine_ls_extinction_method       none
_refine_ls_goodness_of_fit_ref     1.219
_refine_ls_hydrogen_treatment      constr
_refine_ls_matrix_type             full
_refine_ls_number_parameters       485
_refine_ls_number_reflns           8648
_refine_ls_number_restraints       432
_refine_ls_R_factor_all            0.0917
_refine_ls_R_factor_gt             0.0828
_refine_ls_restrained_S_all        1.590
_refine_ls_shift/su_max            0.007
_refine_ls_shift/su_mean           0.001
_refine_ls_structure_factor_coef   Fsqd
_refine_ls_weighting_details      
 'w=1/[\s^2^(Fo^2^)+(0.2000P)^2^] where P=(Fo^2^+2Fc^2^)/3'
_refine_ls_weighting_scheme        calc
_refine_ls_wR_factor_gt            0.2636
_refine_ls_wR_factor_ref           0.2838
_refine_special_details            ?
_olex2_refinement_description
;
1. Fixed Uiso
 At 1.2 times of:
  All C(H) groups, All C(H,H) groups, All C(H,H,H,H) groups, All N(H,H) groups
 At 1.5 times of:
  All C(H,H,H) groups
2. Restrained distances
 N10-C9
 1.45 with sigma of 0.02
 C9-C20 = C9A-C20 = C21-C20 = C30-C29 = C29-C13 = C5-C29 = C7-C10 = C7-C11 =
 C7-C27 = C17-C1 = C24-C1 = C19-C1 = C6-C33 = C33-C3 = C33-C16 = C28-C2 = C31-
 C2 = C8-C2 = C4-C32 = C4-C26 = C4-C22 = C25-C23 = C25-C12 = C25-C15
 1.54 with sigma of 0.001
 C30-C29 = C29-C5
 1.54 with sigma of 0.02
 C9-C20
 1.54 with sigma of 0.02
 N10A-C9A
 1.45 with sigma of 0.02
 C9A-C20
 1.54 with sigma of 0.02
 C9-C20 = C9A-C20
 1.54 with sigma of 0.001
 C23-C12
 2.515 with sigma of 0.01
 C12-C15
 2.515 with sigma of 0.01
 C15-C23
 2.515 with sigma of 0.01
 N10A-C9A = N10-C9
 1.45 with sigma of 0.001
 C13-C30
 2.515 with sigma of 0.01
 C13-C5
 2.515 with sigma of 0.01
 C5-C30
 2.515 with sigma of 0.01
 H29-H30B
 2.45 with sigma of 0.01
 C30-C5
 2.515 with sigma of 0.001
 N10-C20
 2.442 with sigma of 0.001
 N10A-C20
 2.442 with sigma of 0.001
 C27-C10
 2.515 with sigma of 0.01
 C27-C11
 2.515 with sigma of 0.01
 C11-C10
 2.515 with sigma of 0.01
 C20-C9 \\sim C20-C9A
 with sigma of 0.02
 C9-N10 \\sim C9A-N10A
 with sigma of 0.02
 C20-N10 \\sim C20-N10A
 with sigma of 0.04
 Si4-C22 \\sim Si1-C21 \\sim Si2-C13 \\sim Si8-C27 \\sim Si5-C23 \\sim Si7-C16
\\sim Si6-C17 \\sim Si3-C31
 with sigma of 0.02
3. Uiso/Uaniso restraints and constraints
All non-hydrogen atoms have similar U: within 2A with sigma of 0.01 and sigma
for terminal atoms of 0.02 within 2A
C29 \\sim C5 \\sim C13 \\sim C30: within 2A with sigma of 0.01 and sigma for
terminal atoms of 0.01 within 2A
C4 \\sim C26 \\sim C22 \\sim C32: within 2A with sigma of 0.01 and sigma for
terminal atoms of 0.01 within 2A
Uanis(N10) \\sim Ueq: with sigma of 0.001 and sigma for terminal atoms of 0.002
4. Others
 Fixed Sof: H20A(0.5) H20B(0.5) H20C(0.5) H20D(0.5) C9(0.5) H9A(0.5) H9B(0.5)
 N10(0.5) H10D(0.5) H10E(0.5) N10A(0.5) H10F(0.5) H10G(0.5) C9A(0.5) H9AA(0.5)
 H9AB(0.5)
 Fixed X: C7(1.37304)
 Fixed Y: C7(0.85902)
 Fixed Z: C7(0.67666)
5.a Riding coordinates:
 C30(H30A,H30B,H30C), C5(H5A,H5B,H5C), C8(H8A,H8B,H8C), C3(H3A,H3B,H3C),
 C26(H26A,H26B,H26C), C12(H12A,H12B,H12C), C28(H28A,H28B,H28C), C19(H19A,H19B,
 H19C), C10(H10A,H10B,H10C), C15(H15A,H15B,H15C), C11(H11A,H11B,H11C), C24(H24A,
 H24B,H24C), C32(H32A,H32B,H32C)
5.b Ternary CH refined with riding coordinates:
 C29(H29), C33(H33), C2(H2), C4(H4), C1(H1), C7(H7), C25(H25)
5.c Secondary CH2 refined with riding coordinates:
 C13(H13A,H13B), C16(H16A,H16B), C17(H17A,H17B), C20(H20A,H20B), C20(H20C,
 H20D), C21(H21A,H21B), C22(H22A,H22B), C23(H23A,H23B), C27(H27A,H27B),
 C31(H31A,H31B), C9(H9A,H9B), C9A(H9AA,H9AB)
5.d X=CH2 refined with riding coordinates:
 N10(H10D,H10E), N10A(H10F,H10G)
5.e Idealised Me refined as rotating group:
 C6(H6A,H6B,H6C)
;
_atom_sites_solution_hydrogens     mixed
_atom_sites_solution_primary       direct
_atom_sites_solution_secondary     ?
loop_
  _atom_site_label
  _atom_site_type_symbol
  _atom_site_fract_x
  _atom_site_fract_y
  _atom_site_fract_z
  _atom_site_U_iso_or_equiv
  _atom_site_adp_type
  _atom_site_occupancy
  _atom_site_site_symmetry_order
  _atom_site_calc_flag
  _atom_site_refinement_flags_posn
  _atom_site_refinement_flags_adp
  _atom_site_refinement_flags_occupancy
  _atom_site_disorder_assembly
  _atom_site_disorder_group
 Si1 Si 0.9800(2) 0.69395(19) 0.1760(2) 0.0645(5) Uani 1 1 d D U . . .
 Si2 Si 1.2671(2) 0.6295(2) 0.2954(2) 0.0642(5) Uani 1 1 d D U . . .
 Si3 Si 1.1777(2) 0.35885(19) 0.2819(2) 0.0662(5) Uani 1 1 d D U . . .
 Si4 Si 0.8899(2) 0.4230(2) 0.1619(2) 0.0684(6) Uani 1 1 d D U . . .
 Si5 Si 0.9014(2) 0.7316(2) 0.4335(2) 0.0669(5) Uani 1 1 d D U . . .
 Si6 Si 1.0987(2) 0.3956(2) 0.5385(2) 0.0656(5) Uani 1 1 d D U . . .
 Si7 Si 0.8105(2) 0.4608(2) 0.4189(2) 0.0667(5) Uani 1 1 d D U . . .
 Si8 Si 1.1892(2) 0.6662(2) 0.5531(2) 0.0668(5) Uani 1 1 d D U . . .
 O11 O 0.8220(5) 0.6032(5) 0.4385(5) 0.0819(15) Uani 1 1 d . U . . .
 O8 O 0.9277(5) 0.7447(5) 0.2934(5) 0.0749(13) Uani 1 1 d . U . . .
 O1 O 1.2594(5) 0.6715(5) 0.4355(5) 0.0795(14) Uani 1 1 d . U . . .
 O10 O 1.2532(6) 0.4823(5) 0.2763(6) 0.0829(15) Uani 1 1 d . U . . .
 O2 O 1.1556(6) 0.3448(5) 0.4168(6) 0.0828(15) Uani 1 1 d . U . . .
 O12 O 1.1648(6) 0.5265(5) 0.5791(5) 0.0786(14) Uani 1 1 d . U . . .
 O3 O 1.0342(5) 0.3588(5) 0.1930(5) 0.0831(15) Uani 1 1 d . U . . .
 O7 O 0.8150(5) 0.4227(5) 0.2786(5) 0.0827(15) Uani 1 1 d . U . . .
 O6 O 1.0470(6) 0.7328(5) 0.5235(5) 0.0780(14) Uani 1 1 d . U . . .
 O9 O 0.9195(6) 0.5589(5) 0.1344(5) 0.0801(14) Uani 1 1 d . U . . .
 O5 O 0.9367(5) 0.4030(5) 0.5059(5) 0.0737(13) Uani 1 1 d . U . . .
 O4 O 1.1412(6) 0.6846(5) 0.2090(5) 0.0841(15) Uani 1 1 d . U . . .
 C13 C 1.4273(6) 0.6819(7) 0.2587(3) 0.079(2) Uani 1 1 d D U . . .
 H13A H 1.440817 0.766002 0.287964 0.095 Uiso 1 1 calc R U . . .
 H13B H 1.498387 0.638043 0.305608 0.095 Uiso 1 1 calc R U . . .
 C16 C 0.6527(6) 0.3998(8) 0.4528(3) 0.083(2) Uani 1 1 d D U . . .
 H16A H 0.578580 0.442220 0.408289 0.100 Uiso 1 1 calc R U . . .
 H16B H 0.642522 0.315808 0.422565 0.100 Uiso 1 1 calc R U . . .
 C17 C 1.1453(6) 0.2935(7) 0.6556(3) 0.089(2) Uani 1 1 d D U . . .
 H17A H 1.109899 0.214303 0.622543 0.107 Uiso 1 1 calc R U . . .
 H17B H 1.242592 0.289282 0.669980 0.107 Uiso 1 1 calc R U . . .
 C20 C 0.9928(3) 0.7749(2) -0.06374(18) 0.132(3) Uani 1 1 d D U . . .
 H20A H 0.971744 0.691830 -0.093775 0.158 Uiso 0.5 1 calc R U P A 1
 H20B H 1.089867 0.784637 -0.043555 0.158 Uiso 0.5 1 calc R U P A 1
 H20C H 1.081839 0.742222 -0.045312 0.158 Uiso 0.5 1 calc R U P B 2
 H20D H 0.997764 0.847700 -0.106047 0.158 Uiso 0.5 1 calc R U P B 2
 C21 C 0.9343(5) 0.8002(7) 0.0534(3) 0.082(2) Uani 1 1 d D U . . .
 H21A H 0.837069 0.799673 0.030899 0.098 Uiso 1 1 calc R U . . .
 H21B H 0.963406 0.880795 0.087254 0.098 Uiso 1 1 calc R U . . .
 C22 C 0.7804(8) 0.3472(3) 0.0231(8) 0.100(3) Uani 1 1 d D U . . .
 H22A H 0.693812 0.385129 0.011803 0.120 Uiso 1 1 calc R U . . .
 H22B H 0.820661 0.361392 -0.047432 0.120 Uiso 1 1 calc R U . . .
 C23 C 0.7975(6) 0.8526(3) 0.4778(8) 0.091(2) Uani 1 1 d D U . . .
 H23A H 0.713969 0.848792 0.419093 0.110 Uiso 1 1 calc R U . . .
 H23B H 0.775141 0.836079 0.556124 0.110 Uiso 1 1 calc R U . . .
 C27 C 1.2967(5) 0.7410(3) 0.6884(6) 0.088(2) Uani 1 1 d D U . . .
 H27A H 1.240892 0.757005 0.749488 0.106 Uiso 1 1 calc R U . . .
 H27B H 1.362795 0.683716 0.720565 0.106 Uiso 1 1 calc R U . . .
 C29 C 1.4472(4) 0.6717(3) 0.1249(3) 0.125(3) Uani 1 1 d D U . . .
 H29 H 1.365316 0.698779 0.074237 0.150 Uiso 1 1 calc DR U . . .
 C30 C 1.4769(7) 0.5447(2) 0.0732(7) 0.180(5) Uani 1 1 d D U . . .
 H30A H 1.553948 0.501601 0.056911 0.270 Uiso 1 1 d R U . . .
 H30B H 1.425458 0.568041 -0.002019 0.270 Uiso 1 1 d DR U . . .
 H30C H 1.422208 0.493871 0.111961 0.270 Uiso 1 1 d R U . . .
 C31 C 1.2819(6) 0.2373(3) 0.2281(8) 0.090(2) Uani 1 1 d D U . . .
 H31A H 1.301427 0.256992 0.149639 0.108 Uiso 1 1 calc R U . . .
 H31B H 1.366975 0.238871 0.284656 0.108 Uiso 1 1 calc R U . . .
 C33 C 0.6419(4) 0.4085(3) 0.5888(3) 0.113(3) Uani 1 1 d D U . . .
 H33 H 0.715933 0.364691 0.633790 0.135 Uiso 1 1 calc R U . . .
 C2 C 1.2236(5) 0.1076(3) 0.2141(3) 0.132(4) Uani 1 1 d D U . . .
 H2 H 1.126240 0.102528 0.184623 0.159 Uiso 1 1 calc R U . . .
 C4 C 0.7564(5) 0.2105(3) 0.0257(3) 0.164(4) Uani 1 1 d D U . . .
 H4 H 0.842056 0.175649 0.060244 0.197 Uiso 1 1 calc R U . . .
 C5 C 1.5636(4) 0.7590(3) 0.1142(8) 0.161(4) Uani 1 1 d D U . . .
 H5A H 1.609731 0.821340 0.170666 0.242 Uiso 1 1 d R U . . .
 H5B H 1.546741 0.787080 0.033536 0.242 Uiso 1 1 d R U . . .
 H5C H 1.618271 0.689310 0.114986 0.242 Uiso 1 1 d R U . . .
 C6 C 0.5081(4) 0.3557(8) 0.6125(8) 0.171(5) Uani 1 1 d D U . . .
 H6A H 0.437795 0.411350 0.590365 0.256 Uiso 1 1 calc R U . . .
 H6B H 0.516254 0.342024 0.697461 0.256 Uiso 1 1 calc R U . . .
 H6C H 0.486776 0.280940 0.564368 0.256 Uiso 1 1 calc R U . . .
 C8 C 1.3024(6) 0.0236(5) 0.1389(5) 0.170(6) Uani 1 1 d D U . . .
 H8A H 1.301750 0.053649 0.060209 0.255 Uiso 1 1 d R U . . .
 H8B H 1.260450 -0.055301 0.128849 0.255 Uiso 1 1 d R U . . .
 H8C H 1.393510 0.019309 0.181019 0.255 Uiso 1 1 d R U . . .
 C9 C 0.9399(3) 0.8570(3) -0.1664(3) 0.129(5) Uani 0.5 1 d D U P C 1
 H9A H 0.962406 0.940439 -0.138629 0.155 Uiso 0.5 1 calc R U P C 1
 H9B H 0.981871 0.837291 -0.236606 0.155 Uiso 0.5 1 calc R U P C 1
 C3 C 0.6530(16) 0.5408(3) 0.6400(8) 0.194(6) Uani 1 1 d D U . . .
 H3A H 0.734429 0.583721 0.678121 0.290 Uiso 1 1 d R U . . .
 H3B H 0.591229 0.541070 0.696081 0.290 Uiso 1 1 d R U . . .
 H3C H 0.613259 0.579180 0.568251 0.290 Uiso 1 1 d R U . . .
 C26 C 0.7176(15) 0.1615(9) -0.1086(3) 0.204(6) Uani 1 1 d D U . . .
 H26A H 0.667950 0.214750 -0.163043 0.306 Uiso 1 1 d R U . . .
 H26B H 0.665050 0.089070 -0.108023 0.306 Uiso 1 1 d R U . . .
 H26C H 0.800140 0.142030 -0.135613 0.306 Uiso 1 1 d R U . . .
 C1 C 1.1033(7) 0.3165(3) 0.7808(3) 0.132(3) Uani 1 1 d D U . . .
 H1 H 1.006637 0.325562 0.753151 0.158 Uiso 1 1 calc R U . . .
 C12 C 0.8724(10) 1.0207(7) 0.3622(3) 0.221(7) Uani 1 1 d D U . . .
 H12A H 0.913823 0.962533 0.314497 0.332 Uiso 1 1 d R U . . .
 H12B H 0.921882 1.095963 0.370387 0.332 Uiso 1 1 d R U . . .
 H12C H 0.781512 1.031703 0.322317 0.332 Uiso 1 1 d R U . . .
 C28 C 1.2652(17) 0.0654(8) 0.3437(3) 0.200(6) Uani 1 1 d D U . . .
 H28A H 1.173336 0.080309 0.349834 0.300 Uiso 1 1 d R U . . .
 H28B H 1.323366 0.100229 0.415604 0.300 Uiso 1 1 d R U . . .
 H28C H 1.277916 -0.019831 0.336394 0.300 Uiso 1 1 d R U . . .
 C19 C 1.1387(16) 0.4436(4) 0.8423(7) 0.209(7) Uani 1 1 d D U . . .
 H19A H 1.181575 0.411191 0.916579 0.313 Uiso 1 1 d R U . . .
 H19B H 1.083255 0.508841 0.861199 0.313 Uiso 1 1 d R U . . .
 H19C H 1.205985 0.472631 0.799819 0.313 Uiso 1 1 d R U . . .
 C7 C 1.373039 0.859020 0.676660 0.161(4) Uani 1 1 d D U . . .
 H7 H 1.444511 0.842366 0.629603 0.193 Uiso 1 1 calc R U . . .
 C10 C 1.2730(6) 0.9456(4) 0.6096(7) 0.260(9) Uani 1 1 d D U . . .
 H10A H 1.205412 0.917248 0.541251 0.391 Uiso 1 1 d R U . . .
 H10B H 1.348912 0.978118 0.580551 0.391 Uiso 1 1 d R U . . .
 H10C H 1.236752 1.007028 0.657711 0.391 Uiso 1 1 d R U . . .
 C25 C 0.8539(4) 0.9829(2) 0.4885(3) 0.136(3) Uani 1 1 d D U . . .
 H25 H 0.941347 0.987667 0.543466 0.164 Uiso 1 1 calc R U . . .
 C15 C 0.7569(5) 1.0676(5) 0.5419(6) 0.209(6) Uani 1 1 d D U . . .
 H15A H 0.668028 1.072542 0.495101 0.314 Uiso 1 1 d R U . . .
 H15B H 0.801088 1.145472 0.551241 0.314 Uiso 1 1 d R U . . .
 H15C H 0.751388 1.040872 0.620892 0.314 Uiso 1 1 d R U . . .
 C11 C 1.4351(11) 0.9152(7) 0.8046(3) 0.231(8) Uani 1 1 d D U . . .
 H11A H 1.505879 0.858919 0.804009 0.346 Uiso 1 1 d R U . . .
 H11B H 1.405209 0.916299 0.881579 0.346 Uiso 1 1 d R U . . .
 H11C H 1.467849 0.994119 0.792779 0.346 Uiso 1 1 d R U . . .
 C24 C 1.0981(16) 0.1996(3) 0.8462(5) 0.175(5) Uani 1 1 d D U . . .
 H24A H 1.063606 0.134250 0.787791 0.263 Uiso 1 1 d R U . . .
 H24B H 1.039605 0.210570 0.904761 0.263 Uiso 1 1 d R U . . .
 H24C H 1.186396 0.181370 0.887371 0.263 Uiso 1 1 d R U . . .
 C32 C 0.6546(5) 0.1841(12) 0.1085(4) 0.213(6) Uani 1 1 d D U . . .
 H32A H 0.675140 0.234062 0.183291 0.320 Uiso 1 1 d R U . . .
 H32B H 0.658260 0.100942 0.126401 0.320 Uiso 1 1 d R U . . .
 H32C H 0.565900 0.200592 0.066711 0.320 Uiso 1 1 d R U . . .
 N10 N 0.7952(3) 0.8404(8) -0.2008(6) 0.211(5) Uani 0.5 1 d D U P C 1
 H10D H 0.753167 0.790365 -0.164492 0.253 Uiso 0.5 1 calc R U P C 1
 H10E H 0.751425 0.880563 -0.257402 0.253 Uiso 0.5 1 calc R U P C 1
 N10A N 0.9620(6) 0.6058(3) -0.2179(4) 0.257(12) Uani 0.5 1 d D U P C 2
 H10F H 1.046800 0.616979 -0.215480 0.309 Uiso 0.5 1 calc R U P C 2
 H10G H 0.918515 0.549339 -0.266196 0.309 Uiso 0.5 1 calc R U P C 2
 C9A C 0.8923(3) 0.6820(3) -0.1405(4) 0.150(6) Uani 0.5 1 d D U P C 2
 H9AA H 0.852028 0.633238 -0.087100 0.181 Uiso 0.5 1 calc R U P C 2
 H9AB H 0.821136 0.723215 -0.190542 0.181 Uiso 0.5 1 calc R U P C 2

loop_
  _atom_site_aniso_label
  _atom_site_aniso_U_11
  _atom_site_aniso_U_22
  _atom_site_aniso_U_33
  _atom_site_aniso_U_23
  _atom_site_aniso_U_13
  _atom_site_aniso_U_12
 Si1 0.0688(11) 0.0636(10) 0.0638(10) 0.0158(9) 0.0149(9) 0.0044(9)
 Si2 0.0639(10) 0.0640(10) 0.0676(11) 0.0113(9) 0.0176(9) 0.0003(9)
 Si3 0.0719(11) 0.0574(10) 0.0719(11) 0.0050(9) 0.0192(9) 0.0103(9)
 Si4 0.0718(12) 0.0671(11) 0.0653(11) 0.0005(9) 0.0115(9) -0.0009(9)
 Si5 0.0764(12) 0.0588(10) 0.0695(11) 0.0064(9) 0.0232(9) 0.0061(9)
 Si6 0.0702(11) 0.0646(11) 0.0652(11) 0.0158(9) 0.0168(9) 0.0061(9)
 Si7 0.0653(11) 0.0654(10) 0.0735(12) 0.0108(9) 0.0219(9) -0.0017(9)
 Si8 0.0735(12) 0.0658(11) 0.0606(10) 0.0040(9) 0.0120(9) -0.0065(9)
 O11 0.083(3) 0.072(3) 0.096(3) 0.004(3) 0.033(3) -0.006(2)
 O8 0.085(3) 0.073(3) 0.073(3) 0.011(2) 0.027(2) 0.008(2)
 O1 0.080(3) 0.086(3) 0.076(3) 0.002(2) 0.025(2) -0.003(3)
 O10 0.088(3) 0.069(3) 0.097(3) 0.012(3) 0.029(3) 0.006(2)
 O2 0.085(3) 0.077(3) 0.090(3) 0.017(3) 0.020(3) 0.014(2)
 O12 0.086(3) 0.081(3) 0.069(3) 0.016(2) 0.011(2) 0.005(3)
 O3 0.078(3) 0.076(3) 0.090(3) -0.003(3) 0.005(3) 0.005(2)
 O7 0.082(3) 0.092(3) 0.075(3) 0.012(3) 0.016(3) -0.009(3)
 O6 0.091(3) 0.074(3) 0.072(3) 0.002(2) 0.020(2) 0.008(2)
 O9 0.086(3) 0.075(3) 0.077(3) 0.007(2) 0.009(3) 0.001(2)
 O5 0.064(2) 0.086(3) 0.075(3) 0.017(2) 0.019(2) 0.006(2)
 O4 0.076(3) 0.090(3) 0.090(3) 0.026(3) 0.017(3) 0.002(3)
 C13 0.063(3) 0.084(4) 0.095(5) 0.016(4) 0.023(3) 0.002(3)
 C16 0.074(4) 0.087(4) 0.093(5) 0.020(4) 0.023(4) -0.003(4)
 C17 0.097(5) 0.091(4) 0.080(4) 0.025(4) 0.011(4) 0.018(4)
 C20 0.164(7) 0.133(6) 0.103(6) 0.043(5) 0.025(5) 0.028(6)
 C21 0.091(4) 0.078(4) 0.083(4) 0.026(4) 0.027(4) 0.004(4)
 C22 0.092(5) 0.108(5) 0.093(5) -0.009(5) 0.008(4) -0.020(4)
 C23 0.091(4) 0.082(4) 0.114(5) 0.017(4) 0.050(4) 0.004(4)
 C27 0.105(5) 0.081(4) 0.073(4) -0.003(4) 0.003(4) -0.006(4)
 C29 0.095(5) 0.165(7) 0.131(6) 0.034(6) 0.056(5) 0.017(5)
 C30 0.178(9) 0.187(10) 0.187(10) 0.040(9) 0.059(9) -0.017(9)
 C31 0.113(5) 0.067(4) 0.090(4) 0.001(3) 0.020(4) 0.033(4)
 C33 0.086(5) 0.171(7) 0.092(5) 0.030(5) 0.036(4) 0.000(5)
 C2 0.158(7) 0.094(6) 0.141(7) -0.001(5) 0.017(6) 0.040(6)
 C4 0.148(6) 0.164(7) 0.157(7) -0.036(6) -0.010(6) -0.064(6)
 C5 0.121(7) 0.219(10) 0.163(9) 0.051(8) 0.064(7) 0.010(7)
 C6 0.125(8) 0.251(14) 0.153(9) 0.032(10) 0.070(7) -0.046(8)
 C8 0.209(12) 0.134(9) 0.146(9) -0.022(8) -0.015(9) 0.058(9)
 C9 0.174(11) 0.148(10) 0.075(7) 0.052(8) 0.026(8) 0.042(9)
 C3 0.223(12) 0.235(15) 0.141(8) -0.055(9) 0.115(8) -0.060(11)
 C26 0.171(10) 0.208(11) 0.205(11) -0.058(9) -0.010(9) -0.049(9)
 C1 0.183(8) 0.140(7) 0.081(5) 0.035(5) 0.035(5) 0.033(7)
 C12 0.272(15) 0.128(9) 0.308(17) 0.065(11) 0.153(13) -0.014(10)
 C28 0.293(16) 0.161(11) 0.166(11) 0.001(9) 0.095(11) 0.061(11)
 C19 0.325(18) 0.197(13) 0.111(8) -0.026(9) 0.073(11) -0.010(14)
 C7 0.195(8) 0.120(6) 0.143(8) 0.006(6) -0.028(7) -0.050(6)
 C10 0.31(2) 0.131(11) 0.315(19) 0.074(12) -0.042(17) -0.002(13)
 C25 0.162(7) 0.075(5) 0.198(8) 0.031(6) 0.092(6) 0.025(5)
 C15 0.275(14) 0.069(5) 0.325(16) 0.001(8) 0.167(12) 0.027(7)
 C11 0.251(14) 0.164(10) 0.225(14) -0.003(10) -0.082(12) -0.103(9)
 C24 0.250(13) 0.208(12) 0.090(6) 0.063(7) 0.071(7) 0.035(10)
 C32 0.215(11) 0.205(11) 0.196(11) -0.039(10) 0.000(10) -0.061(10)
 N10 0.212(6) 0.211(6) 0.210(6) 0.015(3) 0.038(3) 0.006(3)
 N10A 0.25(2) 0.27(2) 0.24(2) 0.04(2) 0.01(2) 0.01(2)
 C9A 0.197(12) 0.142(11) 0.119(10) 0.054(9) 0.029(10) 0.008(10)

_geom_special_details
;
 All esds (except the esd in the dihedral angle between two l.s. planes)
 are estimated using the full covariance matrix.  The cell esds are taken
 into account individually in the estimation of esds in distances, angles
 and torsion angles; correlations between esds in cell parameters are only
 used when they are defined by crystal symmetry.  An approximate (isotropic)
 treatment of cell esds is used for estimating esds involving l.s. planes.
;
loop_
  _geom_bond_atom_site_label_1
  _geom_bond_atom_site_label_2
  _geom_bond_distance
  _geom_bond_site_symmetry_2
  _geom_bond_publ_flag
 Si1 O8 1.574(6) . ?
 Si1 O9 1.620(6) . ?
 Si1 O4 1.612(6) . ?
 Si1 C21 1.870(6) . ?
 Si2 O1 1.618(6) . ?
 Si2 O10 1.640(6) . ?
 Si2 O4 1.610(6) . ?
 Si2 C13 1.837(6) . ?
 Si3 O10 1.572(6) . ?
 Si3 O2 1.579(6) . ?
 Si3 O3 1.604(5) . ?
 Si3 C31 1.862(6) . ?
 Si4 O3 1.627(6) . ?
 Si4 O7 1.620(6) . ?
 Si4 O9 1.599(6) . ?
 Si4 C22 1.876(7) . ?
 Si5 O11 1.638(5) . ?
 Si5 O8 1.648(5) . ?
 Si5 O6 1.626(6) . ?
 Si5 C23 1.819(6) . ?
 Si6 O2 1.638(7) . ?
 Si6 O12 1.597(6) . ?
 Si6 O5 1.618(5) . ?
 Si6 C17 1.794(6) . ?
 Si7 O11 1.587(6) . ?
 Si7 O7 1.603(6) . ?
 Si7 O5 1.628(5) . ?
 Si7 C16 1.836(6) . ?
 Si8 O1 1.605(6) . ?
 Si8 O12 1.624(6) . ?
 Si8 O6 1.620(6) . ?
 Si8 C27 1.835(6) . ?
 C13 H13A 0.9700 . ?
 C13 H13B 0.9700 . ?
 C13 C29 1.5388(14) . ?
 C16 H16A 0.9700 . ?
 C16 H16B 0.9700 . ?
 C16 C33 1.5391(14) . ?
 C17 H17A 0.9700 . ?
 C17 H17B 0.9700 . ?
 C17 C1 1.5392(14) . ?
 C20 H20A 0.9700 . ?
 C20 H20B 0.9700 . ?
 C20 H20C 0.9700 . ?
 C20 H20D 0.9700 . ?
 C20 C21 1.5397(14) . ?
 C20 C9 1.5399(10) . ?
 C20 C9A 1.5400(10) . ?
 C21 H21A 0.9700 . ?
 C21 H21B 0.9700 . ?
 C22 H22A 0.9700 . ?
 C22 H22B 0.9700 . ?
 C22 C4 1.5399(14) . ?
 C23 H23A 0.9700 . ?
 C23 H23B 0.9700 . ?
 C23 C25 1.5395(14) . ?
 C27 H27A 0.9700 . ?
 C27 H27B 0.9700 . ?
 C27 C7 1.5389(14) . ?
 C29 H29 0.9800 . ?
 C29 C30 1.5460(14) . ?
 C29 C5 1.5413(14) . ?
 C30 H30A 0.9599 . ?
 C30 H30B 0.9597 . ?
 C30 H30C 0.9602 . ?
 C31 H31A 0.9700 . ?
 C31 H31B 0.9700 . ?
 C31 C2 1.5398(14) . ?
 C33 H33 0.9800 . ?
 C33 C6 1.5393(14) . ?
 C33 C3 1.5393(14) . ?
 C2 H2 0.9800 . ?
 C2 C8 1.5403(14) . ?
 C2 C28 1.5396(14) . ?
 C4 H4 0.9800 . ?
 C4 C26 1.5399(14) . ?
 C4 C32 1.5399(14) . ?
 C5 H5A 0.9601 . ?
 C5 H5B 0.9600 . ?
 C5 H5C 0.9600 . ?
 C6 H6A 0.9600 . ?
 C6 H6B 0.9600 . ?
 C6 H6C 0.9600 . ?
 C8 H8A 0.9599 . ?
 C8 H8B 0.9603 . ?
 C8 H8C 0.9599 . ?
 C9 H9A 0.9700 . ?
 C9 H9B 0.9700 . ?
 C9 N10 1.4503(14) . ?
 C3 H3A 0.9601 . ?
 C3 H3B 0.9602 . ?
 C3 H3C 0.9601 . ?
 C26 H26A 0.9601 . ?
 C26 H26B 0.9601 . ?
 C26 H26C 0.9604 . ?
 C1 H1 0.9800 . ?
 C1 C19 1.5393(14) . ?
 C1 C24 1.5398(14) . ?
 C12 H12A 0.9601 . ?
 C12 H12B 0.9602 . ?
 C12 H12C 0.9600 . ?
 C12 C25 1.5399(14) . ?
 C28 H28A 0.9601 . ?
 C28 H28B 0.9601 . ?
 C28 H28C 0.9598 . ?
 C19 H19A 0.9600 . ?
 C19 H19B 0.9600 . ?
 C19 H19C 0.9601 . ?
 C7 H7 0.9800 . ?
 C7 C10 1.5393(14) . ?
 C7 C11 1.5394(14) . ?
 C10 H10A 0.9604 . ?
 C10 H10B 0.9600 . ?
 C10 H10C 0.9598 . ?
 C25 H25 0.9800 . ?
 C25 C15 1.5396(14) . ?
 C15 H15A 0.9600 . ?
 C15 H15B 0.9598 . ?
 C15 H15C 0.9598 . ?
 C11 H11A 0.9600 . ?
 C11 H11B 0.9601 . ?
 C11 H11C 0.9601 . ?
 C24 H24A 0.9603 . ?
 C24 H24B 0.9602 . ?
 C24 H24C 0.9598 . ?
 C32 H32A 0.9600 . ?
 C32 H32B 0.9598 . ?
 C32 H32C 0.9603 . ?
 N10 H10D 0.8600 . ?
 N10 H10E 0.8600 . ?
 N10A H10F 0.8600 . ?
 N10A H10G 0.8600 . ?
 N10A C9A 1.4503(14) . ?
 C9A H9AA 0.9700 . ?
 C9A H9AB 0.9700 . ?

loop_
  _geom_angle_atom_site_label_1
  _geom_angle_atom_site_label_2
  _geom_angle_atom_site_label_3
  _geom_angle
  _geom_angle_site_symmetry_1
  _geom_angle_site_symmetry_3
  _geom_angle_publ_flag
 O8 Si1 O9 110.5(3) . . ?
 O8 Si1 O4 108.6(3) . . ?
 O8 Si1 C21 108.6(2) . . ?
 O9 Si1 C21 112.3(3) . . ?
 O4 Si1 O9 107.0(3) . . ?
 O4 Si1 C21 109.8(3) . . ?
 O1 Si2 O10 109.3(3) . . ?
 O1 Si2 C13 110.0(2) . . ?
 O10 Si2 C13 110.2(3) . . ?
 O4 Si2 O1 107.9(3) . . ?
 O4 Si2 O10 108.2(3) . . ?
 O4 Si2 C13 111.3(3) . . ?
 O10 Si3 O2 109.3(3) . . ?
 O10 Si3 O3 108.6(3) . . ?
 O10 Si3 C31 107.5(3) . . ?
 O2 Si3 O3 109.1(3) . . ?
 O2 Si3 C31 112.2(3) . . ?
 O3 Si3 C31 110.0(3) . . ?
 O3 Si4 C22 111.6(3) . . ?
 O7 Si4 O3 109.8(3) . . ?
 O7 Si4 C22 110.5(4) . . ?
 O9 Si4 O3 107.3(3) . . ?
 O9 Si4 O7 109.3(3) . . ?
 O9 Si4 C22 108.3(3) . . ?
 O11 Si5 O8 109.0(3) . . ?
 O11 Si5 C23 108.4(3) . . ?
 O8 Si5 C23 110.4(3) . . ?
 O6 Si5 O11 109.4(3) . . ?
 O6 Si5 O8 107.9(3) . . ?
 O6 Si5 C23 111.8(3) . . ?
 O2 Si6 C17 108.2(3) . . ?
 O12 Si6 O2 107.7(3) . . ?
 O12 Si6 O5 110.2(3) . . ?
 O12 Si6 C17 111.3(3) . . ?
 O5 Si6 O2 109.3(3) . . ?
 O5 Si6 C17 110.0(3) . . ?
 O11 Si7 O7 108.5(3) . . ?
 O11 Si7 O5 109.3(3) . . ?
 O11 Si7 C16 112.5(3) . . ?
 O7 Si7 O5 109.5(3) . . ?
 O7 Si7 C16 107.8(3) . . ?
 O5 Si7 C16 109.2(3) . . ?
 O1 Si8 O12 109.3(3) . . ?
 O1 Si8 O6 107.5(3) . . ?
 O1 Si8 C27 110.7(3) . . ?
 O12 Si8 C27 108.5(2) . . ?
 O6 Si8 O12 110.4(3) . . ?
 O6 Si8 C27 110.5(3) . . ?
 Si7 O11 Si5 151.4(4) . . ?
 Si1 O8 Si5 151.3(4) . . ?
 Si8 O1 Si2 150.9(4) . . ?
 Si3 O10 Si2 152.4(4) . . ?
 Si3 O2 Si6 150.6(4) . . ?
 Si6 O12 Si8 151.3(4) . . ?
 Si3 O3 Si4 146.5(4) . . ?
 Si7 O7 Si4 150.6(4) . . ?
 Si8 O6 Si5 145.1(4) . . ?
 Si4 O9 Si1 152.0(4) . . ?
 Si6 O5 Si7 145.4(4) . . ?
 Si2 O4 Si1 146.7(4) . . ?
 Si2 C13 H13A 107.5 . . ?
 Si2 C13 H13B 107.5 . . ?
 H13A C13 H13B 107.0 . . ?
 C29 C13 Si2 119.2(3) . . ?
 C29 C13 H13A 107.5 . . ?
 C29 C13 H13B 107.5 . . ?
 Si7 C16 H16A 108.5 . . ?
 Si7 C16 H16B 108.5 . . ?
 H16A C16 H16B 107.5 . . ?
 C33 C16 Si7 115.0(4) . . ?
 C33 C16 H16A 108.5 . . ?
 C33 C16 H16B 108.5 . . ?
 Si6 C17 H17A 107.3 . . ?
 Si6 C17 H17B 107.3 . . ?
 H17A C17 H17B 106.9 . . ?
 C1 C17 Si6 120.2(4) . . ?
 C1 C17 H17A 107.3 . . ?
 C1 C17 H17B 107.3 . . ?
 H20A C20 H20B 107.6 . . ?
 H20C C20 H20D 109.0 . . ?
 C21 C20 H20A 108.7 . . ?
 C21 C20 H20B 108.7 . . ?
 C21 C20 H20C 111.0 . . ?
 C21 C20 H20D 111.0 . . ?
 C21 C20 C9 114.1(3) . . ?
 C21 C20 C9A 103.7(3) . . ?
 C9 C20 H20A 108.7 . . ?
 C9 C20 H20B 108.7 . . ?
 C9A C20 H20C 111.0 . . ?
 C9A C20 H20D 111.0 . . ?
 Si1 C21 H21A 108.2 . . ?
 Si1 C21 H21B 108.2 . . ?
 C20 C21 Si1 116.5(4) . . ?
 C20 C21 H21A 108.2 . . ?
 C20 C21 H21B 108.2 . . ?
 H21A C21 H21B 107.3 . . ?
 Si4 C22 H22A 108.3 . . ?
 Si4 C22 H22B 108.3 . . ?
 H22A C22 H22B 107.4 . . ?
 C4 C22 Si4 115.8(4) . . ?
 C4 C22 H22A 108.3 . . ?
 C4 C22 H22B 108.3 . . ?
 Si5 C23 H23A 107.7 . . ?
 Si5 C23 H23B 107.7 . . ?
 H23A C23 H23B 107.1 . . ?
 C25 C23 Si5 118.6(4) . . ?
 C25 C23 H23A 107.7 . . ?
 C25 C23 H23B 107.7 . . ?
 Si8 C27 H27A 107.4 . . ?
 Si8 C27 H27B 107.4 . . ?
 H27A C27 H27B 107.0 . . ?
 C7 C27 Si8 119.6(3) . . ?
 C7 C27 H27A 107.4 . . ?
 C7 C27 H27B 107.4 . . ?
 C13 C29 H29 107.9 . . ?
 C13 C29 C30 116.0(5) . . ?
 C13 C29 C5 107.7(4) . . ?
 C30 C29 H29 107.9 . . ?
 C5 C29 H29 107.9 . . ?
 C5 C29 C30 109.03(13) . . ?
 C29 C30 H30A 137.4 . . ?
 C29 C30 H30B 84.9 . . ?
 C29 C30 H30C 102.2 . . ?
 H30A C30 H30B 109.5 . . ?
 H30A C30 H30C 109.5 . . ?
 H30B C30 H30C 109.5 . . ?
 Si3 C31 H31A 107.9 . . ?
 Si3 C31 H31B 107.9 . . ?
 H31A C31 H31B 107.2 . . ?
 C2 C31 Si3 117.7(4) . . ?
 C2 C31 H31A 107.9 . . ?
 C2 C31 H31B 107.9 . . ?
 C16 C33 H33 108.7 . . ?
 C16 C33 C6 113.0(5) . . ?
 C16 C33 C3 110.5(5) . . ?
 C6 C33 H33 108.7 . . ?
 C6 C33 C3 107.3(7) . . ?
 C3 C33 H33 108.7 . . ?
 C31 C2 H2 113.2 . . ?
 C31 C2 C8 111.4(4) . . ?
 C8 C2 H2 113.2 . . ?
 C28 C2 C31 102.4(6) . . ?
 C28 C2 H2 113.2 . . ?
 C28 C2 C8 102.3(5) . . ?
 C22 C4 H4 107.9 . . ?
 C22 C4 C32 110.7(7) . . ?
 C26 C4 C22 106.0(5) . . ?
 C26 C4 H4 107.9 . . ?
 C26 C4 C32 116.0(6) . . ?
 C32 C4 H4 107.9 . . ?
 C29 C5 H5A 130.9 . . ?
 C29 C5 H5B 107.9 . . ?
 C29 C5 H5C 86.2 . . ?
 H5A C5 H5B 109.5 . . ?
 H5A C5 H5C 109.4 . . ?
 H5B C5 H5C 109.5 . . ?
 C33 C6 H6A 109.5 . . ?
 C33 C6 H6B 109.5 . . ?
 C33 C6 H6C 109.5 . . ?
 H6A C6 H6B 109.5 . . ?
 H6A C6 H6C 109.5 . . ?
 H6B C6 H6C 109.5 . . ?
 C2 C8 H8A 109.9 . . ?
 C2 C8 H8B 108.9 . . ?
 C2 C8 H8C 109.7 . . ?
 H8A C8 H8B 109.4 . . ?
 H8A C8 H8C 109.5 . . ?
 H8B C8 H8C 109.5 . . ?
 C20 C9 H9A 109.8 . . ?
 C20 C9 H9B 109.8 . . ?
 H9A C9 H9B 108.2 . . ?
 N10 C9 C20 109.44(13) . . ?
 N10 C9 H9A 109.8 . . ?
 N10 C9 H9B 109.8 . . ?
 C33 C3 H3A 125.9 . . ?
 C33 C3 H3B 101.5 . . ?
 C33 C3 H3C 100.0 . . ?
 H3A C3 H3B 109.5 . . ?
 H3A C3 H3C 109.5 . . ?
 H3B C3 H3C 109.5 . . ?
 C4 C26 H26A 115.8 . . ?
 C4 C26 H26B 106.0 . . ?
 C4 C26 H26C 106.5 . . ?
 H26A C26 H26B 109.5 . . ?
 H26A C26 H26C 109.4 . . ?
 H26B C26 H26C 109.5 . . ?
 C17 C1 H1 98.9 . . ?
 C17 C1 C24 111.8(5) . . ?
 C19 C1 C17 114.9(6) . . ?
 C19 C1 H1 98.9 . . ?
 C19 C1 C24 126.3(4) . . ?
 C24 C1 H1 98.9 . . ?
 H12A C12 H12B 109.5 . . ?
 H12A C12 H12C 109.5 . . ?
 H12B C12 H12C 109.5 . . ?
 C25 C12 H12A 115.4 . . ?
 C25 C12 H12B 110.3 . . ?
 C25 C12 H12C 102.5 . . ?
 C2 C28 H28A 83.9 . . ?
 C2 C28 H28B 132.7 . . ?
 C2 C28 H28C 107.8 . . ?
 H28A C28 H28B 109.5 . . ?
 H28A C28 H28C 109.5 . . ?
 H28B C28 H28C 109.5 . . ?
 C1 C19 H19A 91.4 . . ?
 C1 C19 H19B 131.7 . . ?
 C1 C19 H19C 103.1 . . ?
 H19A C19 H19B 109.5 . . ?
 H19A C19 H19C 109.5 . . ?
 H19B C19 H19C 109.4 . . ?
 C27 C7 H7 109.5 . . ?
 C27 C7 C10 108.4(3) . . ?
 C27 C7 C11 109.6(4) . . ?
 C10 C7 H7 109.5 . . ?
 C10 C7 C11 110.2(5) . . ?
 C11 C7 H7 109.5 . . ?
 C7 C10 H10A 121.3 . . ?
 C7 C10 H10B 85.9 . . ?
 C7 C10 H10C 118.0 . . ?
 H10A C10 H10B 109.5 . . ?
 H10A C10 H10C 109.5 . . ?
 H10B C10 H10C 109.5 . . ?
 C23 C25 C12 110.1(5) . . ?
 C23 C25 H25 109.0 . . ?
 C12 C25 H25 109.0 . . ?
 C15 C25 C23 109.5(4) . . ?
 C15 C25 C12 110.2(5) . . ?
 C15 C25 H25 109.0 . . ?
 C25 C15 H15A 117.0 . . ?
 C25 C15 H15B 104.8 . . ?
 C25 C15 H15C 106.2 . . ?
 H15A C15 H15B 109.5 . . ?
 H15A C15 H15C 109.5 . . ?
 H15B C15 H15C 109.5 . . ?
 C7 C11 H11A 87.1 . . ?
 C7 C11 H11B 132.1 . . ?
 C7 C11 H11C 106.1 . . ?
 H11A C11 H11B 109.5 . . ?
 H11A C11 H11C 109.5 . . ?
 H11B C11 H11C 109.5 . . ?
 C1 C24 H24A 109.8 . . ?
 C1 C24 H24B 108.6 . . ?
 C1 C24 H24C 110.1 . . ?
 H24A C24 H24B 109.4 . . ?
 H24A C24 H24C 109.5 . . ?
 H24B C24 H24C 109.5 . . ?
 C4 C32 H32A 110.0 . . ?
 C4 C32 H32B 109.6 . . ?
 C4 C32 H32C 108.9 . . ?
 H32A C32 H32B 109.5 . . ?
 H32A C32 H32C 109.5 . . ?
 H32B C32 H32C 109.5 . . ?
 C9 N10 H10D 120.0 . . ?
 C9 N10 H10E 120.0 . . ?
 H10D N10 H10E 120.0 . . ?
 H10F N10A H10G 120.0 . . ?
 C9A N10A H10F 120.0 . . ?
 C9A N10A H10G 120.0 . . ?
 C20 C9A H9AA 109.8 . . ?
 C20 C9A H9AB 109.8 . . ?
 N10A C9A C20 109.45(13) . . ?
 N10A C9A H9AA 109.8 . . ?
 N10A C9A H9AB 109.8 . . ?
 H9AA C9A H9AB 108.2 . . ?

loop_
  _geom_torsion_atom_site_label_1
  _geom_torsion_atom_site_label_2
  _geom_torsion_atom_site_label_3
  _geom_torsion_atom_site_label_4
  _geom_torsion
  _geom_torsion_site_symmetry_1
  _geom_torsion_site_symmetry_2
  _geom_torsion_site_symmetry_3
  _geom_torsion_site_symmetry_4
  _geom_torsion_publ_flag
 Si2 C13 C29 C30 -76.9(6) . . . . ?
 Si2 C13 C29 C5 160.6(4) . . . . ?
 Si3 C31 C2 C8 165.3(5) . . . . ?
 Si3 C31 C2 C28 -86.0(8) . . . . ?
 Si4 C22 C4 C26 -157.4(7) . . . . ?
 Si4 C22 C4 C32 76.0(6) . . . . ?
 Si5 C23 C25 C12 65.6(7) . . . . ?
 Si5 C23 C25 C15 -173.1(5) . . . . ?
 Si6 C17 C1 C19 -51.5(8) . . . . ?
 Si6 C17 C1 C24 155.9(7) . . . . ?
 Si7 C16 C33 C6 -179.8(5) . . . . ?
 Si7 C16 C33 C3 60.0(9) . . . . ?
 Si8 C27 C7 C10 49.7(5) . . . . ?
 Si8 C27 C7 C11 170.0(5) . . . . ?
 O11 Si5 O8 Si1 -51.2(8) . . . . ?
 O11 Si5 O6 Si8 58.9(7) . . . . ?
 O11 Si5 C23 C25 176.1(5) . . . . ?
 O11 Si7 O7 Si4 57.9(9) . . . . ?
 O11 Si7 O5 Si6 -60.0(7) . . . . ?
 O11 Si7 C16 C33 -70.6(6) . . . . ?
 O8 Si1 O9 Si4 -51.2(9) . . . . ?
 O8 Si1 O4 Si2 57.4(8) . . . . ?
 O8 Si1 C21 C20 172.3(4) . . . . ?
 O8 Si5 O11 Si7 56.8(9) . . . . ?
 O8 Si5 O6 Si8 -59.5(7) . . . . ?
 O8 Si5 C23 C25 -64.6(6) . . . . ?
 O1 Si2 O10 Si3 56.2(10) . . . . ?
 O1 Si2 O4 Si1 -57.3(8) . . . . ?
 O1 Si2 C13 C29 -169.6(4) . . . . ?
 O1 Si8 O12 Si6 -60.7(9) . . . . ?
 O1 Si8 O6 Si5 60.6(7) . . . . ?
 O1 Si8 C27 C7 40.5(5) . . . . ?
 O10 Si2 O1 Si8 -48.1(9) . . . . ?
 O10 Si2 O4 Si1 60.8(8) . . . . ?
 O10 Si2 C13 C29 69.9(5) . . . . ?
 O10 Si3 O2 Si6 54.9(9) . . . . ?
 O10 Si3 O3 Si4 -60.5(8) . . . . ?
 O10 Si3 C31 C2 -174.7(5) . . . . ?
 O2 Si3 O10 Si2 -57.7(10) . . . . ?
 O2 Si3 O3 Si4 58.6(8) . . . . ?
 O2 Si3 C31 C2 65.1(6) . . . . ?
 O2 Si6 O12 Si8 61.8(9) . . . . ?
 O2 Si6 O5 Si7 -58.7(7) . . . . ?
 O2 Si6 C17 C1 -178.9(5) . . . . ?
 O12 Si6 O2 Si3 -55.8(9) . . . . ?
 O12 Si6 O5 Si7 59.5(7) . . . . ?
 O12 Si6 C17 C1 62.9(6) . . . . ?
 O12 Si8 O1 Si2 49.1(9) . . . . ?
 O12 Si8 O6 Si5 -58.6(7) . . . . ?
 O12 Si8 C27 C7 160.4(4) . . . . ?
 O3 Si3 O10 Si2 61.2(10) . . . . ?
 O3 Si3 O2 Si6 -63.7(9) . . . . ?
 O3 Si3 C31 C2 -56.6(6) . . . . ?
 O3 Si4 O7 Si7 60.6(9) . . . . ?
 O3 Si4 O9 Si1 -66.6(9) . . . . ?
 O3 Si4 C22 C4 54.3(7) . . . . ?
 O7 Si4 O3 Si3 -57.7(8) . . . . ?
 O7 Si4 O9 Si1 52.4(9) . . . . ?
 O7 Si4 C22 C4 -68.2(6) . . . . ?
 O7 Si7 O11 Si5 -58.3(9) . . . . ?
 O7 Si7 O5 Si6 58.7(7) . . . . ?
 O7 Si7 C16 C33 169.9(5) . . . . ?
 O6 Si5 O11 Si7 -61.0(9) . . . . ?
 O6 Si5 O8 Si1 67.5(8) . . . . ?
 O6 Si5 C23 C25 55.5(7) . . . . ?
 O6 Si8 O1 Si2 -70.7(9) . . . . ?
 O6 Si8 O12 Si6 57.3(9) . . . . ?
 O6 Si8 C27 C7 -78.4(4) . . . . ?
 O9 Si1 O8 Si5 50.2(9) . . . . ?
 O9 Si1 O4 Si2 -61.8(8) . . . . ?
 O9 Si1 C21 C20 -65.1(5) . . . . ?
 O9 Si4 O3 Si3 61.0(8) . . . . ?
 O9 Si4 O7 Si7 -56.9(9) . . . . ?
 O9 Si4 C22 C4 172.1(5) . . . . ?
 O5 Si6 O2 Si3 63.9(9) . . . . ?
 O5 Si6 O12 Si8 -57.4(9) . . . . ?
 O5 Si6 C17 C1 -59.5(6) . . . . ?
 O5 Si7 O11 Si5 61.1(9) . . . . ?
 O5 Si7 O7 Si4 -61.3(9) . . . . ?
 O5 Si7 C16 C33 51.0(6) . . . . ?
 O4 Si1 O8 Si5 -66.8(8) . . . . ?
 O4 Si1 O9 Si4 66.8(9) . . . . ?
 O4 Si1 C21 C20 53.8(5) . . . . ?
 O4 Si2 O1 Si8 69.4(9) . . . . ?
 O4 Si2 O10 Si3 -61.0(10) . . . . ?
 O4 Si2 C13 C29 -50.1(6) . . . . ?
 C13 Si2 O1 Si8 -169.1(7) . . . . ?
 C13 Si2 O10 Si3 177.2(8) . . . . ?
 C13 Si2 O4 Si1 -178.0(7) . . . . ?
 C16 Si7 O11 Si5 -177.4(7) . . . . ?
 C16 Si7 O7 Si4 180.0(8) . . . . ?
 C16 Si7 O5 Si6 176.5(6) . . . . ?
 C17 Si6 O2 Si3 -176.2(8) . . . . ?
 C17 Si6 O12 Si8 -179.7(8) . . . . ?
 C17 Si6 O5 Si7 -177.4(6) . . . . ?
 C21 Si1 O8 Si5 173.9(7) . . . . ?
 C21 Si1 O9 Si4 -172.7(8) . . . . ?
 C21 Si1 O4 Si2 176.0(7) . . . . ?
 C21 C20 C9 N10 -60.5(6) . . . . ?
 C21 C20 C9A N10A -150.8(4) . . . . ?
 C22 Si4 O3 Si3 179.4(7) . . . . ?
 C22 Si4 O7 Si7 -175.9(7) . . . . ?
 C22 Si4 O9 Si1 172.8(8) . . . . ?
 C23 Si5 O11 Si7 176.9(8) . . . . ?
 C23 Si5 O8 Si1 -170.1(7) . . . . ?
 C23 Si5 O6 Si8 179.0(6) . . . . ?
 C27 Si8 O1 Si2 168.5(7) . . . . ?
 C27 Si8 O12 Si6 178.5(8) . . . . ?
 C27 Si8 O6 Si5 -178.6(6) . . . . ?
 C31 Si3 O10 Si2 -179.7(8) . . . . ?
 C31 Si3 O2 Si6 174.1(7) . . . . ?
 C31 Si3 O3 Si4 -177.9(7) . . . . ?
 C9 C20 C21 Si1 173.9(3) . . . . ?
 C9A C20 C21 Si1 84.9(4) . . . . ?

_shelx_res_file
;
TITL XSW-250807-2-300k-SPHERE_auto in P1 #1
    xsw-250807-2-300k-sphere_auto.res
    created by SHELXL-2018/3 at 20:21:45 on 30-Sep-2025
CELL 1.54184 10.1134 11.1379 11.1621 93.844 100.347 90.922
ZERR 1 0.0002 0.0001 0.0001 0.001 0.001 0.001
LATT -1
SFAC C H N O Si
UNIT 31 71 1 12 8
DFIX 1.45 N10 C9
SIMU 0.01 0.02 2
DFIX 1.54 0.001 C9 C20 C9A C20 C21 C20 C30 C29 C29 C13 C5 C29 C7 C10 C7 C11 =
 C7 C27 C17 C1 C24 C1 C19 C1 C6 C33 C33 C3 C33 C16 C28 C2 C31 C2 C8 C2 C4 =
 C32 C4 C26 C4 C22 C25 C23 C25 C12 C25 C15
DFIX 1.54 C30 C29 C29 C5
DFIX 1.54 C9 C20
DANG 2.515 0.001 C30 C5
DANG 2.442 0.001 N10 C20
ISOR 0.001 0.002 N10
SADI C20 C9 C20 C9A
SADI C9 N10 C9A N10A
SADI 0.04 C20 N10 C20 N10A
DFIX 1.45 N10A C9A
DFIX 1.54 C9A C20
DANG 2.442 0.001 N10A C20
DFIX 1.54 0.001 C9 C20 C9A C20
DANG 2.515 0.01 C27 C10
DANG 2.515 0.01 C27 C11
DANG 2.515 0.01 C11 C10
DFIX 2.515 0.01 C23 C12
DFIX 2.515 0.01 C12 C15
DFIX 2.515 0.01 C15 C23
DFIX 1.45 0.001 N10A C9A N10 C9
SADI Si4 C22 Si1 C21 Si2 C13 Si8 C27 Si5 C23 Si7 C16 Si6 C17 Si3 C31
DFIX 2.515 0.01 C13 C30
DFIX 2.515 0.01 C13 C5
DFIX 2.515 0.01 C5 C30
SIMU 0.01 0.01 2 C29 C5 C13 C30
SIMU 0.01 0.01 2 C4 C26 C22 C32
DFIX 2.45 0.01 H29 H30b

L.S. 2
PLAN  50
SIZE 0.1 0.1 0.1
TEMP 27
CONF
MORE -1
BOND $H
fmap 2
acta
REM <olex2.extras>
REM <HklSrc "%.\\XSW-250807-2-300k-SPHERE_auto.hkl">
REM </olex2.extras>

WGHT    0.200000
FVAR       0.79560
SI1   5    0.979983    0.693946    0.175978    11.00000    0.06880    0.06363 =
         0.06375    0.01582    0.01487    0.00438
SI2   5    1.267143    0.629487    0.295370    11.00000    0.06388    0.06397 =
         0.06763    0.01134    0.01756    0.00026
SI3   5    1.177733    0.358851    0.281910    11.00000    0.07187    0.05742 =
         0.07195    0.00502    0.01922    0.01034
SI4   5    0.889920    0.422956    0.161930    11.00000    0.07178    0.06711 =
         0.06534    0.00049    0.01152   -0.00088
SI5   5    0.901386    0.731638    0.433483    11.00000    0.07644    0.05876 =
         0.06948    0.00638    0.02319    0.00607
SI6   5    1.098748    0.395613    0.538533    11.00000    0.07023    0.06459 =
         0.06524    0.01585    0.01683    0.00606
SI7   5    0.810545    0.460761    0.418852    11.00000    0.06534    0.06537 =
         0.07353    0.01084    0.02194   -0.00171
SI8   5    1.189188    0.666173    0.553107    11.00000    0.07348    0.06582 =
         0.06065    0.00396    0.01204   -0.00650
O11   4    0.821987    0.603220    0.438458    11.00000    0.08328    0.07248 =
         0.09564    0.00369    0.03286   -0.00612
O8    4    0.927680    0.744666    0.293423    11.00000    0.08456    0.07307 =
         0.07311    0.01134    0.02741    0.00807
O1    4    1.259424    0.671535    0.435489    11.00000    0.07998    0.08577 =
         0.07623    0.00181    0.02530   -0.00314
O10   4    1.253243    0.482260    0.276349    11.00000    0.08825    0.06903 =
         0.09709    0.01182    0.02917    0.00608
O2    4    1.155608    0.344820    0.416848    11.00000    0.08513    0.07655 =
         0.09002    0.01701    0.01953    0.01382
O12   4    1.164824    0.526539    0.579059    11.00000    0.08620    0.08077 =
         0.06926    0.01569    0.01113    0.00504
O3    4    1.034224    0.358783    0.193019    11.00000    0.07767    0.07643 =
         0.09016   -0.00329    0.00507    0.00534
O7    4    0.814976    0.422685    0.278586    11.00000    0.08230    0.09181 =
         0.07527    0.01238    0.01627   -0.00906
O6    4    1.047022    0.732801    0.523497    11.00000    0.09066    0.07354 =
         0.07170    0.00196    0.02046    0.00761
O9    4    0.919498    0.558927    0.134387    11.00000    0.08587    0.07489 =
         0.07749    0.00714    0.00905    0.00071
O5    4    0.936725    0.403050    0.505857    11.00000    0.06355    0.08634 =
         0.07514    0.01708    0.01901    0.00562
O4    4    1.141201    0.684574    0.208983    11.00000    0.07583    0.08997 =
         0.09001    0.02637    0.01741    0.00190
C13   1    1.427302    0.681947    0.258661    11.00000    0.06344    0.08368 =
         0.09465    0.01555    0.02258    0.00211
AFIX  23
H13A  2    1.440817    0.766002    0.287964    11.00000   -1.20000
H13B  2    1.498387    0.638043    0.305608    11.00000   -1.20000
AFIX   0
C16   1    0.652692    0.399771    0.452756    11.00000    0.07359    0.08746 =
         0.09336    0.01995    0.02340   -0.00277
AFIX  23
H16A  2    0.578580    0.442220    0.408289    11.00000   -1.20000
H16B  2    0.642522    0.315808    0.422565    11.00000   -1.20000
AFIX   0
C17   1    1.145349    0.293472    0.655602    11.00000    0.09737    0.09097 =
         0.08027    0.02459    0.01138    0.01788
AFIX  23
H17A  2    1.109899    0.214303    0.622543    11.00000   -1.20000
H17B  2    1.242592    0.289282    0.669980    11.00000   -1.20000
AFIX   0
C20   1    0.992752    0.774941   -0.063739    11.00000    0.16450    0.13309 =
         0.10301    0.04330    0.02507    0.02765
PART 1
AFIX  23
H20A  2    0.971744    0.691830   -0.093775    10.50000   -1.20000
H20B  2    1.089867    0.784637   -0.043555    10.50000   -1.20000
AFIX  23
PART 2
H20C  2    1.081839    0.742222   -0.045312    10.50000   -1.20000
H20D  2    0.997764    0.847700   -0.106047    10.50000   -1.20000
AFIX   0
PART 0
C21   1    0.934301    0.800232    0.053360    11.00000    0.09127    0.07846 =
         0.08319    0.02589    0.02745    0.00410
AFIX  23
H21A  2    0.837069    0.799673    0.030899    11.00000   -1.20000
H21B  2    0.963406    0.880795    0.087254    11.00000   -1.20000
AFIX   0
C22   1    0.780390    0.347150    0.023110    11.00000    0.09238    0.10754 =
         0.09327   -0.00937    0.00841   -0.02021
AFIX  23
H22A  2    0.693812    0.385129    0.011803    11.00000   -1.20000
H22B  2    0.820661    0.361392   -0.047432    11.00000   -1.20000
AFIX   0
C23   1    0.797491    0.852644    0.477792    11.00000    0.09073    0.08249 =
         0.11395    0.01669    0.04988    0.00393
AFIX  23
H23A  2    0.713969    0.848792    0.419093    11.00000   -1.20000
H23B  2    0.775141    0.836079    0.556124    11.00000   -1.20000
AFIX   0
C27   1    1.296698    0.740981    0.688377    11.00000    0.10452    0.08116 =
         0.07258   -0.00318    0.00262   -0.00634
AFIX  23
H27A  2    1.240892    0.757005    0.749488    11.00000   -1.20000
H27B  2    1.362795    0.683716    0.720565    11.00000   -1.20000
AFIX   0
C29   1    1.447248    0.671680    0.124930    11.00000    0.09475    0.16517 =
         0.13064    0.03392    0.05567    0.01688
AFIX  13
H29   2    1.365316    0.698779    0.074237    11.00000   -1.20000
AFIX   0
C30   1    1.476928    0.544681    0.073241    11.00000    0.17802    0.18737 =
         0.18703    0.03970    0.05905   -0.01733
AFIX   3
H30A  2    1.553948    0.501601    0.056911    11.00000   -1.50000
H30B  2    1.425458    0.568041   -0.002019    11.00000   -1.50000
H30C  2    1.422208    0.493871    0.111961    11.00000   -1.50000
AFIX   0
C31   1    1.281947    0.237341    0.228143    11.00000    0.11302    0.06732 =
         0.09036    0.00068    0.01981    0.03273
AFIX  23
H31A  2    1.301427    0.256992    0.149639    11.00000   -1.20000
H31B  2    1.366975    0.238871    0.284656    11.00000   -1.20000
AFIX   0
C33   1    0.641879    0.408500    0.588832    11.00000    0.08606    0.17085 =
         0.09158    0.02983    0.03611    0.00003
AFIX  13
H33   2    0.715933    0.364691    0.633790    11.00000   -1.20000
AFIX   0
C2    1    1.223608    0.107561    0.214088    11.00000    0.15830    0.09448 =
         0.14062   -0.00143    0.01695    0.04042
AFIX  13
H2    2    1.126240    0.102528    0.184623    11.00000   -1.20000
AFIX   0
C4    1    0.756430    0.210540    0.025732    11.00000    0.14796    0.16351 =
         0.15747   -0.03641   -0.00966   -0.06387
AFIX  13
H4    2    0.842056    0.175649    0.060244    11.00000   -1.20000
AFIX   0
C5    1    1.563621    0.759030    0.114196    11.00000    0.12143    0.21947 =
         0.16295    0.05147    0.06442    0.01041
AFIX   3
H5A   2    1.609731    0.821340    0.170666    11.00000   -1.50000
H5B   2    1.546741    0.787080    0.033536    11.00000   -1.50000
H5C   2    1.618271    0.689310    0.114986    11.00000   -1.50000
AFIX   0
C6    1    0.508089    0.355740    0.612482    11.00000    0.12534    0.25078 =
         0.15340    0.03224    0.07011   -0.04608
AFIX 137
H6A   2    0.437795    0.411350    0.590365    11.00000   -1.50000
H6B   2    0.516254    0.342024    0.697461    11.00000   -1.50000
H6C   2    0.486776    0.280940    0.564368    11.00000   -1.50000
AFIX   0
C8    1    1.302380    0.023589    0.138909    11.00000    0.20927    0.13426 =
         0.14621   -0.02168   -0.01520    0.05757
AFIX   3
H8A   2    1.301750    0.053649    0.060209    11.00000   -1.50000
H8B   2    1.260450   -0.055301    0.128849    11.00000   -1.50000
H8C   2    1.393510    0.019309    0.181019    11.00000   -1.50000
AFIX   0
PART 1
C9    1    0.939917    0.857001   -0.166442    10.50000    0.17393    0.14760 =
         0.07521    0.05243    0.02620    0.04166
AFIX  23
H9A   2    0.962406    0.940439   -0.138629    10.50000   -1.20000
H9B   2    0.981871    0.837291   -0.236606    10.50000   -1.20000
AFIX   0
PART 0
C3    1    0.652999    0.540811    0.640021    11.00000    0.22348    0.23507 =
         0.14099   -0.05487    0.11486   -0.06033
AFIX   3
H3A   2    0.734429    0.583721    0.678121    11.00000   -1.50000
H3B   2    0.591229    0.541070    0.696081    11.00000   -1.50000
H3C   2    0.613259    0.579180    0.568251    11.00000   -1.50000
AFIX   0
C26   1    0.717620    0.161520   -0.108563    11.00000    0.17108    0.20761 =
         0.20514   -0.05775   -0.01046   -0.04931
AFIX   3
H26A  2    0.667950    0.214750   -0.163043    11.00000   -1.50000
H26B  2    0.665050    0.089070   -0.108023    11.00000   -1.50000
H26C  2    0.800140    0.142030   -0.135613    11.00000   -1.50000
AFIX   0
C1    1    1.103309    0.316489    0.780829    11.00000    0.18268    0.14038 =
         0.08132    0.03522    0.03484    0.03311
AFIX  13
H1    2    1.006637    0.325562    0.753151    11.00000   -1.20000
AFIX   0
C12   1    0.872362    1.020683    0.362227    11.00000    0.27236    0.12753 =
         0.30759    0.06527    0.15333   -0.01393
AFIX   3
H12A  2    0.913823    0.962533    0.314497    11.00000   -1.50000
H12B  2    0.921882    1.095963    0.370387    11.00000   -1.50000
H12C  2    0.781512    1.031703    0.322317    11.00000   -1.50000
AFIX   0
C28   1    1.265206    0.065379    0.343724    11.00000    0.29275    0.16148 =
         0.16602    0.00054    0.09473    0.06124
AFIX   3
H28A  2    1.173336    0.080309    0.349834    11.00000   -1.50000
H28B  2    1.323366    0.100229    0.415604    11.00000   -1.50000
H28C  2    1.277916   -0.019831    0.336394    11.00000   -1.50000
AFIX   0
C19   1    1.138705    0.443621    0.842319    11.00000    0.32475    0.19697 =
         0.11122   -0.02571    0.07255   -0.01017
AFIX   3
H19A  2    1.181575    0.411191    0.916579    11.00000   -1.50000
H19B  2    1.083255    0.508841    0.861199    11.00000   -1.50000
H19C  2    1.205985    0.472631    0.799819    11.00000   -1.50000
AFIX   0
C7    1   11.373040   10.859020   10.676660    11.00000    0.19526    0.11961 =
         0.14286    0.00646   -0.02849   -0.04962
AFIX  13
H7    2    1.444511    0.842366    0.629603    11.00000   -1.20000
AFIX   0
C10   1    1.273022    0.945578    0.609581    11.00000    0.30638    0.13115 =
         0.31499    0.07381   -0.04198   -0.00167
AFIX   3
H10A  2    1.205412    0.917248    0.541251    11.00000   -1.50000
H10B  2    1.348912    0.978118    0.580551    11.00000   -1.50000
H10C  2    1.236752    1.007028    0.657711    11.00000   -1.50000
AFIX   0
C25   1    0.853892    0.982906    0.488532    11.00000    0.16244    0.07477 =
         0.19765    0.03063    0.09169    0.02533
AFIX  13
H25   2    0.941347    0.987667    0.543466    11.00000   -1.20000
AFIX   0
C15   1    0.756948    1.067592    0.541921    11.00000    0.27456    0.06935 =
         0.32545    0.00123    0.16688    0.02700
AFIX   3
H15A  2    0.668028    1.072542    0.495101    11.00000   -1.50000
H15B  2    0.801088    1.145472    0.551241    11.00000   -1.50000
H15C  2    0.751388    1.040872    0.620892    11.00000   -1.50000
AFIX   0
C11   1    1.435059    0.915199    0.804589    11.00000    0.25120    0.16392 =
         0.22452   -0.00319   -0.08176   -0.10310
AFIX   3
H11A  2    1.505879    0.858919    0.804009    11.00000   -1.50000
H11B  2    1.405209    0.916299    0.881579    11.00000   -1.50000
H11C  2    1.467849    0.994119    0.792779    11.00000   -1.50000
AFIX   0
C24   1    1.098056    0.199550    0.846211    11.00000    0.25028    0.20808 =
         0.09032    0.06340    0.07073    0.03491
AFIX   3
H24A  2    1.063606    0.134250    0.787791    11.00000   -1.50000
H24B  2    1.039605    0.210570    0.904761    11.00000   -1.50000
H24C  2    1.186396    0.181370    0.887371    11.00000   -1.50000
AFIX   0
C32   1    0.654550    0.184052    0.108521    11.00000    0.21473    0.20537 =
         0.19572   -0.03865   -0.00008   -0.06112
AFIX   3
H32A  2    0.675140    0.234062    0.183291    11.00000   -1.50000
H32B  2    0.658260    0.100942    0.126401    11.00000   -1.50000
H32C  2    0.565900    0.200592    0.066711    11.00000   -1.50000
AFIX   0
PART 1
N10   3    0.795202    0.840389   -0.200769    10.50000    0.21162    0.21128 =
         0.21026    0.01506    0.03784    0.00642
AFIX  93
H10D  2    0.753167    0.790365   -0.164492    10.50000   -1.20000
H10E  2    0.751425    0.880563   -0.257402    10.50000   -1.20000
AFIX   0
PART 2
N10A  3    0.962000    0.605772   -0.217899    10.50000    0.25234    0.27378 =
         0.23586    0.03586    0.01107    0.01241
AFIX  93
H10F  2    1.046800    0.616979   -0.215480    10.50000   -1.20000
H10G  2    0.918515    0.549339   -0.266196    10.50000   -1.20000
AFIX   0
C9A   1    0.892327    0.682037   -0.140533    10.50000    0.19683    0.14219 =
         0.11872    0.05403    0.02863    0.00843
AFIX  23
H9AA  2    0.852028    0.633238   -0.087100    10.50000   -1.20000
H9AB  2    0.821136    0.723215   -0.190542    10.50000   -1.20000
AFIX   0
HKLF 4


REM  XSW-250807-2-300k-SPHERE_auto in P1 #1
REM wR2 = 0.2838, GooF = S = 1.219, Restrained GooF = 1.590 for all data
REM R1 = 0.0828 for 6878 Fo > 4sig(Fo) and 0.0917 for all 8648 data
REM 485 parameters refined using 432 restraints

END

WGHT      0.2000      0.0000

REM Highest difference peak  0.767,  deepest hole -0.522,  1-sigma level  0.100
Q1    1   0.9680  0.6270  0.1381  11.00000  0.05    0.71
Q2    1   1.1128  0.4626  0.5814  11.00000  0.05    0.71
Q3    1   0.8277  0.5217  0.4643  11.00000  0.05    0.67
Q4    1   1.2478  0.5676  0.2514  11.00000  0.05    0.63
Q5    1   1.5213  0.8709  0.7630  11.00000  0.05    0.55
Q6    1   0.9722  0.4257  0.5351  11.00000  0.05    0.52
Q7    1   1.1578  0.7198  0.5142  11.00000  0.05    0.50
Q8    1   1.2958  0.1327  0.2888  11.00000  0.05    0.49
Q9    1   1.4612  0.6140  0.1454  11.00000  0.05    0.46
Q10   1   1.0269  0.4083  0.8085  11.00000  0.05    0.46
Q11   1   0.9212  0.3654  0.2052  11.00000  0.05    0.46
Q12   1   1.2247  0.7024  0.4592  11.00000  0.05    0.45
Q13   1   0.8493  0.3977  0.2602  11.00000  0.05    0.44
Q14   1   1.1070  0.6616  0.1815  11.00000  0.05    0.44
Q15   1   0.5578  0.2228 -0.0497  11.00000  0.05    0.44
Q16   1   0.6193  0.4751  0.5728  11.00000  0.05    0.44
Q17   1   0.7852  0.9515  0.4287  11.00000  0.05    0.44
Q18   1   0.9649  0.7596  0.4641  11.00000  0.05    0.43
Q19   1   1.3010  0.8753  0.6802  11.00000  0.05    0.43
Q20   1   1.0450  0.6879 -0.0927  11.00000  0.05    0.42
Q21   1   0.7187  0.4542  0.6879  11.00000  0.05    0.41
Q22   1   0.6643  1.0408  0.4287  11.00000  0.05    0.39
Q23   1   1.3603  0.6339  0.0297  11.00000  0.05    0.38
Q24   1   1.4024  0.0441  0.3026  11.00000  0.05    0.37
Q25   1   1.2102  0.3501  0.7976  11.00000  0.05    0.37
Q26   1   0.8721  0.7429 -0.0740  11.00000  0.05    0.37
Q27   1   1.2303  0.2336  0.8634  11.00000  0.05    0.35
Q28   1   0.8623  0.8295 -0.1618  11.00000  0.05    0.34
Q29   1   0.9794  0.8794 -0.1539  11.00000  0.05    0.33
Q30   1   1.5791  0.6558  0.1039  11.00000  0.05    0.33
Q31   1   1.0532  0.3728  0.2540  11.00000  0.05    0.32
Q32   1   1.1061  0.0806  0.2578  11.00000  0.05    0.31
Q33   1   0.9616  1.0139  0.4406  11.00000  0.05    0.31
Q34   1   0.4928  0.4317  0.6084  11.00000  0.05    0.31
Q35   1   1.3374  0.9302  0.6294  11.00000  0.05    0.31
Q36   1   0.9072  0.7738  0.0213  11.00000  0.05    0.30
Q37   1   0.7799  0.1252  0.0363  11.00000  0.05    0.30
Q38   1   1.0267  0.3388  0.2778  11.00000  0.05    0.30
Q39   1   0.7606  0.1417  0.0606  11.00000  0.05    0.29
Q40   1   1.1821  0.1672  0.8421  11.00000  0.05    0.28
Q41   1   0.7485  0.1531  0.0864  11.00000  0.05    0.28
Q42   1   1.3141  0.9506  0.6685  11.00000  0.05    0.28
Q43   1   0.8140  0.7051 -0.1332  11.00000  0.05    0.27
Q44   1   1.1696  0.3243  0.6957  11.00000  0.05    0.27
Q45   1   1.5716  0.6379 -0.0182  11.00000  0.05    0.26
Q46   1   1.0957  0.2125  0.8760  11.00000  0.05    0.26
Q47   1   1.1256  0.3588  0.6648  11.00000  0.05    0.20
Q48   1   0.5172  0.4467  0.7386  11.00000  0.05    0.20
Q49   1   0.7714  0.3670  0.4534  11.00000  0.05    0.19
Q50   1   0.8699  0.8996  0.5023  11.00000  0.05    0.18
;
_shelx_res_checksum                28371
_shelx_hkl_file
;
   0   0   1 7687.67   82.95
   0   0   1 7664.18   83.05
   0   0  -1 7323.36   83.00
   0   0  -1 7442.89   83.04
   0   0  -1 7774.22   83.07
   0   0  -1 7033.85   83.02
   0   0   1 8836.75   83.12
   0   0  -1 8906.14   83.13
   0   0   1 8754.89   83.15
   0   0  -1 8185.47   83.03
   0   0  -1 6755.72   83.01
   0   0  -1 7164.55   83.02
   0   0   1 7863.89   83.10
   0   0   1 7776.01   83.11
   0   0  -1 8534.13   83.06
   0   0   1 7922.71   82.92
   0   0   1 8503.41   83.12
   0   0   1 7023.76   82.92
   0   0   1 7461.95   82.98
   0   0  -1 7372.95   82.99
   0   0  -2  395.02    4.59
   0   0   2  416.89    4.69
   0   0  -2  403.49    4.74
   0   0  -2  408.18    4.87
   0   0  -2  393.72    4.79
   0   0   2  374.56    4.55
   0   0   2  413.50    4.87
   0   0  -2  387.23    4.64
   0   0  -2  405.55    4.89
   0   0  -2  413.34    4.76
   0   0  -2  425.18    5.00
   0   0  -2  381.47    4.83
   0   0  -2  383.51    4.84
   0   0   2  382.26    4.93
   0   0  -2  392.05    4.62
   0   0   2  385.58    4.80
   0   0  -2  405.55    4.82
   0   0  -2  362.44    4.37
   0   0   2  395.60    4.94
   0   0  -2  415.34    4.90
   0   0  -2  411.29    4.69
   0   0  -2  384.44    4.84
   0   0   2  411.80    4.99
   0   0   2  411.98    4.96
   0   0  -2  408.10    4.79
   0   0  -2  432.61    4.97
   0   0  -2  430.80    4.87
   0   0   2  436.51    4.85
   0   0  -2  441.04    5.03
   0   0  -2  381.18    4.63
   0   0   2  389.11    4.81
   0   0  -3 2095.40   22.78
   0   0  -3 2220.97   23.10
   0   0   3 2138.92   22.91
   0   0   3 2095.99   22.76
   0   0  -3 2052.79   22.69
   0   0  -3 2066.70   22.27
   0   0  -3 2122.77   22.45
   0   0   3 2095.85   22.55
   0   0  -3 2124.65   22.64
   0   0   3 2030.94   22.34
   0   0  -3 2119.43   22.76
   0   0  -3 2058.50   22.86
   0   0  -3 2131.06   22.67
   0   0  -3 1791.97   21.98
   0   0   3 2153.30   23.03
   0   0   3 2051.45   22.80
   0   0   3 2176.21   23.01
   0   0  -3 2054.28   22.84
   0   0  -3 2080.19   22.85
   0   0   3 2062.26   22.48
   0   0  -3 2091.12   22.78
   0   0  -3 1993.05   22.47
   0   0  -3 2049.26   22.44
   0   0   3 2044.81   23.02
   0   0  -3 2147.11   22.87
   0   0  -3 2091.95   22.53
   0   0   3 2104.20   22.80
   0   0  -3 2092.77   22.85
   0   0  -3 2008.19   22.37
   0   0   3 2208.82   23.06
   0   0   3 2127.44   22.71
   0   0   3 2064.56   22.93
   0   0  -3 2076.01   22.35
   0   0  -3 2093.02   22.48
   0   0  -3 2063.62   22.69
   0   0  -4   25.69    0.83
   0   0  -4   55.15    1.34
   0   0   4   66.76    1.44
   0   0   4   61.11    1.49
   0   0  -4   54.59    1.34
   0   0  -4   56.76    1.32
   0   0  -4   52.01    1.04
   0   0  -4   49.56    0.85
   0   0  -4   51.77    1.18
   0   0  -4   39.75    0.63
   0   0  -4   48.62    1.03
   0   0  -4   44.82    1.28
   0   0  -4   47.60    1.17
   0   0   4   46.64    1.15
   0   0   4   33.72    1.11
   0   0   4   32.55    1.18
   0   0   4   32.20    1.21
   0   0   4   37.58    1.23
   0   0   4   38.40    1.09
   0   0   4   44.27    1.01
   0   0  -4   47.64    1.29
   0   0  -4   35.44    0.74
   0   0  -4   36.48    0.85
   0   0   4   39.99    1.31
   0   0  -4   33.69    0.69
   0   0   4   40.25    1.36
   0   0  -4   42.24    1.02
   0   0  -4   39.87    1.30
   0   0   4   36.12    1.29
   0   0  -4   31.05    1.07
   0   0  -4   31.40    1.08
   0   0   4   27.87    1.03
   0   0  -4   25.12    0.94
   0   0  -4   29.40    1.06
   0   0  -5  101.63    1.85
   0   0   5  120.86    2.74
   0   0  -5  101.68    1.88
   0   0   5  111.24    2.19
   0   0  -5  111.36    2.21
   0   0  -5  114.43    2.41
   0   0  -5  115.34    2.41
   0   0  -5  103.12    2.30
   0   0  -5  114.16    2.42
   0   0  -5  101.59    1.99
   0   0   5  120.43    2.66
   0   0   5  119.12    2.76
   0   0   5  122.88    2.74
   0   0  -5  112.03    2.41
   0   0   5  120.19    2.48
   0   0  -5  116.72    2.02
   0   0  -5  121.46    2.34
   0   0  -5  123.07    2.35
   0   0   5  117.01    2.29
   0   0   6  117.25    2.93
   0   0  -6  114.87    2.47
   0   0  -6  114.75    2.88
   0   0  -6  113.62    2.43
   0   0  -6  112.97    2.59
   0   0  -6  109.33    2.58
   0   0   6  114.27    2.70
   0   0   6  115.92    2.98
   0   0  -6  104.77    2.75
   0   0  -6  103.96    2.79
   0   0   6  112.88    2.93
   0   0   6  111.84    2.97
   0   0   6  109.63    2.98
   0   0  -6   92.36    2.43
   0   0   6   97.59    2.60
   0   0  -6  107.52    2.56
   0   0   6   95.59    2.61
   0   0   7  884.64   12.06
   0   0   7  854.04   12.07
   0   0  -7  852.92   11.95
   0   0   7  874.10   12.16
   0   0   7  886.43   11.86
   0   0  -7  790.56   11.60
   0   0  -7  784.91   11.53
   0   0   7  737.97   11.31
   0   0  -7  759.33   11.79
   0   0   7  752.52   11.64
   0   0   7  827.35   11.84
   0   0  -7  855.84   11.92
   0   0  -8  723.74   11.44
   0   0  -8  742.11   11.48
   0   0  -8  831.64   12.27
   0   0   8  830.20   12.31
   0   0   8  819.03   12.23
   0   0   8  677.34   11.50
   0   0  -8  739.31   11.92
   0   0  -8  821.11   12.12
   0   0   8  818.82   12.19
   0   0   8  816.60   12.11
   0   0   8  649.64   11.05
   0   0   8  841.25   11.84
   0   0   8  833.30   11.80
   0   0  -9   78.69    3.24
   0   0  -9   94.59    3.37
   0   0  -9   82.77    3.09
   0   0  -9   82.12    3.04
   0   0  -9   92.18    3.51
   0   0  -9   99.64    3.59
   0   0   9   74.07    3.21
   0   0   9   97.83    3.65
   0   0   9  100.41    3.53
   0   0   9   99.20    3.60
   0   0   9   68.46    2.99
   0   0   9   99.39    3.29
   0   0   9   97.58    3.27
   0   0 -10    8.50    1.23
   0   0  10    8.78    1.32
   0   0 -10    9.11    1.34
   0   0 -10    7.27    1.09
   0   0  10    8.50    1.28
   0   0  10    8.65    1.49
   0   0 -10    6.85    1.06
   0   0 -10    8.60    1.33
   0   0 -10    7.54    1.12
   0   0  11    8.62    1.25
   0   0  11    8.86    1.25
   0   0  11    6.65    1.39
   0   0  11    5.85    1.29
   0   0 -11    8.94    1.34
   0   0  11    8.18    1.26
   0   0 -12    9.60    1.27
   0   0  12    8.29    1.15
   0   0  12    7.87    1.27
   0   0  12    7.51    1.21
   0   0 -13    0.03    0.55
   0   0  13    0.35    0.50
   0   0  13    0.13    0.62
   0   0 -13    0.24    0.49
   0   1 -13    0.03    0.56
   0  -1  13    0.24    0.53
   0   1 -13    0.22    0.55
   0  -1  12    2.83    1.07
   0  -1  12    3.39    0.97
   0  -1  12    3.12    0.89
   0   1 -12    3.92    0.79
   0   1 -12    3.43    0.92
   0  -1  11    9.63    1.35
   0  -1  11    9.27    1.31
   0  -1  11    8.42    1.29
   0  -1  11    9.06    1.26
   0   1 -11    7.84    1.15
   0  -1  11    7.17    1.34
   0  -1  10    0.97    0.89
   0   1 -10   -0.31    0.73
   0  -1  10   -0.19    0.78
   0   1 -10    0.23    0.74
   0  -1  10    0.33    0.71
   0   1 -10    0.34    0.75
   0   1 -10    0.33    0.72
   0   1  -9   74.51    2.99
   0   1  -9   75.32    3.21
   0   1  -9   75.54    3.04
   0   1  -9   88.66    3.36
   0  -1   9   65.63    2.97
   0  -1   9   94.93    3.52
   0  -1   9   87.24    3.41
   0  -1   9   90.61    3.43
   0  -1   9   90.74    3.47
   0   1  -9   73.96    3.07
   0   1  -9   82.50    3.06
   0   1  -8  766.34   11.97
   0   1  -8  768.34   12.22
   0   1  -8  773.11   12.02
   0  -1   8  837.84   12.38
   0  -1   8  655.76   11.36
   0   1  -8  803.24   11.89
   0   1  -8  724.44   11.87
   0  -1   8  833.45   12.34
   0  -1   8  873.62   12.54
   0   1  -8  856.66   12.41
   0  -1   8  838.07   11.75
   0   1  -7  677.23    9.33
   0   1  -7  691.82   10.10
   0  -1   7  682.41   10.08
   0  -1   7  688.97   10.13
   0   1  -7  639.13    9.96
   0   1  -7  617.75    9.84
   0  -1   7  659.45   10.05
   0   1  -7  648.46    9.78
   0  -1   7  686.21    9.49
   0  -1   7  708.37    9.78
   0  -1   7  562.08    9.44
   0  -1   7  555.84    9.34
   0   1  -6  198.24    4.14
   0   1  -6  223.15    3.99
   0  -1   6  221.19    4.35
   0  -1   6  218.79    4.35
   0  -1   6  220.01    4.12
   0   1  -6  201.83    4.24
   0  -1   6  211.20    4.24
   0  -1   6  223.49    4.14
   0   1  -6  199.50    3.79
   0   1  -6  213.00    4.18
   0   1  -6  194.45    3.72
   0  -1   6  190.17    3.65
   0  -1   6  182.76    3.94
   0   1  -6  221.90    4.27
   0   1  -6  219.86    3.97
   0   1  -5   36.90    1.12
   0   1  -5   37.48    1.40
   0  -1   5   24.45    1.01
   0  -1   5   35.69    1.40
   0  -1   5   31.84    0.96
   0   1  -5   34.59    1.23
   0   1  -5   35.52    1.25
   0   1  -5   41.21    1.46
   0  -1   5   35.72    1.31
   0   1  -5   30.20    1.31
   0  -1   5   37.66    1.44
   0  -1   5   38.03    1.45
   0   1  -5   32.46    1.42
   0  -1   5   31.31    1.38
   0   1  -5   21.29    0.93
   0  -1   5   26.24    1.17
   0  -1   5   31.88    1.20
   0   1  -5   32.96    1.17
   0  -1   5   40.46    1.39
   0  -1   4    3.44    0.39
   0  -1   4    3.44    0.41
   0  -1   4    5.09    0.55
   0  -1   4    6.74    0.39
   0   1  -4    3.53    0.47
   0   1  -4    3.85    0.50
   0   1  -4    3.95    0.46
   0   1  -4    3.92    0.48
   0  -1   4    3.36    0.47
   0  -1   4    3.52    0.45
   0   1  -4    5.47    0.56
   0   1  -4    3.89    0.46
   0   1  -4    3.71    0.40
   0   1  -4    4.20    0.57
   0  -1   4    3.76    0.49
   0  -1   4    3.54    0.54
   0  -1   4    4.27    0.52
   0  -1   4    3.35    0.38
   0  -1   4    3.53    0.34
   0  -1   4    3.37    0.49
   0   1  -4    3.41    0.42
   0   1  -4    3.21    0.40
   0  -1   3   35.56    0.88
   0  -1   3   25.67    0.80
   0  -1   3   26.03    0.72
   0  -1   3   28.45    0.90
   0  -1   3   33.35    0.76
   0  -1   3   31.40    0.67
   0   1  -3   33.86    0.98
   0   1  -3   31.23    0.64
   0   1  -3   30.94    0.82
   0   1  -3   22.91    0.81
   0   1  -3   21.87    0.84
   0   1  -3   22.40    0.80
   0  -1   3   26.28    0.82
   0  -1   3   26.28    0.91
   0   1  -3   21.51    0.73
   0   1  -3   30.88    0.85
   0   1  -3   33.48    0.97
   0   1  -3   22.73    0.78
   0  -1   3   28.98    0.89
   0  -1   3   25.34    0.87
   0   1  -3   34.94    0.74
   0   1  -3   20.75    0.82
   0   1  -3   22.91    0.76
   0   1  -3   34.61    0.79
   0   1  -3   38.34    1.05
   0   1  -2   87.14    1.36
   0  -1   2   86.73    1.41
   0   1  -2   81.68    1.19
   0   1  -2   77.98    1.06
   0  -1   2   83.10    1.37
   0   1  -2   75.72    1.34
   0   1  -2   69.52    1.18
   0  -1   2   78.08    1.15
   0   1  -2   89.19    1.44
   0   1  -2   64.09    1.09
   0   1  -2   68.70    1.32
   0   1  -2   81.97    1.46
   0   1  -2   83.83    1.40
   0   1  -2   84.06    1.17
   0  -1   2   79.20    0.96
   0  -1   2   84.39    1.45
   0   1  -2   63.45    1.03
   0   1  -2   67.88    1.20
   0   1  -2   88.23    1.45
   0   1  -2   82.52    1.27
   0   1  -2   86.29    1.43
   0   1  -2   85.51    1.43
   0   1  -2   87.02    1.48
   0  -1   2   79.88    1.23
   0  -1   2   76.91    1.30
   0   1  -2   77.68    1.43
   0  -1   2   74.05    1.43
   0   1  -2   76.47    1.41
   0   1  -1 3139.25   35.42
   0  -1   1 3294.15   35.18
   0  -1   1 3388.02   35.28
   0   1  -1 3358.53   35.23
   0   1  -1 3506.84   35.36
   0   1  -1 3424.66   35.44
   0   1  -1 3514.30   35.26
   0  -1   1 3347.36   35.44
   0   1  -1 3270.17   35.18
   0  -1   1 3391.32   35.23
   0   1  -1 3511.47   35.30
   0  -1   1 3372.67   35.16
   0   1  -1 3447.39   35.39
   0   1  -1 3334.85   35.52
   0   1  -1 3144.12   35.42
   0   1  -1 3177.23   35.20
   0   1  -1 3269.37   35.23
   0   1  -1 3125.89   35.39
   0  -1   1 3072.65   35.43
   0   1  -1 3029.94   35.27
   0  -1   1 3119.22   35.40
   0   1  -1 3321.79   35.44
   0  -1   1 3375.08   35.46
   0   1  -1 3358.76   35.45
   0  -1   1 3212.67   35.35
   0   1  -1 3323.80   35.29
   0   1  -1 3042.85   35.39
   0   1  -1 2711.90   35.38
   0   1  -1 3191.24   35.23
   0  -1   1 3176.13   35.38
   0   1  -1 3179.22   35.51
   0   1  -1 2968.08   35.33
   0   1   0 8505.94   79.76
   0   1   0 7722.08   79.67
   0  -1   0 7501.86   79.65
   0  -1   0 8034.09   79.79
   0  -1   0 7419.40   79.66
   0   1   0 7546.93   79.77
   0   1   0 7070.47   79.70
   0  -1   0 6686.86   79.57
   0   1   0 6996.41   79.68
   0  -1   0 7056.26   79.65
   0  -1   0 8841.80   79.89
   0   1   0 7697.64   79.66
   0   1   0 8746.26   79.86
   0   1   0 7746.81   79.78
   0   1   0 6999.91   79.68
   0   1   0 7048.42   79.66
   0  -1   0 7005.98   79.63
   0  -1   0 7366.68   79.57
   0   1   0 7604.12   79.78
   0  -1   0 6985.52   79.72
   0   1   0 7006.58   79.67
   0   1   0 6976.26   79.74
   0  -1  -1 2437.29   26.16
   0   1   1 2471.09   26.17
   0  -1  -1 2408.47   26.16
   0   1   1 2285.90   26.11
   0   1   1 2368.22   26.17
   0  -1  -1 2415.69   26.16
   0  -1  -1 2469.01   26.19
   0   1   1 2529.60   26.18
   0   1   1 2347.73   26.03
   0   1   1 2354.38   26.08
   0  -1  -1 2357.40   25.90
   0   1   1 2331.72   25.90
   0  -1  -1 2383.92   26.15
   0  -1  -1 2396.93   26.13
   0  -1  -1 2342.61   26.20
   0   1   1 2247.23   26.16
   0   1   1 2251.29   26.16
   0  -1  -1 2407.01   26.16
   0  -1  -1 2406.01   26.24
   0   1   1 2307.80   26.20
   0   1   1 2353.88   26.14
   0  -1  -1 2446.12   26.17
   0  -1  -1 2352.92   26.17
   0  -1  -1 2422.63   26.08
   0  -1  -1 2445.69   26.18
   0   1   1 2353.78   26.15
   0   1   1 2525.47   26.24
   0   1   1 2414.67   26.13
   0  -1  -1 2496.46   26.16
   0  -1  -2  676.36    7.11
   0   1   2  671.97    6.99
   0  -1  -2  657.33    7.18
   0  -1  -2  500.78    6.48
   0   1   2  564.36    7.08
   0  -1  -2  518.11    6.65
   0  -1  -2  555.41    7.04
   0   1   2  541.81    7.00
   0   1   2  562.32    7.06
   0   1   2  559.25    6.96
   0   1   2  570.88    7.10
   0  -1  -2  572.39    7.06
   0  -1  -2  530.95    6.95
   0  -1  -2  507.73    6.49
   0  -1  -2  598.69    6.98
   0  -1  -2  588.54    6.96
   0  -1  -2  587.39    6.79
   0   1   2  583.11    7.07
   0   1   2  578.14    6.95
   0   1   2  575.85    7.07
   0   1   2  530.92    6.91
   0   1   2  578.67    6.51
   0  -1  -3 1167.68   13.79
   0  -1  -3 1155.29   13.78
   0  -1  -3 1290.42   14.45
   0  -1  -3 1317.52   14.47
   0  -1  -3 1336.90   14.47
   0   1   3 1360.45   14.39
   0   1   3 1347.65   14.55
   0  -1  -3 1369.40   14.14
   0  -1  -3 1261.23   13.78
   0  -1  -3 1345.78   14.39
   0   1   3 1306.13   14.29
   0  -1  -3 1288.92   14.53
   0  -1  -3 1312.14   14.37
   0   1   3 1084.60   14.45
   0  -1  -3 1237.93   14.16
   0  -1  -3 1252.66   13.95
   0   1   3 1145.67   14.44
   0  -1  -3 1236.68   14.43
   0  -1  -3 1253.14   14.21
   0  -1  -3 1202.28   14.33
   0  -1  -3 1250.12   14.16
   0   1   3 1221.52   14.50
   0   1   3 1227.30   14.31
   0   1   3 1157.84   13.54
   0  -1  -3 1228.12   14.14
   0   1   3 1271.18   14.63
   0   1   3 1161.89   14.22
   0   1   3 1215.75   14.33
   0   1   3 1213.68   14.48
   0  -1  -4  156.09    2.37
   0  -1  -4  164.92    2.90
   0   1   4  172.98    2.92
   0  -1  -4  172.83    2.93
   0  -1  -4  174.26    2.70
   0  -1  -4  172.00    2.52
   0   1   4  173.99    3.05
   0  -1  -4  175.04    2.85
   0  -1  -4  175.30    2.74
   0  -1  -4  141.69    1.96
   0   1   4  173.04    2.84
   0  -1  -4  167.54    2.85
   0  -1  -4  168.26    2.99
   0   1   4  150.33    2.98
   0   1   4  153.52    3.03
   0   1   4  160.90    3.08
   0   1   4  170.40    3.06
   0   1   4  144.87    1.90
   0  -1  -4  157.68    2.42
   0  -1  -4  161.64    2.59
   0  -1  -4  135.09    1.86
   0   1   4  156.34    2.99
   0  -1  -4  156.99    2.90
   0  -1  -4  162.11    2.65
   0  -1  -4  164.30    2.44
   0  -1  -4  151.45    2.34
   0  -1  -4  161.47    2.78
   0   1   4  163.66    2.90
   0   1   4  159.70    2.91
   0  -1  -4  164.55    2.58
   0   1   4  162.67    2.87
   0  -1  -4  152.64    2.77
   0  -1  -4  156.06    2.86
   0   1   5  114.21    2.57
   0   1   5   94.28    2.49
   0  -1  -5   95.47    1.92
   0  -1  -5   98.16    2.13
   0  -1  -5  106.79    2.32
   0  -1  -5  101.73    2.16
   0   1   5  102.34    2.37
   0  -1  -5  107.44    2.41
   0  -1  -5  124.00    2.56
   0   1   5  118.03    2.76
   0  -1  -5  119.97    2.28
   0   1   5   95.94    2.51
   0  -1  -5   88.31    2.31
   0  -1  -5   98.06    1.90
   0   1   5  114.30    2.74
   0  -1  -5  107.18    1.94
   0   1   5  115.60    2.79
   0  -1  -5  110.73    2.13
   0  -1  -5  122.96    2.61
   0   1   5  121.87    2.86
   0  -1  -5  122.78    2.08
   0   1   5  123.95    2.61
   0  -1  -5  122.92    2.09
   0   1   6  117.20    3.11
   0   1   6  103.22    2.60
   0  -1  -6  103.13    2.52
   0  -1  -6  116.10    2.71
   0  -1  -6  116.69    2.71
   0  -1  -6  104.78    2.69
   0   1   6   99.31    2.79
   0  -1  -6  109.69    2.73
   0  -1  -6  104.79    2.65
   0   1   6  114.07    3.08
   0   1   6  113.31    3.01
   0   1   6   99.78    2.61
   0   1   6  110.56    2.79
   0   1   6  111.28    2.76
   0   1   6   98.58    2.73
   0  -1  -6  102.32    2.71
   0  -1  -6  112.16    2.73
   0   1   6  112.31    2.99
   0   1   7  396.38    6.99
   0   1   7  342.46    6.34
   0   1   7  398.11    6.98
   0   1   7  367.36    6.93
   0  -1  -7  351.91    6.26
   0  -1  -7  364.74    6.31
   0   1   7  386.72    6.53
   0   1   7  397.84    7.22
   0   1   7  356.24    6.60
   0  -1  -7  362.82    6.24
   0  -1  -7  407.55    6.94
   0   1   8   60.69    2.48
   0  -1  -8   71.37    2.89
   0   1   8   60.92    2.71
   0  -1  -8   59.60    2.32
   0  -1  -8   60.81    2.35
   0   1   8   58.59    2.57
   0   1   8   69.86    2.68
   0   1   8   69.99    2.90
   0   1   8   71.04    2.89
   0  -1  -8   64.39    2.78
   0   1   8   58.72    2.43
   0   1   8   66.35    2.74
   0   1   8   70.01    2.80
   0   1   8   71.63    2.86
   0  -1  -8   66.31    2.76
   0   1   9    3.41    1.06
   0   1   9    5.77    1.10
   0   1   9    5.04    1.00
   0   1   9    5.39    1.01
   0   1   9    6.72    1.05
   0   1   9    4.33    1.18
   0  -1  -9    3.37    0.99
   0  -1  -9    6.03    1.13
   0  -1  -9    4.81    1.03
   0   1   9    5.06    1.13
   0  -1  -9    4.46    1.06
   0  -1 -10    5.42    1.16
   0   1  10    6.44    1.46
   0   1  10    5.81    1.35
   0  -1 -10    6.40    1.08
   0   1  10    7.47    1.07
   0   1  10    7.43    1.06
   0   1  10    7.15    1.22
   0  -1 -10    8.86    1.30
   0   1  10    4.98    1.20
   0  -1 -10    6.21    1.21
   0  -1 -11    3.43    0.99
   0   1  11    3.77    0.99
   0   1  11    2.89    0.98
   0  -1 -11    3.19    1.01
   0   1  11    1.37    1.10
   0   1  11    2.60    1.08
   0   1  11    3.33    0.93
   0   1  11    2.62    1.02
   0   1  12    0.06    0.72
   0   1  12    0.40    0.86
   0   1  12    0.44    0.79
   0  -1 -12    0.47    0.73
   0   1  12    0.12    0.88
   0  -1 -12    0.31    0.62
   0  -1 -13    0.02    0.42
   0  -1 -13   -0.05    0.53
   0   1  13    0.20    0.55
   0   2 -13   -0.10    0.58
   0   2 -13    0.02    0.44
   0  -2  13    0.29    0.54
   0   2 -12    0.41    0.72
   0   2 -12    0.16    0.64
   0  -2  12    0.76    0.76
   0  -2  12   -0.04    0.79
   0  -2  11    0.31    0.78
   0  -2  11   -0.04    0.81
   0   2 -11    0.23    0.82
   0   2 -11    0.08    0.80
   0  -2  11    0.46    0.82
   0  -2  11    0.91    0.90
   0  -2  10    1.26    0.93
   0  -2  10    3.72    1.02
   0   2 -10    1.84    0.91
   0  -2  10    1.87    0.90
   0   2 -10    2.04    0.90
   0   2 -10    2.18    0.95
   0   2 -10    3.04    0.87
   0  -2  10    2.64    0.88
   0  -2   9   14.10    1.50
   0   2  -9   17.64    1.56
   0   2  -9   12.90    1.22
   0   2  -9    8.63    1.19
   0   2  -9   11.06    1.41
   0   2  -9    9.80    1.35
   0   2  -9    9.97    1.36
   0  -2   9   13.99    1.51
   0  -2   9   11.41    1.31
   0  -2   8    8.29    1.15
   0  -2   8    7.17    1.10
   0   2  -8    9.35    1.05
   0   2  -8   10.33    1.21
   0   2  -8    6.81    1.12
   0   2  -8    6.96    1.11
   0   2  -8    5.51    1.02
   0  -2   8    7.16    1.07
   0  -2   8    2.22    0.93
   0   2  -8    8.88    1.01
   0   2  -8    4.43    0.93
   0   2  -8    8.18    1.06
   0  -2   8    8.36    1.11
   0  -2   7   70.35    2.59
   0  -2   7   66.62    2.47
   0   2  -7   63.61    2.45
   0   2  -7   64.96    2.52
   0   2  -7   64.28    2.53
   0   2  -7   62.50    2.29
   0   2  -7   66.40    2.34
   0   2  -7   67.67    2.43
   0   2  -7   70.28    2.37
   0  -2   7   65.52    2.41
   0  -2   7   67.63    2.25
   0  -2   7   59.16    2.32
   0   2  -6    3.02    0.62
   0  -2   6    1.79    0.57
   0   2  -6    1.38    0.54
   0   2  -6    1.59    0.43
   0   2  -6    1.64    0.54
   0   2  -6    2.41    0.54
   0   2  -6    1.68    0.50
   0   2  -6    2.90    0.70
   0  -2   6    2.20    0.51
   0  -2   6    3.78    0.67
   0  -2   6    2.36    0.62
   0   2  -6    1.55    0.54
   0  -2   5  100.29    2.43
   0  -2   5   99.42    2.30
   0  -2   5   93.26    1.96
   0  -2   5   98.56    2.26
   0  -2   5   98.97    2.00
   0  -2   5   93.66    2.06
   0   2  -5   94.29    2.26
   0  -2   5  100.14    2.48
   0  -2   5   99.76    2.47
   0  -2   5   95.59    2.21
   0   2  -5   96.80    2.54
   0   2  -5   97.32    2.41
   0   2  -5   97.12    2.40
   0   2  -5   88.06    1.85
   0   2  -5   92.96    2.23
   0   2  -5   92.46    2.30
   0   2  -5   94.19    2.15
   0   2  -5   91.13    2.35
   0  -2   4  604.48    7.58
   0  -2   4  569.73    7.16
   0  -2   4  584.03    7.39
   0  -2   4  575.00    7.12
   0   2  -4  579.47    7.51
   0   2  -4  562.11    7.53
   0  -2   4  553.02    6.57
   0   2  -4  612.31    7.66
   0   2  -4  586.35    7.49
   0  -2   4  595.79    7.65
   0  -2   4  605.35    6.99
   0   2  -4  591.00    7.24
   0  -2   4  608.43    7.43
   0   2  -4  538.73    6.97
   0   2  -4  603.68    7.40
   0   2  -4  578.10    7.39
   0  -2   4  556.19    6.96
   0   2  -4  589.24    7.39
   0  -2   3    5.00    0.48
   0   2  -3    6.29    0.46
   0   2  -3    4.99    0.51
   0   2  -3    4.37    0.45
   0   2  -3    4.36    0.48
   0  -2   3    5.01    0.36
   0   2  -3    6.12    0.51
   0  -2   3    5.08    0.24
   0  -2   3    4.82    0.47
   0  -2   3    4.69    0.48
   0   2  -3    5.93    0.51
   0   2  -3    5.29    0.57
   0   2  -3    7.33    0.43
   0  -2   3    5.73    0.41
   0  -2   3    5.23    0.30
   0  -2   3    5.48    0.44
   0   2  -3    4.65    0.41
   0   2  -3    4.57    0.47
   0   2  -3    7.42    0.52
   0   2  -2  115.09    1.57
   0   2  -2  117.40    1.47
   0   2  -2  111.24    1.64
   0   2  -2  115.17    1.57
   0  -2   2  115.31    1.58
   0   2  -2  106.45    1.69
   0   2  -2   97.18    1.84
   0   2  -2  117.72    1.56
   0   2  -2   81.07    1.73
   0  -2   2   94.42    1.63
   0   2  -2   94.53    1.40
   0  -2   2   85.38    1.64
   0   2  -2   91.41    1.69
   0   2  -2  100.97    1.73
   0  -2   2   82.74    1.68
   0  -2   2   75.79    1.12
   0   2  -2   92.42    1.51
   0  -2   2   84.20    1.65
   0   2  -2  101.20    1.74
   0   2  -2  103.66    1.73
   0   2  -2   83.18    1.55
   0  -2   2   76.97    1.54
   0  -2   2   84.72    1.56
   0   2  -2   72.96    1.56
   0   2  -2   73.11    1.55
   0  -2   2   86.40    1.39
   0   2  -2   95.79    1.70
   0   2  -2   96.78    1.38
   0   2  -1  410.24    5.02
   0  -2   1  386.08    4.88
   0   2  -1  407.55    4.85
   0  -2   1  370.69    4.40
   0   2  -1  406.95    4.90
   0  -2   1  354.28    4.77
   0   2  -1  355.11    4.62
   0   2  -1  398.20    4.42
   0   2  -1  389.98    4.96
   0   2  -1  403.75    4.74
   0   2  -1  375.65    4.62
   0   2  -1  383.24    4.56
   0   2  -1  363.97    4.70
   0   2  -1  378.60    4.71
   0   2  -1  382.79    4.73
   0   2  -1  356.98    4.70
   0  -2   1  354.12    4.80
   0  -2   1  370.02    4.83
   0  -2   1  404.35    4.62
   0  -2   1  392.97    4.67
   0   2  -1  436.92    4.67
   0   2  -1  443.21    4.87
   0  -2   1  432.89    4.97
   0   2  -1  447.08    4.96
   0  -2   1  366.16    4.81
   0   2  -1  365.10    4.48
   0  -2   1  359.94    4.64
   0   2  -1  355.99    4.40
   0   2  -1  365.80    4.50
   0  -2   1  371.53    4.70
   0  -2   1  377.33    4.77
   0  -2   1  357.63    4.59
   0   2   0  895.87   10.09
   0   2   0  913.42   10.26
   0  -2   0  873.34    9.98
   0   2   0  882.11   10.21
   0   2   0  875.13    9.98
   0  -2   0  870.51   10.08
   0   2   0  871.03    9.88
   0  -2   0  893.72   10.11
   0   2   0  881.02   10.22
   0  -2   0  889.32    9.99
   0   2   0  917.08   10.12
   0   2   0  877.77   10.08
   0  -2   0  852.69   10.06
   0   2   0  882.05   10.03
   0  -2   0  883.15   10.07
   0   2   0  892.02   10.13
   0   2   0  924.85   10.28
   0  -2   0  893.29   10.01
   0   2   0  868.02    9.76
   0   2   0  882.15    9.64
   0   2   0  887.15    9.65
   0  -2   0  865.05   10.12
   0  -2   0  879.44   10.08
   0  -2   0  813.22    9.55
   0   2   0  861.68   10.06
   0   2   0  865.28   10.06
   0  -2   0  871.83   10.14
   0   2   0  883.02   10.09
   0  -2   0  856.53   10.03
   0   2   1 3836.71   37.12
   0  -2  -1 3515.57   36.74
   0   2   1 3250.93   36.62
   0   2   1 3439.36   36.81
   0  -2  -1 3354.17   36.86
   0   2   1 3634.61   36.99
   0   2   1 3483.12   36.86
   0   2   1 3563.35   36.98
   0   2   1 2981.37   36.09
   0  -2  -1 3351.60   36.73
   0   2   1 3232.60   36.54
   0  -2  -1 3258.82   36.64
   0  -2  -1 3598.42   36.86
   0  -2  -1 3602.45   36.85
   0  -2  -1 3277.01   36.80
   0  -2  -1 3563.24   36.84
   0   2   1 3293.68   36.85
   0   2   1 3289.63   36.84
   0  -2  -1 3450.63   36.85
   0   2   1 3384.23   36.83
   0   2   1 3249.22   36.77
   0   2   1 3326.13   36.82
   0  -2  -1 3654.15   36.87
   0  -2  -1 3371.95   36.89
   0  -2  -1 3373.90   36.83
   0  -2  -2   26.86    0.99
   0  -2  -2   16.51    0.78
   0   2   2   15.01    0.81
   0  -2  -2   12.83    0.74
   0  -2  -2   14.41    0.75
   0   2   2    6.24    0.61
   0   2   2   12.49    0.67
   0   2   2   13.59    0.78
   0  -2  -2   21.76    0.88
   0   2   2   23.91    0.92
   0  -2  -2   20.70    0.87
   0   2   2    4.40    0.46
   0   2   2    4.06    0.45
   0  -2  -2    4.96    0.54
   0  -2  -2    9.20    0.42
   0  -2  -2   13.03    0.40
   0   2   2   19.49    0.89
   0   2   2   19.99    0.93
   0   2   2    6.81    0.63
   0  -2  -2    7.40    0.56
   0   2   2    7.56    0.63
   0   2   2    3.73    0.52
   0  -2  -2    7.86    0.54
   0   2   2    7.86    0.59
   0   2   2    7.07    0.61
   0  -2  -2    7.91    0.58
   0  -2  -2    6.56    0.62
   0  -2  -2    4.59    0.52
   0  -2  -3    3.15    0.57
   0  -2  -3    2.23    0.47
   0   2   3    3.07    0.55
   0   2   3    1.12    0.49
   0  -2  -3    2.49    0.53
   0  -2  -3    1.38    0.47
   0   2   3    0.85    0.43
   0  -2  -3    1.24    0.32
   0   2   3    0.92    0.46
   0  -2  -3    2.72    0.54
   0   2   3    0.82    0.38
   0  -2  -3    2.98    0.32
   0  -2  -3    3.46    0.50
   0   2   3    1.13    0.35
   0  -2  -3    7.08    0.42
   0   2   3   11.84    0.75
   0  -2  -3    0.87    0.35
   0  -2  -3    0.86    0.39
   0  -2  -3    1.14    0.28
   0  -2  -3    0.86    0.43
   0  -2  -3    0.97    0.35
   0   2   3    0.52    0.44
   0   2   3    1.56    0.45
   0   2   3    3.86    0.46
   0  -2  -3    0.77    0.38
   0   2   3    0.83    0.45
   0   2   3    5.24    0.61
   0  -2  -3    4.08    0.62
   0  -2  -3    3.16    0.59
   0  -2  -3    2.46    0.46
   0   2   3    1.52    0.40
   0   2   4   74.30    2.13
   0  -2  -4   83.07    1.97
   0  -2  -4   83.57    2.05
   0  -2  -4   95.15    1.93
   0   2   4   75.70    1.84
   0  -2  -4   85.65    2.01
   0   2   4   78.99    2.10
   0   2   4   80.53    1.98
   0   2   4   86.94    2.16
   0   2   4   90.38    2.05
   0   2   4   92.66    2.01
   0   2   4   88.73    2.20
   0  -2  -4  100.35    2.09
   0  -2  -4   83.38    2.06
   0  -2  -4   88.62    1.82
   0  -2  -4   86.58    1.78
   0  -2  -4   88.75    1.88
   0  -2  -4   89.68    1.99
   0   2   4   85.94    2.28
   0   2   4   92.87    2.16
   0  -2  -4   78.28    1.34
   0   2   4   71.29    1.98
   0  -2  -4   72.87    2.02
   0  -2  -4   98.56    2.22
   0   2   4   96.81    2.14
   0   2   5  112.11    2.77
   0  -2  -5  117.54    2.45
   0   2   5  117.93    3.05
   0  -2  -5  127.30    2.70
   0  -2  -5  121.82    2.75
   0  -2  -5  124.75    2.38
   0  -2  -5  129.57    2.73
   0   2   5  118.01    2.61
   0   2   5  118.87    2.94
   0  -2  -5  126.97    2.83
   0   2   5  121.02    2.76
   0   2   5  114.54    2.80
   0  -2  -5  117.44    2.89
   0   2   5  131.94    3.16
   0  -2  -5  136.37    2.74
   0   2   5  131.98    2.74
   0  -2  -5  126.49    2.56
   0  -2  -5  127.46    2.58
   0  -2  -5  130.28    2.90
   0   2   5  127.72    3.13
   0  -2  -5  128.77    2.51
   0   2   5  132.86    3.01
   0  -2  -5  126.41    2.61
   0   2   5  128.55    2.81
   0   2   5  132.65    3.13
   0   2   5  136.46    3.03
   0  -2  -6  118.35    2.69
   0   2   6  118.40    2.86
   0  -2  -6  122.58    2.98
   0  -2  -6  122.86    2.97
   0  -2  -6  113.41    2.65
   0  -2  -6  117.23    2.67
   0   2   6  119.46    3.15
   0  -2  -6  110.18    2.90
   0   2   6  110.37    2.87
   0  -2  -6  112.54    3.00
   0   2   6  110.05    3.12
   0  -2  -6  108.12    2.64
   0   2   6  107.06    2.94
   0   2   6  111.79    3.25
   0   2   6  119.12    3.26
   0   2   7    0.76    0.52
   0   2   7    0.41    0.62
   0   2   7    2.36    0.84
   0  -2  -7    0.55    0.51
   0   2   7    1.26    0.80
   0   2   7    1.16    0.70
   0  -2  -7    2.86    0.84
   0   2   7    2.65    0.83
   0   2   7    2.56    0.88
   0   2   7    2.70    0.92
   0  -2  -7    0.80    0.61
   0  -2  -7    2.42    0.63
   0   2   7    1.25    0.71
   0   2   8  175.99    4.51
   0   2   8  177.93    4.61
   0   2   8  144.97    4.30
   0   2   8  174.83    4.84
   0   2   8  123.65    3.82
   0   2   8  181.02    4.83
   0   2   8  131.39    4.30
   0  -2  -8  187.56    4.66
   0   2   8  172.18    4.30
   0  -2  -9   84.48    3.35
   0   2   9   93.32    3.63
   0   2   9   93.27    3.67
   0   2   9   95.29    3.53
   0  -2  -9   86.76    3.55
   0   2   9   97.97    3.47
   0   2   9   97.43    3.58
   0  -2  -9   99.58    3.68
   0   2   9   77.16    3.27
   0  -2  -9   98.26    3.62
   0  -2 -10    0.09    0.73
   0   2  10    0.22    0.85
   0  -2 -10    0.35    0.80
   0   2  10   -0.04    0.66
   0   2  10   -0.32    0.82
   0   2  10    0.10    1.02
   0   2  10    0.25    1.03
   0  -2 -10   -0.18    0.75
   0  -2 -10    0.05    0.73
   0   2  10    0.10    0.79
   0  -2 -11   16.94    1.55
   0   2  11   13.28    1.26
   0   2  11   15.18    1.38
   0  -2 -11   11.58    1.34
   0  -2 -11   14.91    1.40
   0   2  11    9.60    1.41
   0   2  11   10.72    1.49
   0   2  11   13.26    1.49
   0   2  11   11.00    1.37
   0   2  12    9.62    1.22
   0   2  12   11.71    1.11
   0   2  12   12.24    1.32
   0   2  12   12.51    1.35
   0  -2 -12   13.37    1.24
   0  -2 -12   13.56    1.29
   0   2  12   11.19    1.39
   0  -2 -13   -0.41    0.43
   0   2  13    0.02    0.50
   0   3 -13    0.18    0.50
   0  -3  13   -0.11    0.53
   0   3 -13   -0.07    0.57
   0   3 -12    0.81    0.68
   0   3 -12    0.39    0.68
   0  -3  12    0.52    0.73
   0  -3  12   -0.07    0.81
   0  -3  11    3.03    0.97
   0   3 -11    2.98    0.94
   0   3 -11    3.42    1.02
   0  -3  11    3.35    0.98
   0  -3  10    0.09    0.87
   0  -3  10    0.55    0.75
   0  -3  10   -0.05    0.89
   0   3 -10    0.05    0.87
   0  -3  10    0.24    0.85
   0   3 -10    0.32    0.69
   0   3 -10    0.05    0.89
   0  -3   9   10.84    1.35
   0  -3   9   15.49    1.57
   0  -3   9   13.65    1.49
   0   3  -9   10.43    1.17
   0   3  -9   11.45    1.36
   0   3  -9   14.41    1.54
   0   3  -9   11.16    1.50
   0   3  -9   11.04    1.22
   0  -3   9   13.42    1.46
   0   3  -8  281.45    6.05
   0   3  -8  309.81    6.37
   0   3  -8  335.71    6.44
   0  -3   8  339.11    6.77
   0  -3   8  275.85    6.16
   0   3  -8  312.52    6.80
   0   3  -8  318.45    6.81
   0   3  -8  300.19    6.45
   0  -3   8  327.49    6.49
   0  -3   8  335.44    6.88
   0   3  -8  343.31    6.45
   0  -3   8  337.63    6.92
   0  -3   7   38.46    1.97
   0   3  -7   34.30    1.95
   0   3  -7   33.68    1.75
   0   3  -7   36.93    2.05
   0   3  -7   42.74    1.96
   0  -3   7   38.26    1.84
   0   3  -7   36.89    1.82
   0   3  -7   43.89    2.00
   0  -3   7   36.77    1.89
   0   3  -6   48.98    1.88
   0  -3   6   52.22    2.09
   0  -3   6   53.49    2.03
   0  -3   6   52.64    2.02
   0  -3   6   52.15    1.76
   0   3  -6   47.92    1.75
   0   3  -6   52.90    2.18
   0   3  -6   51.33    2.13
   0   3  -6   53.19    2.04
   0  -3   6   54.25    1.94
   0   3  -6   48.07    1.87
   0   3  -6   54.33    2.06
   0   3  -6   47.33    1.72
   0   3  -6   52.11    1.86
   0  -3   6   47.74    1.78
   0  -3   5   71.51    2.11
   0  -3   5   58.46    1.80
   0   3  -5   72.84    2.06
   0   3  -5   66.38    1.99
   0   3  -5   62.23    1.88
   0  -3   5   70.91    2.12
   0  -3   5   72.63    2.17
   0   3  -5   64.38    2.17
   0   3  -5   68.66    2.04
   0  -3   5   70.40    2.01
   0  -3   5   67.87    1.80
   0   3  -5   67.63    2.00
   0   3  -5   71.06    1.99
   0   3  -5   68.57    1.94
   0   3  -5   73.89    2.22
   0   3  -5   65.79    1.58
   0  -3   5   71.74    1.89
   0   3  -4  348.09    4.71
   0  -3   4  331.46    4.91
   0  -3   4  337.40    5.12
   0   3  -4  328.96    5.15
   0  -3   4  326.09    4.47
   0   3  -4  346.90    5.10
   0   3  -4  340.32    5.15
   0  -3   4  323.51    5.10
   0  -3   4  322.95    5.24
   0   3  -4  331.19    5.03
   0   3  -4  326.95    5.32
   0   3  -4  309.37    4.55
   0  -3   4  333.45    4.83
   0  -3   4  322.46    4.75
   0   3  -4  314.56    4.80
   0  -3   4  345.18    5.33
   0   3  -4  332.52    5.32
   0  -3   3  365.25    4.73
   0   3  -3  374.74    4.79
   0   3  -3  369.33    4.79
   0   3  -3  390.10    5.29
   0  -3   3  394.64    5.46
   0  -3   3  356.50    4.77
   0   3  -3  379.41    5.45
   0   3  -3  375.36    5.18
   0   3  -3  380.52    5.49
   0  -3   3  388.70    5.09
   0   3  -3  357.01    4.95
   0  -3   3  390.84    5.33
   0  -3   3  378.40    5.11
   0  -3   3  385.29    5.41
   0  -3   3  376.94    5.51
   0   3  -3  373.72    5.19
   0   3  -3  399.84    5.53
   0   3  -3  362.08    5.23
   0   3  -2  242.03    3.13
   0  -3   2  238.20    3.31
   0  -3   2  220.35    2.89
   0   3  -2  232.54    3.49
   0  -3   2  215.15    3.35
   0   3  -2  210.23    2.63
   0  -3   2  214.33    3.38
   0   3  -2  214.65    3.19
   0  -3   2  215.33    3.11
   0  -3   2  200.75    3.32
   0  -3   2  204.56    3.19
   0   3  -2  231.14    3.31
   0   3  -2  196.84    3.14
   0   3  -2  233.50    2.66
   0   3  -2  246.49    3.04
   0   3  -2  247.88    3.26
   0   3  -2  221.16    3.14
   0   3  -2  209.84    3.27
   0   3  -2  216.87    3.37
   0  -3   2  201.31    3.41
   0   3  -2  193.74    2.76
   0   3  -2  192.82    3.16
   0   3  -2  198.52    3.15
   0  -3   2  191.40    2.77
   0   3  -2  199.99    3.34
   0  -3   2  225.34    2.93
   0   3  -2  241.30    2.83
   0  -3   2  229.51    3.07
   0  -3   2  218.61    3.47
   0   3  -2  219.90    2.83
   0  -3   1 3522.63   37.79
   0  -3   1 3563.38   37.88
   0   3  -1 3536.57   38.29
   0   3  -1 3574.07   38.36
   0  -3   1 3405.01   37.51
   0   3  -1 3498.66   38.04
   0  -3   1 3324.00   37.94
   0  -3   1 3363.10   37.99
   0   3  -1 3451.74   37.72
   0  -3   1 3521.35   38.11
   0   3  -1 3639.64   37.93
   0   3  -1 3526.60   38.26
   0   3  -1 3387.40   37.69
   0   3  -1 3386.61   37.82
   0   3  -1 3341.96   38.03
   0  -3   1 3275.89   38.01
   0   3  -1 3663.50   38.10
   0   3  -1 3407.23   37.62
   0   3  -1 3405.20   37.86
   0   3  -1 3484.85   37.71
   0   3  -1 3401.30   37.86
   0  -3   1 3339.69   37.85
   0   3  -1 3386.83   37.30
   0   3  -1 3425.07   37.47
   0   3  -1 3361.71   37.82
   0  -3   1 3439.64   38.01
   0  -3   1 3390.02   37.93
   0   3  -1 3491.35   37.97
   0  -3   1 3420.56   37.81
   0   3   0 5749.48   63.11
   0  -3   0 5699.48   63.28
   0  -3   0 5810.81   63.28
   0   3   0 5867.49   62.93
   0  -3   0 5887.56   63.03
   0   3   0 5648.79   63.49
   0  -3   0 6028.94   63.33
   0   3   0 5795.10   63.25
   0   3   0 5674.45   63.21
   0   3   0 5857.59   62.61
   0  -3   0 5651.54   63.19
   0   3   0 5801.10   63.19
   0  -3   0 5653.79   63.24
   0   3   0 5797.05   63.33
   0   3   0 5863.43   63.32
   0   3   0 5755.96   63.47
   0   3   0 5716.31   62.72
   0   3   0 5833.95   62.50
   0   3   0 5801.83   62.49
   0  -3   0 5844.65   63.35
   0  -3   0 5849.51   63.27
   0   3   0 5703.53   63.20
   0   3   0 5797.22   63.51
   0   3   0 5626.21   63.22
   0  -3   0 5794.79   63.12
   0  -3   0 5907.92   63.27
   0  -3   0 5760.86   63.15
   0   3   1 3394.96   39.26
   0  -3  -1 3443.00   39.03
   0   3   1 3462.16   39.29
   0  -3  -1 3453.06   38.96
   0   3   1 3435.99   39.26
   0   3   1 3538.68   39.06
   0   3   1 3519.75   39.08
   0  -3  -1 3555.08   39.17
   0   3   1 3495.65   38.71
   0  -3  -1 3473.50   39.08
   0   3   1 3425.20   39.30
   0   3   1 3543.42   38.26
   0  -3  -1 3625.19   38.92
   0  -3  -1 3547.01   38.89
   0   3   1 3552.50   38.62
   0  -3  -1 3591.13   39.06
   0  -3  -1 3651.83   39.14
   0  -3  -1 3572.51   39.14
   0  -3  -1 3444.83   39.13
   0   3   1 3562.23   39.44
   0  -3  -1 3387.59   39.09
   0   3   1 3690.76   39.20
   0   3   1 3608.15   39.04
   0   3   1 3596.47   39.12
   0   3   1 3494.55   39.15
   0   3   1 3630.96   39.21
   0  -3  -1 3522.26   39.17
   0  -3  -1 3528.35   39.12
   0  -3  -1 3492.45   39.05
   0   3   2   72.95    1.91
   0  -3  -2   69.62    1.70
   0   3   2   73.28    1.76
   0   3   2   71.51    1.77
   0   3   2   70.41    1.63
   0  -3  -2   69.47    1.73
   0   3   2   69.35    1.73
   0   3   2   72.16    1.96
   0  -3  -2   68.22    1.76
   0   3   2   69.37    1.54
   0  -3  -2   73.41    1.69
   0  -3  -2   73.99    1.75
   0  -3  -2   66.78    1.73
   0  -3  -2   67.89    1.69
   0  -3  -2   70.49    1.75
   0  -3  -2   70.29    1.69
   0   3   2   71.10    1.77
   0   3   2   69.81    1.76
   0   3   2   71.01    1.75
   0  -3  -2   69.79    1.65
   0   3   2   71.30    1.81
   0  -3  -2   70.96    1.75
   0  -3  -2   66.04    1.71
   0   3   2   77.83    1.82
   0  -3  -2   70.21    1.76
   0   3   2   65.53    1.77
   0  -3  -3  714.30    9.17
   0   3   3  729.83    9.22
   0   3   3  705.25    9.21
   0  -3  -3  743.57    9.16
   0   3   3  708.56    9.33
   0  -3  -3  742.53    9.14
   0   3   3  711.47    9.27
   0   3   3  693.37    9.21
   0  -3  -3  676.06    9.19
   0  -3  -3  751.32    9.25
   0  -3  -3  683.33    8.02
   0  -3  -3  689.17    8.03
   0  -3  -3  711.63    9.02
   0  -3  -3  744.52    9.32
   0  -3  -3  736.02    9.16
   0  -3  -3  641.83    8.27
   0   3   3  708.94    9.33
   0   3   3  677.46    9.17
   0   3   3  741.85    9.25
   0  -3  -3  697.11    9.02
   0  -3  -3  716.10    9.16
   0   3   3  655.56    9.28
   0  -3  -3  742.57    9.34
   0  -3  -4  444.24    6.52
   0   3   4  404.40    6.16
   0   3   4  416.00    6.56
   0  -3  -4  457.50    6.45
   0   3   4  398.00    6.43
   0  -3  -4  408.71    6.48
   0   3   4  447.85    6.50
   0  -3  -4  465.86    6.41
   0   3   4  428.61    6.10
   0  -3  -4  432.54    6.43
   0  -3  -4  455.47    6.39
   0   3   4  445.19    6.75
   0   3   4  439.55    6.34
   0  -3  -4  440.87    6.11
   0   3   4  439.35    6.60
   0  -3  -4  426.66    6.51
   0   3   4  440.00    6.45
   0   3   4  425.70    6.58
   0  -3  -4  442.04    6.36
   0  -3  -4  415.62    5.89
   0  -3  -4  416.12    6.17
   0   3   4  405.58    6.65
   0   3   4  399.00    6.59
   0   3   5   72.99    2.38
   0   3   5   71.94    2.12
   0   3   5   88.02    2.58
   0   3   5   65.18    2.21
   0  -3  -5   67.33    2.32
   0  -3  -5   87.08    2.28
   0   3   5   83.40    2.15
   0  -3  -5   83.58    1.96
   0  -3  -5   87.29    2.49
   0  -3  -5   74.13    2.19
   0   3   5   67.58    2.42
   0  -3  -5   68.56    2.00
   0   3   5   66.62    2.37
   0  -3  -5   71.89    2.20
   0   3   5   68.18    2.27
   0  -3  -5   75.36    2.20
   0  -3  -5   76.26    2.07
   0   3   5   77.87    2.29
   0   3   5   79.22    2.54
   0   3   5   85.08    2.58
   0  -3  -6    4.00    0.76
   0   3   6    4.49    0.93
   0   3   6    4.48    0.74
   0   3   6    5.24    0.89
   0  -3  -6    3.63    0.66
   0  -3  -6    4.69    0.67
   0   3   6    3.26    0.62
   0   3   6    4.72    0.89
   0  -3  -6    5.83    0.79
   0   3   6    3.25    0.70
   0   3   6    4.59    0.77
   0   3   6    3.77    0.83
   0   3   6    3.88    0.88
   0  -3  -6    4.30    0.71
   0   3   6    4.35    1.01
   0   3   6    4.56    0.84
   0  -3  -7  103.76    3.24
   0   3   7  101.09    3.36
   0   3   7  128.50    3.88
   0  -3  -7  128.34    3.53
   0  -3  -7  130.42    3.64
   0   3   7  125.89    3.55
   0   3   7  115.24    3.50
   0   3   7  124.11    3.91
   0   3   7  110.19    3.52
   0   3   7  129.05    3.93
   0   3   7  131.67    3.64
   0   3   7   96.71    3.48
   0   3   7   94.91    3.49
   0   3   8  269.96    5.94
   0   3   8  274.63    6.34
   0   3   8  278.87    6.42
   0  -3  -8  281.67    6.01
   0   3   8  235.01    5.76
   0   3   8  263.06    5.77
   0   3   8  212.18    5.75
   0   3   8  208.86    5.70
   0  -3  -8  253.93    5.47
   0   3   8  224.10    5.61
   0  -3  -9   94.80    3.74
   0   3   9   84.37    3.63
   0   3   9   89.91    3.52
   0  -3  -9   93.58    3.41
   0   3   9  103.53    3.87
   0   3   9  107.16    3.89
   0   3   9  117.85    3.98
   0   3  10   10.63    1.57
   0   3  10   10.97    1.43
   0  -3 -10   11.68    1.43
   0   3  10    9.49    1.49
   0   3  10    8.38    1.43
   0  -3 -10    8.81    1.32
   0   3  10   12.64    1.42
   0  -3 -10   11.45    1.38
   0   3  10    8.45    1.58
   0  -3 -11   79.40    2.99
   0   3  11   51.21    2.63
   0  -3 -11   64.03    2.64
   0   3  11   50.69    2.83
   0   3  11   60.28    2.89
   0   3  11   63.65    2.90
   0   3  11   57.07    2.51
   0  -3 -11   65.30    2.89
   0  -3 -11   82.46    3.04
   0   3  11   73.66    2.72
   0   3  11   80.77    2.96
   0  -3 -12   24.66    1.57
   0   3  12   20.26    1.59
   0   3  12   21.22    1.55
   0   3  12   26.10    1.67
   0   3  12   24.03    1.63
   0   3  12   21.81    1.55
   0   3  12   31.09    1.43
   0  -3 -12   23.53    1.42
   0  -3 -12   28.32    1.48
   0   4 -13    6.54    0.79
   0   4 -13    6.85    0.78
   0   4 -12    7.16    1.08
   0   4 -12    5.56    1.02
   0  -4  12    4.72    0.96
   0   4 -11    0.60    0.67
   0   4 -11    0.83    0.85
   0  -4  11    0.15    0.83
   0   4 -10   -0.19    0.71
   0  -4  10   -0.13    0.65
   0   4 -10   -0.38    0.89
   0   4 -10    0.04    0.65
   0  -4  10   -0.09    0.80
   0   4 -10   -0.14    0.89
   0   4 -10   -0.07    0.70
   0  -4   9   73.77    3.26
   0  -4   9   73.65    3.14
   0  -4   9   74.57    3.18
   0  -4   9   76.31    3.14
   0   4  -9   73.58    2.94
   0   4  -9   68.04    3.12
   0   4  -8  149.56    4.54
   0   4  -8  151.34    4.52
   0   4  -8  145.39    4.14
   0   4  -8  165.93    4.44
   0  -4   8  161.99    4.65
   0  -4   8  129.57    4.07
   0  -4   8  169.15    4.68
   0   4  -8  166.36    4.49
   0  -4   8  165.45    4.49
   0  -4   8  166.84    4.58
   0  -4   8  167.13    4.70
   0   4  -7  126.26    3.68
   0   4  -7  127.19    3.66
   0   4  -7  109.45    3.08
   0  -4   7  117.80    3.64
   0   4  -7  108.04    3.52
   0   4  -7  111.89    3.57
   0   4  -7  105.61    3.25
   0  -4   7  121.39    3.50
   0  -4   7  118.71    3.67
   0  -4   6  179.86    4.30
   0   4  -6  172.95    4.19
   0   4  -6  181.19    4.30
   0   4  -6  161.91    3.80
   0  -4   6  185.86    4.31
   0  -4   6  175.35    4.14
   0   4  -6  185.45    4.26
   0   4  -6  172.73    3.81
   0  -4   6  148.67    3.53
   0   4  -6  170.52    3.81
   0   4  -6  181.72    4.23
   0  -4   6  180.04    4.05
   0   4  -6  163.54    3.73
   0   4  -5  115.64    2.76
   0  -4   5  121.69    3.13
   0  -4   5  107.15    2.62
   0   4  -5  111.42    3.01
   0   4  -5  108.72    2.72
   0  -4   5  112.94    2.51
   0  -4   5  119.73    3.11
   0   4  -5  115.75    2.87
   0   4  -5  117.77    3.08
   0   4  -5  105.31    2.54
   0  -4   5  116.30    2.88
   0   4  -5  108.90    2.78
   0  -4   5  119.41    3.04
   0   4  -4   44.20    1.65
   0   4  -4   46.67    1.71
   0   4  -4   43.76    1.48
   0  -4   4   46.65    1.68
   0  -4   4   47.52    1.73
   0  -4   4   47.65    1.56
   0  -4   4   50.47    1.80
   0   4  -4   58.98    1.92
   0   4  -4   58.96    1.88
   0   4  -4   51.11    1.45
   0  -4   4   53.55    1.87
   0   4  -4   54.34    1.66
   0   4  -4   45.07    1.54
   0  -4   4   53.29    1.67
   0  -4   3  811.05   10.24
   0   4  -3  781.02    9.62
   0  -4   3  825.04   10.26
   0  -4   3  759.64    9.41
   0   4  -3  721.99    9.46
   0   4  -3  738.00    9.73
   0   4  -3  750.68    9.63
   0  -4   3  779.19   10.14
   0  -4   3  788.32   10.06
   0  -4   3  732.22    9.40
   0  -4   3  770.20    9.90
   0  -4   3  770.91   10.00
   0   4  -3  745.32    9.59
   0   4  -3  813.20   10.34
   0   4  -2   24.44    1.02
   0  -4   2   23.54    0.79
   0  -4   2   24.12    0.82
   0  -4   2   25.77    0.93
   0  -4   2   20.66    0.97
   0  -4   2   18.27    0.67
   0  -4   2   20.00    1.00
   0   4  -2   19.11    0.79
   0   4  -2   19.18    0.86
   0   4  -2   20.28    0.79
   0   4  -2   26.86    0.89
   0   4  -2   25.32    0.71
   0   4  -2   21.66    0.92
   0   4  -2   21.91    0.90
   0  -4   2   18.06    0.86
   0  -4   2   25.13    1.03
   0   4  -2   27.30    0.79
   0   4  -2   21.87    0.82
   0  -4   2   21.82    0.89
   0  -4   2   20.56    0.88
   0   4  -2   18.20    0.81
   0  -4   2   21.80    1.00
   0   4  -1  415.97    5.50
   0   4  -1  416.16    5.30
   0  -4   1  422.61    5.29
   0   4  -1  386.21    4.42
   0   4  -1  396.15    5.71
   0  -4   1  410.98    5.22
   0   4  -1  396.73    5.77
   0  -4   1  379.84    4.87
   0   4  -1  464.93    5.62
   0  -4   1  332.44    5.27
   0   4  -1  382.92    5.01
   0  -4   1  353.63    4.97
   0   4  -1  385.92    5.63
   0   4  -1  366.17    4.53
   0   4  -1  343.60    5.05
   0   4  -1  352.55    4.88
   0   4  -1  337.67    5.30
   0   4  -1  361.63    4.80
   0   4  -1  379.13    4.89
   0   4  -1  368.19    5.19
   0   4  -1  373.93    4.87
   0  -4   1  324.98    5.10
   0   4  -1  374.22    5.00
   0  -4   1  367.23    5.31
   0   4  -1  365.05    5.26
   0  -4   1  369.02    5.28
   0  -4   1  365.86    5.16
   0   4  -1  326.32    5.06
   0  -4   1  341.72    5.35
   0   4  -1  368.93    4.68
   0   4  -1  351.23    4.57
   0   4   0 1384.26   16.75
   0  -4   0 1487.90   16.72
   0   4   0 1420.36   17.12
   0  -4   0 1485.38   16.57
   0   4   0 1427.19   17.05
   0  -4   0 1407.09   16.83
   0  -4   0 1391.21   16.81
   0   4   0 1463.34   16.31
   0  -4   0 1454.70   16.45
   0   4   0 1426.81   16.67
   0   4   0 1418.61   15.80
   0  -4   0 1407.40   16.75
   0   4   0 1386.11   17.07
   0   4   0 1410.78   16.98
   0  -4   0 1421.11   16.20
   0   4   0 1387.07   15.97
   0   4   0 1356.10   15.59
   0  -4   0 1513.53   16.79
   0   4   0 1438.13   16.63
   0   4   0 1419.00   16.48
   0   4   0 1452.63   16.26
   0   4   0 1375.33   15.95
   0   4   0 1480.23   16.74
   0   4   0 1510.93   16.68
   0   4   0 1465.86   16.80
   0   4   0 1401.56   15.66
   0   4   0 1426.04   16.88
   0   4   0 1389.32   16.87
   0  -4   0 1424.69   16.64
   0   4   1  393.96    5.44
   0   4   1  350.36    5.70
   0  -4  -1  372.16    5.40
   0  -4  -1  371.32    5.63
   0   4   1  379.85    5.59
   0   4   1  378.55    5.03
   0   4   1  383.52    5.48
   0  -4  -1  364.37    5.45
   0   4   1  364.72    5.72
   0   4   1  401.87    4.74
   0   4   1  394.46    4.92
   0  -4  -1  380.29    5.36
   0   4   1  395.27    5.68
   0  -4  -1  390.68    5.55
   0  -4  -1  402.06    5.63
   0  -4  -1  380.95    5.58
   0   4   1  412.81    5.69
   0   4   1  399.23    5.66
   0  -4  -1  365.32    5.62
   0   4   1  401.12    4.74
   0  -4  -1  370.85    5.53
   0  -4  -1  355.60    5.48
   0   4   1  346.50    5.73
   0  -4  -1  352.89    5.46
   0   4   2    4.80    0.70
   0   4   2    4.79    0.70
   0   4   2    2.56    0.46
   0   4   2    2.94    0.56
   0   4   2    4.97    0.70
   0  -4  -2    2.73    0.60
   0  -4  -2    1.78    0.53
   0  -4  -2    0.42    0.44
   0   4   2    2.58    0.60
   0  -4  -2    0.56    0.52
   0   4   2    3.01    0.43
   0  -4  -2    0.77    0.39
   0   4   2    5.33    0.75
   0  -4  -2    0.70    0.50
   0  -4  -2    0.42    0.45
   0   4   2    3.47    0.58
   0  -4  -2    3.44    0.66
   0  -4  -2    3.05    0.60
   0   4   2    2.66    0.53
   0   4   2    2.17    0.54
   0  -4  -2    0.89    0.51
   0   4   2    7.95    0.85
   0  -4  -2    5.40    0.75
   0  -4  -3 1234.93   15.44
   0   4   3 1192.87   15.76
   0   4   3 1186.12   15.39
   0   4   3 1247.15   15.48
   0  -4  -3 1253.45   15.42
   0  -4  -3 1254.63   15.57
   0  -4  -3 1223.31   15.28
   0  -4  -3 1276.31   15.65
   0  -4  -3 1250.02   15.27
   0  -4  -3 1321.18   15.46
   0   4   3 1284.00   15.14
   0  -4  -3 1267.73   15.52
   0  -4  -3 1308.37   15.67
   0  -4  -3 1221.22   15.58
   0   4   3 1233.80   15.97
   0  -4  -3 1262.49   15.38
   0   4   3 1261.96   15.62
   0   4   3 1257.43   15.55
   0  -4  -3 1193.43   15.29
   0   4   3 1153.98   15.56
   0   4   3 1316.60   15.62
   0  -4  -3 1262.39   15.45
   0   4   3 1262.70   15.60
   0  -4  -4  409.40    6.19
   0   4   4  392.20    6.04
   0  -4  -4  376.54    6.11
   0   4   4  362.22    6.50
   0   4   4  363.13    6.62
   0  -4  -4  359.03    6.22
   0   4   4  400.23    5.86
   0  -4  -4  392.18    6.02
   0   4   4  395.07    6.43
   0   4   4  388.30    6.22
   0  -4  -4  379.86    5.75
   0   4   4  401.15    6.36
   0  -4  -4  360.14    6.06
   0   4   4  370.84    6.16
   0  -4  -4  354.08    5.52
   0  -4  -4  396.15    6.37
   0  -4  -4  377.96    6.00
   0   4   4  343.10    6.26
   0   4   4  339.82    6.21
   0  -4  -4  369.63    6.11
   0  -4  -4  366.25    5.93
   0   4   5    0.40    0.61
   0  -4  -5    0.76    0.39
   0   4   5    0.45    0.57
   0   4   5    0.62    0.62
   0  -4  -5    0.36    0.56
   0  -4  -5    0.15    0.54
   0   4   5    0.09    0.74
   0   4   5    0.36    0.75
   0  -4  -5    0.73    0.40
   0  -4  -5    0.40    0.49
   0  -4  -5    0.36    0.52
   0   4   5    0.61    0.46
   0  -4  -5    0.31    0.55
   0   4   5    0.32    0.73
   0  -4  -5   -0.14    0.50
   0   4   5    0.18    0.48
   0   4   5    0.83    0.84
   0  -4  -5    0.43    0.56
   0  -4  -6    4.72    0.87
   0   4   6    4.71    0.90
   0   4   6    6.07    0.97
   0  -4  -6    5.95    0.88
   0  -4  -6    5.42    0.85
   0   4   6    4.63    0.95
   0   4   6    4.78    0.76
   0   4   6    5.19    1.10
   0  -4  -6    5.38    0.96
   0   4   6    5.16    0.88
   0  -4  -6    3.94    0.81
   0   4   6    5.13    1.02
   0   4   6    4.30    0.97
   0  -4  -6    3.91    0.76
   0   4   6    4.09    0.98
   0   4   7   80.64    3.06
   0   4   7   96.85    3.42
   0  -4  -7   78.37    2.94
   0   4   7   94.73    3.11
   0   4   7   82.27    3.36
   0  -4  -7   75.52    2.68
   0  -4  -7   96.30    3.19
   0   4   7   83.00    2.95
   0   4   7   91.06    3.49
   0  -4  -7   95.02    3.07
   0   4   7   76.38    3.36
   0   4   7   76.27    3.17
   0   4   7   74.97    3.12
   0   4   7  102.38    3.51
   0   4   7   96.74    3.21
   0   4   8   44.74    2.41
   0   4   8   45.43    2.71
   0   4   8   37.72    2.65
   0  -4  -8   48.33    2.33
   0   4   8   53.53    2.52
   0   4   8   56.21    2.80
   0   4   8   40.04    2.51
   0   4   8   51.24    2.46
   0   4   8   54.61    2.82
   0  -4  -8   53.56    2.50
   0  -4  -8   52.70    2.41
   0  -4  -9   12.91    1.39
   0   4   9    7.32    1.41
   0   4   9   12.04    1.48
   0   4   9   13.25    1.49
   0   4   9   11.24    1.27
   0   4   9   12.59    1.48
   0   4   9   10.04    1.72
   0   4   9    9.15    1.31
   0  -4  -9   11.31    1.28
   0   4  10   21.37    1.91
   0   4  10   17.32    1.54
   0   4  10   24.81    1.89
   0   4  10   26.51    1.82
   0  -4 -10   20.45    1.82
   0   4  10   17.28    1.89
   0  -4 -10   20.55    1.58
   0   4  10   21.11    1.91
   0   4  10   17.20    1.77
   0  -4 -10   28.15    1.86
   0   4  10   23.44    1.82
   0   4  10   20.33    1.86
   0  -4 -11   55.67    2.44
   0  -4 -11   54.47    2.32
   0   4  11   46.40    2.39
   0   4  11   36.00    2.29
   0   4  11   39.15    2.25
   0  -4 -11   44.83    2.32
   0  -4 -11   41.78    1.98
   0   4  11   39.52    2.24
   0   4  11   57.27    2.45
   0   4  11   58.13    2.33
   0   4  11   45.00    2.37
   0   4  12    5.91    0.92
   0   4  12    6.16    0.91
   0   4  12    6.18    0.91
   0  -4 -12    6.82    0.88
   0  -4 -12    9.07    0.87
   0   4  12    9.50    0.80
   0   5 -12   20.87    1.42
   0   5 -12   22.40    1.47
   0   5 -11    0.20    0.80
   0   5 -11    0.24    0.60
   0   5 -11   -0.21    0.66
   0  -5  11   -0.55    0.83
   0  -5  10   16.41    1.62
   0   5 -10   18.90    1.57
   0   5 -10   13.59    1.61
   0  -5  10   15.61    1.51
   0  -5   9   26.34    1.96
   0  -5   9   28.22    2.02
   0  -5   9   22.78    1.83
   0   5  -9   29.70    2.00
   0   5  -9   29.88    2.03
   0   5  -9   27.18    2.11
   0   5  -9   22.44    1.70
   0  -5   9   27.69    2.09
   0  -5   9   30.16    2.07
   0  -5   8   27.19    1.97
   0   5  -8   27.89    1.93
   0   5  -8   22.55    1.53
   0   5  -8   29.64    1.94
   0   5  -8   23.11    1.83
   0   5  -8   21.45    1.56
   0   5  -8   25.14    1.86
   0  -5   8   27.15    1.95
   0  -5   8   24.76    1.91
   0  -5   8   23.38    1.79
   0  -5   7   13.54    1.36
   0  -5   7   14.04    1.37
   0  -5   7   12.57    1.28
   0  -5   7   14.83    1.41
   0   5  -7   11.85    1.14
   0   5  -7   12.63    1.35
   0   5  -7   12.98    1.34
   0   5  -7   12.26    1.34
   0   5  -7   13.17    1.39
   0   5  -7   11.08    1.11
   0  -5   7   13.74    1.39
   0  -5   7   11.85    1.18
   0  -5   7   13.87    1.39
   0   5  -6  113.74    3.43
   0   5  -6  112.90    3.42
   0   5  -6  105.22    3.00
   0  -5   6  121.38    3.52
   0  -5   6  119.16    3.41
   0   5  -6  134.44    3.72
   0   5  -6  123.36    3.41
   0   5  -6  133.43    3.70
   0   5  -6  125.08    3.40
   0  -5   6   91.42    2.95
   0  -5   6  125.71    3.60
   0  -5   6  125.47    3.66
   0  -5   6  134.61    3.75
   0  -5   5  276.75    5.39
   0  -5   5  275.99    5.39
   0   5  -5  231.88    4.79
   0   5  -5  240.67    5.00
   0   5  -5  248.06    5.07
   0   5  -5  227.39    4.46
   0  -5   5  258.78    5.02
   0  -5   5  256.21    5.13
   0   5  -5  258.59    5.08
   0   5  -5  266.01    5.29
   0  -5   5  270.19    5.33
   0  -5   5  227.19    4.68
   0  -5   5  262.21    5.20
   0   5  -5  270.29    5.31
   0   5  -5  264.29    5.11
   0   5  -4  173.59    3.85
   0   5  -4  171.27    3.70
   0   5  -4  158.74    3.23
   0   5  -4  177.00    3.77
   0   5  -4  180.42    3.64
   0   5  -4  190.93    4.01
   0   5  -4  191.58    4.06
   0  -5   4  184.98    3.99
   0  -5   4  177.63    3.83
   0  -5   4  179.37    3.73
   0  -5   4  195.16    4.10
   0  -5   4  190.63    4.06
   0   5  -4  169.50    3.66
   0   5  -4  170.97    3.40
   0  -5   4  184.85    3.91
   0   5  -3   37.07    1.29
   0   5  -3   37.76    1.56
   0   5  -3   38.89    1.51
   0   5  -3   38.82    1.65
   0  -5   3   36.86    1.33
   0   5  -3   37.16    1.44
   0   5  -3   37.05    1.38
   0  -5   3   37.11    1.54
   0  -5   3   37.57    1.62
   0  -5   3   38.84    1.64
   0   5  -3   39.01    1.27
   0  -5   3   37.62    1.52
   0  -5   3   43.07    1.44
   0  -5   2   78.60    1.98
   0  -5   2   78.81    1.89
   0  -5   2   92.87    2.38
   0  -5   2   94.05    2.30
   0   5  -2   94.42    2.16
   0  -5   2   93.81    1.89
   0   5  -2   93.57    1.97
   0  -5   2   94.43    2.43
   0   5  -2   79.93    1.79
   0  -5   2   92.72    2.19
   0   5  -2   85.52    1.99
   0   5  -2   86.72    2.01
   0   5  -2   85.03    2.09
   0   5  -2   96.80    2.13
   0   5  -2   97.60    2.34
   0  -5   2   82.30    1.87
   0   5  -2   84.14    2.18
   0   5  -2   79.78    1.78
   0  -5   2   90.92    2.19
   0  -5   1  131.81    2.83
   0  -5   1  134.90    2.80
   0   5  -1  128.17    3.14
   0  -5   1  144.13    2.82
   0   5  -1  131.77    2.93
   0  -5   1  139.40    2.55
   0  -5   1  155.00    3.10
   0   5  -1  157.83    2.72
   0   5  -1  136.81    3.17
   0   5  -1  160.52    2.61
   0  -5   1  169.58    2.86
   0   5  -1  156.60    2.82
   0   5  -1  139.08    3.00
   0   5  -1  135.34    2.33
   0   5  -1  146.06    2.41
   0   5  -1  140.00    2.87
   0   5  -1  143.39    2.89
   0   5  -1  146.12    2.40
   0   5  -1  168.89    3.16
   0  -5   1  153.11    3.03
   0  -5   1  151.05    2.91
   0  -5   1  158.09    3.16
   0   5  -1  149.58    2.31
   0  -5   1  154.80    3.19
   0   5  -1  171.64    3.06
   0  -5   1  165.13    3.02
   0   5  -1  122.66    2.69
   0   5  -1  123.40    2.38
   0   5   0    4.15    0.62
   0   5   0    5.85    0.76
   0  -5   0    6.61    0.72
   0   5   0    4.72    0.75
   0  -5   0    5.69    0.62
   0  -5   0    6.76    0.82
   0   5   0    7.95    0.59
   0  -5   0    4.67    0.71
   0  -5   0    5.06    0.69
   0   5   0    5.34    0.73
   0  -5   0    5.25    0.52
   0  -5   0    7.50    0.65
   0   5   0    7.69    0.75
   0  -5   0    7.54    0.72
   0  -5   0    6.59    0.71
   0  -5   0    6.83    0.70
   0   5   0    5.85    0.65
   0   5   0    5.18    0.58
   0   5   0    8.22    0.75
   0   5   0    3.70    0.63
   0  -5   0    5.79    0.74
   0  -5   0    6.99    0.81
   0   5   0    7.92    0.46
   0   5   0    8.80    0.60
   0   5   0    7.32    0.73
   0  -5  -1    3.87    0.72
   0  -5  -1    6.22    0.83
   0   5   1    3.84    0.73
   0   5   1    6.24    0.42
   0   5   1    6.53    0.74
   0  -5  -1    6.97    0.69
   0   5   1    7.48    0.76
   0   5   1    3.99    0.61
   0   5   1    4.15    0.78
   0   5   1    2.96    0.68
   0  -5  -1    6.86    0.78
   0   5   1    3.20    0.62
   0   5   1    5.89    0.63
   0   5   1    7.87    0.81
   0  -5  -1    5.31    0.69
   0   5   1    3.25    0.72
   0   5   1    6.24    0.72
   0  -5  -1    4.86    0.76
   0  -5  -1    4.94    0.70
   0  -5  -1    6.45    0.72
   0  -5  -1    5.80    0.70
   0  -5  -2  128.15    3.03
   0   5   2  118.50    3.16
   0  -5  -2  133.52    3.06
   0   5   2  130.84    3.28
   0  -5  -2  154.01    3.32
   0  -5  -2  158.21    3.37
   0  -5  -2  157.00    3.25
   0  -5  -2  172.75    3.36
   0   5   2  167.72    3.49
   0  -5  -2  170.72    3.15
   0  -5  -2  139.08    3.17
   0  -5  -2  182.74    3.54
   0   5   2  111.18    3.16
   0   5   2  111.73    3.28
   0  -5  -2  169.11    3.36
   0   5   2  188.91    3.59
   0   5   2  157.23    3.15
   0  -5  -2  157.93    3.32
   0  -5  -2  123.67    3.02
   0  -5  -2  127.13    3.11
   0  -5  -3   35.14    1.62
   0  -5  -3   33.96    1.60
   0   5   3   38.91    1.78
   0   5   3   32.47    1.29
   0  -5  -3   32.86    1.50
   0  -5  -3   32.31    1.48
   0  -5  -3   37.16    1.68
   0   5   3   40.33    1.92
   0   5   3   38.91    1.61
   0   5   3   32.71    1.51
   0   5   3   36.15    1.51
   0  -5  -3   36.55    1.62
   0   5   3   38.45    1.76
   0  -5  -3   38.21    1.65
   0  -5  -3   37.59    1.63
   0   5   3   37.30    1.74
   0  -5  -4   66.50    2.34
   0  -5  -4   59.76    2.07
   0  -5  -4   66.28    2.22
   0  -5  -4   58.90    2.17
   0   5   4   53.88    2.25
   0  -5  -4   66.00    2.35
   0  -5  -4   58.59    2.11
   0   5   4   52.58    2.22
   0   5   4   66.05    2.27
   0   5   4   57.77    2.33
   0   5   4   61.68    2.20
   0   5   4   68.71    2.31
   0  -5  -4   64.94    2.00
   0  -5  -4   58.21    2.15
   0   5   4   57.71    2.31
   0  -5  -4   53.79    2.01
   0  -5  -4   57.23    2.15
   0   5   4   53.23    2.32
   0  -5  -5   41.33    1.92
   0   5   5   35.26    1.99
   0   5   5   37.38    1.85
   0  -5  -5   41.85    1.80
   0  -5  -5   40.73    1.90
   0   5   5   39.89    2.08
   0  -5  -5   43.25    1.75
   0   5   5   36.43    2.00
   0  -5  -5   37.20    1.85
   0  -5  -5   38.03    1.77
   0   5   5   46.51    2.15
   0   5   5   37.47    2.05
   0  -5  -5   38.21    1.75
   0   5   5   50.59    2.14
   0   5   5   48.50    2.06
   0   5   5   45.95    2.07
   0   5   5   36.39    2.14
   0   5   6    1.52    0.77
   0   5   6    2.44    0.97
   0   5   6    2.16    1.03
   0   5   6    3.71    0.87
   0   5   6    3.13    0.87
   0  -5  -6    2.51    0.79
   0  -5  -6    2.93    0.79
   0   5   6    2.57    0.90
   0   5   6    2.86    0.99
   0  -5  -6    2.45    0.79
   0  -5  -6    1.84    0.66
   0   5   6    3.23    0.86
   0   5   6    2.90    1.11
   0  -5  -6    2.42    0.80
   0   5   6    3.40    1.04
   0   5   7    7.11    1.16
   0   5   7    5.23    1.21
   0  -5  -7    4.51    0.92
   0  -5  -7    5.20    0.99
   0  -5  -7    4.48    0.99
   0   5   7    6.23    1.22
   0   5   7    6.70    1.17
   0  -5  -7    5.16    0.89
   0   5   7    4.94    1.22
   0   5   7    4.98    1.06
   0   5   7    5.74    1.25
   0   5   7    6.20    1.05
   0   5   7    6.28    1.46
   0   5   7    4.72    1.22
   0  -5  -8    3.60    0.90
   0   5   8    3.87    1.04
   0   5   8    2.86    0.99
   0   5   8    3.48    1.12
   0   5   8    3.75    0.89
   0   5   8    2.48    0.91
   0   5   8    2.51    1.10
   0   5   9    4.95    1.18
   0   5   9    2.49    1.17
   0  -5  -9    5.85    1.06
   0   5   9    3.97    1.16
   0   5   9    6.12    0.99
   0   5   9    3.02    1.08
   0   5   9    5.86    1.09
   0   5  10    3.29    0.88
   0   5  10    2.80    0.86
   0   5  10    2.43    0.99
   0   5  10    2.38    1.01
   0   5  10    1.15    0.91
   0   5  10    2.21    1.00
   0  -5 -10    2.07    0.86
   0  -5 -10    2.20    0.79
   0  -5 -10    2.97    0.94
   0   5  10    1.12    1.06
   0   5  11    0.28    0.59
   0   5  11   -0.03    0.55
   0   5  11   -0.72    0.82
   0   5  11   -0.43    0.94
   0   5  11   -0.48    0.80
   0  -5 -11   -0.08    0.51
   0  -5 -11    0.10    0.62
   0  -5 -11   -0.48    0.71
   0   5  11   -0.03    0.76
   0   5  11    0.27    0.73
   0   5  12    0.68    0.53
   0  -5 -12    0.64    0.48
   0   6 -12    3.82    0.78
   0   6 -11   -0.03    0.57
   0   6 -11   -0.18    0.73
   0   6 -11   -0.44    0.63
   0  -6  10    2.30    0.92
   0   6 -10    3.60    0.94
   0   6 -10    2.02    0.94
   0   6 -10    4.17    0.96
   0   6  -9    0.18    0.84
   0   6  -9    0.39    0.80
   0  -6   9    0.17    0.87
   0  -6   9    0.41    0.81
   0   6  -9   -0.36    0.84
   0   6  -9   -0.17    0.77
   0  -6   8    9.30    1.27
   0  -6   8   12.58    1.40
   0  -6   8   13.94    1.57
   0  -6   8   14.16    1.55
   0   6  -8   12.22    1.48
   0   6  -8   15.63    1.59
   0   6  -8   14.13    1.32
   0   6  -7    0.04    0.74
   0  -6   7    0.49    0.71
   0  -6   7    0.33    0.75
   0  -6   7    0.04    0.75
   0   6  -7    0.45    0.74
   0   6  -7    0.17    0.79
   0   6  -7    0.29    0.63
   0  -6   7   -0.31    0.73
   0   6  -7   -0.31    0.83
   0  -6   6   12.91    1.11
   0  -6   6   16.94    1.46
   0  -6   6   17.23    1.48
   0  -6   6   13.80    1.29
   0   6  -6   16.41    1.37
   0   6  -6   17.01    1.47
   0  -6   6   16.28    1.47
   0  -6   6   18.98    1.55
   0   6  -6   15.75    1.41
   0   6  -6   16.29    1.37
   0   6  -6   15.09    1.33
   0   6  -6   15.78    1.38
   0  -6   5    0.93    0.66
   0   6  -5    0.85    0.67
   0   6  -5    0.94    0.63
   0  -6   5    0.60    0.59
   0  -6   5    0.72    0.64
   0  -6   5    0.61    0.63
   0   6  -5    0.40    0.57
   0  -6   5    0.29    0.48
   0   6  -5    1.03    0.50
   0   6  -5    0.37    0.54
   0  -6   5    0.93    0.66
   0   6  -5    0.78    0.70
   0   6  -5    0.23    0.60
   0  -6   4    2.94    0.77
   0   6  -4    2.88    0.74
   0   6  -4    3.87    0.76
   0   6  -4    4.28    0.68
   0  -6   4    2.22    0.71
   0  -6   4    3.38    0.65
   0   6  -4    3.21    0.68
   0   6  -4    1.82    0.57
   0  -6   4    2.99    0.73
   0  -6   4    1.43    0.55
   0   6  -4    2.95    0.72
   0  -6   3  150.82    3.35
   0  -6   3  150.81    3.33
   0   6  -3  164.64    3.77
   0   6  -3  170.80    3.74
   0   6  -3  184.53    4.10
   0  -6   3  165.63    3.45
   0  -6   3  156.06    3.34
   0  -6   3  168.98    3.90
   0   6  -3  153.07    3.26
   0   6  -3  151.68    3.25
   0  -6   3  168.62    3.72
   0  -6   3  168.77    3.81
   0  -6   2   71.74    2.29
   0  -6   2   74.13    2.29
   0  -6   2   67.02    2.09
   0   6  -2   76.60    2.21
   0   6  -2   84.86    2.56
   0   6  -2   59.31    1.90
   0   6  -2   75.34    2.06
   0  -6   2   62.17    2.09
   0  -6   2   66.39    2.27
   0   6  -2   59.89    1.97
   0  -6   2   73.83    2.11
   0  -6   1   65.14    2.15
   0   6  -1   65.09    2.33
   0   6  -1   60.83    1.89
   0  -6   1   64.19    1.91
   0   6  -1   60.03    2.00
   0  -6   1   55.45    2.04
   0  -6   1   57.28    1.95
   0   6  -1   58.45    2.17
   0  -6   1   57.69    1.78
   0   6  -1   51.25    1.64
   0  -6   1   56.38    1.73
   0   6  -1   57.88    1.86
   0  -6   1   58.08    1.93
   0   6  -1   55.89    1.85
   0  -6   1   57.38    2.06
   0   6  -1   52.15    1.73
   0   6  -1   52.30    1.72
   0  -6   1   56.34    1.86
   0   6   0  347.45    6.21
   0  -6   0  369.05    6.11
   0  -6   0  374.73    6.08
   0   6   0  326.87    6.13
   0   6   0  323.51    5.81
   0   6   0  346.77    5.78
   0   6   0  375.78    5.48
   0  -6   0  386.87    5.77
   0   6   0  374.78    6.13
   0   6   0  346.27    5.79
   0  -6   0  328.99    5.68
   0  -6   0  330.78    5.73
   0   6   0  356.10    5.96
   0  -6   0  338.64    5.43
   0   6   0  393.66    5.98
   0  -6   0  354.05    5.76
   0   6   0  329.45    5.68
   0   6   0  326.16    6.27
   0  -6   0  378.59    5.88
   0   6   1    2.89    0.64
   0  -6  -1    4.25    0.67
   0   6   1    4.60    0.74
   0  -6  -1    4.61    0.69
   0   6   1    7.12    0.82
   0  -6  -1    3.14    0.70
   0  -6  -1    4.31    0.76
   0  -6  -1    3.62    0.74
   0   6   1    1.63    0.67
   0   6   1    3.83    0.53
   0  -6  -1    3.13    0.67
   0  -6  -1    4.39    0.85
   0   6   1    4.36    0.51
   0   6   1    4.69    0.70
   0   6   1    2.88    0.72
   0   6   1    3.95    0.74
   0   6   1    2.66    0.77
   0   6   2  246.55    4.94
   0   6   2  260.50    5.37
   0   6   2  256.99    5.39
   0  -6  -2  263.63    5.08
   0   6   2  284.61    4.71
   0   6   2  247.43    5.00
   0   6   2  281.81    5.33
   0  -6  -2  270.79    4.81
   0  -6  -2  291.78    5.13
   0   6   2  292.50    5.29
   0  -6  -2  256.71    5.02
   0  -6  -2  268.35    5.16
   0  -6  -2  293.37    5.31
   0   6   2  283.51    4.85
   0  -6  -2  264.22    5.16
   0   6   2  247.67    5.34
   0  -6  -2  284.71    5.18
   0   6   2  313.30    5.44
   0  -6  -2  277.60    5.11
   0  -6  -2  283.31    5.30
   0  -6  -3  328.13    6.04
   0   6   3  307.27    6.24
   0   6   3  360.95    5.93
   0  -6  -3  318.62    5.91
   0   6   3  313.79    6.28
   0   6   3  306.43    6.34
   0   6   3  354.89    6.32
   0  -6  -3  360.19    6.12
   0   6   3  305.21    6.22
   0  -6  -3  333.35    6.08
   0  -6  -3  366.10    6.43
   0  -6  -3  346.02    6.25
   0  -6  -3  340.25    5.97
   0  -6  -3  344.56    6.33
   0   6   3  354.95    6.03
   0  -6  -3  346.99    6.06
   0   6   3  352.64    5.80
   0  -6  -3  327.03    6.07
   0  -6  -3  308.37    5.87
   0   6   3  365.03    6.33
   0   6   4   44.58    2.20
   0   6   4   49.78    2.05
   0   6   4   42.55    2.18
   0  -6  -4   42.12    2.01
   0   6   4   41.03    2.29
   0   6   4   47.10    2.17
   0  -6  -4   51.52    2.23
   0   6   4   48.07    2.08
   0   6   4   42.88    2.18
   0  -6  -4   46.77    2.09
   0   6   4   51.52    2.17
   0  -6  -4   47.38    2.15
   0  -6  -4   45.86    1.92
   0  -6  -4   42.36    1.94
   0  -6  -4   43.87    2.01
   0  -6  -4   45.83    2.02
   0   6   4   41.97    2.16
   0   6   5   58.53    2.43
   0  -6  -5   50.97    2.18
   0   6   5   48.71    2.45
   0   6   5   54.93    2.46
   0   6   5   49.99    2.51
   0   6   5   59.82    2.45
   0  -6  -5   52.15    2.26
   0  -6  -5   52.67    2.32
   0   6   5   52.08    2.51
   0  -6  -5   47.47    2.13
   0  -6  -5   49.30    2.22
   0   6   5   47.74    2.61
   0   6   5   57.40    2.35
   0   6   5   50.78    2.56
   0  -6  -5   50.54    2.29
   0   6   6   81.43    3.31
   0   6   6   93.12    3.34
   0  -6  -6   78.63    2.93
   0   6   6   81.60    3.47
   0   6   6  103.92    3.52
   0  -6  -6   99.41    3.43
   0  -6  -6   77.79    2.94
   0  -6  -6   77.08    2.83
   0   6   6   80.55    3.33
   0   6   6   91.82    3.44
   0   6   6  102.73    3.41
   0   6   6   77.91    3.29
   0   6   6   78.80    3.31
   0  -6  -6   76.84    2.75
   0  -6  -7   -0.67    1.02
   0   6   7   -0.05    1.04
   0   6   7   -0.09    0.84
   0   6   7    0.13    0.76
   0  -6  -7    0.33    0.54
   0   6   7   -0.13    0.76
   0  -6  -7   -0.77    0.85
   0  -6  -7    0.97    0.75
   0   6   7   -0.10    0.95
   0   6   8    0.90    0.71
   0   6   8    0.33    0.70
   0   6   8    1.07    0.77
   0  -6  -8    0.33    0.68
   0   6   8    0.94    0.88
   0   6   8    0.88    0.95
   0   6   8    0.05    1.05
   0   6   8    1.66    0.94
   0  -6  -8    0.76    0.69
   0  -6  -8    0.98    0.63
   0   6   9    0.28    0.63
   0   6   9    0.31    0.75
   0   6   9   -0.47    1.08
   0   6   9   -0.16    0.59
   0   6   9    0.05    0.82
   0   6   9   -0.51    0.95
   0  -6  -9   -0.26    0.60
   0   6   9    0.05    0.92
   0   6  10    7.46    1.17
   0   6  10    5.95    1.11
   0   6  10    6.21    1.25
   0  -6 -10    9.16    1.19
   0   6  10    6.89    1.15
   0  -6 -10   11.61    1.27
   0   6  10   11.95    1.22
   0   6  10   11.62    1.27
   0   6  10    8.39    1.24
   0   6  11   14.87    1.23
   0  -6 -11   21.79    1.36
   0   6  11   23.55    1.38
   0   6  11   21.45    1.26
   0   6  11   15.34    1.25
   0  -6 -11   18.33    1.31
   0   7 -11    0.27    0.60
   0  -7  11   -0.44    0.56
   0   7 -10   11.43    1.24
   0   7 -10   10.77    1.22
   0   7 -10    7.63    1.17
   0   7  -9    4.00    1.07
   0  -7   9    0.72    0.90
   0  -7   9    4.34    1.02
   0  -7   9    3.82    1.03
   0  -7   8    6.19    1.15
   0  -7   8    4.88    1.12
   0   7  -8    6.61    1.21
   0   7  -8    5.29    1.00
   0  -7   8    2.02    0.92
   0   7  -8    5.72    1.20
   0   7  -8    5.24    1.05
   0   7  -8    3.24    0.99
   0   7  -7    8.97    1.22
   0   7  -7    9.25    1.29
   0   7  -7    6.80    1.13
   0   7  -7    7.15    1.13
   0  -7   7    7.80    1.27
   0  -7   7    8.60    1.27
   0  -7   6   48.25    2.50
   0  -7   6   51.10    2.45
   0   7  -6   46.63    2.38
   0   7  -6   50.50    2.49
   0   7  -6   48.53    2.40
   0   7  -6   51.55    2.49
   0   7  -6   43.03    2.17
   0   7  -6   44.02    2.16
   0  -7   6   42.02    2.29
   0   7  -5  169.61    4.48
   0   7  -5  200.14    4.89
   0   7  -5  193.44    4.79
   0  -7   5  196.31    4.84
   0  -7   5  194.42    4.71
   0   7  -5  158.60    4.04
   0   7  -5  156.45    4.07
   0   7  -5  194.24    4.78
   0   7  -5  198.81    4.90
   0  -7   5  163.77    4.43
   0  -7   5  183.14    4.11
   0   7  -5  173.09    4.32
   0  -7   5  197.24    4.92
   0   7  -4  229.84    5.10
   0   7  -4  246.83    5.20
   0  -7   4  231.31    5.32
   0  -7   4  183.98    4.51
   0  -7   4  226.81    4.60
   0   7  -4  198.58    4.99
   0   7  -4  238.83    5.06
   0   7  -4  252.38    5.25
   0   7  -4  254.23    5.49
   0  -7   4  242.65    5.37
   0  -7   4  236.93    5.24
   0  -7   3   30.18    1.53
   0  -7   3   29.96    1.80
   0  -7   3   32.08    1.82
   0   7  -3   27.83    1.64
   0   7  -3   29.11    1.76
   0   7  -3   29.33    1.63
   0  -7   3   31.25    1.76
   0  -7   3   34.23    1.63
   0   7  -3   28.98    1.61
   0  -7   2  331.20    6.45
   0   7  -2  420.53    6.67
   0  -7   2  392.48    6.54
   0  -7   2  405.78    7.07
   0  -7   2  394.74    7.02
   0   7  -2  435.54    7.40
   0   7  -2  425.98    6.69
   0   7  -2  447.95    7.47
   0  -7   2  354.66    6.59
   0  -7   1   -0.44    0.69
   0  -7   1   -0.63    0.82
   0   7  -1    0.31    0.65
   0  -7   1    0.03    0.68
   0  -7   1    1.64    0.67
   0   7  -1    0.72    0.59
   0   7  -1    0.85    0.55
   0  -7   1    0.30    0.68
   0  -7   1    0.55    0.64
   0  -7   1    0.59    0.67
   0   7  -1    1.40    0.71
   0   7  -1   -0.05    0.57
   0   7   0   22.97    1.33
   0   7   0   23.48    1.56
   0   7   0   20.34    1.54
   0  -7   0   24.22    1.56
   0   7   0   19.95    1.31
   0   7   0   26.74    1.52
   0  -7   0   27.72    1.41
   0  -7   0   27.73    1.47
   0  -7   0   20.32    1.36
   0  -7   0   19.44    1.39
   0   7   0   24.70    1.38
   0  -7   0   29.19    1.56
   0  -7   0   26.40    1.48
   0  -7   0   26.93    1.61
   0   7   0   23.51    1.64
   0  -7   0   22.33    1.35
   0  -7   0   27.78    1.66
   0  -7   0   25.89    1.57
   0   7   0   30.44    1.54
   0  -7  -1   15.01    1.34
   0   7   1   17.37    1.36
   0   7   1   18.70    1.43
   0   7   1   16.72    1.25
   0  -7  -1   20.86    1.45
   0   7   1   17.99    1.47
   0  -7  -1   13.81    1.11
   0  -7  -1   15.37    1.15
   0   7   1   14.70    1.20
   0   7   1   14.54    1.19
   0  -7  -1   15.34    1.24
   0   7   1   17.94    1.31
   0   7   1   15.97    1.39
   0  -7  -1   18.11    1.30
   0   7   1   17.01    1.25
   0  -7  -1   15.97    1.29
   0  -7  -1   17.41    1.33
   0  -7  -1   16.17    1.23
   0  -7  -1   16.89    1.32
   0  -7  -1   14.63    1.29
   0   7   2  453.97    8.11
   0   7   2  424.26    7.65
   0  -7  -2  480.99    7.51
   0   7   2  504.01    8.28
   0  -7  -2  504.32    8.23
   0  -7  -2  489.98    8.10
   0   7   2  449.50    8.22
   0   7   2  450.43    8.35
   0   7   2  428.34    7.60
   0  -7  -2  484.23    8.06
   0   7   2  525.86    8.18
   0  -7  -2  458.17    7.55
   0  -7  -2  446.03    7.72
   0  -7  -2  466.06    7.87
   0  -7  -2  468.94    7.82
   0  -7  -2  494.20    8.16
   0  -7  -2  484.47    7.89
   0  -7  -2  492.79    8.17
   0   7   2  423.86    8.08
   0   7   3  935.67   14.43
   0   7   3  864.03   13.55
   0  -7  -3 1005.56   14.17
   0   7   3  946.29   14.60
   0  -7  -3  975.28   13.80
   0   7   3  991.61   14.66
   0  -7  -3  973.67   14.02
   0  -7  -3  926.71   13.82
   0   7   3  897.02   14.34
   0  -7  -3 1190.24   14.88
   0   7   3  869.27   13.69
   0  -7  -3 1097.35   14.27
   0   7   3 1203.56   14.78
   0  -7  -3  984.19   14.05
   0  -7  -3 1053.80   14.09
   0  -7  -3 1086.82   14.54
   0   7   3 1092.41   13.94
   0   7   4  212.92    5.15
   0   7   4  224.06    5.59
   0  -7  -4  244.48    5.41
   0   7   4  235.73    5.78
   0   7   4  285.88    5.56
   0   7   4  231.73    5.82
   0  -7  -4  221.18    5.18
   0  -7  -4  228.18    5.34
   0   7   4  213.88    5.64
   0  -7  -4  312.86    6.20
   0  -7  -4  275.19    5.55
   0  -7  -4  273.91    5.85
   0  -7  -4  260.66    5.35
   0   7   4  282.38    5.73
   0  -7  -4  255.55    5.60
   0  -7  -4  238.66    5.43
   0   7   4  314.00    6.08
   0   7   4  204.65    5.16
   0  -7  -5   54.28    2.52
   0   7   5   63.42    2.73
   0   7   5   52.15    2.77
   0   7   5   55.46    2.76
   0   7   5   63.91    2.64
   0  -7  -5   56.48    2.51
   0  -7  -5   55.37    2.51
   0   7   5   54.66    2.71
   0  -7  -5   54.32    2.45
   0   7   5   64.04    2.71
   0   7   5   51.25    2.74
   0   7   6  175.10    4.80
   0  -7  -6  129.08    3.90
   0  -7  -6  131.40    4.02
   0  -7  -6  173.38    4.77
   0   7   6  160.60    4.36
   0   7   6  136.84    4.48
   0   7   6  169.55    4.61
   0   7   6  139.59    4.50
   0  -7  -6  119.55    3.68
   0  -7  -6  114.83    3.60
   0   7   6  124.13    4.39
   0  -7  -7   22.87    1.82
   0   7   7   19.24    1.62
   0   7   7   18.50    1.81
   0   7   7   23.96    1.86
   0   7   7   22.22    1.78
   0   7   7   18.46    1.78
   0   7   7   15.77    1.76
   0  -7  -7   19.60    1.69
   0   7   7   16.90    1.73
   0  -7  -8    0.45    0.68
   0   7   8   -0.56    0.87
   0   7   8   -0.19    0.86
   0   7   8    0.54    0.73
   0   7   8   -0.37    0.89
   0   7   8   -0.09    0.78
   0  -7  -8    0.08    0.63
   0   7   9    0.04    0.89
   0   7   9    0.30    0.83
   0   7   9   -0.20    0.90
   0   7   9    0.39    0.62
   0   7   9    0.46    0.70
   0   7   9    0.45    0.81
   0  -7  -9    0.19    0.64
   0   7  10   12.69    1.26
   0   7  10   12.85    1.22
   0   7  10   13.94    1.32
   0   7  10   21.26    1.43
   0   7  10   20.84    1.38
   0   7  10   10.44    1.16
   0  -7 -10   15.80    1.29
   0  -7 -10   20.78    1.45
   0   7  11   13.03    0.93
   0  -7 -11   20.72    1.10
   0   7  11   19.48    1.02
   0  -7 -11   14.38    0.98
   0   8 -11    2.06    0.61
   0   8 -10   17.46    1.31
   0  -8  10   13.45    1.29
   0   8 -10   22.89    1.52
   0   8 -10   25.95    1.63
   0   8  -9   22.54    1.71
   0  -8   9    9.27    1.30
   0   8  -9   19.10    1.39
   0   8  -9   22.93    1.71
   0   8  -9   13.27    1.31
   0   8  -8    0.08    0.84
   0  -8   8   -0.04    0.82
   0  -8   8    0.49    0.83
   0  -8   8    0.87    0.87
   0  -8   7    0.71    0.87
   0   8  -7   -0.21    0.73
   0   8  -7   -0.55    0.87
   0  -8   7    0.28    0.92
   0   8  -7   -0.08    0.81
   0   8  -7   -0.36    0.68
   0   8  -6   78.53    3.25
   0   8  -6   79.73    3.18
   0  -8   6   80.84    3.33
   0  -8   6   82.38    3.31
   0  -8   5  568.52    9.77
   0  -8   5  551.43    9.74
   0   8  -5  557.19    9.87
   0   8  -5  572.43    9.62
   0   8  -5  574.57    9.58
   0   8  -5  568.74    9.89
   0  -8   5  555.76    9.83
   0   8  -4  440.20    7.73
   0   8  -4  430.02    7.83
   0   8  -4  448.45    8.27
   0  -8   4  439.54    8.01
   0  -8   4  435.20    8.07
   0   8  -4  437.82    8.25
   0   8  -4  442.64    7.77
   0  -8   4  432.28    8.09
   0  -8   4  411.75    7.99
   0  -8   4  410.60    7.15
   0   8  -4  422.01    7.94
   0  -8   3    0.10    0.65
   0   8  -3    3.26    0.81
   0   8  -3    3.59    0.80
   0   8  -3   -0.33    0.78
   0   8  -3    1.20    0.79
   0  -8   3    0.37    0.67
   0  -8   3    0.04    0.81
   0  -8   3    0.15    0.77
   0  -8   3    0.15    0.89
   0  -8   3    0.11    0.80
   0  -8   3    0.19    0.62
   0  -8   3    0.21    0.63
   0  -8   2  317.40    6.58
   0  -8   2  322.30    6.51
   0  -8   2  329.46    6.57
   0  -8   2  318.91    6.50
   0   8  -2  342.67    6.75
   0   8  -2  349.51    6.75
   0  -8   2  316.22    5.93
   0  -8   2  265.83    5.85
   0  -8   2  271.79    5.87
   0  -8   1  267.70    5.78
   0  -8   1  261.25    5.80
   0   8  -1  305.69    6.01
   0   8  -1  313.79    6.34
   0  -8   1  269.44    5.50
   0  -8   1  269.11    5.35
   0  -8   1  232.54    5.41
   0  -8   1  209.99    4.77
   0  -8   1  261.65    5.77
   0   8  -1  286.64    5.37
   0  -8   1  229.28    5.37
   0   8   0    6.97    1.05
   0  -8   0    5.83    1.04
   0   8   0    5.95    1.10
   0  -8   0    6.08    1.16
   0  -8   0    5.87    0.92
   0  -8   0    7.00    1.08
   0  -8   0    7.99    1.17
   0  -8   0    6.88    0.96
   0   8   0    8.34    1.07
   0   8   0    6.64    0.96
   0  -8   0    8.66    1.06
   0  -8  -1    5.50    0.89
   0  -8  -1    6.34    1.04
   0   8   1    7.14    1.13
   0  -8  -1    6.92    1.17
   0   8   1    6.49    0.89
   0   8   1    6.03    0.91
   0  -8  -1    8.48    1.08
   0  -8  -1    6.35    1.13
   0   8   1    7.64    1.12
   0   8   1    7.67    1.23
   0  -8  -1    9.11    1.10
   0  -8  -1    8.70    1.18
   0  -8  -1    6.96    1.07
   0  -8  -1    8.52    1.19
   0   8   2  136.22    4.32
   0  -8  -2  133.09    3.86
   0  -8  -2  143.94    4.16
   0  -8  -2  132.30    3.87
   0   8   2  139.54    3.93
   0  -8  -2  144.47    4.12
   0   8   2  135.83    4.11
   0  -8  -2  139.68    3.89
   0  -8  -2  144.15    4.11
   0  -8  -2  143.63    4.14
   0  -8  -2  154.03    4.09
   0   8   2  157.80    4.14
   0  -8  -2  159.35    4.24
   0   8   2  122.64    3.68
   0  -8  -2  139.42    4.07
   0   8   2  128.15    4.14
   0   8   2  121.86    4.08
   0   8   3  234.80    5.70
   0  -8  -3  293.82    6.18
   0   8   3  203.28    5.61
   0   8   3  289.59    5.97
   0  -8  -3  268.29    5.68
   0  -8  -3  229.77    5.41
   0   8   3  223.51    5.86
   0  -8  -3  248.07    5.71
   0  -8  -3  253.19    5.51
   0  -8  -3  271.75    6.00
   0  -8  -3  256.17    5.49
   0  -8  -3  221.62    5.42
   0   8   3  225.62    5.75
   0  -8  -3  231.04    5.51
   0   8   4    5.34    1.06
   0  -8  -4    5.90    1.12
   0  -8  -4    4.78    1.04
   0  -8  -4    5.06    0.89
   0   8   4    7.30    1.16
   0  -8  -4    4.65    1.03
   0  -8  -4    5.19    1.06
   0   8   4    4.05    1.06
   0  -8  -4    5.44    0.92
   0   8   4    2.56    0.94
   0  -8  -4    4.17    1.01
   0   8   5    8.71    1.13
   0   8   5    7.22    1.27
   0  -8  -5    7.05    1.20
   0  -8  -5    8.00    1.17
   0   8   5    7.05    1.27
   0  -8  -5    6.95    1.10
   0   8   5    8.06    1.34
   0   8   6   18.03    1.80
   0  -8  -6   17.69    1.53
   0   8   6   19.38    1.80
   0  -8  -6   16.79    1.42
   0  -8  -6   16.95    1.46
   0   8   6   22.01    1.95
   0  -8  -6   24.39    1.90
   0   8   6   23.63    1.81
   0  -8  -6   25.72    1.86
   0   8   7    8.93    1.23
   0   8   7    7.02    1.21
   0   8   7    6.61    1.23
   0  -8  -7    8.74    1.20
   0  -8  -8   -0.26    0.63
   0   8   8    0.21    0.86
   0  -8  -8    0.10    0.58
   0   8   8    0.07    0.62
   0   8   8    0.22    0.62
   0   8   8    0.17    0.69
   0   8   8    0.49    0.76
   0   8   9    0.30    0.60
   0  -8  -9    0.55    0.61
   0   8   9    0.10    0.67
   0   8   9    0.32    0.69
   0   8  10    5.84    0.81
   0  -8 -10    7.61    0.81
   0  -8 -10   10.77    0.95
   0   8  10    9.74    0.86
   0   9 -10    2.43    0.68
   0   9  -9   13.19    1.23
   0   9  -9   13.80    1.28
   0   9  -8    1.91    0.82
   0  -9   8    0.60    0.83
   0   9  -8    1.48    0.78
   0   9  -8    1.38    0.72
   0  -9   8    0.95    0.72
   0  -9   7    0.65    0.71
   0  -9   7    1.57    0.92
   0  -9   7    1.42    0.89
   0   9  -7    0.89    0.81
   0  -9   7    0.73    0.73
   0  -9   6   21.69    1.82
   0  -9   6   18.35    1.69
   0   9  -6   18.68    1.65
   0   9  -6   18.69    1.61
   0  -9   6   13.63    1.53
   0   9  -6   21.74    1.67
   0  -9   6   13.75    1.41
   0  -9   6   21.16    1.76
   0  -9   5  116.60    3.99
   0  -9   5  111.71    4.00
   0   9  -5  109.02    3.55
   0   9  -5  115.91    4.05
   0   9  -5  111.78    3.58
   0   9  -5  116.20    3.95
   0   9  -5  107.14    3.57
   0  -9   5  110.52    3.78
   0   9  -4   65.07    2.94
   0   9  -4   62.41    2.56
   0  -9   4   60.57    2.89
   0  -9   4   66.06    3.00
   0  -9   4   47.15    2.36
   0   9  -4   52.59    2.67
   0   9  -4   60.71    2.68
   0   9  -4   58.86    2.49
   0   9  -4   62.51    2.81
   0  -9   3    0.13    0.67
   0  -9   3    0.24    0.65
   0   9  -3    0.88    0.72
   0   9  -3    0.38    0.71
   0  -9   3    0.74    0.96
   0  -9   3   -0.04    0.82
   0  -9   3    0.62    0.72
   0   9  -3    0.48    0.71
   0   9  -3    0.21    0.70
   0  -9   3   -0.22    0.94
   0  -9   3    0.04    1.08
   0  -9   3    0.43    0.65
   0   9  -2   64.20    2.79
   0   9  -2   61.48    2.77
   0  -9   2   58.82    2.78
   0  -9   2   57.31    2.81
   0  -9   2   52.06    2.52
   0  -9   2   60.52    2.81
   0  -9   2   48.48    2.32
   0  -9   2   45.02    2.31
   0  -9   2   57.86    2.49
   0  -9   1  180.56    4.59
   0   9  -1  196.80    4.89
   0   9  -1  210.82    5.27
   0  -9   1  135.47    4.24
   0  -9   1  183.84    4.99
   0  -9   1  171.94    4.82
   0   9  -1  181.41    4.27
   0  -9   1  148.04    4.36
   0  -9   1  175.34    4.52
   0  -9   0    0.63    0.79
   0   9   0   -0.33    0.67
   0  -9   0    0.52    0.70
   0  -9   0    0.36    0.76
   0  -9   0    0.58    0.83
   0  -9   0    1.24    0.90
   0  -9   0    1.12    0.81
   0   9   0    1.03    0.83
   0   9   0    0.40    0.62
   0  -9   0    0.38    0.96
   0  -9   0    0.75    0.85
   0   9   1   54.82    2.40
   0  -9  -1   38.86    2.12
   0  -9  -1   42.56    2.39
   0  -9  -1   49.00    2.44
   0  -9  -1   39.34    2.29
   0   9   1   38.63    2.36
   0  -9  -1   50.67    2.50
   0   9   1   39.61    2.39
   0  -9  -1   49.77    2.51
   0  -9  -1   45.27    2.36
   0  -9  -1   48.54    2.55
   0   9   2    1.62    0.80
   0  -9  -2    1.65    0.81
   0  -9  -2    1.21    0.83
   0  -9  -2    1.34    0.90
   0   9   2    1.78    0.91
   0  -9  -2    2.51    0.97
   0  -9  -2    1.81    0.88
   0  -9  -2    1.74    0.77
   0  -9  -2    2.34    0.92
   0   9   2    1.20    0.79
   0  -9  -2    0.97    0.79
   0  -9  -2    0.98    0.87
   0   9   2    1.35    0.86
   0   9   3    1.43    0.85
   0  -9  -3    1.37    0.73
   0   9   3    1.07    0.80
   0  -9  -3    0.90    0.83
   0  -9  -3    1.66    0.78
   0   9   3    1.38    0.80
   0  -9  -3    1.49    0.84
   0  -9  -3    1.14    0.65
   0  -9  -3    1.24    0.82
   0  -9  -3    1.85    0.89
   0  -9  -3    0.87    0.80
   0  -9  -3    0.25    0.78
   0   9   3    0.80    0.88
   0   9   4    1.45    0.80
   0   9   4    1.11    0.75
   0  -9  -4    1.19    0.80
   0   9   4    0.75    0.72
   0  -9  -4    0.51    0.64
   0   9   4    1.30    0.86
   0  -9  -4    1.92    0.86
   0  -9  -4    0.76    0.77
   0  -9  -5    5.04    1.00
   0   9   5    4.54    1.09
   0   9   5    5.58    1.02
   0   9   5    9.40    1.23
   0  -9  -5    9.08    1.26
   0  -9  -5    5.87    1.02
   0   9   5    5.57    1.10
   0  -9  -5    5.41    0.99
   0   9   5    5.13    1.13
   0  -9  -6    4.32    0.88
   0   9   6    3.21    1.00
   0   9   6    7.36    1.04
   0  -9  -6    5.85    1.07
   0  -9  -6    7.11    1.07
   0  -9  -7    1.05    0.69
   0   9   7    0.49    0.66
   0   9   7    0.63    0.70
   0  -9  -7    0.82    0.71
   0   9   7    0.91    0.79
   0   9   7    1.40    0.63
   0   9   7    1.10    0.67
   0   9   8    0.14    0.49
   0   9   8    0.03    0.54
   0   9   8   -0.10    0.68
   0   9   8   -0.54    0.70
   0  -9  -8   -0.17    0.57
   0   9   9   -0.13    0.51
   0   9   9   -0.07    0.56
   0  -9  -9   -0.17    0.52
   0  -9  -9   -0.25    0.46
   0 -10   9   -0.23    0.51
   0  10  -9    0.26    0.54
   0  10  -8   -0.21    0.54
   0  10  -8   -0.06    0.63
   0 -10   8   -0.24    0.59
   0  10  -8    0.03    0.57
   0 -10   8   -0.17    0.70
   0  10  -7    1.47    0.71
   0 -10   7    1.61    0.74
   0  10  -7    1.03    0.70
   0  10  -7    1.02    0.73
   0 -10   7    0.93    0.71
   0 -10   6    7.50    1.10
   0  10  -6   10.48    1.16
   0  10  -6    9.68    1.15
   0  10  -6   10.82    1.29
   0 -10   6    9.32    1.34
   0 -10   6    6.96    1.16
   0 -10   5    5.95    1.18
   0 -10   5    9.29    1.38
   0 -10   5    6.47    1.13
   0 -10   5    9.96    1.38
   0  10  -5    9.58    1.10
   0  10  -5    8.01    1.22
   0 -10   4    0.03    0.61
   0  10  -4    0.04    0.72
   0 -10   4    0.14    0.97
   0  10  -4    0.18    0.69
   0  10  -4    0.09    0.65
   0 -10   4    0.18    0.76
   0 -10   4    0.23    0.59
   0 -10   4   -0.31    0.70
   0  10  -4   -0.36    0.67
   0 -10   4    0.23    0.89
   0  10  -3   14.40    1.57
   0 -10   3   15.25    1.36
   0 -10   3   14.68    1.59
   0 -10   3   16.70    1.70
   0  10  -3   16.73    1.58
   0  10  -3   15.13    1.51
   0 -10   3   16.12    1.69
   0 -10   3   13.32    1.57
   0  10  -3   17.80    1.56
   0  10  -3   15.93    1.54
   0 -10   2   41.32    2.41
   0 -10   2   35.70    2.19
   0 -10   2   31.41    2.00
   0 -10   2   42.41    2.17
   0  10  -2   42.57    2.30
   0 -10   2   45.01    2.58
   0 -10   2   34.30    2.03
   0  10  -2   44.94    2.35
   0  10  -2   44.57    2.43
   0 -10   1   34.19    2.20
   0 -10   1   31.86    2.19
   0 -10   1   31.40    2.06
   0 -10   1   28.79    1.94
   0 -10   1   25.66    1.86
   0  10  -1   34.81    2.19
   0  10  -1   31.95    1.94
   0 -10   1   33.45    2.24
   0 -10   1   33.50    2.00
   0 -10   1   25.92    1.82
   0 -10   0    7.48    1.19
   0 -10   0    7.34    1.13
   0 -10   0    8.37    1.24
   0 -10   0    7.86    1.26
   0 -10   0   10.63    1.38
   0 -10   0   10.64    1.38
   0  10   0    8.68    1.02
   0 -10   0    9.10    1.23
   0  10   0    9.49    1.14
   0  10   0    9.65    1.30
   0 -10   0    7.54    1.19
   0  10   1    1.27    0.84
   0  10   1    2.41    0.74
   0 -10  -1    1.50    0.88
   0 -10  -1    2.46    0.85
   0 -10  -1    0.87    0.85
   0 -10  -1    1.97    0.90
   0 -10  -1    2.22    0.94
   0 -10  -1    1.75    0.82
   0 -10  -1    1.35    0.83
   0 -10  -1    2.07    0.88
   0 -10  -2   10.08    1.27
   0  10   2   12.19    1.48
   0 -10  -2   11.32    1.28
   0 -10  -2    9.59    1.34
   0 -10  -2   11.21    1.26
   0 -10  -2   11.42    1.42
   0 -10  -2   11.41    1.39
   0  10   2    9.00    1.26
   0 -10  -2    8.06    1.19
   0 -10  -2    8.89    1.31
   0  10   2    8.43    1.26
   0  10   2   11.65    1.25
   0  10   3   33.82    1.97
   0 -10  -3   31.04    1.89
   0  10   3   22.10    1.85
   0 -10  -3   22.86    1.75
   0 -10  -3   23.94    1.83
   0  10   3   23.27    1.94
   0 -10  -3   24.67    1.87
   0 -10  -3   32.94    2.08
   0 -10  -3   31.39    2.04
   0  10   3   25.36    1.85
   0 -10  -3   24.75    1.75
   0 -10  -4    3.96    0.86
   0 -10  -4    4.38    0.86
   0  10   4    3.54    0.87
   0  10   4    7.64    1.19
   0 -10  -4    3.99    0.96
   0 -10  -4    3.56    0.88
   0  10   4    4.57    1.00
   0  10   4    4.59    1.06
   0 -10  -5    3.16    0.87
   0 -10  -5    2.41    0.77
   0  10   5    3.34    0.89
   0  10   5    3.09    0.80
   0  10   5    3.58    0.87
   0  10   5    3.31    0.83
   0 -10  -5    4.27    0.92
   0 -10  -6   35.89    1.95
   0  10   6   35.41    1.78
   0 -10  -6   29.13    1.82
   0  10   6   27.34    1.83
   0 -10  -6   37.55    1.91
   0  10   6   36.71    1.90
   0  10   6   23.56    1.63
   0  10   7   16.31    1.34
   0 -10  -7   22.76    1.40
   0  10   7   24.76    1.49
   0 -10  -7   15.77    1.11
   0 -10  -7   15.62    1.24
   0 -10  -8    0.64    0.38
   0  10   8   -0.14    0.51
   0 -11   8    0.11    0.48
   0  11  -8    0.74    0.47
   0  11  -8    0.64    0.47
   0 -11   7    0.35    0.64
   0  11  -7    0.56    0.59
   0  11  -7    0.62    0.54
   0 -11   7    0.59    0.60
   0 -11   6    6.92    1.08
   0 -11   6    4.34    0.89
   0 -11   6    4.93    0.91
   0  11  -6    5.55    0.81
   0  11  -6    6.25    0.99
   0 -11   6    5.38    1.00
   0 -11   5   27.00    1.85
   0 -11   5   29.26    1.85
   0 -11   5   27.25    1.90
   0  11  -4    4.06    0.94
   0 -11   4    2.47    0.81
   0 -11   4    2.92    0.95
   0 -11   4    2.95    0.93
   0 -11   4    2.46    0.79
   0 -11   4    2.20    0.79
   0 -11   4    3.57    1.08
   0  11  -4    3.71    0.85
   0 -11   3   24.82    1.59
   0  11  -3   26.86    1.85
   0 -11   3   20.93    1.77
   0 -11   3   20.71    1.64
   0  11  -3   23.14    1.72
   0  11  -3   27.02    1.81
   0 -11   3   24.02    1.97
   0 -11   2   90.26    3.43
   0 -11   2   75.46    3.22
   0  11  -2  100.20    3.52
   0  11  -2   97.29    3.30
   0 -11   2   74.02    3.06
   0 -11   2   77.49    3.13
   0 -11   2   95.35    3.58
   0 -11   2   61.71    2.79
   0 -11   1   77.97    3.14
   0 -11   1   63.50    2.92
   0 -11   1   75.03    3.15
   0  11  -1   81.88    2.95
   0  11  -1   82.91    3.23
   0 -11   1   61.73    2.83
   0 -11   1   54.79    2.64
   0 -11   0    1.41    0.81
   0 -11   0    1.07    0.82
   0  11   0    0.96    0.82
   0 -11   0    0.83    0.73
   0 -11   0    0.43    0.85
   0 -11   0    0.98    0.86
   0 -11   0    0.79    0.70
   0  11   1    5.11    1.06
   0 -11  -1    4.18    0.97
   0 -11  -1    3.30    0.92
   0 -11  -1    3.26    0.90
   0 -11  -1    5.43    1.12
   0 -11  -1    3.86    0.90
   0 -11  -1    3.56    1.03
   0  11   1    5.03    0.87
   0 -11  -1    3.42    0.95
   0 -11  -2   -0.14    0.74
   0 -11  -2   -0.04    0.82
   0 -11  -2   -0.04    0.82
   0 -11  -2    0.50    0.76
   0 -11  -2    0.12    0.74
   0  11   2    0.83    0.61
   0  11   2    0.29    0.69
   0  11   3   14.62    1.39
   0 -11  -3    8.40    1.11
   0 -11  -3    9.61    1.17
   0 -11  -3    7.60    1.17
   0 -11  -3   11.35    1.24
   0 -11  -3    9.11    1.25
   0  11   3   12.92    1.22
   0  11   4    3.89    0.84
   0 -11  -4    2.72    0.83
   0 -11  -4    2.61    0.70
   0  11   4    3.23    0.73
   0 -11  -4    4.43    0.95
   0 -11  -4    2.22    0.77
   0 -11  -5    4.80    0.89
   0  11   5    3.46    0.72
   0  11   5    3.99    0.75
   0 -11  -5    4.46    0.83
   0 -11  -5    2.37    0.71
   0  11   6   20.87    1.28
   0 -11  -6   22.02    1.34
   0  12  -7    4.15    0.62
   0 -12   7    2.99    0.60
   0  12  -6   -0.02    0.50
   0 -12   6   -0.14    0.57
   0 -12   5    9.21    1.00
   0 -12   5   10.53    1.10
   0 -12   5    8.72    1.04
   0 -12   5    8.93    1.09
   0 -12   5    9.50    1.11
   0 -12   4    3.10    0.82
   0 -12   4    3.13    0.83
   0 -12   4    3.30    0.87
   0  12  -4    5.33    0.85
   0  12  -3   11.41    1.19
   0 -12   3   11.92    1.19
   0 -12   3   10.81    1.13
   0  12  -3   14.04    1.23
   0 -12   3   11.79    1.27
   0 -12   3   11.61    1.26
   0 -12   3   10.87    1.25
   0  12  -3   15.55    1.31
   0  12  -2   34.21    2.01
   0 -12   2   30.93    1.86
   0 -12   2   31.18    1.86
   0  12  -2   43.40    1.98
   0 -12   2   30.98    1.92
   0 -12   2   41.39    1.85
   0 -12   2   39.62    2.14
   0 -12   2   26.13    1.66
   0 -12   2   33.82    2.00
   0 -12   2   27.61    1.87
   0  12  -2   43.67    2.16
   0  12  -1   24.33    1.46
   0  12  -1   21.91    1.69
   0 -12   1   26.94    1.57
   0 -12   1   23.71    1.68
   0 -12   1   16.86    1.42
   0  12  -1   26.55    1.73
   0 -12   1   19.55    1.56
   0 -12   1   20.31    1.55
   0 -12   1   17.96    1.52
   0 -12   1   18.66    1.55
   0  12  -1   27.83    1.79
   0 -12   0   -0.18    0.71
   0 -12   0    0.65    0.70
   0  12   0   -0.07    0.63
   0  12   0    0.15    0.67
   0 -12   0   -0.13    0.61
   0 -12   0    0.74    0.67
   0 -12   0   -0.50    0.70
   0 -12   0    0.29    0.67
   0 -12   0   -0.04    0.65
   0 -12   0    0.55    0.67
   0 -12  -1    6.26    1.06
   0 -12  -1    7.81    1.09
   0 -12  -1    8.97    1.15
   0 -12  -1    7.90    1.07
   0 -12  -1    7.38    1.01
   0 -12  -1   11.33    1.12
   0  12   1   11.68    1.21
   0 -12  -1    9.53    1.13
   0  12   1   12.57    1.24
   0 -12  -2    2.43    0.73
   0 -12  -2    2.51    0.78
   0 -12  -2    1.82    0.79
   0 -12  -2    2.52    0.76
   0  12   2    4.57    0.82
   0 -12  -2    2.44    0.75
   0 -12  -3    1.51    0.69
   0 -12  -3    0.79    0.63
   0  12   3    1.34    0.61
   0 -12  -3    0.61    0.56
   0 -12  -3    0.71    0.59
   0 -12  -4    1.49    0.58
   0  12   4    2.44    0.63
   0 -12  -4    2.64    0.68
   0  12   5    0.05    0.35
   0 -12  -5    0.32    0.44
   0 -13   5    0.18    0.39
   0  13  -5   -0.13    0.37
   0 -13   4    0.42    0.49
   0 -13   4    0.11    0.41
   0  13  -4    0.44    0.40
   0  13  -3    0.10    0.38
   0 -13   3   -0.11    0.43
   0 -13   3    0.03    0.48
   0  13  -2    0.22    0.39
   0  13  -2    0.09    0.42
   0 -13   2   -0.15    0.49
   0 -13   2    0.08    0.54
   0  13  -2   -0.17    0.44
   0  13  -1    1.04    0.58
   0 -13   1    0.34    0.54
   0 -13   1    0.72    0.57
   0  13  -1    1.58    0.58
   0  13   0    0.42    0.49
   0  13   0    0.11    0.53
   0 -13   0   -0.05    0.56
   0 -13   0    0.05    0.54
   0 -13   0    0.45    0.55
   0 -13  -1    0.69    0.49
   0  13   1    0.62    0.52
   0 -13  -1   -0.05    0.55
   0 -13  -1    0.95    0.52
   0 -13  -1    0.30    0.53
   0  13   1    0.48    0.56
   0 -13  -2    0.20    0.46
   0 -13  -2   -0.21    0.51
   0  13   2    0.29    0.44
   0 -13  -2   -0.48    0.50
   0 -13  -3    1.14    0.46
   0  13   3    0.79    0.41
  -1  13   3    0.71    0.42
   1 -13  -3    0.80    0.44
  -1  13   2    1.00    0.50
   1 -13  -2    0.51    0.52
   1 -13  -2    1.51    0.54
   1 -13  -1    1.74    0.61
  -1  13   1    1.62    0.56
  -1  13   1    2.97    0.65
   1 -13  -1    1.34    0.53
  -1  13   0    0.45    0.51
   1 -13   0    0.32    0.50
   1 -13   0    0.29    0.51
   1 -13   0    0.27    0.55
   1 -13   0    0.34    0.52
  -1  13   0    0.39    0.50
  -1  13  -1    0.58    0.50
  -1  13  -1    0.30    0.39
   1 -13   1    0.06    0.54
   1 -13   1    0.56    0.58
   1 -13   1    0.08    0.54
   1 -13   1    0.64    0.50
  -1  13  -1    0.63    0.45
   1 -13   2    1.96    0.63
   1 -13   2    1.75    0.64
  -1  13  -2    2.68    0.55
   1 -13   2    2.84    0.55
   1 -13   2    1.66    0.58
  -1  13  -3    0.43    0.43
   1 -13   3   -0.08    0.35
   1 -13   3    0.08    0.48
   1 -13   3   -0.10    0.58
   1 -13   4   -0.02    0.42
   1 -13   4    0.07    0.47
  -1  13  -4   -0.06    0.38
   1 -12  -5   -0.04    0.45
  -1  12   5    0.11    0.40
   1 -12  -4   -0.13    0.54
   1 -12  -4   -0.03    0.56
   1 -12  -4    0.09    0.55
  -1  12   4   -0.18    0.43
   1 -12  -4    0.52    0.52
  -1  12   4   -0.16    0.50
  -1  12   3    6.07    0.77
  -1  12   3    6.39    0.90
   1 -12  -3    3.25    0.81
   1 -12  -3    3.39    0.74
   1 -12  -2   32.25    1.85
   1 -12  -2   27.69    1.79
  -1  12   2   48.13    2.16
   1 -12  -2   47.99    2.14
   1 -12  -2   29.56    1.68
   1 -12  -1   43.22    2.06
   1 -12  -1   35.16    1.85
   1 -12  -1   29.55    1.89
   1 -12  -1   27.56    1.73
   1 -12  -1   26.51    1.68
  -1  12   1   43.34    2.14
   1 -12  -1   30.63    1.84
   1 -12  -1   30.80    1.88
  -1  12   0    1.31    0.68
   1 -12   0    1.66    0.77
   1 -12   0    1.21    0.75
  -1  12   0    0.99    0.55
   1 -12   0    1.60    0.74
   1 -12   0    1.24    0.68
   1 -12   0    1.68    0.74
   1 -12   0    0.96    0.69
   1 -12   0    1.87    0.78
  -1  12   0    0.42    0.65
   1 -12   0    1.50    0.71
   1 -12   1   11.75    1.30
  -1  12  -1   15.01    1.22
  -1  12  -1   11.81    1.27
   1 -12   1   17.83    1.37
   1 -12   1   10.04    1.16
   1 -12   1   10.65    1.23
   1 -12   1   11.25    1.26
   1 -12   1   15.25    1.35
  -1  12  -1   16.08    1.41
  -1  12  -1   17.20    1.27
  -1  12  -1   18.08    1.40
   1 -12   1    9.86    1.18
   1 -12   1   11.33    1.27
   1 -12   2   24.75    1.77
   1 -12   2   26.06    1.80
   1 -12   2   25.95    1.73
  -1  12  -2   36.31    1.92
  -1  12  -2   37.39    1.89
  -1  12  -2   36.93    1.85
  -1  12  -2   38.13    1.90
   1 -12   2   39.30    1.87
   1 -12   2   29.04    1.90
   1 -12   3    8.51    1.16
   1 -12   3    8.25    1.04
   1 -12   3   11.82    1.09
   1 -12   3    8.15    1.14
  -1  12  -3   12.89    1.16
   1 -12   3    8.25    1.10
  -1  12  -3   11.17    1.12
  -1  12  -4    0.39    0.60
   1 -12   4    0.09    0.50
   1 -12   4   -0.13    0.64
   1 -12   4    0.35    0.66
   1 -12   4    0.34    0.64
   1 -12   4    0.21    0.63
   1 -12   4   -0.35    0.68
   1 -12   5    0.95    0.69
  -1  12  -5    2.93    0.73
   1 -12   5    1.17    0.58
   1 -12   5    0.77    0.64
   1 -12   5    1.52    0.72
   1 -12   6   25.27    1.34
   1 -12   6   24.09    1.44
   1 -12   7   14.67    1.00
  -1  11   7   15.08    1.01
   1 -11  -6   15.24    1.13
  -1  11   6   16.29    1.17
  -1  11   6    9.30    0.99
   1 -11  -6   10.71    1.07
   1 -11  -5    2.75    0.80
   1 -11  -5    3.81    0.81
   1 -11  -5    3.25    0.79
  -1  11   5    4.34    0.84
  -1  11   5    2.40    0.70
   1 -11  -5    2.22    0.71
  -1  11   5    2.33    0.76
  -1  11   5    3.62    0.74
  -1  11   4    0.59    0.63
   1 -11  -4   -0.42    0.59
  -1  11   4    0.15    0.64
  -1  11   4   -0.31    0.67
   1 -11  -4   -0.32    0.72
  -1  11   4    0.20    0.56
  -1  11   3    8.06    1.07
   1 -11  -3    4.16    1.00
   1 -11  -3    6.55    1.02
   1 -11  -3    5.81    1.02
  -1  11   3    9.19    1.20
   1 -11  -3    7.70    1.16
   1 -11  -3    5.02    1.05
   1 -11  -2   48.69    2.35
   1 -11  -2   34.43    1.98
   1 -11  -2   38.03    2.22
   1 -11  -2   39.41    2.23
   1 -11  -2   37.54    2.10
   1 -11  -2   57.20    2.57
  -1  11   2   58.29    2.42
  -1  11   2   62.88    2.81
  -1  11   1   30.64    1.75
   1 -11  -1   26.11    1.85
   1 -11  -1   29.92    1.90
   1 -11  -1   22.32    1.71
   1 -11  -1   21.28    1.64
   1 -11  -1   21.98    1.78
   1 -11  -1   23.65    1.79
   1 -11  -1   23.85    1.84
  -1  11   1   34.64    2.14
   1 -11   0    4.38    0.95
   1 -11   0    5.69    1.10
   1 -11   0    3.28    0.94
  -1  11   0    7.44    1.19
  -1  11   0    5.59    0.94
   1 -11   0    5.43    1.04
   1 -11   0    5.39    1.12
   1 -11   0    3.94    0.97
   1 -11   0    4.31    1.03
   1 -11   1   40.64    2.34
  -1  11  -1   67.71    2.93
  -1  11  -1   65.58    2.65
   1 -11   1   49.16    2.59
   1 -11   1   51.18    2.55
   1 -11   1   58.69    2.75
   1 -11   1   48.34    2.56
   1 -11   1   49.12    2.60
  -1  11  -2   30.69    1.91
  -1  11  -2   31.96    1.93
   1 -11   2   28.06    2.04
   1 -11   2   21.60    1.78
   1 -11   2   22.80    1.77
   1 -11   2   25.78    1.94
   1 -11   2   21.77    1.82
   1 -11   2   23.93    1.90
   1 -11   3    4.86    0.94
  -1  11  -3    4.49    0.92
   1 -11   3    3.62    1.03
   1 -11   3    3.56    1.02
   1 -11   3    3.93    1.09
  -1  11  -3    4.86    0.93
   1 -11   3    3.38    0.94
   1 -11   3    2.41    0.93
  -1  11  -3    3.77    0.83
  -1  11  -3    4.61    0.95
   1 -11   4    1.22    0.84
   1 -11   4    0.72    0.82
  -1  11  -4    1.03    0.71
   1 -11   4    1.09    0.78
   1 -11   4    1.17    0.66
   1 -11   4    1.17    0.91
  -1  11  -4    1.24    0.73
   1 -11   5    0.04    0.75
  -1  11  -5    0.66    0.71
   1 -11   5    0.38    0.70
   1 -11   5    0.14    0.54
   1 -11   5   -0.27    0.78
   1 -11   5   -0.37    0.72
   1 -11   5    0.87    0.73
  -1  11  -6   12.51    1.04
  -1  11  -6   14.30    1.29
   1 -11   6    5.46    1.02
   1 -11   6    7.84    1.04
   1 -11   6    8.58    1.18
  -1  11  -6   13.84    1.07
   1 -11   7    5.28    0.88
   1 -11   7    6.66    1.01
  -1  11  -7   10.37    1.00
  -1  11  -7    9.87    0.91
   1 -11   7    7.08    0.95
   1 -11   8    0.44    0.50
   1 -11   8    0.83    0.48
  -1  11  -8    0.31    0.43
   1 -10  -8    2.62    0.64
  -1  10   8    1.08    0.59
  -1  10   8    2.88    0.62
  -1  10   7   11.80    1.19
  -1  10   7   19.32    1.36
   1 -10  -7   12.72    1.20
  -1  10   7   13.86    1.19
  -1  10   7   12.17    1.25
   1 -10  -7   16.93    1.25
   1 -10  -7   18.13    1.29
   1 -10  -6   19.47    1.45
  -1  10   6   16.28    1.47
  -1  10   6   21.90    1.53
   1 -10  -6   16.38    1.47
   1 -10  -6   21.05    1.57
  -1  10   6   14.53    1.49
  -1  10   6   14.88    1.36
   1 -10  -5    6.78    1.08
  -1  10   5    7.19    1.06
   1 -10  -5    4.44    0.94
   1 -10  -5    4.76    0.92
  -1  10   4   -0.20    0.83
  -1  10   4    1.23    0.84
   1 -10  -4    0.37    0.66
   1 -10  -4    0.07    0.65
  -1  10   4    0.18    0.68
   1 -10  -4    0.68    0.64
   1 -10  -3    0.88    0.69
   1 -10  -3    0.70    0.71
  -1  10   3    0.84    0.76
   1 -10  -3    1.98    0.77
  -1  10   3    0.98    0.90
   1 -10  -3    1.53    0.87
   1 -10  -3    1.71    0.88
  -1  10   3    0.83    0.80
   1 -10  -3    0.61    0.75
  -1  10   3    1.43    0.77
   1 -10  -2    1.17    0.83
  -1  10   2    0.67    0.79
   1 -10  -2    0.92    0.74
   1 -10  -2    0.93    0.85
   1 -10  -2    0.87    0.86
   1 -10  -2    1.66    0.81
   1 -10  -2    1.27    0.81
   1 -10  -2    0.61    0.80
  -1  10   2    0.45    0.77
  -1  10   2    1.06    0.68
  -1  10   1   11.86    1.22
   1 -10  -1    7.70    1.18
   1 -10  -1    8.05    1.24
  -1  10   1    9.33    1.13
   1 -10  -1    7.08    1.19
   1 -10  -1    6.38    1.19
   1 -10  -1    7.79    1.13
   1 -10  -1    9.57    1.29
   1 -10  -1    7.58    1.19
   1 -10  -1    6.31    1.14
   1 -10  -1    9.12    1.23
   1 -10  -1    8.36    1.24
   1 -10   0    5.80    1.10
  -1  10   0    6.71    0.98
   1 -10   0    5.94    1.12
   1 -10   0    5.83    1.15
   1 -10   0    4.06    1.04
  -1  10   0    5.77    1.00
  -1  10   0    6.60    1.14
   1 -10   0    5.64    1.09
   1 -10   0    5.24    1.02
   1 -10   0    6.60    1.21
   1 -10   0    5.20    1.05
   1 -10   0    5.53    1.07
   1 -10   1   17.81    1.55
  -1  10  -1   17.78    1.38
   1 -10   1   12.14    1.43
   1 -10   1   13.51    1.50
   1 -10   1   17.09    1.70
   1 -10   1   12.38    1.42
   1 -10   1   15.22    1.56
   1 -10   1   12.57    1.49
   1 -10   1   12.16    1.39
  -1  10  -1   18.41    1.59
  -1  10  -1   17.62    1.62
   1 -10   2   16.35    1.68
   1 -10   2   14.16    1.40
   1 -10   2   14.11    1.45
  -1  10  -2   20.34    1.67
  -1  10  -2   20.81    1.69
   1 -10   2   19.79    1.83
   1 -10   2   18.96    1.60
   1 -10   2   16.96    1.66
   1 -10   2   16.02    1.58
   1 -10   2   16.00    1.59
   1 -10   3    3.03    0.87
  -1  10  -3    2.62    0.86
  -1  10  -3    2.69    0.83
  -1  10  -3    2.66    0.90
   1 -10   3    1.74    1.01
   1 -10   3    2.18    0.84
   1 -10   3    3.15    1.04
  -1  10  -3    2.94    0.86
   1 -10   3    2.71    1.00
   1 -10   4   -0.23    0.70
   1 -10   4   -0.36    0.68
   1 -10   4   -0.19    0.77
   1 -10   4   -0.10    0.86
  -1  10  -4   -0.22    0.70
   1 -10   4    0.14    0.87
  -1  10  -4   -0.47    0.75
   1 -10   4    0.12    0.63
   1 -10   4    0.08    0.66
   1 -10   4    0.19    0.69
   1 -10   4    0.18    0.84
   1 -10   4   -0.05    0.90
   1 -10   5    2.54    0.97
  -1  10  -5    1.78    0.70
  -1  10  -5    2.34    0.87
   1 -10   5    1.32    0.85
   1 -10   5    0.79    0.85
   1 -10   5    1.69    1.00
   1 -10   6   11.17    1.42
   1 -10   6    7.63    1.22
  -1  10  -6   11.95    1.21
   1 -10   6    7.54    1.25
  -1  10  -6   12.72    1.25
  -1  10  -6   12.07    1.35
   1 -10   6    7.96    1.17
   1 -10   7    1.24    0.71
   1 -10   7    1.90    0.85
  -1  10  -7    2.54    0.73
  -1  10  -7    2.94    0.77
  -1  10  -7    3.34    0.80
   1 -10   7    1.90    0.82
   1 -10   8   -0.03    0.53
   1 -10   8   -0.42    0.66
   1 -10   8   -0.07    0.74
  -1  10  -8   -0.03    0.56
   1 -10   8    0.03    0.56
  -1  10  -8   -0.32    0.60
  -1  10  -8    0.05    0.46
   1 -10   9    0.38    0.47
  -1  10  -9    0.38    0.52
  -1   9   9    1.34    0.53
  -1   9   9    0.87    0.47
  -1   9   9    0.74    0.54
   1  -9  -9    1.44    0.60
  -1   9   9    0.99    0.61
   1  -9  -9    0.85    0.47
  -1   9   8    0.18    0.69
  -1   9   8    0.54    0.60
   1  -9  -8    0.16    0.52
   1  -9  -8    0.07    0.62
  -1   9   8    0.11    0.70
  -1   9   8    0.65    0.68
  -1   9   8    1.12    0.58
  -1   9   8    1.01    0.61
   1  -9  -7    0.34    0.55
  -1   9   7   -0.26    0.78
   1  -9  -7    0.47    0.59
  -1   9   7    0.15    0.62
   1  -9  -7   -0.20    0.66
   1  -9  -7    0.16    0.53
  -1   9   7    0.17    0.66
  -1   9   7   -0.30    0.82
  -1   9   7   -0.20    0.56
  -1   9   7    0.40    0.63
  -1   9   6    0.14    0.87
  -1   9   6    0.74    0.74
  -1   9   6    0.09    0.76
   1  -9  -6    0.28    0.66
   1  -9  -6    0.09    0.71
  -1   9   6    0.42    0.59
   1  -9  -6   -0.07    0.65
  -1   9   6    0.44    0.85
  -1   9   5   -0.20    0.73
  -1   9   5   -0.09    0.70
   1  -9  -5   -0.17    0.70
  -1   9   5   -0.26    0.82
   1  -9  -5   -0.40    0.72
  -1   9   5    0.20    0.67
  -1   9   5   -0.05    0.88
  -1   9   5   -0.75    0.82
  -1   9   5   -0.65    1.00
  -1   9   4    7.03    1.14
  -1   9   4    3.81    1.10
   1  -9  -4    4.66    1.03
  -1   9   4    3.63    0.95
   1  -9  -4    4.75    0.97
   1  -9  -4    6.65    1.17
  -1   9   4    4.28    1.04
   1  -9  -4    4.43    0.92
   1  -9  -4    4.41    0.94
  -1   9   4    4.18    1.12
   1  -9  -4    4.22    1.00
  -1   9   4    3.59    0.92
  -1   9   3    6.81    1.13
   1  -9  -3    7.39    1.20
   1  -9  -3    5.85    1.11
  -1   9   3    5.93    1.17
  -1   9   3    8.60    1.18
  -1   9   3    6.90    1.31
   1  -9  -3    6.42    1.18
   1  -9  -3    8.91    1.29
   1  -9  -3    6.23    1.07
  -1   9   3    7.37    1.24
   1  -9  -3    7.46    1.17
   1  -9  -3    6.58    1.18
   1  -9  -2   71.98    2.94
   1  -9  -2   73.38    2.98
  -1   9   2   84.40    3.09
   1  -9  -2   61.05    2.82
  -1   9   2   58.70    3.04
   1  -9  -2   72.77    2.77
   1  -9  -2   84.33    3.22
   1  -9  -2   59.34    2.79
   1  -9  -2   55.37    2.67
  -1   9   2   56.36    2.91
   1  -9  -2   58.97    2.71
  -1   9   2   63.30    2.97
  -1   9   1  190.24    4.59
   1  -9  -1  142.27    4.36
   1  -9  -1  146.87    4.46
  -1   9   1  147.44    4.73
   1  -9  -1  190.59    4.81
   1  -9  -1  173.46    4.64
   1  -9  -1  175.55    4.69
   1  -9  -1  166.21    4.36
   1  -9  -1  172.66    4.50
  -1   9   1  132.68    4.16
   1  -9  -1  149.03    4.49
   1  -9  -1  150.90    4.44
  -1   9   1  149.53    4.69
  -1   9   1  197.33    4.69
   1  -9   0    4.66    1.03
   1  -9   0    4.26    1.08
  -1   9   0    4.79    0.93
   1  -9   0    4.89    1.07
   1  -9   0    5.85    1.11
  -1   9   0    4.81    1.03
   1  -9   0    4.35    1.17
   1  -9   0    4.95    1.04
   1  -9   0    5.49    1.10
  -1   9   0    4.62    0.93
   1  -9   1   71.93    3.04
  -1   9  -1  101.20    3.12
   1  -9   1   75.93    3.16
   1  -9   1   90.96    3.48
  -1   9  -1  109.15    3.71
  -1   9  -1  105.27    3.52
   1  -9   1   73.95    3.04
   1  -9   1  100.17    3.35
   1  -9   1   98.75    3.26
   1  -9   1   86.15    3.29
   1  -9   2   57.51    2.60
   1  -9   2   63.75    3.03
   1  -9   2   58.15    2.72
  -1   9  -2   77.63    2.65
   1  -9   2   62.15    2.81
   1  -9   2   75.76    3.11
   1  -9   2   77.28    2.86
   1  -9   2   80.79    3.21
   1  -9   2   77.23    3.11
  -1   9  -2   85.19    3.22
  -1   9  -2   81.95    3.19
  -1   9  -3   51.01    2.45
  -1   9  -3   57.53    2.72
   1  -9   3   51.49    2.55
   1  -9   3   52.71    2.66
   1  -9   3   52.80    2.65
   1  -9   3   49.43    2.66
  -1   9  -3   51.46    2.23
   1  -9   3   50.98    2.30
   1  -9   3   35.42    2.08
   1  -9   3   40.18    2.41
   1  -9   3   41.16    2.32
   1  -9   3   39.12    2.23
  -1   9  -4    0.44    0.77
  -1   9  -4    0.07    0.68
   1  -9   4   -0.32    0.78
   1  -9   4    0.08    0.62
  -1   9  -4   -0.43    0.67
   1  -9   4    0.14    0.68
   1  -9   4    0.23    0.93
   1  -9   4    0.22    0.83
   1  -9   5   -0.69    1.01
   1  -9   5    0.46    0.92
   1  -9   5    0.50    0.83
   1  -9   5   -0.18    0.79
  -1   9  -5    1.50    0.80
  -1   9  -5    0.84    0.78
   1  -9   5   -0.26    0.81
  -1   9  -5    1.02    0.76
  -1   9  -5    0.74    0.80
   1  -9   5    1.72    0.99
   1  -9   5    0.58    0.72
   1  -9   6   29.76    2.16
   1  -9   6   47.47    2.53
  -1   9  -6   50.28    2.51
  -1   9  -6   51.57    2.46
   1  -9   6   27.27    1.92
   1  -9   6   46.30    2.59
  -1   9  -6   50.97    2.46
  -1   9  -6   52.73    2.58
   1  -9   6   29.96    2.15
   1  -9   7   17.40    1.62
   1  -9   7   13.14    1.45
  -1   9  -7   18.21    1.53
  -1   9  -7   18.04    1.52
  -1   9  -7   17.38    1.54
   1  -9   7   12.04    1.37
   1  -9   7   17.90    1.69
   1  -9   8    7.98    1.10
   1  -9   8    8.13    1.24
  -1   9  -8   16.10    1.42
  -1   9  -8   14.60    1.27
   1  -9   8    8.84    1.15
  -1   9  -8   17.31    1.45
  -1   9  -9   58.67    2.25
   1  -9   9   33.36    1.80
   1  -9   9   27.97    1.64
   1  -9   9   29.67    1.84
  -1   9  -9   57.64    2.22
  -1   9 -10   21.49    1.23
   1  -8 -10    2.17    0.63
   1  -8 -10    0.85    0.53
  -1   8  10    1.37    0.56
  -1   8  10    0.95    0.60
  -1   8  10    0.74    0.57
  -1   8  10    1.78    0.61
   1  -8  -9    5.22    0.88
  -1   8   9    4.68    1.00
  -1   8   9    6.52    0.94
  -1   8   9    6.19    0.89
   1  -8  -9    7.47    1.04
  -1   8   9    4.66    0.98
  -1   8   8   -0.23    0.63
  -1   8   8    0.41    0.63
  -1   8   8    0.81    0.62
  -1   8   8   -0.21    0.83
  -1   8   8    0.75    0.83
   1  -8  -8    0.22    0.63
   1  -8  -8   -0.04    0.68
  -1   8   8    0.45    0.81
  -1   8   7   42.29    2.36
  -1   8   7   72.45    2.89
  -1   8   7   61.94    2.68
   1  -8  -7   67.87    2.87
  -1   8   7   45.76    2.35
  -1   8   7   48.21    2.70
  -1   8   7   45.43    2.70
   1  -8  -7   49.53    2.58
  -1   8   6   87.58    3.73
   1  -8  -6  120.24    3.86
   1  -8  -6  129.55    4.13
   1  -8  -6   91.20    3.32
  -1   8   6  108.25    3.64
  -1   8   6   96.63    3.77
  -1   8   6  117.64    3.67
  -1   8   6   84.93    3.40
   1  -8  -6   82.18    3.10
  -1   8   6   96.58    3.80
  -1   8   6   87.89    3.36
  -1   8   5   40.34    2.18
  -1   8   5   32.78    2.14
  -1   8   5   41.80    2.09
  -1   8   5   42.07    2.27
  -1   8   5   32.22    2.33
   1  -8  -5   36.55    2.00
   1  -8  -5   32.88    2.05
   1  -8  -5   34.18    2.04
  -1   8   5   33.60    2.12
  -1   8   5   33.61    2.34
   1  -8  -5   34.38    2.04
  -1   8   4    2.34    0.86
   1  -8  -4    2.25    0.88
   1  -8  -4    3.68    0.92
  -1   8   4    6.12    1.08
   1  -8  -4    4.99    1.04
  -1   8   4    1.29    1.03
   1  -8  -4    3.11    0.82
  -1   8   4    2.50    0.93
  -1   8   4    2.65    1.06
   1  -8  -4    3.63    0.97
   1  -8  -4    3.25    0.94
   1  -8  -3   -0.65    1.01
  -1   8   3    0.42    0.64
  -1   8   3   -0.05    0.81
   1  -8  -3   -0.63    0.90
  -1   8   3    0.51    0.89
   1  -8  -3    0.41    0.66
  -1   8   3   -0.09    0.95
  -1   8   3    0.13    0.75
   1  -8  -3   -0.32    0.69
  -1   8   3    0.51    0.87
   1  -8  -3    0.33    0.76
   1  -8  -3   -0.23    0.99
   1  -8  -2  121.89    3.88
  -1   8   2  115.17    4.02
  -1   8   2  101.78    3.88
  -1   8   2  108.51    3.68
   1  -8  -2  157.54    4.14
   1  -8  -2  110.22    3.72
  -1   8   2  108.17    3.64
  -1   8   2  116.56    3.95
   1  -8  -2  134.10    3.62
   1  -8  -2  134.08    3.85
   1  -8  -2  136.62    3.85
   1  -8  -2  140.16    3.71
  -1   8   2  165.05    4.17
   1  -8  -2  121.16    3.68
  -1   8   2  116.93    3.90
   1  -8  -2  139.62    3.88
  -1   8   1   42.29    2.03
  -1   8   1   33.98    2.07
   1  -8  -1   37.92    2.13
   1  -8  -1   33.69    1.92
   1  -8  -1   34.97    1.86
   1  -8  -1   42.32    2.10
   1  -8  -1   34.50    1.98
   1  -8  -1   31.45    1.98
  -1   8   1   31.79    1.90
  -1   8   1   31.46    2.11
  -1   8   1   27.46    1.85
  -1   8   1   32.62    2.11
   1  -8  -1   32.84    1.99
  -1   8   1   30.99    1.79
   1  -8   0  114.06    3.13
  -1   8   0   92.56    3.53
   1  -8   0   90.70    3.25
   1  -8   0  101.04    3.39
  -1   8   0  137.63    3.59
   1  -8   0  102.59    3.41
  -1   8   0   96.98    3.19
   1  -8   0  113.04    3.60
  -1   8   0   84.72    3.14
   1  -8   0  114.74    3.47
   1  -8   0  123.09    3.50
   1  -8   0  129.88    3.60
  -1   8   0  103.01    3.60
  -1   8  -1  949.07   12.24
   1  -8   1  723.88   12.02
   1  -8   1  750.98   12.24
   1  -8   1  761.40   12.21
  -1   8  -1  686.74   12.00
  -1   8  -1  783.09   12.22
   1  -8   1  795.10   12.44
   1  -8   1  919.66   12.71
   1  -8   1  908.21   12.81
   1  -8   1  961.56   12.54
   1  -8   1  913.87   12.84
  -1   8  -2  814.37   11.11
  -1   8  -2  866.72   12.33
  -1   8  -2  795.80   11.05
  -1   8  -2  640.56   10.97
   1  -8   2  650.05   11.07
  -1   8  -2  806.24   11.11
   1  -8   2  788.69   11.90
   1  -8   2  802.14   12.10
   1  -8   2  646.86   11.22
   1  -8   2  809.52   12.03
   1  -8   2  793.36   11.83
   1  -8   2  693.91   11.54
   1  -8   2  823.95   11.53
   1  -8   3   25.53    1.87
  -1   8  -3   21.15    1.59
  -1   8  -3   21.27    1.48
  -1   8  -3   23.87    1.77
  -1   8  -3   22.00    1.50
   1  -8   3   23.12    1.53
   1  -8   3   22.41    1.57
   1  -8   3   23.20    1.74
   1  -8   3   23.25    1.81
   1  -8   3   21.85    1.63
   1  -8   3   25.14    1.76
   1  -8   3   25.01    1.78
   1  -8   4   44.38    2.21
   1  -8   4   39.89    2.17
  -1   8  -4   56.96    2.43
   1  -8   4   41.88    2.42
   1  -8   4   58.39    2.39
   1  -8   4   54.93    2.55
   1  -8   4   55.59    2.61
  -1   8  -4   53.98    2.41
   1  -8   4   54.85    2.72
   1  -8   4   52.62    2.57
  -1   8  -4   51.85    2.31
  -1   8  -4   58.17    2.69
  -1   8  -4   56.89    2.42
   1  -8   5   30.55    2.05
   1  -8   5   30.33    2.01
   1  -8   5   27.05    2.03
   1  -8   5   29.42    1.76
   1  -8   5   30.65    2.08
   1  -8   5   23.93    1.76
   1  -8   5   24.71    1.90
  -1   8  -5   27.29    1.86
  -1   8  -5   28.31    1.94
  -1   8  -5   27.72    1.87
  -1   8  -5   27.75    1.95
   1  -8   6   -0.09    0.85
  -1   8  -6    0.25    0.77
  -1   8  -6   -0.72    0.77
   1  -8   6    0.10    0.62
   1  -8   6   -0.37    0.90
   1  -8   7    2.58    1.04
   1  -8   7    2.51    0.89
  -1   8  -7    1.51    0.78
  -1   8  -7    4.04    0.98
  -1   8  -7    2.53    0.95
  -1   8  -7    2.65    0.80
   1  -8   7    2.26    1.01
   1  -8   7    1.98    0.92
  -1   8  -7    2.86    0.95
  -1   8  -8   39.55    2.20
   1  -8   8   32.92    2.14
   1  -8   8   34.81    2.17
  -1   8  -8   24.76    1.69
  -1   8  -8   33.32    1.89
   1  -8   8   18.73    1.77
   1  -8   8   19.61    1.64
  -1   8  -9   84.80    2.88
  -1   8  -9  120.15    3.53
  -1   8  -9  114.59    3.48
   1  -8   9   78.52    2.92
   1  -8   9   65.87    2.88
   1  -8   9   58.33    2.59
  -1   8 -10   59.87    2.23
  -1   8 -10   61.24    2.27
  -1   8 -11    0.28    0.46
  -1   7  11    0.46    0.43
  -1   7  11    1.04    0.48
   1  -7 -11    0.65    0.48
   1  -7 -11    0.64    0.47
  -1   7  11    0.69    0.53
  -1   7  10    0.56    0.75
   1  -7 -10    0.95    0.70
  -1   7  10    1.32    0.80
  -1   7  10    1.21    0.65
  -1   7  10    0.31    0.62
   1  -7 -10    0.32    0.60
  -1   7  10    0.07    0.75
  -1   7  10    1.25    0.75
   1  -7  -9    6.34    1.06
   1  -7  -9    7.25    1.05
  -1   7   9    8.72    1.18
  -1   7   9    8.02    1.05
  -1   7   9    5.91    1.07
  -1   7   9    5.85    1.09
  -1   7   9    5.94    1.18
  -1   7   9    5.33    1.12
  -1   7   9    6.40    1.13
  -1   7   8    0.68    0.87
  -1   7   8    0.36    0.92
  -1   7   8   -0.05    0.83
  -1   7   8    0.55    0.69
   1  -7  -8    0.81    0.76
  -1   7   8    0.24    0.91
   1  -7  -7  117.56    4.17
  -1   7   7   97.87    4.09
   1  -7  -7  145.27    4.24
  -1   7   7  158.01    4.49
  -1   7   7  108.47    4.11
  -1   7   7  115.40    4.14
  -1   7   7  146.80    4.34
  -1   7   7  117.04    4.22
  -1   7   7  141.90    4.23
   1  -7  -7  161.75    4.57
  -1   7   7  139.99    4.39
  -1   7   6  508.34   10.45
   1  -7  -6  701.07   10.72
   1  -7  -6  489.28    9.29
  -1   7   6  689.10   10.49
   1  -7  -6  514.19    9.58
  -1   7   6  680.56   10.51
  -1   7   6  562.17   10.41
  -1   7   6  549.79   10.38
  -1   7   6  656.16   10.24
  -1   7   6  649.83   10.60
  -1   7   5  199.13    5.57
  -1   7   5  205.79    5.43
  -1   7   5  234.57    5.16
  -1   7   5  198.64    5.37
   1  -7  -5  198.50    4.74
   1  -7  -5  248.22    5.60
   1  -7  -5  189.45    4.83
   1  -7  -5  195.85    4.89
  -1   7   5  192.17    5.39
   1  -7  -5  198.36    5.00
  -1   7   5  236.31    5.13
  -1   7   5  239.41    5.35
  -1   7   5  236.84    5.31
   1  -7  -4    2.89    0.88
   1  -7  -4    2.07    0.96
  -1   7   4    2.14    0.98
  -1   7   4    2.05    0.85
   1  -7  -4    5.28    1.01
  -1   7   4    2.78    0.87
   1  -7  -4    2.01    0.87
  -1   7   4    2.17    0.96
  -1   7   4    3.78    0.82
  -1   7   4    3.47    0.99
  -1   7   4    3.59    0.74
   1  -7  -4    2.57    0.75
   1  -7  -4    4.05    0.79
  -1   7   4    4.59    0.94
   1  -7  -4    3.41    0.83
  -1   7   3   92.57    2.68
  -1   7   3   89.19    3.20
   1  -7  -3   85.34    2.83
   1  -7  -3  100.16    3.20
  -1   7   3   97.82    2.87
  -1   7   3  104.15    3.18
   1  -7  -3   96.14    3.02
   1  -7  -3   93.55    2.78
   1  -7  -3  103.41    3.19
  -1   7   3   79.82    3.20
  -1   7   3   79.37    2.95
   1  -7  -3   80.23    2.95
   1  -7  -3   90.01    3.08
  -1   7   3   79.02    2.90
  -1   7   3   82.91    3.20
   1  -7  -3   82.70    2.97
  -1   7   2   80.12    2.95
  -1   7   2   89.10    2.97
  -1   7   2   77.64    2.81
   1  -7  -2   90.26    2.93
   1  -7  -2   85.76    2.75
  -1   7   2   73.03    2.98
   1  -7  -2   84.16    2.80
   1  -7  -2   84.59    2.63
  -1   7   2   93.76    2.90
  -1   7   2   78.72    3.00
   1  -7  -2   82.30    2.89
  -1   7   2   79.49    2.98
  -1   7   2   74.49    2.74
   1  -7  -2   87.05    2.97
   1  -7  -2   79.11    2.75
  -1   7   1  117.46    3.72
   1  -7  -1  137.25    3.48
   1  -7  -1  134.03    3.15
  -1   7   1  119.27    3.52
   1  -7  -1  128.50    3.60
  -1   7   1  127.81    3.80
  -1   7   1  123.66    3.56
  -1   7   1  128.20    3.85
   1  -7  -1  134.26    3.69
   1  -7  -1  122.07    3.37
   1  -7  -1  154.03    3.73
  -1   7   1  129.69    3.78
   1  -7  -1  136.95    3.66
  -1   7   1  160.28    3.74
   1  -7  -1  132.48    3.50
  -1   7   0  267.23    5.78
   1  -7   0  297.82    5.56
   1  -7   0  287.59    5.63
  -1   7   0  240.84    5.07
  -1   7   0  300.18    5.24
  -1   7   0  294.97    5.70
  -1   7   0  245.48    5.38
  -1   7   0  260.86    5.35
   1  -7   0  305.55    5.50
   1  -7   0  267.92    5.55
  -1   7   0  250.77    5.75
   1  -7   0  255.80    5.15
  -1   7   0  258.86    5.83
   1  -7   0  274.58    5.58
   1  -7   0  288.71    5.62
  -1   7   0  320.46    5.51
  -1   7  -1  850.96   10.70
  -1   7  -1  675.53   11.10
  -1   7  -1  675.78   10.77
  -1   7  -1  805.77   10.87
  -1   7  -1  878.06   11.18
  -1   7  -1  722.61   11.64
  -1   7  -1  733.00   10.99
   1  -7   1  735.87   11.21
   1  -7   1  762.06   11.38
  -1   7  -1  720.83   11.19
   1  -7   1  866.23   11.28
   1  -7   1  841.60   11.39
   1  -7   1  837.77   11.50
   1  -7   1  710.64   11.12
  -1   7  -1  684.74   11.54
   1  -7   1  840.01   11.47
  -1   7  -2  860.21   11.70
  -1   7  -2  867.52   11.50
   1  -7   2  921.26   11.95
   1  -7   2  732.47   11.68
   1  -7   2  734.46   11.56
   1  -7   2  745.40   11.57
   1  -7   2  796.89   12.01
  -1   7  -2  888.68   11.61
   1  -7   2  895.76   12.18
   1  -7   2  895.79   12.32
  -1   7  -3    4.26    0.70
   1  -7   3    7.56    0.94
  -1   7  -3    6.89    0.98
   1  -7   3    5.03    0.92
   1  -7   3    5.14    0.93
   1  -7   3    6.16    1.04
  -1   7  -3    4.55    0.81
  -1   7  -3    3.92    0.77
   1  -7   3    4.31    0.81
   1  -7   4   20.43    1.53
  -1   7  -4   20.26    1.39
  -1   7  -4   21.56    1.50
  -1   7  -4   20.19    1.34
  -1   7  -4   21.38    1.57
   1  -7   4   15.01    1.41
   1  -7   4   15.21    1.27
   1  -7   4   14.87    1.28
   1  -7   4   20.91    1.63
   1  -7   4   20.33    1.40
   1  -7   4   19.50    1.64
   1  -7   5    8.01    1.13
  -1   7  -5    6.15    0.93
   1  -7   5    6.72    1.01
  -1   7  -5    8.29    1.11
   1  -7   5    6.56    1.07
   1  -7   5    5.92    1.10
   1  -7   5    8.52    1.16
   1  -7   5    7.41    1.21
   1  -7   5    6.90    1.04
  -1   7  -5    7.80    1.09
  -1   7  -5    7.64    1.08
  -1   7  -5    5.36    0.89
   1  -7   6    5.42    1.07
   1  -7   6    6.13    1.05
  -1   7  -6    8.30    1.18
  -1   7  -6    6.76    1.05
   1  -7   6    9.31    1.26
   1  -7   6    6.95    1.21
  -1   7  -6    7.27    1.15
  -1   7  -6    7.29    1.04
  -1   7  -6    5.60    0.97
  -1   7  -6    5.82    0.96
   1  -7   6    7.60    1.04
   1  -7   7   29.07    1.75
  -1   7  -7   23.50    1.76
   1  -7   7   27.60    1.99
   1  -7   7   29.99    2.07
   1  -7   7   20.86    1.76
  -1   7  -7   29.74    2.05
  -1   7  -7   27.65    1.83
  -1   7  -8   54.50    2.64
  -1   7  -8   41.73    2.11
   1  -7   8   28.86    2.12
  -1   7  -8   35.45    2.18
  -1   7  -8   37.07    2.16
   1  -7   8   46.99    2.57
   1  -7   8   44.73    2.48
  -1   7  -8   51.61    2.56
   1  -7   9   25.79    1.80
  -1   7  -9   45.79    2.37
  -1   7  -9   34.86    2.09
  -1   7  -9   35.80    2.09
  -1   7  -9   47.89    2.43
   1  -7   9   22.72    1.90
   1  -7   9   22.97    1.74
   1  -7  10   10.53    1.28
  -1   7 -10   17.04    1.39
  -1   7 -10   13.65    1.32
  -1   7 -10   15.55    1.35
   1  -7  10    9.77    1.22
  -1   7 -11   -0.44    0.60
   1  -7  11   -0.67    0.57
  -1   7 -11    0.21    0.51
   1  -6 -12   -0.10    0.39
   1  -6 -11   -0.38    0.63
  -1   6  11   -0.35    0.65
  -1   6  11   -0.13    0.69
   1  -6 -11   -0.35    0.60
  -1   6  11   -0.03    0.58
  -1   6  11   -0.07    0.50
  -1   6  11   -0.25    0.56
  -1   6  10    0.82    0.75
   1  -6 -10    0.04    0.70
  -1   6  10   -0.90    0.83
  -1   6  10    0.26    0.83
   1  -6 -10    0.08    0.70
  -1   6  10   -0.45    0.90
  -1   6  10   -0.47    0.77
  -1   6   9    0.57    1.06
  -1   6   9    1.61    1.02
  -1   6   9    1.23    0.71
  -1   6   9    0.82    0.92
  -1   6   9    1.60    0.85
  -1   6   9    1.97    0.72
  -1   6   9    2.11    0.87
   1  -6  -9    1.14    0.76
   1  -6  -9    0.87    0.86
   1  -6  -8    0.47    0.75
  -1   6   8    0.77    0.84
  -1   6   8    0.63    0.77
  -1   6   8    0.43    1.07
  -1   6   8    0.30    1.06
  -1   6   8   -0.38    1.04
  -1   6   8    0.16    0.61
  -1   6   8    1.02    0.73
   1  -6  -7   76.41    3.13
   1  -6  -7   70.30    2.82
  -1   6   7   55.23    2.85
  -1   6   7   69.94    2.99
  -1   6   7   74.52    3.01
  -1   6   7   51.19    2.73
  -1   6   7   68.54    2.93
   1  -6  -7   56.48    2.78
  -1   6   7   68.42    3.05
  -1   6   7   54.39    2.85
  -1   6   6  340.05    7.22
  -1   6   6  413.80    7.38
   1  -6  -6  421.29    7.46
  -1   6   6  403.01    7.44
   1  -6  -6  286.71    6.14
  -1   6   6  306.76    7.16
  -1   6   6  317.61    7.13
   1  -6  -6  301.02    6.36
  -1   6   6  313.44    7.05
  -1   6   6  301.35    7.21
  -1   6   6  408.61    7.41
  -1   6   6  405.13    7.21
  -1   6   5  127.83    4.17
   1  -6  -5  133.10    3.74
  -1   6   5  127.73    3.99
   1  -6  -5  132.30    3.82
   1  -6  -5  164.71    4.22
  -1   6   5  160.24    4.05
  -1   6   5  134.60    4.04
  -1   6   5  162.78    4.06
  -1   6   5  133.76    4.00
  -1   6   5  152.71    4.06
   1  -6  -5  129.38    3.63
  -1   6   5  135.71    4.15
  -1   6   4    1.20    0.74
  -1   6   4    1.53    0.58
  -1   6   4    0.72    0.72
   1  -6  -4    1.62    0.66
   1  -6  -4    1.48    0.70
   1  -6  -4    1.09    0.53
  -1   6   4    0.65    0.69
  -1   6   4    1.08    0.77
  -1   6   4    1.49    0.93
  -1   6   4    1.23    0.65
  -1   6   4    1.39    0.51
   1  -6  -4    1.55    0.66
   1  -6  -4    1.02    0.73
   1  -6  -4    1.28    0.64
  -1   6   4    1.51    0.86
   1  -6  -4    1.34    0.73
  -1   6   4    1.75    0.65
  -1   6   4    1.80    0.67
   1  -6  -4    1.27    0.56
  -1   6   3   34.73    1.87
  -1   6   3   41.57    1.58
   1  -6  -3   36.13    1.82
   1  -6  -3   35.23    1.79
  -1   6   3   34.89    1.94
  -1   6   3   35.92    1.87
  -1   6   3   41.99    1.88
   1  -6  -3   41.43    1.84
   1  -6  -3   39.61    1.79
  -1   6   3   44.16    1.94
   1  -6  -3   40.28    1.79
   1  -6  -3   42.69    1.89
   1  -6  -3   35.60    1.83
   1  -6  -3   39.92    1.67
  -1   6   3   39.43    1.75
  -1   6   3   43.46    1.87
  -1   6   3   35.02    1.82
  -1   6   3   33.36    1.86
   1  -6  -3   38.05    1.84
  -1   6   2   21.51    1.44
   1  -6  -2   20.46    1.33
   1  -6  -2   21.08    1.36
  -1   6   2   20.66    1.47
  -1   6   2   18.61    1.30
  -1   6   2   19.49    1.29
   1  -6  -2   18.95    1.22
   1  -6  -2   19.64    1.04
  -1   6   2   20.37    1.31
   1  -6  -2   23.57    1.33
   1  -6  -2   23.59    1.37
   1  -6  -2   20.16    1.36
  -1   6   2   21.25    1.21
  -1   6   2   22.69    1.34
  -1   6   2   19.86    1.44
  -1   6   2   19.57    1.31
   1  -6  -2   19.29    1.33
   1  -6  -2   20.71    1.27
   1  -6  -2   20.33    1.26
  -1   6   2   22.26    1.31
   1  -6  -1   29.30    1.42
  -1   6   1   27.55    1.47
   1  -6  -1   30.25    1.48
  -1   6   1   29.27    1.52
   1  -6  -1   25.74    1.19
  -1   6   1   27.06    1.49
   1  -6  -1   28.21    1.40
   1  -6  -1   25.84    1.43
   1  -6  -1   27.03    1.42
  -1   6   1   28.70    1.40
  -1   6   1   27.93    1.24
   1  -6  -1   27.03    1.49
  -1   6   1   26.19    1.61
  -1   6   1   27.12    1.54
   1  -6  -1   28.52    1.54
  -1   6   1   25.72    1.43
  -1   6   1   27.18    1.58
  -1   6   1   26.15    1.56
  -1   6   0   71.51    2.31
   1  -6   0   75.71    2.31
   1  -6   0   69.23    2.10
  -1   6   0   66.87    2.38
   1  -6   0   74.23    2.25
   1  -6   0   70.05    2.24
   1  -6   0   72.56    2.19
   1  -6   0   66.23    2.30
  -1   6   0   64.28    2.26
  -1   6   0   64.39    2.41
   1  -6   0   65.25    2.12
  -1   6   0   65.53    2.43
  -1   6   0   69.30    1.80
   1  -6   0   68.93    2.27
  -1   6   0   74.88    2.09
  -1   6   0   62.38    2.24
   1  -6   1  102.43    2.80
  -1   6  -1  113.11    2.75
   1  -6   1  110.59    2.84
  -1   6  -1  109.77    2.54
  -1   6  -1   95.69    2.67
  -1   6  -1   91.63    2.78
  -1   6  -1  115.17    2.50
  -1   6  -1  112.99    2.75
   1  -6   1  113.62    2.83
   1  -6   1  104.73    2.82
   1  -6   1   96.89    2.76
  -1   6  -1   98.32    3.02
   1  -6   1  109.46    2.92
  -1   6  -1  103.98    3.03
   1  -6   1  112.27    2.77
   1  -6   2   18.17    1.24
  -1   6  -2   17.01    0.95
   1  -6   2   16.71    1.09
  -1   6  -2   17.72    1.00
  -1   6  -2   17.06    1.08
   1  -6   2   17.73    1.12
  -1   6  -2   19.00    1.29
   1  -6   2   17.92    1.24
  -1   6  -2   18.47    1.08
   1  -6   2   17.85    1.17
  -1   6  -2   20.15    1.25
   1  -6   2   18.89    1.19
   1  -6   2   19.09    1.28
  -1   6  -2   19.80    1.26
  -1   6  -2   18.71    1.29
   1  -6   3  120.31    3.20
  -1   6  -3  129.10    2.95
  -1   6  -3  127.72    2.92
   1  -6   3  141.68    3.30
  -1   6  -3  124.21    3.33
   1  -6   3  141.23    3.49
   1  -6   3  133.55    3.45
  -1   6  -3  145.26    3.37
  -1   6  -3  131.71    2.98
   1  -6   3  136.59    3.46
   1  -6   3  114.70    3.01
  -1   6  -3  134.38    2.98
  -1   6  -4   18.80    1.23
  -1   6  -4   18.45    1.19
   1  -6   4   19.68    1.28
   1  -6   4   17.16    1.18
   1  -6   4   18.26    1.21
  -1   6  -4   20.69    1.37
  -1   6  -4   21.12    1.46
  -1   6  -4   18.37    1.15
  -1   6  -4   19.02    1.17
   1  -6   4   17.60    1.36
   1  -6   4   20.12    1.39
  -1   6  -5   53.86    2.29
  -1   6  -5   51.69    2.24
   1  -6   5   50.30    2.32
   1  -6   5   52.70    2.34
   1  -6   5   41.54    1.97
   1  -6   5   39.60    2.09
   1  -6   5   42.06    2.04
   1  -6   5   53.58    2.32
  -1   6  -5   44.05    2.01
  -1   6  -5   44.99    1.99
   1  -6   6   12.88    1.32
   1  -6   6   17.35    1.51
   1  -6   6   17.63    1.53
  -1   6  -6   16.66    1.37
  -1   6  -6   18.54    1.52
   1  -6   6   17.10    1.48
  -1   6  -6   17.76    1.50
  -1   6  -6   15.41    1.30
  -1   6  -6   14.99    1.34
  -1   6  -6   16.45    1.39
   1  -6   6   15.21    1.45
   1  -6   7   22.81    1.85
   1  -6   7   25.78    1.88
   1  -6   7   16.09    1.51
  -1   6  -7   24.65    1.65
  -1   6  -7   26.35    1.89
  -1   6  -7   25.80    1.88
  -1   6  -7   22.05    1.67
  -1   6  -7   19.63    1.60
   1  -6   7   24.36    1.88
  -1   6  -8   49.83    2.57
   1  -6   8   46.03    2.55
   1  -6   8   46.95    2.56
  -1   6  -9    9.70    1.30
  -1   6  -9   11.74    1.37
  -1   6  -9    8.41    1.30
  -1   6  -9    8.01    1.26
   1  -6   9   10.21    1.39
  -1   6 -10   10.21    1.31
  -1   6 -10   13.29    1.43
   1  -6  10    7.36    1.18
  -1   6 -10   14.30    1.37
  -1   6 -10   14.51    1.41
   1  -6  10    8.89    1.28
  -1   6 -11    0.50    0.59
   1  -6  11    0.29    0.63
   1  -6  11   -0.45    0.78
   1  -6  11    0.03    0.65
  -1   6 -11    0.03    0.66
  -1   6 -11    0.41    0.56
  -1   6 -12    3.84    0.69
   1  -6  12    2.97    0.64
  -1   5  12   -0.02    0.50
   1  -5 -12    0.10    0.49
   1  -5 -12    0.51    0.50
  -1   5  12   -0.13    0.49
  -1   5  12    0.49    0.42
  -1   5  11    2.30    0.86
  -1   5  11    3.54    0.76
  -1   5  11    3.21    0.82
  -1   5  11    1.50    0.87
   1  -5 -11    2.34    0.83
  -1   5  11    1.27    0.82
  -1   5  11    2.44    0.82
   1  -5 -11    2.66    0.81
  -1   5  11    0.32    0.92
  -1   5  10   -0.10    1.04
  -1   5  10    0.26    0.88
   1  -5 -10    0.09    0.77
   1  -5 -10   -0.03    0.63
  -1   5  10    0.84    0.87
  -1   5  10    0.29    0.70
  -1   5  10   -0.41    0.90
  -1   5  10    0.24    0.70
  -1   5  10    0.31    0.83
  -1   5   9    0.84    1.00
  -1   5   9    0.93    0.89
   1  -5  -9    0.44    0.70
   1  -5  -9    1.03    0.85
  -1   5   9    0.87    0.76
  -1   5   9    0.79    0.65
  -1   5   9    0.32    0.69
  -1   5   9    0.67    0.92
  -1   5   9    0.20    0.89
   1  -5  -9    0.60    0.64
   1  -5  -8   12.09    1.39
  -1   5   8   14.86    1.55
  -1   5   8   11.90    1.55
  -1   5   8   13.22    1.63
  -1   5   8   15.52    1.40
  -1   5   8   16.15    1.56
  -1   5   8   14.52    1.56
  -1   5   7   28.71    2.13
  -1   5   7   30.17    1.83
  -1   5   7   31.21    2.16
  -1   5   7   29.53    2.11
   1  -5  -7   31.30    2.06
   1  -5  -7   39.33    2.19
  -1   5   7   35.52    2.02
  -1   5   7   36.00    2.14
   1  -5  -7   34.79    1.91
  -1   5   7   38.59    2.22
  -1   5   7   30.14    2.07
  -1   5   7   38.02    2.17
  -1   5   7   31.24    2.26
   1  -5  -7   35.62    1.86
   1  -5  -6   19.12    1.46
   1  -5  -6   15.63    1.25
  -1   5   6   17.68    1.64
  -1   5   6   17.73    1.41
  -1   5   6   16.62    1.32
  -1   5   6   19.17    1.59
  -1   5   6   19.21    1.80
   1  -5  -6   12.96    1.39
   1  -5  -6   14.63    1.29
   1  -5  -6   12.45    1.12
  -1   5   6   18.33    1.46
  -1   5   6   16.42    1.52
   1  -5  -6   16.13    1.23
  -1   5   6   18.60    1.66
  -1   5   6   16.47    1.47
  -1   5   6   18.33    1.29
  -1   5   6   14.37    1.24
  -1   5   5   65.85    2.80
   1  -5  -5   99.86    2.99
  -1   5   5  100.02    2.76
   1  -5  -5   94.22    2.67
  -1   5   5  100.41    2.90
  -1   5   5   74.39    2.84
   1  -5  -5   70.95    2.45
  -1   5   5   78.73    2.85
  -1   5   5  101.79    2.91
   1  -5  -5   78.35    2.61
  -1   5   5   72.02    2.77
   1  -5  -5   73.01    2.59
  -1   5   5   75.94    2.77
  -1   5   5   99.94    3.04
  -1   5   4  102.51    3.10
  -1   5   4  118.81    2.91
  -1   5   4  110.74    2.89
   1  -5  -4  104.08    2.90
  -1   5   4   94.20    3.01
   1  -5  -4  111.21    2.89
   1  -5  -4  117.20    3.07
  -1   5   4  121.32    2.87
  -1   5   4   97.10    3.15
   1  -5  -4   99.99    2.94
   1  -5  -4  115.56    3.12
  -1   5   4  122.08    3.24
   1  -5  -4  113.50    2.99
   1  -5  -4  103.34    2.59
  -1   5   4  119.18    3.13
   1  -5  -4   99.82    2.92
   1  -5  -4  101.94    2.91
  -1   5   4   99.79    3.01
  -1   5   4  122.24    3.11
  -1   5   4  100.52    3.06
   1  -5  -4  101.88    2.68
  -1   5   3  100.82    3.03
   1  -5  -3   99.57    2.77
   1  -5  -3   97.11    2.69
   1  -5  -3  102.93    2.76
  -1   5   3  101.64    2.93
   1  -5  -3  103.35    2.73
  -1   5   3  104.33    2.39
   1  -5  -3  103.94    2.68
   1  -5  -3  104.64    2.72
  -1   5   3  104.40    2.84
   1  -5  -3   99.28    2.63
   1  -5  -3   99.68    2.44
  -1   5   3  106.88    2.52
  -1   5   3   99.83    2.86
   1  -5  -3   98.11    2.48
  -1   5   3  101.79    2.71
  -1   5   3   96.12    2.81
  -1   5   2   77.39    1.95
  -1   5   2   72.86    2.39
   1  -5  -2   80.16    2.37
  -1   5   2   78.60    2.27
   1  -5  -2   79.08    2.25
   1  -5  -2   80.53    2.26
   1  -5  -2   76.84    2.31
   1  -5  -2   72.68    2.25
  -1   5   2   79.01    2.50
   1  -5  -2   77.93    2.25
   1  -5  -2   73.01    2.01
  -1   5   2   81.66    2.33
   1  -5  -2   76.53    2.18
   1  -5  -2   75.29    2.20
   1  -5  -2   79.36    2.31
  -1   5   2   79.41    2.25
  -1   5   2   88.29    2.51
   1  -5  -2   81.45    2.37
  -1   5   2   80.42    2.19
  -1   5   2   82.09    2.28
  -1   5   1  173.50    3.63
   1  -5  -1  185.26    3.77
  -1   5   1  184.86    3.93
  -1   5   1  175.36    3.57
   1  -5  -1  178.87    3.60
   1  -5  -1  182.89    3.52
  -1   5   1  181.30    3.68
  -1   5   1  186.34    3.75
  -1   5   1  179.78    3.87
   1  -5  -1  175.44    3.46
  -1   5   1  193.05    3.61
  -1   5   1  179.63    3.66
   1  -5  -1  172.53    3.54
  -1   5   1  175.52    2.96
   1  -5  -1  180.32    3.62
   1  -5  -1  181.89    3.60
  -1   5   1  185.84    3.31
  -1   5   1  176.51    3.49
   1  -5  -1  169.91    3.55
  -1   5   1  182.68    3.54
   1  -5  -1  185.90    3.73
   1  -5   0   20.44    1.23
   1  -5   0   18.35    1.05
  -1   5   0   18.73    1.22
  -1   5   0   26.70    1.13
   1  -5   0   26.25    1.28
   1  -5   0   17.11    1.12
  -1   5   0   15.72    1.07
  -1   5   0   17.24    1.15
  -1   5   0   19.04    1.20
   1  -5   0   27.86    1.17
   1  -5   0   28.43    1.28
  -1   5   0   28.14    1.32
  -1   5   0   12.50    1.09
  -1   5   0   26.32    1.04
   1  -5   0   14.90    1.02
  -1   5   0   31.46    1.30
  -1   5   0   14.55    1.07
  -1   5   0   27.55    1.11
   1  -5   0   26.29    1.23
   1  -5   0   25.40    1.28
  -1   5   0   26.62    1.01
  -1   5   0   23.85    1.20
   1  -5   0   25.67    1.26
  -1   5   0   27.41    1.16
  -1   5   0   25.03    1.26
  -1   5  -1    1.36    0.59
   1  -5   1    2.99    0.48
  -1   5  -1    2.94    0.53
   1  -5   1    2.71    0.56
  -1   5  -1    2.73    0.49
  -1   5  -1    1.61    0.59
  -1   5  -1    2.32    0.57
  -1   5  -1    1.83    0.35
   1  -5   1    2.10    0.55
  -1   5  -1    1.73    0.37
  -1   5  -1    1.48    0.37
  -1   5  -1    2.63    0.58
  -1   5  -1    1.83    0.64
  -1   5  -1    2.75    0.36
  -1   5  -1    2.11    0.41
   1  -5   1    1.90    0.61
  -1   5  -1    1.72    0.39
   1  -5   1    2.66    0.63
  -1   5  -1    2.10    0.48
   1  -5   1    2.10    0.62
  -1   5  -1    2.37    0.48
  -1   5  -1    1.18    0.56
  -1   5  -2  294.51    4.17
  -1   5  -2  291.95    4.46
  -1   5  -2  269.72    4.36
  -1   5  -2  296.29    4.70
  -1   5  -2  285.95    4.42
  -1   5  -2  287.89    3.96
  -1   5  -2  280.72    5.07
  -1   5  -2  277.77    4.95
   1  -5   2  269.60    4.70
   1  -5   2  298.02    5.02
   1  -5   2  298.58    4.98
   1  -5   2  302.14    5.00
   1  -5   2  293.07    4.78
  -1   5  -2  291.49    4.65
  -1   5  -2  295.22    4.86
  -1   5  -3    5.21    0.59
  -1   5  -3    9.75    0.79
  -1   5  -3    7.50    0.82
   1  -5   3    6.07    0.63
  -1   5  -3   11.55    0.85
   1  -5   3   11.45    0.78
   1  -5   3   11.53    0.95
  -1   5  -3    5.86    0.63
   1  -5   3    4.72    0.63
  -1   5  -3   14.19    0.92
  -1   5  -3    9.32    0.76
   1  -5   3   12.38    1.02
  -1   5  -4  234.00    4.47
  -1   5  -4  235.28    4.53
   1  -5   4  258.37    4.96
   1  -5   4  225.88    4.33
   1  -5   4  260.78    5.03
   1  -5   4  227.14    4.74
  -1   5  -4  247.78    4.40
  -1   5  -4  244.63    4.55
   1  -5   4  244.47    4.81
  -1   5  -4  282.76    5.08
  -1   5  -4  226.34    4.20
   1  -5   4  266.80    5.06
   1  -5   4  259.31    4.98
  -1   5  -4  244.58    4.35
  -1   5  -5  321.06    5.75
  -1   5  -5  305.68    5.81
   1  -5   5  302.47    5.86
   1  -5   5  293.28    5.75
   1  -5   5  313.25    5.99
   1  -5   5  315.01    5.94
   1  -5   5  320.59    5.94
   1  -5   5  254.44    5.47
   1  -5   5  257.47    5.30
  -1   5  -5  277.11    5.48
  -1   5  -6   57.71    2.40
  -1   5  -6   58.64    2.44
  -1   5  -6   57.98    2.26
  -1   5  -6   62.35    2.51
  -1   5  -6   59.23    2.25
   1  -5   6   51.34    2.32
   1  -5   6   58.55    2.51
   1  -5   6   62.06    2.56
   1  -5   6   59.94    2.55
   1  -5   6   63.87    2.56
   1  -5   6   60.63    2.59
  -1   5  -7    1.90    0.86
  -1   5  -7    1.67    0.81
   1  -5   7    1.52    0.87
   1  -5   7    1.99    0.87
   1  -5   7    1.79    0.87
  -1   5  -7    1.30    0.78
   1  -5   7    1.61    0.74
   1  -5   7    2.12    0.82
   1  -5   7    1.41    0.82
   1  -5   7    2.45    0.86
  -1   5  -7    1.26    0.80
  -1   5  -7    1.70    0.63
   1  -5   8    1.80    0.86
  -1   5  -8    2.97    0.99
   1  -5   8    1.60    0.92
  -1   5  -8    2.76    1.02
  -1   5  -8    4.32    1.00
   1  -5   8   -0.18    0.97
   1  -5   8   -0.21    0.82
  -1   5  -8    2.52    0.97
   1  -5   8    1.24    0.91
   1  -5   8    1.14    0.83
  -1   5  -9   59.15    2.70
   1  -5   9   56.43    2.76
   1  -5   9   33.82    2.33
  -1   5  -9   45.20    2.54
  -1   5  -9   44.54    2.53
  -1   5  -9   64.39    2.77
   1  -5   9   31.29    2.19
   1  -5   9   53.83    2.71
   1  -5   9   49.67    2.65
   1  -5  10   81.40    3.27
  -1   5 -10   77.09    3.17
  -1   5 -10   91.30    3.13
   1  -5  10   81.27    3.24
  -1   5 -10   86.63    3.07
   1  -5  11    1.20    0.69
   1  -5  11    1.15    0.86
  -1   5 -11    1.44    0.82
   1  -5  12   28.42    1.46
  -1   5 -12   31.14    1.58
  -1   4  12    8.64    1.02
  -1   4  12   12.87    1.02
   1  -4 -12   10.70    1.09
  -1   4  12    9.24    1.02
   1  -4 -12   12.31    1.09
  -1   4  12    7.32    0.95
   1  -4 -11   30.60    1.70
  -1   4  11   31.39    2.03
   1  -4 -11   32.72    2.10
  -1   4  11   28.30    2.00
  -1   4  11   38.00    1.91
  -1   4  11   41.50    2.13
  -1   4  11   27.53    1.91
   1  -4 -11   43.11    2.27
  -1   4  11   26.39    2.00
  -1   4  11   32.99    2.07
  -1   4  10    3.59    1.19
  -1   4  10    3.60    1.07
  -1   4  10    3.94    1.09
   1  -4 -10    4.34    0.96
  -1   4  10    2.45    1.07
   1  -4 -10    4.53    1.10
  -1   4  10    3.23    1.23
  -1   4  10    4.28    0.96
  -1   4  10    4.17    0.96
  -1   4   9    2.08    0.94
   1  -4  -9    1.35    0.74
  -1   4   9    1.97    1.04
   1  -4  -9    1.45    0.83
  -1   4   9    1.86    1.14
   1  -4  -9    1.72    0.98
  -1   4   9    1.90    0.91
  -1   4   9    1.57    0.98
  -1   4   9    2.05    0.72
  -1   4   8   10.26    1.28
  -1   4   8   10.23    1.63
   1  -4  -8   10.49    1.28
  -1   4   8   14.77    1.50
  -1   4   8   14.56    1.52
   1  -4  -8   12.26    1.26
  -1   4   8   13.69    1.51
   1  -4  -8   15.21    1.40
  -1   4   8    9.44    1.39
  -1   4   8    9.59    1.42
  -1   4   8   13.29    1.29
  -1   4   7  179.99    4.96
  -1   4   7  212.20    5.04
  -1   4   7  174.26    5.13
  -1   4   7  169.11    4.39
   1  -4  -7  178.73    4.79
  -1   4   7  204.35    5.15
  -1   4   7  190.36    4.61
   1  -4  -7  182.70    4.41
   1  -4  -7  199.86    4.57
   1  -4  -7  211.30    5.02
  -1   4   7  209.76    4.80
  -1   4   7  163.17    4.64
  -1   4   7  164.92    4.67
  -1   4   7  213.57    5.13
   1  -4  -7  211.47    4.75
   1  -4  -6  602.01    9.29
  -1   4   6  574.04    8.86
  -1   4   6  490.43    8.82
  -1   4   6  493.46    8.78
   1  -4  -6  590.66    8.83
  -1   4   6  595.59    9.28
  -1   4   6  567.47    8.71
  -1   4   6  607.46    9.21
  -1   4   6  521.24    9.17
   1  -4  -6  492.27    8.41
  -1   4   6  557.76    8.62
  -1   4   6  520.79    9.36
   1  -4  -6  576.26    8.64
  -1   4   6  499.07    8.48
   1  -4  -5   19.08    1.09
  -1   4   5   20.76    1.26
   1  -4  -5   20.20    1.25
  -1   4   5   21.10    1.45
   1  -4  -5   20.99    1.30
  -1   4   5   24.11    1.67
  -1   4   5   18.18    1.16
   1  -4  -5   23.66    1.26
  -1   4   5   20.51    1.42
   1  -4  -5   21.43    1.33
  -1   4   5   20.90    1.44
  -1   4   5   21.23    1.31
  -1   4   5   19.28    1.25
  -1   4   5   21.15    1.37
   1  -4  -4  468.20    7.28
  -1   4   4  455.98    7.15
  -1   4   4  544.73    7.55
   1  -4  -4  494.11    6.62
  -1   4   4  502.77    7.39
   1  -4  -4  467.24    6.94
  -1   4   4  461.50    7.86
   1  -4  -4  508.43    7.55
  -1   4   4  516.03    7.39
   1  -4  -4  515.10    7.27
   1  -4  -4  467.55    7.41
  -1   4   4  471.28    7.67
   1  -4  -4  503.77    7.53
   1  -4  -4  524.41    7.55
   1  -4  -4  509.96    7.47
  -1   4   4  537.63    7.81
   1  -4  -4  484.40    6.93
   1  -4  -4  512.71    7.47
  -1   4   4  433.85    7.38
   1  -4  -4  460.32    7.42
  -1   4   4  522.47    7.51
  -1   4   4  538.71    7.75
  -1   4   3 1100.63   14.69
   1  -4  -3 1116.56   14.48
  -1   4   3 1149.74   14.26
  -1   4   3 1129.81   14.61
   1  -4  -3 1101.89   14.52
  -1   4   3 1124.19   14.88
   1  -4  -3 1171.50   14.49
   1  -4  -3 1196.70   14.38
  -1   4   3 1249.54   14.28
   1  -4  -3 1186.37   14.44
   1  -4  -3 1142.16   14.34
   1  -4  -3 1133.96   13.97
  -1   4   3 1247.58   14.79
   1  -4  -3 1146.01   14.41
   1  -4  -3 1122.08   14.03
  -1   4   3 1233.71   14.61
  -1   4   3 1145.46   14.42
  -1   4   3 1208.94   14.67
   1  -4  -3 1061.33   14.32
  -1   4   3 1229.08   14.57
   1  -4  -3 1135.70   14.47
   1  -4  -3 1120.34   14.49
  -1   4   2  689.97    9.36
  -1   4   2  696.57    9.29
   1  -4  -2  687.40    9.19
   1  -4  -2  670.53    9.08
  -1   4   2  657.11    9.23
  -1   4   2  685.11    9.26
   1  -4  -2  648.10    7.90
  -1   4   2  700.36    8.89
   1  -4  -2  678.40    9.11
   1  -4  -2  689.87    9.07
   1  -4  -2  671.41    8.43
  -1   4   2  736.18    9.61
   1  -4  -2  689.13    9.07
   1  -4  -2  657.53    9.09
   1  -4  -2  694.84    9.23
  -1   4   2  725.71    9.18
  -1   4   2  702.97    9.02
  -1   4   2  702.04    9.10
   1  -4  -2  696.60    9.20
   1  -4  -2  657.46    9.13
   1  -4  -2  661.16    8.66
   1  -4  -2  688.11    8.94
   1  -4  -2  693.35    8.97
  -1   4   2  710.24    9.32
   1  -4  -1  159.32    3.10
   1  -4  -1  152.72    2.98
  -1   4   1  157.38    3.06
  -1   4   1  171.76    3.22
   1  -4  -1  147.41    2.01
  -1   4   1  148.77    2.64
  -1   4   1  145.63    2.89
   1  -4  -1  142.11    2.82
  -1   4   1  162.34    2.99
  -1   4   1  162.71    3.10
  -1   4   1  145.06    2.85
   1  -4  -1  142.20    2.80
   1  -4  -1  139.81    2.95
   1  -4  -1  147.09    2.92
  -1   4   1  145.95    2.92
   1  -4  -1  140.61    2.85
  -1   4   1  143.03    2.90
  -1   4   1  150.79    2.84
   1  -4  -1  145.09    2.87
   1  -4  -1  154.56    3.02
   1  -4  -1  147.73    2.94
  -1   4   1  171.89    3.37
  -1   4   0    0.85    0.52
   1  -4   0    0.79    0.42
  -1   4   0    0.46    0.40
   1  -4   0    3.27    0.54
   1  -4   0    0.57    0.36
   1  -4   0    0.44    0.44
   1  -4   0    0.64    0.51
  -1   4   0   15.32    0.91
  -1   4   0    0.55    0.44
  -1   4   0    0.84    0.46
  -1   4   0    1.11    0.51
  -1   4   0    0.66    0.28
  -1   4   0   12.02    0.82
   1  -4   0    0.58    0.36
  -1   4   0    0.58    0.42
   1  -4   0    0.45    0.42
  -1   4   0    0.85    0.42
  -1   4   0    0.93    0.42
   1  -4   0    0.34    0.41
  -1   4   0    0.68    0.36
  -1   4   0    0.61    0.40
   1  -4   0    0.52    0.46
   1  -4   0    0.57    0.43
  -1   4   0    0.66    0.42
   1  -4   0    1.04    0.47
  -1   4   0    1.43    0.54
  -1   4   0   11.77    0.82
  -1   4   0    1.67    0.55
   1  -4   0    0.19    0.15
   1  -4   1  120.02    2.55
  -1   4  -1  127.62    2.46
   1  -4   1  113.82    2.48
  -1   4  -1  115.60    2.59
  -1   4  -1  113.92    2.63
  -1   4  -1  130.74    2.27
  -1   4  -1  127.17    2.45
   1  -4   1  122.55    2.23
  -1   4  -1  121.94    1.85
  -1   4  -1  130.28    2.54
  -1   4  -1  131.33    2.50
   1  -4   1  123.69    2.49
  -1   4  -1  122.17    2.59
   1  -4   1  108.89    2.48
  -1   4  -1  105.76    2.60
  -1   4  -1  113.46    2.02
  -1   4  -1  113.95    2.02
  -1   4  -1  117.57    2.48
  -1   4  -1  125.36    2.59
   1  -4   1  119.24    2.49
  -1   4  -1  129.44    2.15
  -1   4  -1  109.62    2.57
   1  -4   1  119.07    2.48
  -1   4  -1  110.02    2.48
  -1   4  -2  486.34    7.09
   1  -4   2  517.91    7.03
   1  -4   2  461.57    6.63
   1  -4   2  481.27    6.64
  -1   4  -2  514.78    6.89
  -1   4  -2  510.78    6.76
  -1   4  -2  509.25    6.76
   1  -4   2  504.10    6.93
  -1   4  -2  471.19    5.94
  -1   4  -2  478.86    6.19
  -1   4  -2  479.75    7.09
  -1   4  -2  479.58    6.71
  -1   4  -2  488.24    7.06
   1  -4   2  468.35    6.63
  -1   4  -2  496.08    7.05
  -1   4  -2  519.15    6.60
  -1   4  -2  485.46    5.97
  -1   4  -2  493.24    6.32
  -1   4  -2  475.12    6.51
   1  -4   2  484.85    7.05
  -1   4  -2  517.66    6.56
  -1   4  -2  503.20    6.16
   1  -4   2  503.76    7.02
  -1   4  -3  771.03    9.16
  -1   4  -3  702.52    8.58
  -1   4  -3  768.99    9.57
   1  -4   3  705.45    9.34
   1  -4   3  720.68    9.15
  -1   4  -3  747.51   10.03
  -1   4  -3  733.12    8.95
  -1   4  -3  721.58    8.69
  -1   4  -3  718.58    8.74
   1  -4   3  757.46    9.94
   1  -4   3  749.55    9.65
  -1   4  -3  740.71    8.96
  -1   4  -3  753.58    9.47
  -1   4  -3  765.73    8.94
   1  -4   3  772.50    9.95
   1  -4   3  763.18   10.00
  -1   4  -3  764.27    9.70
  -1   4  -3  735.58    9.09
   1  -4   3  725.24    9.21
   1  -4   3  753.36   10.00
  -1   4  -3  735.58    9.03
   1  -4   3  774.61    9.96
  -1   4  -3  722.19    8.87
  -1   4  -3  747.79    9.38
  -1   4  -3  773.44    9.23
  -1   4  -3  717.20    9.46
   1  -4   3  716.07    9.86
   1  -4   3  770.89   10.07
   1  -4   4  221.77    3.88
   1  -4   4  216.41    3.82
   1  -4   4  248.36    4.43
  -1   4  -4  209.66    3.71
   1  -4   4  259.16    4.62
  -1   4  -4  247.97    3.84
  -1   4  -4  275.38    4.60
  -1   4  -4  224.34    4.02
  -1   4  -4  222.47    3.85
  -1   4  -4  234.88    4.33
  -1   4  -4  232.18    3.97
   1  -4   4  268.05    4.31
  -1   4  -4  223.90    3.67
   1  -4   4  218.46    4.23
  -1   4  -4  242.19    3.93
   1  -4   4  243.15    4.53
   1  -4   4  242.83    4.55
  -1   4  -4  239.65    4.31
  -1   4  -5  274.58    4.82
   1  -4   5  272.13    5.22
   1  -4   5  251.85    4.70
  -1   4  -5  258.96    4.96
  -1   4  -5  244.69    4.45
   1  -4   5  275.70    4.73
  -1   4  -5  234.94    4.22
   1  -4   5  229.69    4.71
   1  -4   5  266.34    5.11
   1  -4   5  238.26    4.56
   1  -4   5  235.19    4.44
   1  -4   5  278.94    5.16
   1  -4   5  266.88    4.98
   1  -4   6  288.47    5.66
   1  -4   6  237.08    5.02
  -1   4  -6  250.35    4.95
  -1   4  -6  271.47    5.54
   1  -4   6  287.62    5.17
   1  -4   6  289.01    5.77
  -1   4  -6  261.98    4.94
  -1   4  -6  287.11    5.56
   1  -4   6  280.61    5.69
   1  -4   6  278.90    5.66
  -1   4  -6  265.37    4.99
  -1   4  -6  259.39    4.95
   1  -4   6  251.23    5.27
   1  -4   7    3.98    0.86
   1  -4   7    3.43    0.77
  -1   4  -7    4.40    0.78
  -1   4  -7    3.94    0.96
   1  -4   7    3.52    0.91
  -1   4  -7    3.40    0.89
   1  -4   7    4.66    0.93
   1  -4   7    3.95    0.91
   1  -4   7    4.76    0.93
  -1   4  -7    3.27    0.85
   1  -4   7    4.66    0.96
  -1   4  -7    3.34    0.87
  -1   4  -8   15.90    1.66
  -1   4  -8   17.19    1.65
  -1   4  -8   12.29    1.27
   1  -4   8   18.58    1.72
   1  -4   8   18.68    1.65
   1  -4   8   10.90    1.29
   1  -4   8   10.96    1.47
   1  -4   8   18.14    1.64
   1  -4   8   11.76    1.29
   1  -4   8   19.46    1.70
   1  -4   8   20.21    1.65
  -1   4  -8   22.95    1.68
  -1   4  -8   24.00    1.73
   1  -4   9   32.29    2.18
   1  -4   9   34.69    2.27
   1  -4   9   36.15    2.32
   1  -4   9   24.29    1.96
   1  -4   9   21.67    1.85
   1  -4   9   38.12    2.29
  -1   4  -9   41.30    2.19
  -1   4  -9   26.99    1.89
  -1   4  -9   31.92    2.18
  -1   4 -10   34.37    1.92
  -1   4 -10   30.18    2.09
   1  -4  10   32.13    2.20
   1  -4  10   31.96    2.14
  -1   4 -11    0.91    0.79
  -1   4 -11    1.22    0.85
  -1   4 -11    1.42    0.70
   1  -4  11    0.46    0.84
   1  -4  12   20.23    1.50
   1  -4  12   18.85    1.30
  -1   4 -13    8.14    0.78
   1  -3 -13    1.18    0.48
   1  -3 -12   23.97    1.45
  -1   3  12   17.74    1.54
   1  -3 -12   26.59    1.72
  -1   3  12   32.80    1.60
  -1   3  12   25.09    1.64
  -1   3  12   20.50    1.51
  -1   3  12   25.88    1.70
  -1   3  12   21.74    1.63
   1  -3 -12   32.03    1.73
   1  -3 -11   46.04    2.30
  -1   3  11   39.26    2.28
   1  -3 -11   47.46    2.60
  -1   3  11   43.51    2.47
   1  -3 -11   65.46    2.75
  -1   3  11   45.24    2.43
  -1   3  11   56.39    2.35
  -1   3  11   63.97    2.66
   1  -3 -11   61.75    2.81
  -1   3  11   38.99    2.52
  -1   3  10    6.06    1.29
   1  -3 -10    4.61    1.00
  -1   3  10    4.00    1.15
  -1   3  10    3.08    1.10
   1  -3 -10    5.27    1.06
   1  -3 -10    5.74    1.11
   1  -3 -10    4.07    1.09
  -1   3  10    5.60    0.99
  -1   3  10    4.85    1.06
  -1   3  10    4.66    1.09
  -1   3  10    4.10    1.35
   1  -3  -9   88.40    3.57
  -1   3   9   59.34    2.74
  -1   3   9   60.94    2.94
  -1   3   9   80.74    3.27
   1  -3  -9   69.71    3.25
   1  -3  -9   67.87    2.93
  -1   3   9   76.76    3.24
  -1   3   8    2.85    0.93
  -1   3   8    2.03    1.03
  -1   3   8    2.85    1.02
  -1   3   8    2.54    0.89
   1  -3  -8    2.57    0.86
   1  -3  -8    2.38    0.82
  -1   3   8    2.91    0.94
  -1   3   8    3.05    0.92
   1  -3  -8    2.90    0.85
  -1   3   8    2.25    0.71
  -1   3   8    2.31    0.92
  -1   3   7  167.85    4.30
  -1   3   7  155.98    4.44
  -1   3   7  155.71    4.38
   1  -3  -7  206.78    4.69
   1  -3  -7  206.07    4.69
   1  -3  -7  168.44    4.44
   1  -3  -7  178.69    4.39
  -1   3   7  193.15    4.38
   1  -3  -7  203.02    4.56
  -1   3   7  202.00    4.83
  -1   3   7  185.08    4.62
  -1   3   7  197.69    4.74
  -1   3   7  187.99    4.49
  -1   3   7  163.42    4.16
  -1   3   6  430.61    7.11
  -1   3   6  467.51    7.46
  -1   3   6  471.74    7.42
  -1   3   6  371.57    6.71
  -1   3   6  361.41    6.98
  -1   3   6  363.76    7.07
   1  -3  -6  395.42    7.17
   1  -3  -6  471.26    7.48
  -1   3   6  450.44    7.26
   1  -3  -6  473.79    7.21
   1  -3  -5   34.61    1.61
  -1   3   5   36.18    1.63
   1  -3  -5   28.65    1.26
  -1   3   5   33.73    1.53
   1  -3  -5   26.28    1.32
  -1   3   5   23.07    1.36
  -1   3   5   24.26    1.47
  -1   3   5   31.94    1.52
  -1   3   5   27.18    1.39
   1  -3  -5   24.89    1.31
  -1   3   5   25.20    1.30
   1  -3  -5   25.94    1.22
   1  -3  -5   28.86    1.17
  -1   3   5   34.99    1.52
   1  -3  -5   30.19    1.37
  -1   3   5   31.32    1.36
   1  -3  -4  165.65    3.36
   1  -3  -4  167.67    3.30
  -1   3   4  154.21    3.18
   1  -3  -4  162.91    3.42
   1  -3  -4  167.73    2.88
   1  -3  -4  172.12    2.75
  -1   3   4  175.82    3.41
  -1   3   4  162.76    3.30
   1  -3  -4  161.04    2.91
   1  -3  -4  185.18    3.45
   1  -3  -4  184.41    3.19
  -1   3   4  189.09    3.47
   1  -3  -4  180.36    3.33
   1  -3  -4  172.22    3.33
   1  -3  -4  186.84    3.16
  -1   3   4  172.94    3.47
  -1   3   4  187.73    3.61
  -1   3   4  187.89    3.62
  -1   3   4  152.61    3.39
  -1   3   4  151.35    3.36
  -1   3   4  195.76    3.66
   1  -3  -4  168.99    3.01
   1  -3  -4  157.25    2.57
   1  -3  -4  164.73    3.19
   1  -3  -4  183.94    3.44
  -1   3   4  183.94    3.38
   1  -3  -3  115.80    2.44
   1  -3  -3  111.87    2.52
   1  -3  -3  122.01    2.54
  -1   3   3  110.25    2.57
   1  -3  -3  108.25    2.50
  -1   3   3  129.19    2.53
   1  -3  -3  121.48    2.27
  -1   3   3  120.37    2.44
  -1   3   3  107.94    2.32
   1  -3  -3  128.73    2.43
   1  -3  -3  128.61    2.57
  -1   3   3  126.55    2.55
   1  -3  -3  117.38    2.49
   1  -3  -3  100.14    1.52
   1  -3  -3  122.89    2.50
   1  -3  -3  108.48    1.83
   1  -3  -3  115.79    1.78
   1  -3  -3  108.46    2.47
  -1   3   3   99.64    2.40
   1  -3  -3  103.54    2.36
  -1   3   3  128.37    2.70
   1  -3  -3  123.04    2.44
   1  -3  -3  124.43    2.47
   1  -3  -3  115.02    2.16
  -1   3   3  122.63    2.61
  -1   3   3  123.16    2.58
  -1   3   3  116.70    2.46
   1  -3  -3  119.38    2.27
  -1   3   3  131.73    2.56
   1  -3  -3  129.21    2.55
   1  -3  -2   87.94    2.09
  -1   3   2   92.00    2.14
   1  -3  -2   87.16    2.06
   1  -3  -2  101.46    2.03
  -1   3   2   98.74    2.01
  -1   3   2   99.41    2.12
   1  -3  -2   94.59    1.84
   1  -3  -2   97.34    2.01
  -1   3   2  106.51    2.22
  -1   3   2  105.57    2.24
  -1   3   2   95.28    2.13
   1  -3  -2   96.40    1.50
  -1   3   2   90.88    1.93
   1  -3  -2  100.51    1.57
   1  -3  -2  100.75    2.13
   1  -3  -2  103.67    2.10
  -1   3   2   98.27    2.06
   1  -3  -2  102.79    2.12
   1  -3  -2   94.61    2.12
   1  -3  -2   94.02    2.07
   1  -3  -2   98.07    2.00
   1  -3  -2   94.17    2.10
  -1   3   2   98.85    2.16
   1  -3  -2  102.54    1.93
  -1   3   2  101.52    2.09
  -1   3   2   97.30    2.13
  -1   3   2   95.39    2.21
   1  -3  -2  101.03    2.19
  -1   3   2   85.49    2.05
   1  -3  -2   85.58    2.09
  -1   3   2   89.51    2.23
  -1   3   2  108.73    2.17
   1  -3  -1   60.98    1.55
  -1   3   1   63.19    1.60
  -1   3   1   65.41    1.58
  -1   3   1   75.19    1.82
   1  -3  -1   54.97    1.45
  -1   3   1   61.80    1.39
  -1   3   1   58.69    1.48
  -1   3   1   65.15    1.58
  -1   3   1   58.82    1.47
   1  -3  -1   58.98    1.49
   1  -3  -1   61.98    0.90
   1  -3  -1   64.02    1.59
   1  -3  -1   61.81    1.57
  -1   3   1   57.52    1.48
  -1   3   1   59.85    1.52
   1  -3  -1   52.96    1.46
   1  -3  -1   60.40    1.49
  -1   3   1   67.16    1.66
   1  -3  -1   62.85    1.62
   1  -3  -1   56.69    1.45
   1  -3  -1   58.79    1.52
   1  -3  -1   58.20    1.54
   1  -3  -1   55.46    1.50
   1  -3   0   10.69    0.73
   1  -3   0    9.75    0.61
  -1   3   0   11.65    0.74
  -1   3   0   10.35    0.69
   1  -3   0   10.48    0.71
   1  -3   0    7.26    0.58
   1  -3   0    6.53    0.51
   1  -3   0    5.85    0.56
  -1   3   0    6.59    0.56
  -1   3   0   12.12    0.74
   1  -3   0    5.74    0.54
   1  -3   0    6.38    0.48
  -1   3   0    6.62    0.53
  -1   3   0    7.17    0.56
  -1   3   0    6.53    0.41
  -1   3   0    8.06    0.60
   1  -3   0    5.85    0.54
  -1   3   0    7.62    0.56
  -1   3   0    8.42    0.61
  -1   3   0    8.05    0.60
  -1   3   0    7.86    0.55
   1  -3   0    8.00    0.61
   1  -3   0    6.43    0.56
   1  -3   0    8.06    0.60
  -1   3   0   13.61    0.80
   1  -3   0    5.51    0.21
   1  -3   0   10.11    0.65
  -1   3   0    8.21    0.59
  -1   3   0    6.89    0.60
  -1   3  -1    1.29    0.43
  -1   3  -1    2.13    0.49
   1  -3   1    1.97    0.46
  -1   3  -1    0.25    0.33
   1  -3   1    0.50    0.31
  -1   3  -1    2.52    0.52
  -1   3  -1    2.57    0.49
  -1   3  -1    1.13    0.16
  -1   3  -1    1.40    0.23
   1  -3   1    0.64    0.39
  -1   3  -1    0.47    0.32
   1  -3   1    0.91    0.39
   1  -3   1    0.42    0.35
   1  -3   1    1.55    0.44
  -1   3  -1    0.95    0.37
  -1   3  -1    1.64    0.44
  -1   3  -1    0.87    0.35
  -1   3  -1    0.89    0.31
  -1   3  -1    1.21    0.40
  -1   3  -1    0.64    0.38
   1  -3   1    0.72    0.36
   1  -3   1    1.78    0.43
  -1   3  -1    0.40    0.35
   1  -3   2   16.06    0.75
   1  -3   2   17.30    0.73
  -1   3  -2   16.65    0.90
  -1   3  -2   16.95    0.93
   1  -3   2   19.10    0.85
  -1   3  -2   18.81    0.59
  -1   3  -2   19.71    0.76
  -1   3  -2   19.35    0.66
   1  -3   2   19.90    0.92
   1  -3   2   22.80    0.98
   1  -3   2   21.18    0.78
  -1   3  -2   18.69    0.86
  -1   3  -2   21.28    0.88
   1  -3   2   26.76    1.02
   1  -3   2   19.86    0.88
  -1   3  -2   19.37    0.81
  -1   3  -2   17.59    0.85
  -1   3  -2   17.06    0.90
  -1   3  -2   16.20    0.92
   1  -3   2   20.55    0.95
   1  -3   2   19.68    0.85
  -1   3  -2   20.32    0.77
  -1   3  -2   19.65    0.81
  -1   3  -2   18.06    0.81
  -1   3  -2   19.63    0.69
   1  -3   2   20.40    0.94
   1  -3   2   20.60    0.90
  -1   3  -3  698.38    8.16
  -1   3  -3  649.35    7.73
  -1   3  -3  694.31    8.44
   1  -3   3  620.94    7.92
  -1   3  -3  662.52    8.70
   1  -3   3  678.15    8.56
  -1   3  -3  673.38    7.87
  -1   3  -3  682.21    7.85
  -1   3  -3  642.02    7.94
   1  -3   3  662.59    8.15
   1  -3   3  665.99    8.13
  -1   3  -3  695.36    7.96
  -1   3  -3  677.11    8.21
  -1   3  -3  665.86    8.03
  -1   3  -3  543.90    7.09
   1  -3   3  681.15    8.42
  -1   3  -3  645.56    8.20
  -1   3  -3  667.33    7.95
  -1   3  -3  676.51    8.31
   1  -3   3  685.58    8.69
   1  -3   3  663.21    8.43
  -1   3  -3  670.83    8.15
   1  -3   3  686.07    8.68
  -1   3  -3  692.17    8.49
   1  -3   3  687.09    8.67
  -1   3  -3  697.98    7.98
  -1   3  -3  629.19    7.78
  -1   3  -3  616.73    7.98
   1  -3   4  341.54    5.09
  -1   3  -4  343.88    4.95
   1  -3   4  344.51    5.43
  -1   3  -4  340.07    4.76
  -1   3  -4  339.73    5.01
   1  -3   4  326.57    4.63
  -1   3  -4  344.45    4.92
  -1   3  -4  325.60    4.85
   1  -3   4  358.93    5.52
  -1   3  -4  355.79    5.01
  -1   3  -4  332.86    4.83
  -1   3  -4  320.85    4.45
   1  -3   4  359.95    5.29
  -1   3  -4  324.72    4.92
  -1   3  -4  352.05    5.36
   1  -3   4  353.56    5.58
   1  -3   4  348.20    5.51
  -1   3  -4  318.36    4.30
   1  -3   4  327.78    5.16
  -1   3  -4  323.02    4.64
  -1   3  -4  339.48    4.67
   1  -3   4  326.10    5.33
   1  -3   5  148.85    3.15
   1  -3   5  156.65    3.29
   1  -3   5  150.60    3.17
  -1   3  -5  162.00    3.19
   1  -3   5  163.86    3.38
  -1   3  -5  157.27    3.13
  -1   3  -5  172.99    3.31
  -1   3  -5  160.30    3.58
   1  -3   5  161.27    3.63
   1  -3   5  158.68    3.54
   1  -3   5  154.62    3.44
  -1   3  -5  161.49    3.23
  -1   3  -5  151.38    3.11
  -1   3  -5  148.39    3.08
  -1   3  -5  155.74    3.21
  -1   3  -5  141.25    2.93
   1  -3   5  151.74    3.30
  -1   3  -6  226.94    4.81
   1  -3   6  234.33    4.95
   1  -3   6  228.82    4.87
   1  -3   6  235.99    4.84
   1  -3   6  208.25    4.43
  -1   3  -6  222.98    4.12
  -1   3  -6  222.89    4.40
   1  -3   6  200.88    4.20
   1  -3   6  231.63    4.70
   1  -3   6  202.86    4.59
  -1   3  -6  212.74    4.02
  -1   3  -6  242.14    4.74
   1  -3   7    9.68    1.15
  -1   3  -7   10.09    1.08
  -1   3  -7    9.82    1.04
  -1   3  -7   10.96    1.11
   1  -3   7    9.64    1.01
   1  -3   7   10.65    1.14
  -1   3  -7    9.31    1.14
  -1   3  -7    8.50    1.02
   1  -3   7    7.64    1.04
   1  -3   7    7.76    1.11
  -1   3  -8   12.27    1.48
  -1   3  -8    9.94    1.29
  -1   3  -8   10.93    1.39
   1  -3   8   12.81    1.43
   1  -3   8   13.18    1.44
   1  -3   8   10.92    1.36
  -1   3  -8   11.56    1.25
  -1   3  -8   11.07    1.22
  -1   3  -8   12.19    1.24
   1  -3   8   12.11    1.33
   1  -3   8   10.89    1.15
   1  -3   8    9.90    1.40
   1  -3   8   12.68    1.36
  -1   3  -9    5.03    1.13
   1  -3   9    3.82    1.09
   1  -3   9    4.13    1.12
  -1   3  -9    3.44    0.84
   1  -3   9    3.87    1.01
  -1   3  -9    3.00    0.95
  -1   3  -9    4.77    1.12
  -1   3 -10    0.04    0.78
  -1   3 -10    0.57    0.71
   1  -3  10    0.37    0.74
   1  -3  10    0.20    0.71
   1  -3  10   -0.48    0.88
   1  -3  10    0.05    0.90
  -1   3 -10    0.27    0.83
   1  -3  10   -0.32    0.95
   1  -3  10   -0.04    0.79
  -1   3 -11    0.79    0.73
  -1   3 -11    1.36    0.83
  -1   3 -11    1.60    0.82
   1  -3  11    0.79    0.88
   1  -3  12   -0.14    0.80
   1  -3  12    0.54    0.71
   1  -3  12   -0.18    0.66
   1  -3  12   -0.41    0.81
  -1   3 -12    0.18    0.58
  -1   3 -12    0.75    0.70
  -1   3 -13    0.62    0.51
   1  -3  13    0.10    0.52
   1  -2 -13   -0.05    0.45
  -1   2  13    0.21    0.54
  -1   2  13    0.02    0.52
   1  -2 -12    6.26    1.06
  -1   2  12    6.62    1.14
  -1   2  12    5.26    1.04
  -1   2  12    6.03    1.20
   1  -2 -12    5.92    0.99
   1  -2 -11    5.67    1.11
  -1   2  11    7.71    1.18
   1  -2 -11    8.49    1.26
  -1   2  11    4.13    1.17
  -1   2  11    3.52    1.13
  -1   2  11    7.94    1.07
   1  -2 -11    7.42    1.21
   1  -2 -10   -0.64    0.94
   1  -2 -10    0.05    0.79
   1  -2 -10   -0.10    0.77
   1  -2 -10   -0.15    0.80
  -1   2  10   -0.14    0.99
  -1   2  10   -0.24    0.92
  -1   2  10   -0.17    0.63
  -1   2  10    0.04    0.58
  -1   2  10   -0.38    0.80
  -1   2  10    0.84    0.76
   1  -2  -9   91.19    3.50
   1  -2  -9  111.02    3.81
  -1   2   9  102.84    3.58
   1  -2  -9  106.68    3.92
  -1   2   9   74.39    3.41
   1  -2  -9   86.97    3.68
  -1   2   9  101.47    3.63
  -1   2   9  103.25    3.72
  -1   2   8   37.87    2.08
   1  -2  -8   32.76    1.97
  -1   2   8   28.47    1.82
  -1   2   8   34.85    2.04
  -1   2   8   36.80    2.11
   1  -2  -8   30.82    2.09
  -1   2   8   26.82    1.99
  -1   2   8   25.17    1.93
  -1   2   8   36.52    1.84
   1  -2  -8   40.13    2.15
  -1   2   7   38.38    1.74
   1  -2  -7   33.71    1.81
  -1   2   7   25.99    1.50
   1  -2  -7   42.30    1.90
   1  -2  -7   42.76    1.91
   1  -2  -7   34.23    1.89
  -1   2   7   25.47    1.77
  -1   2   7   28.37    1.54
  -1   2   7   41.93    2.03
  -1   2   7   38.50    1.94
  -1   2   7   38.44    1.92
  -1   2   7   30.06    1.68
   1  -2  -7   40.83    1.99
  -1   2   6    9.02    0.96
  -1   2   6    2.60    0.83
  -1   2   6    2.05    0.67
   1  -2  -6    4.41    0.77
   1  -2  -6   11.26    1.00
  -1   2   6    9.60    0.99
   1  -2  -6    5.84    0.70
   1  -2  -6    5.77    0.70
  -1   2   6    6.11    0.84
   1  -2  -6    9.36    0.96
  -1   2   6    2.13    0.68
   1  -2  -6    9.97    0.83
  -1   2   6    3.33    0.76
  -1   2   5    7.26    0.79
  -1   2   5    7.29    0.90
   1  -2  -5    8.87    0.61
   1  -2  -5    9.76    0.82
   1  -2  -5    9.94    0.69
  -1   2   5   21.65    1.20
  -1   2   5   14.74    0.84
  -1   2   5   17.91    1.04
  -1   2   5   11.24    0.77
   1  -2  -5   11.35    0.95
   1  -2  -5   12.74    0.81
   1  -2  -5   20.98    1.18
  -1   2   5   20.28    1.16
  -1   2   5   17.99    0.87
   1  -2  -5   14.61    0.86
   1  -2  -5   15.14    0.88
   1  -2  -5   20.81    1.03
  -1   2   5   20.04    1.16
   1  -2  -5   21.60    1.15
  -1   2   5   18.77    0.97
   1  -2  -5   15.02    0.81
  -1   2   4  844.97    9.79
   1  -2  -4  743.62    8.33
  -1   2   4  792.73    9.43
  -1   2   4  761.98    9.62
   1  -2  -4  804.19    9.49
  -1   2   4  739.29    9.16
   1  -2  -4  785.93    9.12
   1  -2  -4  812.74    9.26
  -1   2   4  781.22    9.40
   1  -2  -4  789.98    9.51
   1  -2  -4  725.01    8.30
   1  -2  -4  747.99    8.57
   1  -2  -4  768.41    8.82
   1  -2  -4  773.33    8.73
  -1   2   4  779.72    9.02
   1  -2  -4  782.17    8.72
   1  -2  -4  820.56    9.29
   1  -2  -4  831.51    9.51
  -1   2   4  863.29    9.78
   1  -2  -4  745.35    8.38
   1  -2  -4  813.80    9.09
  -1   2   4  800.87    8.99
   1  -2  -4  811.05    9.14
   1  -2  -4  829.84    9.16
   1  -2  -4  842.18    9.31
  -1   2   4  808.00    9.38
  -1   2   4  753.00    9.40
   1  -2  -4  810.26    8.57
  -1   2   4  863.82    9.84
  -1   2   4  865.45    9.90
   1  -2  -3  206.84    3.12
   1  -2  -3  204.31    2.97
  -1   2   3  213.31    3.17
  -1   2   3  211.86    3.24
   1  -2  -3  204.99    2.94
   1  -2  -3  193.39    3.04
  -1   2   3  196.66    2.91
   1  -2  -3  206.49    3.01
   1  -2  -3  186.12    3.07
  -1   2   3  139.29    2.76
   1  -2  -3  138.07    2.39
   1  -2  -3  126.17    2.56
   1  -2  -3  188.79    2.64
  -1   2   3  182.33    2.57
  -1   2   3  174.48    2.04
   1  -2  -3  174.20    2.45
   1  -2  -3  166.77    2.51
   1  -2  -3  133.90    2.66
   1  -2  -3  158.60    2.79
   1  -2  -3  165.11    2.78
  -1   2   3  170.13    2.91
   1  -2  -3  147.62    2.19
  -1   2   3  164.16    2.98
   1  -2  -3  153.84    2.49
  -1   2   3  155.45    2.71
  -1   2   3  175.85    3.04
  -1   2   3  153.51    2.89
  -1   2   3  131.79    2.64
   1  -2  -3  135.36    2.71
   1  -2  -3  133.40    2.52
  -1   2   3  135.25    2.76
   1  -2  -2   95.62    1.82
   1  -2  -2  101.79    1.84
   1  -2  -2   88.00    1.79
   1  -2  -2   65.68    1.42
  -1   2   2   66.67    1.50
  -1   2   2   67.60    1.55
   1  -2  -2   72.91    1.53
   1  -2  -2   76.27    1.39
  -1   2   2   80.52    1.68
   1  -2  -2   73.97    1.51
  -1   2   2   89.07    1.60
   1  -2  -2   60.60    1.24
  -1   2   2   68.63    1.59
   1  -2  -2   62.39    1.46
   1  -2  -2   65.66    1.57
   1  -2  -2   82.55    1.31
   1  -2  -2   63.83    1.49
  -1   2   2   70.44    1.55
  -1   2   2   71.81    1.64
   1  -2  -2   73.89    1.40
   1  -2  -2  104.01    1.82
  -1   2   2  107.34    1.84
  -1   2   2  103.46    1.87
   1  -2  -2   98.45    1.86
   1  -2  -2   99.32    1.79
   1  -2  -2   77.81    1.62
   1  -2  -2   71.29    1.64
  -1   2   2   59.70    1.50
   1  -2  -1  165.66    2.57
  -1   2   1  159.01    2.46
   1  -2  -1  155.43    2.48
  -1   2   1  159.61    2.47
  -1   2   1  159.40    2.47
  -1   2   1  167.17    2.60
   1  -2  -1  145.87    2.40
   1  -2  -1  151.85    2.41
  -1   2   1  155.93    2.44
   1  -2  -1  156.84    2.48
   1  -2  -1  154.17    2.39
   1  -2  -1  153.26    2.00
  -1   2   1  149.14    2.33
   1  -2  -1  149.45    2.35
  -1   2   1  152.25    2.42
  -1   2   1  152.04    2.40
  -1   2   1  152.20    2.42
   1  -2  -1  149.83    2.47
  -1   2   1  144.89    2.39
   1  -2  -1  142.63    2.35
   1  -2  -1  148.95    2.35
  -1   2   1  145.34    2.24
  -1   2   1  148.33    2.41
   1  -2  -1  139.67    2.35
   1  -2  -1  160.22    2.52
  -1   2   1  158.75    2.54
   1  -2   0    1.30    0.36
   1  -2   0    1.50    0.39
  -1   2   0    1.58    0.39
  -1   2   0    1.49    0.45
  -1   2   0    8.80    0.50
   1  -2   0    1.19    0.33
  -1   2   0    1.58    0.31
  -1   2   0    2.24    0.37
  -1   2   0    3.14    0.37
   1  -2   0    1.01    0.37
  -1   2   0    4.01    0.40
  -1   2   0    1.58    0.35
   1  -2   0    1.29    0.35
   1  -2   0    1.11    0.40
   1  -2   0    0.80    0.35
  -1   2   0    2.01    0.44
   1  -2   0    0.86    0.39
  -1   2   0    7.44    0.54
  -1   2   0    4.29    0.47
   1  -2   0    9.74    0.55
  -1   2  -1 4957.18   53.72
   1  -2   1 4970.02   53.44
   1  -2   1 5056.54   53.52
   1  -2   1 5032.11   53.45
  -1   2  -1 5005.06   53.73
   1  -2   1 5128.64   53.57
  -1   2  -1 4909.57   53.67
  -1   2  -1 5051.54   53.79
  -1   2  -1 5195.33   53.76
   1  -2   1 4982.47   53.78
   1  -2   1 4832.08   53.62
  -1   2  -1 4933.05   53.34
  -1   2  -1 4718.33   53.63
  -1   2  -1 4936.75   53.27
   1  -2   1 4874.87   53.61
  -1   2  -1 4902.08   53.33
   1  -2   1 4827.26   53.38
   1  -2   1 4872.87   53.45
  -1   2  -1 4840.34   53.63
   1  -2   1 4921.06   53.56
  -1   2  -1 4972.69   53.11
  -1   2  -1 4831.18   53.48
   1  -2   1 4886.29   53.50
  -1   2  -1 4960.90   52.94
  -1   2  -1 4613.61   52.95
   1  -2   1 4907.13   53.52
  -1   2  -1 4780.49   53.58
   1  -2   1 4812.14   53.56
  -1   2  -1 4875.62   53.51
  -1   2  -1 4989.35   53.28
   1  -2   1 5015.80   53.64
   1  -2   1 4770.21   53.60
   1  -2   2  284.88    4.16
  -1   2  -2  270.25    3.65
   1  -2   2  292.64    4.18
  -1   2  -2  270.40    3.64
  -1   2  -2  293.48    4.14
  -1   2  -2  286.50    3.98
  -1   2  -2  271.70    3.56
  -1   2  -2  291.07    4.06
   1  -2   2  279.51    3.79
  -1   2  -2  282.97    4.19
   1  -2   2  297.68    4.14
  -1   2  -2  283.59    3.78
   1  -2   2  290.26    4.09
   1  -2   2  287.41    3.87
   1  -2   2  298.91    3.89
  -1   2  -2  301.89    3.65
   1  -2   2  287.98    4.07
  -1   2  -2  284.74    4.06
  -1   2  -2  282.47    4.02
  -1   2  -2  278.91    3.34
  -1   2  -2  265.10    3.93
  -1   2  -2  298.46    3.72
   1  -2   2  290.72    4.07
   1  -2   2  287.62    4.05
  -1   2  -2  266.93    3.66
  -1   2  -2  300.74    3.95
  -1   2  -2  290.12    4.01
   1  -2   2  290.15    4.14
  -1   2  -3    0.40    0.30
  -1   2  -3    0.72    0.20
   1  -2   3    0.59    0.38
  -1   2  -3    0.51    0.37
  -1   2  -3    0.34    0.37
   1  -2   3    0.68    0.35
   1  -2   3    0.83    0.32
  -1   2  -3    1.23    0.37
   1  -2   3    0.87    0.38
  -1   2  -3    0.75    0.28
  -1   2  -3    0.70    0.26
  -1   2  -3    0.68    0.26
   1  -2   3    0.80    0.25
  -1   2  -3    1.11    0.29
  -1   2  -3    0.68    0.26
   1  -2   3    1.55    0.41
  -1   2  -3    2.11    0.37
  -1   2  -3    0.59    0.30
  -1   2  -3    0.60    0.31
   1  -2   3    0.78    0.38
   1  -2   3    2.97    0.42
  -1   2  -3    1.15    0.30
  -1   2  -3    0.71    0.21
  -1   2  -3    0.38    0.19
  -1   2  -3    0.65    0.29
   1  -2   3    0.91    0.37
  -1   2  -3    0.60    0.21
  -1   2  -3    0.62    0.40
  -1   2  -3    1.39    0.39
  -1   2  -4  962.40   10.45
   1  -2   4  896.78   10.66
   1  -2   4  907.00   10.83
  -1   2  -4  755.27    9.32
  -1   2  -4  922.99    9.74
   1  -2   4  894.74   10.87
  -1   2  -4  958.75   10.14
   1  -2   4  880.81   10.50
   1  -2   4  896.81   10.60
   1  -2   4  889.35   10.25
  -1   2  -4  952.75   10.65
  -1   2  -4  884.90   10.05
   1  -2   4  892.79   10.49
  -1   2  -4  869.03   10.30
   1  -2   4  918.86   10.82
   1  -2   4  894.38   10.22
  -1   2  -4  964.88   10.56
   1  -2   4  921.58   10.99
  -1   2  -4  912.80   10.45
  -1   2  -4  870.54   10.13
  -1   2  -4  914.45   10.61
   1  -2   4  931.84   11.02
   1  -2   4  847.43   10.00
  -1   2  -4  888.16    9.89
  -1   2  -4  839.23   10.39
  -1   2  -4  934.36   10.88
  -1   2  -4  906.81   10.41
  -1   2  -4  922.33    9.95
  -1   2  -4  962.88   10.73
  -1   2  -4  871.26    9.52
  -1   2  -4  736.62    9.23
  -1   2  -4  967.60   10.60
  -1   2  -4  980.24   10.32
  -1   2  -4  876.23    9.68
   1  -2   5  260.38    4.63
  -1   2  -5  223.98    4.05
  -1   2  -5  260.40    4.12
   1  -2   5  260.01    4.70
  -1   2  -5  272.96    4.41
   1  -2   5  263.37    4.64
  -1   2  -5  261.06    3.93
  -1   2  -5  252.77    4.26
  -1   2  -5  234.39    3.94
   1  -2   5  247.33    4.50
   1  -2   5  252.33    4.13
   1  -2   5  258.23    4.01
   1  -2   5  268.00    4.47
  -1   2  -5  214.93    3.65
   1  -2   5  210.15    3.79
  -1   2  -5  226.08    4.14
  -1   2  -5  203.83    4.03
   1  -2   5  193.43    4.19
   1  -2   6    2.02    0.54
  -1   2  -6    1.99    0.56
   1  -2   6    4.93    0.79
   1  -2   6    4.91    0.81
   1  -2   6    2.81    0.60
   1  -2   6    1.06    0.51
  -1   2  -6    3.77    0.76
  -1   2  -6    4.07    0.55
   1  -2   6    3.42    0.71
  -1   2  -6    6.63    0.78
  -1   2  -6    6.25    0.76
   1  -2   6    4.50    0.75
   1  -2   6    0.61    0.62
   1  -2   6    0.97    0.66
  -1   2  -7   42.96    2.06
  -1   2  -7   39.46    1.87
  -1   2  -7   40.45    1.81
   1  -2   7   40.57    2.10
   1  -2   7   43.47    1.95
   1  -2   7   42.77    2.11
   1  -2   7   38.68    1.87
   1  -2   7   40.97    2.07
  -1   2  -7   40.54    1.81
   1  -2   7   42.90    2.13
  -1   2  -8   -0.47    0.74
   1  -2   8   -1.09    0.86
  -1   2  -8   -0.20    0.82
  -1   2  -8   -0.27    0.79
  -1   2  -8    0.23    0.75
   1  -2   8   -0.30    0.83
  -1   2  -8    0.36    0.70
  -1   2  -8    0.27    0.60
  -1   2  -8    0.72    0.62
   1  -2   8   -0.24    0.74
   1  -2   8   -0.58    0.87
   1  -2   8    0.34    0.61
   1  -2   8   -0.04    0.71
  -1   2  -9    0.43    0.83
  -1   2  -9   -0.17    0.78
  -1   2  -9   -0.04    0.83
   1  -2   9    0.08    0.83
   1  -2   9   -0.59    1.05
   1  -2   9    0.43    0.85
  -1   2  -9   -0.35    0.85
   1  -2   9    0.14    0.88
   1  -2   9   -0.28    0.95
   1  -2   9    1.02    0.81
   1  -2   9    0.51    0.64
   1  -2  10    0.05    0.78
   1  -2  10    0.68    0.93
  -1   2 -10    0.21    0.76
  -1   2 -10    0.22    0.78
  -1   2 -10    0.14    0.75
  -1   2 -10   -0.30    0.85
   1  -2  10   -0.54    0.92
   1  -2  11    7.04    1.21
   1  -2  11    8.79    1.28
  -1   2 -11    8.59    1.21
  -1   2 -11    8.51    1.20
  -1   2 -11    9.35    1.25
   1  -2  11    6.28    1.07
   1  -2  11    8.13    1.31
   1  -2  12    9.83    1.28
   1  -2  12    9.92    1.26
   1  -2  12   11.10    1.24
  -1   2 -12   13.80    1.20
  -1   2 -12   14.00    1.31
  -1   2 -13    2.68    0.68
  -1   2 -13    1.96    0.56
   1  -2  13    1.96    0.59
   1  -1 -13    0.06    0.47
  -1   1  13    1.14    0.61
   1  -1 -13    0.20    0.51
  -1   1  12    4.99    1.17
  -1   1  12    4.76    1.14
  -1   1  12    3.83    1.02
  -1   1  12    4.83    1.04
   1  -1 -12    6.79    1.10
   1  -1 -12    5.74    1.06
   1  -1 -12    3.89    0.89
  -1   1  11   23.57    1.97
  -1   1  11   25.32    2.01
   1  -1 -11   33.21    2.08
  -1   1  11   31.37    2.10
   1  -1 -11   28.06    2.07
   1  -1 -10   20.44    1.82
  -1   1  10   24.81    1.94
   1  -1 -10   24.85    1.92
   1  -1 -10   21.97    1.89
  -1   1  10   22.69    1.65
  -1   1  10   18.95    1.84
  -1   1  10   20.73    1.94
   1  -1 -10   24.37    1.89
   1  -1  -9    2.09    0.96
  -1   1   9    1.01    0.88
  -1   1   9    1.17    0.79
  -1   1   9    1.80    0.87
   1  -1  -9    1.27    0.86
  -1   1   9    1.46    0.77
   1  -1  -9    0.63    0.75
   1  -1  -9    1.10    0.84
  -1   1   9    1.12    1.01
  -1   1   9    1.20    0.74
  -1   1   9    1.56    0.86
   1  -1  -8   42.99    1.97
   1  -1  -8   43.75    2.02
   1  -1  -8   48.06    2.39
   1  -1  -8   47.20    2.38
  -1   1   8   48.23    2.36
  -1   1   8   43.99    2.23
  -1   1   8   44.88    2.19
   1  -1  -8   43.05    2.34
  -1   1   8   44.44    2.18
  -1   1   8   47.32    2.28
   1  -1  -8   47.49    2.34
   1  -1  -7    1.36    0.63
   1  -1  -7    1.32    0.78
   1  -1  -7    1.84    0.75
  -1   1   7    1.48    0.67
   1  -1  -7    1.59    0.70
   1  -1  -7    1.83    0.60
   1  -1  -7    1.89    0.60
  -1   1   7    1.73    0.71
  -1   1   7    1.25    0.72
  -1   1   7    1.93    0.69
   1  -1  -7    1.39    0.63
  -1   1   7    2.32    0.71
  -1   1   6  189.75    3.68
  -1   1   6  202.15    4.07
  -1   1   6  195.07    4.08
   1  -1  -6  191.87    3.98
   1  -1  -6  188.58    3.94
   1  -1  -6  201.15    4.12
  -1   1   6  185.09    3.65
  -1   1   6  192.85    4.04
   1  -1  -6  192.66    3.83
   1  -1  -6  196.97    3.86
   1  -1  -6  185.23    3.51
  -1   1   6  196.96    3.69
  -1   1   6  203.41    3.92
   1  -1  -6  182.09    3.99
  -1   1   6  198.12    4.10
  -1   1   6  199.08    4.15
  -1   1   5   31.99    1.33
  -1   1   5   32.35    1.22
  -1   1   5   35.24    1.13
  -1   1   5   33.01    1.38
   1  -1  -5   27.99    0.98
  -1   1   5   38.21    1.33
   1  -1  -5   30.22    1.32
   1  -1  -5   31.68    1.35
   1  -1  -5   33.46    0.99
   1  -1  -5   34.79    1.21
  -1   1   5   29.11    1.35
   1  -1  -5   34.04    1.32
   1  -1  -5   30.08    1.12
   1  -1  -5   28.71    0.99
   1  -1  -5   27.79    1.29
  -1   1   5   33.09    1.20
  -1   1   5   33.82    1.26
  -1   1   5   34.68    1.43
  -1   1   5   33.42    1.41
  -1   1   5   38.17    1.21
   1  -1  -4 2098.50   23.75
  -1   1   4 2131.66   23.82
  -1   1   4 2146.20   24.12
   1  -1  -4 2016.48   23.51
   1  -1  -4 2072.73   23.68
   1  -1  -4 2070.92   23.99
  -1   1   4 2108.90   23.73
  -1   1   4 2233.43   24.60
   1  -1  -4 2078.77   24.55
  -1   1   4 2069.42   24.07
   1  -1  -4 2112.29   24.43
   1  -1  -4 2147.17   24.16
   1  -1  -4 2104.34   24.47
   1  -1  -4 2074.06   23.71
   1  -1  -4 2171.89   24.27
   1  -1  -4 2159.96   24.25
   1  -1  -4 2133.19   23.97
  -1   1   4 2281.84   24.42
  -1   1   4 2136.43   24.04
  -1   1   4 2209.38   24.48
  -1   1   4 2124.27   23.95
  -1   1   4 2333.40   24.37
  -1   1   4 2144.45   23.96
   1  -1  -4 2104.89   23.68
  -1   1   4 2219.40   24.50
  -1   1   4 2075.29   24.37
   1  -1  -3 1461.81   18.26
   1  -1  -3 1505.55   18.03
  -1   1   3 1752.03   18.02
  -1   1   3 1771.11   18.29
   1  -1  -3 1709.67   18.08
   1  -1  -3 1680.80   18.08
   1  -1  -3 1689.36   18.36
   1  -1  -3 1712.79   18.18
  -1   1   3 1687.52   17.94
   1  -1  -3 1498.45   18.32
   1  -1  -3 1539.60   18.57
   1  -1  -3 1609.26   17.94
   1  -1  -3 1643.71   18.13
  -1   1   3 1604.94   18.54
  -1   1   3 1566.72   18.08
  -1   1   3 1553.37   18.35
   1  -1  -3 1504.12   18.02
  -1   1   3 1507.90   18.50
   1  -1  -3 1558.84   18.29
   1  -1  -3 1699.29   18.42
   1  -1  -3 1679.58   18.40
   1  -1  -3 1624.72   18.14
  -1   1   3 1728.36   18.34
  -1   1   3 1538.69   18.21
   1  -1  -3 1515.86   18.25
  -1   1   3 1570.38   18.14
  -1   1   3 1658.92   18.58
  -1   1   3 1612.44   18.50
   1  -1  -2 2434.01   25.06
  -1   1   2 2500.52   25.64
   1  -1  -2 2245.02   25.21
  -1   1   2 2312.56   25.30
  -1   1   2 2309.48   25.51
  -1   1   2 2468.15   25.39
  -1   1   2 2490.20   25.59
   1  -1  -2 2428.11   25.05
   1  -1  -2 2454.11   25.55
   1  -1  -2 2455.55   25.55
   1  -1  -2 2404.99   25.18
   1  -1  -2 2388.58   25.71
   1  -1  -2 2410.96   25.62
   1  -1  -2 2407.32   25.30
   1  -1  -2 2241.68   25.66
   1  -1  -2 2369.58   25.43
   1  -1  -2 2369.88   25.46
  -1   1   2 2438.72   25.28
   1  -1  -2 2397.74   25.52
  -1   1   2 2291.78   25.70
   1  -1  -2 2099.23   25.28
  -1   1   2 2191.63   25.58
   1  -1  -2 2436.69   25.59
   1  -1  -2 2268.15   25.53
   1  -1  -2 2100.21   25.47
   1  -1  -2 2172.38   25.38
  -1   1   2 2241.73   25.55
  -1   1   2 2293.12   25.47
  -1   1   2 2331.45   25.59
   1  -1  -2 2330.59   25.56
  -1   1   2 2293.82   25.35
   1  -1  -2 2033.57   25.01
   1  -1  -1  506.93    5.93
   1  -1  -1  512.30    5.95
   1  -1  -1  510.83    5.97
   1  -1  -1  532.99    5.82
  -1   1   1  498.24    5.82
  -1   1   1  474.41    5.72
  -1   1   1  454.10    5.71
   1  -1  -1  487.60    5.72
   1  -1  -1  499.74    5.70
   1  -1  -1  502.54    5.80
   1  -1  -1  503.55    5.72
  -1   1   1  493.36    5.66
   1  -1  -1  512.29    5.93
   1  -1  -1  504.80    5.90
   1  -1  -1  495.75    5.63
   1  -1  -1  502.35    5.66
   1  -1  -1  518.50    5.83
   1  -1  -1  488.13    5.81
   1  -1  -1  491.84    5.73
  -1   1   1  499.23    5.90
  -1   1   1  474.40    5.82
  -1   1   1  493.04    5.87
  -1   1   1  514.49    5.90
   1  -1  -1  511.09    5.61
  -1   1   1  525.14    5.82
  -1   1   1  523.49    5.85
  -1   1   1  496.29    5.81
  -1   1   1  498.34    5.90
  -1   1   1  517.48    5.91
  -1   1   1  505.69    5.91
   1  -1  -1  466.21    5.83
   1  -1   0 2043.28   21.73
   1  -1   0 2061.37   21.75
   1  -1   0 1935.63   21.67
  -1   1   0 1929.91   21.69
  -1   1   0 1912.27   21.52
  -1   1   0 1821.58   21.59
   1  -1   0 1981.96   21.52
  -1   1   0 2176.56   21.80
   1  -1   0 1958.93   21.68
  -1   1   0 1818.51   21.63
  -1   1   0 2183.10   21.84
  -1   1   0 1957.38   21.68
  -1   1   0 1991.35   21.68
   1  -1   0 1909.55   21.71
   1  -1   0 1962.37   21.64
   1  -1   0 2082.67   21.76
   1  -1   0 2067.41   21.73
  -1   1   0 2082.13   21.79
   1  -1   0 2152.46   21.78
   1  -1   0 2058.94   21.66
   1  -1   0 1850.62   21.31
   1  -1   1    0.67    0.28
   1  -1   1    3.61    0.29
   1  -1   1    2.94    0.28
  -1   1  -1    2.38    0.22
  -1   1  -1    3.23    0.33
   1  -1   1    2.37    0.28
  -1   1  -1    0.54    0.28
   1  -1   1    1.45    0.27
   1  -1   1    2.39    0.34
   1  -1   1    1.91    0.32
   1  -1   1    2.03    0.31
  -1   1  -1    2.13    0.30
  -1   1  -1    0.79    0.32
  -1   1  -1    0.84    0.33
  -1   1  -1    3.44    0.40
  -1   1  -1    3.32    0.32
   1  -1   1    0.89    0.30
   1  -1   1    1.99    0.30
  -1   1  -1    0.59    0.26
   1  -1   1    2.31    0.30
  -1   1  -1    1.94    0.29
   1  -1   1    3.99    0.33
   1  -1   1    3.19    0.32
  -1   1  -1    1.67    0.26
   1  -1   1    3.97    0.32
  -1   1  -2  305.28    4.17
   1  -1   2  304.75    3.98
   1  -1   2  310.35    3.93
  -1   1  -2  309.25    4.16
  -1   1  -2  310.23    4.13
  -1   1  -2  318.74    4.03
  -1   1  -2  291.24    3.91
   1  -1   2  307.05    4.12
  -1   1  -2  282.81    3.74
   1  -1   2  281.76    3.76
   1  -1   2  295.49    4.06
  -1   1  -2  293.13    4.03
  -1   1  -2  271.17    3.52
   1  -1   2  298.88    4.11
  -1   1  -2  321.30    4.11
   1  -1   2  303.00    4.07
  -1   1  -2  293.99    4.05
  -1   1  -2  301.53    4.07
  -1   1  -2  312.29    4.01
  -1   1  -2  308.40    4.13
   1  -1   2  302.29    3.88
   1  -1   2  300.33    4.06
   1  -1   2  290.57    4.02
  -1   1  -2  305.65    4.03
   1  -1   2  293.97    4.11
   1  -1   2  292.74    3.97
  -1   1  -2  278.86    3.84
   1  -1   3    7.64    0.58
   1  -1   3    5.85    0.47
  -1   1  -3    6.03    0.46
   1  -1   3    4.76    0.40
   1  -1   3    4.84    0.43
  -1   1  -3    6.33    0.53
  -1   1  -3    4.78    0.60
  -1   1  -3    5.02    0.47
  -1   1  -3    5.16    0.53
   1  -1   3    6.56    0.50
  -1   1  -3    6.93    0.40
   1  -1   3    7.17    0.56
  -1   1  -3    7.22    0.52
  -1   1  -3    6.42    0.42
  -1   1  -3    6.09    0.52
   1  -1   3    7.14    0.59
   1  -1   3   12.12    0.68
   1  -1   3    8.90    0.42
  -1   1  -3    5.26    0.36
  -1   1  -3    8.77    0.46
  -1   1  -3    6.45    0.53
  -1   1  -3    5.29    0.48
  -1   1  -3    4.94    0.57
  -1   1  -3    5.39    0.49
   1  -1   3    5.53    0.51
  -1   1  -3    5.59    0.54
  -1   1  -3    5.66    0.38
   1  -1   3    6.79    0.57
   1  -1   3    8.27    0.53
  -1   1  -4  992.93   11.90
   1  -1   4  960.20   11.92
   1  -1   4  981.94   11.60
  -1   1  -4  990.82   11.72
  -1   1  -4 1011.54   12.05
  -1   1  -4 1012.49   11.72
   1  -1   4  993.53   11.75
  -1   1  -4 1027.77   11.50
   1  -1   4 1029.43   12.29
  -1   1  -4  952.34   11.14
  -1   1  -4 1013.04   12.02
  -1   1  -4  926.28   11.33
  -1   1  -4  985.44   11.85
   1  -1   4  985.56   12.20
  -1   1  -4 1009.77   11.99
  -1   1  -4  905.90   10.82
  -1   1  -4  991.19   11.59
  -1   1  -4  953.24   11.33
  -1   1  -4  943.46   11.98
  -1   1  -4 1011.43   12.10
   1  -1   4  946.11   12.16
  -1   1  -4  965.60   11.56
  -1   1  -4  953.61   11.33
  -1   1  -4  997.49   11.38
   1  -1   4  971.54   12.05
   1  -1   4 1028.49   11.91
   1  -1   4 1011.13   12.14
   1  -1   5 1105.50   13.74
  -1   1  -5 1063.24   13.36
  -1   1  -5 1047.94   12.77
  -1   1  -5 1137.52   13.88
   1  -1   5 1085.61   13.47
  -1   1  -5 1193.26   13.75
   1  -1   5 1196.25   14.28
  -1   1  -5 1134.85   13.11
   1  -1   5 1194.59   14.14
   1  -1   5 1210.73   14.27
  -1   1  -5 1152.81   13.35
   1  -1   5 1034.05   13.93
  -1   1  -5 1068.31   13.81
  -1   1  -5 1023.23   13.13
  -1   1  -5 1129.03   13.74
   1  -1   5 1145.72   13.87
   1  -1   5 1039.66   13.51
  -1   1  -5 1027.20   12.69
   1  -1   5 1215.92   14.09
   1  -1   5 1219.38   13.84
  -1   1  -5 1011.09   12.92
  -1   1  -6   48.04    1.82
   1  -1   6   60.35    2.21
   1  -1   6   61.06    2.18
   1  -1   6   52.75    1.87
  -1   1  -6   52.08    1.97
   1  -1   6   33.24    1.62
   1  -1   6   35.24    1.74
  -1   1  -6   34.30    1.38
  -1   1  -6   66.70    1.94
   1  -1   6   45.49    1.71
  -1   1  -6   65.60    2.01
   1  -1   6   38.96    1.81
  -1   1  -6   64.81    2.07
   1  -1   6   59.73    2.18
  -1   1  -7  313.24    6.14
   1  -1   7  302.63    6.17
  -1   1  -7  336.26    5.72
   1  -1   7  302.55    6.13
   1  -1   7  349.80    6.30
   1  -1   7  341.78    6.04
   1  -1   7  368.74    6.66
   1  -1   7  369.67    6.79
  -1   1  -7  336.66    6.21
  -1   1  -7  331.64    5.74
   1  -1   8  259.72    5.98
   1  -1   8  267.78    5.93
  -1   1  -8  235.44    5.44
  -1   1  -8  234.59    5.47
   1  -1   8  211.13    5.28
  -1   1  -8  256.60    5.63
   1  -1   8  259.31    5.48
  -1   1  -8  219.03    5.21
   1  -1   8  272.59    5.98
   1  -1   8  220.17    5.25
   1  -1   8  254.44    5.91
   1  -1   8  216.95    5.50
   1  -1   9    0.19    0.82
   1  -1   9    0.15    0.76
  -1   1  -9    2.12    0.91
  -1   1  -9   -0.26    0.76
  -1   1  -9    1.45    0.84
   1  -1   9   -0.31    0.90
  -1   1  -9   -0.13    0.75
  -1   1  -9    0.12    0.67
   1  -1   9    0.19    0.82
   1  -1   9   -0.04    0.98
   1  -1   9   -0.16    0.80
   1  -1   9    0.19    0.63
   1  -1  10    3.98    1.11
   1  -1  10    3.60    1.18
   1  -1  10    3.79    1.03
   1  -1  10    3.28    0.96
  -1   1 -10    3.14    0.91
  -1   1 -10    4.32    1.04
  -1   1 -10    4.99    1.11
   1  -1  10    4.29    1.12
   1  -1  10    4.38    1.10
  -1   1 -10    2.96    0.96
   1  -1  11    5.66    1.21
   1  -1  11    5.71    1.13
   1  -1  11    4.62    1.06
   1  -1  11    3.84    1.21
  -1   1 -11    7.29    1.17
  -1   1 -11    5.20    0.99
  -1   1 -11    6.36    1.17
   1  -1  12    8.13    1.14
   1  -1  12    8.23    1.25
   1  -1  12    8.07    1.22
   1  -1  12   10.69    1.27
  -1   1 -12   11.29    1.05
  -1   1 -12   12.56    1.28
  -1   1 -13    3.95    0.71
   1  -1  13    2.70    0.66
  -1   1 -13    3.91    0.67
  -1   0  13    0.58    0.64
   1   0 -13    0.88    0.58
   1   0 -13    0.49    0.59
   1   0 -12   41.94    2.27
   1   0 -12   36.73    2.07
   1   0 -12   38.10    2.11
  -1   0  12   26.96    1.88
  -1   0  12   28.20    1.95
  -1   0  11   78.81    3.21
  -1   0  11   79.95    3.26
  -1   0  11   59.66    2.96
  -1   0  11   60.08    3.00
   1   0 -11   69.95    3.13
   1   0 -10   40.85    2.43
   1   0 -10   38.06    2.28
   1   0 -10   32.19    2.22
   1   0 -10   34.18    2.30
   1   0 -10   30.68    1.93
  -1   0  10   37.51    2.29
  -1   0  10   30.31    2.25
   1   0  -9  185.68    5.04
   1   0  -9  175.94    4.86
   1   0  -9  155.65    4.76
   1   0  -9  151.82    4.32
   1   0  -9  168.73    4.88
   1   0  -9  153.01    4.33
  -1   0   9  175.22    4.76
  -1   0   9  178.63    4.85
  -1   0   9  172.32    4.71
  -1   0   9  177.94    4.90
  -1   0   8  401.78    7.31
   1   0  -8  349.97    6.80
   1   0  -8  355.90    6.81
   1   0  -8  374.32    7.40
  -1   0   8  389.46    7.27
  -1   0   8  346.34    7.06
  -1   0   8  410.91    6.90
   1   0  -8  418.95    7.57
   1   0  -8  361.16    7.29
   1   0  -8  406.35    7.50
  -1   0   8  311.19    6.48
  -1   0   7    9.82    1.04
   1   0  -7   10.81    1.04
   1   0  -7   11.32    1.18
   1   0  -7   10.09    1.05
  -1   0   7   10.98    1.04
  -1   0   7   10.32    1.11
   1   0  -7   10.96    1.13
   1   0  -7   10.26    0.83
   1   0  -7   12.66    1.14
   1   0  -7   10.89    0.95
   1   0  -7   10.57    1.12
   1   0  -6  420.48    6.72
   1   0  -6  431.08    6.72
  -1   0   6  397.29    6.27
   1   0  -6  415.13    7.01
  -1   0   6  430.47    6.77
  -1   0   6  446.44    6.32
   1   0  -6  413.09    6.19
   1   0  -6  422.08    6.80
   1   0  -6  418.30    6.77
  -1   0   6  447.78    6.73
  -1   0   6  442.04    6.76
   1   0  -6  412.72    5.99
   1   0  -6  430.26    6.23
   1   0  -6  436.30    6.97
  -1   0   6  435.61    6.71
  -1   0   6  439.38    6.95
  -1   0   6  460.58    6.95
   1   0  -6  443.26    6.27
  -1   0   5    2.83    0.32
  -1   0   5    1.24    0.39
  -1   0   5    0.61    0.31
  -1   0   5    0.60    0.43
  -1   0   5    1.13    0.33
  -1   0   5    2.82    0.51
   1   0  -5    0.38    0.43
   1   0  -5    1.48    0.41
  -1   0   5    0.93    0.50
   1   0  -5    0.52    0.51
  -1   0   5    0.94    0.51
  -1   0   5    0.81    0.47
   1   0  -5    0.25    0.35
  -1   0   5    2.46    0.48
   1   0  -5    1.07    0.32
   1   0  -5    0.22    0.32
   1   0  -5    0.45    0.35
   1   0  -5    0.20    0.47
  -1   0   4 1866.07   20.57
  -1   0   4 1865.97   20.42
  -1   0   4 1774.80   20.18
  -1   0   4 1854.71   20.79
   1   0  -4 1700.32   20.84
   1   0  -4 1730.71   20.83
  -1   0   4 1840.02   20.33
  -1   0   4 1802.09   19.95
  -1   0   4 1769.40   20.41
  -1   0   4 1748.13   19.63
   1   0  -4 1805.36   20.33
   1   0  -4 1814.23   20.84
   1   0  -4 1819.14   20.56
   1   0  -4 1831.98   20.94
  -1   0   4 1778.95   20.54
   1   0  -4 1826.99   20.91
   1   0  -4 1813.81   20.89
   1   0  -4 1745.15   20.14
   1   0  -4 1800.26   20.43
  -1   0   4 1839.14   20.30
  -1   0   4 1744.52   19.96
  -1   0   4 1799.64   20.27
   1   0  -4 1839.85   20.40
   1   0  -4 1804.25   20.45
  -1   0   3 9893.88  104.07
  -1   0   3 9496.71  104.14
   1   0  -3 9708.97  104.41
   1   0  -3 9564.70  104.40
  -1   0   3 9525.99  103.43
  -1   0   3 9511.30  103.85
  -1   0   3 9445.73  103.77
   1   0  -3 9977.53  104.44
  -1   0   3 9705.32  104.16
  -1   0   3 9481.47  103.74
   1   0  -3 9744.96  104.48
   1   0  -3 9934.39  104.26
   1   0  -3 9962.76  104.46
   1   0  -3 9806.17  104.45
   1   0  -3 9488.45  103.76
  -1   0   3 9999.00  103.66
  -1   0   3 9563.94  103.73
   1   0  -3 9133.92  104.31
   1   0  -3 9741.24  104.10
   1   0  -3 9573.20  104.10
   1   0  -3 8989.57  104.29
   1   0  -3 9676.78  104.10
   1   0  -2 2101.02   22.66
   1   0  -2 1990.71   22.72
   1   0  -2 2106.85   22.56
   1   0  -2 2067.74   22.71
  -1   0   2 1993.64   22.35
  -1   0   2 2043.37   22.21
  -1   0   2 2007.64   22.26
   1   0  -2 2089.13   22.60
   1   0  -2 2125.92   22.77
  -1   0   2 1977.87   22.21
  -1   0   2 2030.80   22.27
   1   0  -2 2060.89   22.53
   1   0  -2 2051.90   22.74
   1   0  -2 1995.05   22.74
   1   0  -2 2008.07   22.53
   1   0  -2 2002.29   22.51
   1   0  -2 2009.02   22.64
   1   0  -2 1980.50   22.62
   1   0  -2 2040.03   22.69
   1   0  -2 2050.31   22.71
   1   0  -2 2083.73   22.76
  -1   0   2 2075.24   22.22
   1   0  -1 2405.47   25.78
   1   0  -1 2392.29   25.83
   1   0  -1 2389.54   25.88
   1   0  -1 2518.55   25.88
   1   0  -1 2538.77   25.93
   1   0  -1 2440.55   25.77
   1   0  -1 2401.30   25.87
  -1   0   1 2516.42   25.81
   1   0  -1 2275.42   25.81
   1   0  -1 2252.71   25.82
   1   0  -1 2193.29   25.77
   1   0  -1 2247.85   25.85
   1   0  -1 2274.93   25.86
   1   0  -1 2318.54   25.78
   1   0  -1 2265.30   25.78
   1   0  -1 2208.85   25.76
   1   0  -1 2520.55   25.87
   1   0  -1 2406.91   25.85
   1   0  -1 2325.29   25.85
   1   0   0 6774.85   76.15
  -1   0   0 7869.92   76.12
   1   0   0 7810.29   76.22
   1   0   0 7764.70   76.12
  -1   0   0 7839.40   76.22
  -1   0   0 7314.76   76.07
   1   0   0 7325.16   76.19
   1   0   0 7267.89   76.25
  -1   0   0 6965.58   76.16
   1   0   0 6823.87   76.01
   1   0   0 7679.70   76.13
   1   0   0 7135.11   76.25
   1   0   0 6577.88   76.07
  -1   0   0 6546.59   76.06
   1   0   0 6577.24   76.09
   1   0   0 7288.81   76.15
  -1   0   0 6585.12   76.15
  -1   0   0 6933.77   76.11
   1   0   0 7024.98   76.24
  -1   0   0 6818.50   76.23
  -1   0   0 7003.85   76.06
   1   0   0 6830.14   76.01
   1   0   0 6711.08   75.99
   1   0   0 6719.52   76.11
   1   0   0 6924.33   76.01
  -1   0   0 6673.40   76.19
  -1   0   0 6806.28   76.11
   1   0   0 6553.18   76.11
   1   0   0 6762.80   76.06
  -1   0   0 6766.30   76.23
   1   0   0 7591.80   75.99
   1   0   0 8022.33   76.24
   1   0   0 7617.17   76.25
  -1   0   0 7841.17   76.24
   1   0   1  636.74    7.23
  -1   0  -1  598.06    7.14
   1   0   1  592.96    7.17
  -1   0  -1  587.81    7.16
   1   0   1  615.42    7.18
  -1   0  -1  683.28    7.28
  -1   0  -1  664.97    7.26
   1   0   1  662.71    7.29
  -1   0  -1  556.59    7.02
   1   0   1  596.77    7.12
   1   0   1  591.13    7.05
   1   0   1  543.37    7.14
   1   0   1  580.40    7.16
  -1   0  -1  587.92    7.21
   1   0   1  683.25    7.32
   1   0   1  693.40    7.32
   1   0   1  599.06    7.20
   1   0   1  598.00    7.18
  -1   0  -1  602.04    7.18
  -1   0  -1  588.72    7.13
  -1   0  -1  652.42    7.16
   1   0   1  661.36    7.27
  -1   0  -1  662.96    7.24
  -1   0  -2 5320.39   54.67
   1   0   2 5068.09   54.55
  -1   0  -2 5129.30   54.61
   1   0   2 5055.38   54.65
  -1   0  -2 4784.57   54.34
   1   0   2 5131.92   54.66
   1   0   2 5027.86   54.58
   1   0   2 5051.40   54.60
   1   0   2 5071.88   54.64
  -1   0  -2 4786.54   54.50
  -1   0  -2 5045.76   54.55
   1   0   2 5078.67   54.48
  -1   0  -2 4806.80   53.96
  -1   0  -2 5346.07   54.64
  -1   0  -2 5186.96   54.54
  -1   0  -2 4662.71   54.11
   1   0   2 5033.77   54.47
   1   0   2 4692.20   54.53
  -1   0  -2 5008.82   54.64
  -1   0  -2 4936.50   54.57
  -1   0  -2 5041.53   54.51
   1   0   2 5019.49   54.63
   1   0   2 4957.09   54.59
  -1   0  -2 5361.62   54.70
  -1   0  -2 5367.12   54.64
   1   0   2 4724.74   54.56
   1   0   2 5146.45   54.65
   1   0   2 5221.81   54.71
  -1   0  -3    1.45    0.32
  -1   0  -3    2.41    0.39
   1   0   3    0.63    0.39
  -1   0  -3    2.36    0.31
  -1   0  -3    4.38    0.49
   1   0   3    0.74    0.34
  -1   0  -3    1.86    0.40
   1   0   3    0.81    0.36
   1   0   3    0.92    0.33
  -1   0  -3    3.58    0.47
   1   0   3    0.61    0.30
  -1   0  -3    2.98    0.28
   1   0   3    1.82    0.39
   1   0   3    1.14    0.34
  -1   0  -3    6.09    0.50
  -1   0  -3    1.85    0.25
  -1   0  -3    2.27    0.25
  -1   0  -3    1.82    0.41
  -1   0  -3    1.95    0.47
   1   0   3    0.25    0.41
  -1   0  -3    2.20    0.44
   1   0   3    0.14    0.43
  -1   0  -3    1.03    0.46
   1   0   3    1.70    0.43
   1   0   3    3.17    0.44
   1   0   3    0.98    0.33
  -1   0  -3    2.25    0.19
   1   0   3    2.37    0.40
   1   0   4  251.94    4.17
  -1   0  -4  242.88    3.78
  -1   0  -4  254.73    3.73
  -1   0  -4  242.74    3.64
  -1   0  -4  242.16    3.95
  -1   0  -4  234.31    3.75
   1   0   4  245.72    3.81
  -1   0  -4  245.00    3.91
   1   0   4  252.04    4.08
   1   0   4  237.51    3.93
  -1   0  -4  244.32    3.78
  -1   0  -4  236.54    3.94
   1   0   4  232.74    3.63
  -1   0  -4  231.86    3.39
   1   0   4  238.20    3.99
  -1   0  -4  248.95    3.95
  -1   0  -4  242.17    3.73
  -1   0  -4  227.00    3.89
  -1   0  -4  223.91    3.28
   1   0   4  234.00    3.81
  -1   0  -4  244.62    3.65
  -1   0  -4  223.87    3.32
  -1   0  -4  219.08    3.31
   1   0   4  232.31    3.62
  -1   0  -4  250.25    3.92
  -1   0  -4  243.88    3.66
   1   0   4  235.17    3.89
  -1   0  -4  223.04    2.99
  -1   0  -5  476.67    6.82
   1   0   5  477.54    7.42
  -1   0  -5  509.75    6.40
   1   0   5  550.29    7.58
  -1   0  -5  543.18    7.17
   1   0   5  529.30    7.61
   1   0   5  493.42    7.43
  -1   0  -5  491.38    7.38
   1   0   5  543.90    7.77
  -1   0  -5  498.34    6.94
   1   0   5  553.78    7.79
   1   0   5  520.56    7.21
   1   0   5  495.29    6.85
  -1   0  -5  521.48    7.45
  -1   0  -5  493.90    6.74
   1   0   5  488.75    7.06
  -1   0  -5  495.81    7.12
  -1   0  -5  519.44    7.34
   1   0   5  547.83    7.68
  -1   0  -5  483.35    6.67
   1   0   6   13.76    1.09
   1   0   6   14.07    1.08
  -1   0  -6   13.72    0.84
  -1   0  -6   11.73    0.95
  -1   0  -6    5.23    0.72
  -1   0  -6    5.86    0.76
   1   0   6    6.68    0.90
  -1   0  -6    6.92    0.74
   1   0   6    8.16    0.94
   1   0   6   12.56    1.10
   1   0   6   12.00    1.12
   1   0   6   14.42    1.06
  -1   0  -6   15.58    0.88
  -1   0  -6    8.25    0.69
   1   0   7  361.01    6.75
   1   0   7  365.53    6.61
   1   0   7  328.67    6.53
  -1   0  -7  332.45    6.18
   1   0   7  329.53    6.36
   1   0   7  334.58    6.30
  -1   0  -7  355.61    6.43
  -1   0  -7  316.13    5.97
  -1   0  -7  351.95    6.34
   1   0   7  358.01    6.51
   1   0   7  370.44    6.57
   1   0   8  197.93    4.82
  -1   0  -8  226.50    5.12
  -1   0  -8  207.78    5.11
   1   0   8  233.05    5.65
   1   0   8  233.81    5.45
   1   0   8  232.70    5.62
  -1   0  -8  209.15    4.96
  -1   0  -8  209.90    4.92
   1   0   8  194.78    5.00
   1   0   8  233.76    5.23
   1   0   8  229.23    5.21
  -1   0  -8  230.05    5.35
   1   0   8  198.43    4.93
   1   0   8  198.53    5.15
   1   0   9   20.72    1.83
  -1   0  -9   14.83    1.41
  -1   0  -9   18.19    1.51
   1   0   9   13.74    1.45
   1   0   9   20.27    1.58
   1   0   9   19.02    1.51
  -1   0  -9   20.01    1.67
  -1   0  -9   15.56    1.49
   1   0   9   16.30    1.61
   1   0   9   14.36    1.66
   1   0   9   18.72    1.78
   1   0   9   13.13    1.54
   1   0  10    0.10    0.83
  -1   0 -10    0.22    0.67
  -1   0 -10    0.09    0.81
  -1   0 -10   -0.18    0.68
   1   0  10    0.95    0.69
  -1   0 -10   -0.18    0.85
   1   0  10    0.75    0.99
  -1   0 -10    0.04    0.68
   1   0  10    0.20    1.03
   1   0  10    0.52    0.92
   1   0  10    0.35    0.77
   1   0  10    0.37    0.75
   1   0  11    0.87    0.95
   1   0  11    1.41    1.03
  -1   0 -11    2.38    0.94
  -1   0 -11    3.13    0.97
   1   0  11    2.39    0.92
   1   0  11    2.15    1.00
   1   0  12    2.45    0.93
   1   0  12    2.56    0.98
   1   0  12    3.34    0.94
  -1   0 -12    4.32    0.93
   1   0  12    3.51    0.91
  -1   0 -13    1.58    0.57
  -1   0 -13    1.48    0.52
   1   0  13    1.16    0.54
   1   1 -13    1.95    0.71
  -1  -1  12   14.35    1.50
  -1  -1  12   16.00    1.61
   1   1 -12   19.97    1.46
   1   1 -12   21.22    1.71
   1   1 -12   21.48    1.60
  -1  -1  11   67.30    2.99
  -1  -1  11   43.07    2.57
  -1  -1  11   62.32    2.85
   1   1 -11   51.28    2.63
  -1  -1  10   21.86    1.83
   1   1 -10   16.40    1.62
   1   1 -10   18.76    1.77
   1   1 -10   20.04    1.77
  -1  -1  10   21.62    1.77
  -1  -1   9   53.87    2.56
  -1  -1   9   53.78    2.57
  -1  -1   9   56.58    2.65
   1   1  -9   44.55    2.42
   1   1  -9   45.27    2.39
   1   1  -9   47.63    2.58
   1   1  -9   46.00    2.40
  -1  -1   9   34.39    2.11
   1   1  -9   58.04    2.76
   1   1  -9   58.01    2.64
   1   1  -8  319.91    6.88
   1   1  -8  322.05    6.67
   1   1  -8  322.42    6.69
   1   1  -8  360.26    6.20
   1   1  -8  381.73    7.16
  -1  -1   8  356.29    6.80
  -1  -1   8  360.38    6.72
   1   1  -8  350.43    6.89
   1   1  -8  357.94    6.15
  -1  -1   8  373.64    6.99
  -1  -1   8  374.02    6.96
   1   1  -8  307.45    6.67
  -1  -1   7   95.72    2.87
   1   1  -7   85.18    2.90
   1   1  -7   87.24    2.85
   1   1  -7   87.25    2.85
   1   1  -7   90.63    2.89
   1   1  -7   88.02    2.61
   1   1  -7   89.26    2.85
   1   1  -7   93.74    2.55
  -1  -1   7   81.17    2.49
  -1  -1   7   89.93    2.88
  -1  -1   7   92.96    2.60
  -1  -1   6   71.84    2.03
  -1  -1   6   51.70    1.81
   1   1  -6   63.56    2.20
   1   1  -6   77.44    2.35
   1   1  -6   77.06    2.12
   1   1  -6   74.16    1.94
   1   1  -6   60.18    1.84
   1   1  -6   67.17    2.30
  -1  -1   6   71.00    2.13
  -1  -1   6   79.25    2.08
  -1  -1   6   67.49    2.23
  -1  -1   6   71.85    2.08
   1   1  -6   78.78    2.13
   1   1  -6   68.62    2.28
   1   1  -6   70.29    2.15
   1   1  -6   68.08    2.13
  -1  -1   5   12.00    0.73
  -1  -1   5   14.21    0.83
  -1  -1   5   13.44    0.76
  -1  -1   5    4.66    0.54
   1   1  -5    8.95    0.70
   1   1  -5    8.89    0.77
  -1  -1   5   13.22    0.84
   1   1  -5   15.60    0.94
   1   1  -5   16.50    1.02
   1   1  -5   16.08    0.83
   1   1  -5   12.15    0.98
   1   1  -5   12.36    0.97
   1   1  -5   12.02    1.01
   1   1  -5    8.51    0.71
   1   1  -5    9.09    0.80
  -1  -1   5   11.62    0.81
  -1  -1   5    5.66    0.47
   1   1  -5   15.06    0.92
   1   1  -5   15.15    0.98
  -1  -1   5   10.84    0.87
  -1  -1   5   10.96    0.74
   1   1  -4 1095.54   12.90
   1   1  -4 1096.78   12.88
   1   1  -4 1073.21   12.99
   1   1  -4 1185.28   12.92
   1   1  -4 1102.16   12.58
  -1  -1   4 1145.27   12.64
  -1  -1   4 1094.57   11.88
   1   1  -4 1043.68   12.56
   1   1  -4 1031.51   12.90
   1   1  -4 1060.81   12.64
   1   1  -4 1040.42   12.88
  -1  -1   4 1095.96   12.32
   1   1  -4 1110.81   13.11
   1   1  -4 1060.08   13.08
   1   1  -4 1054.96   13.03
   1   1  -4  969.51   11.70
  -1  -1   4 1154.78   12.31
  -1  -1   4 1054.73   12.06
  -1  -1   4 1004.45   11.75
  -1  -1   4 1124.76   12.50
  -1  -1   4 1106.68   12.83
   1   1  -4 1178.02   12.87
  -1  -1   4  931.07   11.62
   1   1  -3 4202.63   45.94
   1   1  -3 4323.94   45.88
   1   1  -3 4211.59   45.81
  -1  -1   3 4225.90   45.38
  -1  -1   3 4373.70   45.63
  -1  -1   3 4191.78   45.10
   1   1  -3 4068.32   46.04
   1   1  -3 4054.97   46.02
   1   1  -3 4342.65   46.07
  -1  -1   3 3833.84   44.82
   1   1  -3 4399.25   45.89
  -1  -1   3 4213.25   45.19
  -1  -1   3 4330.44   45.34
   1   1  -3 4225.17   45.73
   1   1  -3 4204.86   45.97
   1   1  -3 4224.05   45.97
   1   1  -3 4249.76   45.95
   1   1  -3 4242.55   45.92
  -1  -1   3 4361.84   45.59
   1   1  -3 4246.38   45.91
   1   1  -3 4126.99   45.94
   1   1  -3 4216.06   45.70
   1   1  -3 4415.60   45.93
   1   1  -2 3322.31   37.76
   1   1  -2 3303.05   37.87
   1   1  -2 3236.78   37.83
   1   1  -2 3265.64   37.84
   1   1  -2 3277.22   37.84
   1   1  -2 3678.27   37.92
   1   1  -2 3794.68   37.97
   1   1  -2 3840.72   38.11
   1   1  -2 3300.26   37.91
   1   1  -2 3218.42   37.90
   1   1  -2 3219.40   37.89
   1   1  -2 3363.81   37.97
   1   1  -2 3388.71   37.97
   1   1  -2 3716.57   38.01
   1   1  -2 3722.24   38.00
   1   1  -2 3711.74   38.02
   1   1  -2 3323.21   37.80
  -1  -1   2 3499.04   37.30
   1   1  -1 1094.06   12.00
  -1  -1   1 1077.41   11.93
   1   1  -1 1041.82   11.92
   1   1  -1 1065.55   11.94
   1   1  -1 1099.30   11.93
   1   1  -1 1078.35   11.90
   1   1  -1 1040.44   11.92
   1   1  -1 1062.46   11.90
   1   1  -1 1079.68   11.95
   1   1  -1 1029.49   11.87
   1   1  -1 1055.95   11.85
   1   1  -1 1051.11   11.87
   1   1  -1 1049.12   11.83
   1   1  -1 1036.51   11.84
   1   1  -1 1035.20   11.87
   1   1  -1 1048.77   11.82
   1   1  -1 1014.67   11.81
   1   1  -1 1097.31   11.81
   1   1  -1 1013.87   11.88
  -1  -1   1 1007.68   11.39
   1   1   0 1147.90   11.93
   1   1   0 1234.10   11.97
  -1  -1   0 1118.50   11.77
  -1  -1   0 1144.18   11.68
  -1  -1   0 1143.39   12.00
  -1  -1   0 1100.27   11.71
  -1  -1   0 1116.30   12.02
   1   1   0 1131.02   11.82
   1   1   0 1149.14   11.98
   1   1   0 1106.68   11.94
   1   1   0 1137.10   11.98
   1   1   0 1099.19   12.04
   1   1   0 1041.41   11.80
  -1  -1   0 1009.26   11.81
   1   1   0 1059.56   11.99
  -1  -1   0 1015.35   11.86
   1   1   0 1038.87   11.77
   1   1   0 1056.23   11.84
  -1  -1   0 1051.82   11.78
   1   1   0 1070.15   12.00
  -1  -1   0 1015.41   11.82
   1   1   0 1032.97   11.94
   1   1   0 1008.17   11.90
   1   1   0  998.76   11.83
   1   1   0 1001.90   11.83
   1   1   0  980.39   11.84
   1   1   0 1037.54   11.83
  -1  -1   0 1024.21   11.98
   1   1   0 1053.31   11.68
  -1  -1   0 1057.40   11.95
   1   1   0 1071.01   11.86
   1   1   0 1100.66   11.91
  -1  -1   0 1012.57   11.91
   1   1   0 1049.76   11.70
  -1  -1   0 1036.70   11.86
  -1  -1   0 1033.50   11.84
  -1  -1  -1  202.64    2.47
   1   1   1  206.79    2.62
   1   1   1  196.11    2.62
  -1  -1  -1  194.31    2.47
   1   1   1  147.99    2.16
  -1  -1  -1  147.06    2.43
   1   1   1  156.09    2.41
   1   1   1  159.96    2.42
   1   1   1  157.08    2.44
  -1  -1  -1  156.49    2.43
  -1  -1  -1  164.13    2.44
  -1  -1  -1  164.99    2.18
  -1  -1  -1  162.61    2.38
  -1  -1  -1  157.84    2.40
   1   1   1  186.45    2.55
   1   1   1  192.35    2.60
   1   1   1  146.36    2.36
  -1  -1  -1  207.61    2.52
   1   1   1  180.23    2.55
   1   1   1  157.98    2.39
  -1  -1  -1  148.87    2.42
   1   1   1  148.89    2.35
   1   1   1  151.28    2.39
  -1  -1  -1  149.03    2.31
  -1  -1  -2  190.06    2.92
  -1  -1  -2  200.20    2.96
   1   1   2  196.71    3.01
   1   1   2  203.21    3.06
  -1  -1  -2  191.46    2.96
  -1  -1  -2  194.08    2.96
   1   1   2  189.63    3.01
   1   1   2  192.51    2.98
  -1  -1  -2  206.29    3.07
   1   1   2  204.90    3.11
   1   1   2  186.90    2.81
   1   1   2  194.23    2.86
   1   1   2  186.84    2.96
  -1  -1  -2  197.59    2.96
  -1  -1  -2  187.69    3.01
  -1  -1  -2  190.66    2.91
   1   1   2  194.74    3.02
   1   1   2  198.09    3.05
  -1  -1  -2  196.05    2.98
  -1  -1  -2  193.14    2.92
   1   1   2  191.82    3.04
  -1  -1  -2  196.86    2.98
   1   1   2  201.09    3.02
  -1  -1  -2  198.36    2.98
  -1  -1  -3   60.98    1.55
  -1  -1  -3   62.79    1.55
  -1  -1  -3   61.78    1.52
   1   1   3   60.89    1.56
   1   1   3   61.84    1.65
  -1  -1  -3   55.78    1.26
  -1  -1  -3   63.75    1.51
   1   1   3   61.10    1.63
  -1  -1  -3   60.49    1.51
  -1  -1  -3   59.16    1.52
  -1  -1  -3   64.86    1.61
   1   1   3   64.97    1.64
  -1  -1  -3   61.19    1.51
  -1  -1  -3   58.14    1.46
  -1  -1  -3   64.04    1.51
   1   1   3   63.20    1.58
  -1  -1  -3   57.89    1.55
   1   1   3   59.44    1.52
   1   1   3   59.16    1.33
   1   1   3   65.20    1.71
   1   1   3   60.13    1.55
  -1  -1  -3   64.85    1.62
   1   1   3   62.86    1.66
   1   1   3   65.08    1.60
  -1  -1  -3   65.27    1.62
  -1  -1  -3   65.63    1.58
   1   1   4  468.23    7.16
  -1  -1  -4  471.49    6.75
   1   1   4  482.81    7.03
  -1  -1  -4  504.59    7.02
  -1  -1  -4  513.97    7.11
   1   1   4  544.65    7.43
  -1  -1  -4  532.32    6.64
   1   1   4  495.53    7.11
  -1  -1  -4  537.05    6.79
   1   1   4  536.48    7.19
  -1  -1  -4  527.17    7.04
  -1  -1  -4  534.97    7.24
   1   1   4  516.09    7.44
   1   1   4  518.94    7.21
   1   1   4  514.51    6.62
  -1  -1  -4  498.91    6.99
  -1  -1  -4  484.55    7.07
  -1  -1  -4  520.97    6.73
   1   1   4  552.41    7.52
  -1  -1  -4  531.34    7.01
  -1  -1  -4  490.44    6.49
  -1  -1  -4  530.39    7.06
  -1  -1  -4  493.87    6.90
   1   1   4  532.14    7.17
  -1  -1  -5  162.37    3.09
  -1  -1  -5  149.26    3.14
  -1  -1  -5  163.82    2.86
   1   1   5  160.83    3.61
  -1  -1  -5  159.84    3.38
  -1  -1  -5  152.35    2.93
  -1  -1  -5  163.80    3.25
   1   1   5  164.69    3.44
  -1  -1  -5  158.05    2.88
   1   1   5  168.49    3.68
   1   1   5  158.50    3.34
   1   1   5  161.58    3.36
   1   1   5  159.22    3.35
   1   1   5  157.54    3.37
  -1  -1  -5  150.46    2.58
   1   1   5  153.97    3.46
  -1  -1  -6   92.37    2.48
  -1  -1  -6   82.61    2.42
   1   1   6   89.04    2.76
  -1  -1  -6   95.65    2.43
  -1  -1  -6   91.66    2.58
   1   1   6   99.89    3.01
   1   1   6   88.89    2.66
  -1  -1  -6   90.76    2.46
  -1  -1  -6  101.28    2.64
   1   1   6  104.08    2.93
   1   1   6  100.48    2.83
   1   1   6  104.74    3.04
  -1  -1  -6   89.57    2.33
   1   1   7    1.41    0.69
   1   1   7    1.80    0.69
   1   1   7    2.47    0.77
   1   1   7    2.75    0.93
  -1  -1  -7    1.98    0.64
  -1  -1  -7    1.74    0.60
   1   1   7    3.67    0.94
   1   1   7    3.55    0.92
  -1  -1  -7    3.59    0.83
   1   1   7    1.56    0.79
  -1  -1  -7    0.63    0.55
   1   1   7    0.91    0.64
   1   1   8    0.27    0.99
   1   1   8    0.15    0.83
   1   1   8    0.12    1.01
   1   1   8    1.89    0.96
   1   1   8    1.10    0.82
   1   1   8    1.61    0.72
  -1  -1  -8    1.85    0.71
  -1  -1  -8    0.64    0.63
  -1  -1  -8    1.39    0.84
  -1  -1  -8    1.45    0.75
   1   1   8    1.50    0.76
   1   1   8    2.04    0.84
  -1  -1  -8    1.62    0.83
   1   1   8    0.04    0.91
  -1  -1  -8    1.44    0.63
  -1  -1  -9    8.61    1.26
   1   1   9    6.38    1.28
   1   1   9   10.10    1.40
   1   1   9    8.05    1.32
   1   1   9    5.89    1.15
  -1  -1  -9    8.82    1.27
  -1  -1  -9   10.66    1.27
   1   1   9    6.87    1.21
   1   1   9    9.97    1.29
   1   1   9    9.63    1.24
   1   1   9    6.04    1.38
   1   1  10   -0.53    0.83
   1   1  10   -0.42    0.92
   1   1  10   -0.32    0.81
  -1  -1 -10   -0.23    0.90
   1   1  10    0.05    1.05
   1   1  10    0.10    1.00
  -1  -1 -10    0.28    0.73
  -1  -1 -10    0.65    0.79
   1   1  10   -0.45    0.64
   1   1  10   -0.50    0.83
  -1  -1 -11    1.37    0.88
   1   1  11    1.83    0.72
  -1  -1 -11    1.46    0.84
   1   1  11    1.90    0.97
   1   1  11    1.85    0.98
  -1  -1 -11    1.22    0.77
   1   1  11    1.23    1.04
   1   1  11    0.95    1.03
  -1  -1 -12    0.40    0.67
   1   1  12    0.62    0.80
   1   1  12    0.47    0.72
   1   1  12   -0.14    0.78
   1   1  12    0.59    0.84
   1   1  12    0.15    0.85
  -1  -1 -13   -0.28    0.47
   1   2 -13    0.19    0.48
   1   2 -13    0.11    0.62
  -1  -2  12   -0.22    0.81
   1   2 -12   -0.51    0.77
   1   2 -12    0.03    0.71
  -1  -2  11    4.15    1.09
  -1  -2  11    7.34    1.22
  -1  -2  11    7.59    1.20
   1   2 -10    1.97    0.91
   1   2 -10    1.37    0.91
   1   2 -10    1.12    0.75
  -1  -2  10    1.09    0.82
  -1  -2  10    1.79    0.81
   1   2  -9   32.40    1.79
  -1  -2   9   37.45    2.21
   1   2  -9   34.71    2.20
   1   2  -9   34.56    2.19
   1   2  -9   35.59    2.21
   1   2  -9   31.34    1.76
   1   2  -9   33.05    2.07
  -1  -2   9   37.39    2.17
  -1  -2   9   37.04    2.22
  -1  -2   9   37.61    2.21
   1   2  -8   -0.44    0.97
   1   2  -8    0.21    0.61
  -1  -2   8    0.64    0.65
   1   2  -8    0.50    0.75
   1   2  -8    0.53    0.81
   1   2  -8    0.22    0.70
   1   2  -8    0.54    0.75
   1   2  -8    0.33    0.62
  -1  -2   8    0.50    0.67
  -1  -2   8    0.11    0.62
   1   2  -7  184.88    4.54
   1   2  -7  190.70    4.56
   1   2  -7  189.44    4.57
   1   2  -7  207.72    4.32
   1   2  -7  201.99    4.53
   1   2  -7  205.09    4.33
  -1  -2   7  195.58    4.17
  -1  -2   7  197.24    4.30
   1   2  -7  187.64    4.39
   1   2  -7  193.50    4.27
  -1  -2   7  204.30    4.48
  -1  -2   7  203.83    4.50
   1   2  -6   18.25    1.28
   1   2  -6   16.62    1.12
   1   2  -6   14.89    0.94
   1   2  -6   15.83    1.12
  -1  -2   6   16.00    0.90
  -1  -2   6   17.69    1.02
   1   2  -6   17.95    1.20
  -1  -2   6   18.25    1.12
  -1  -2   6   17.86    1.16
   1   2  -6   15.00    1.04
   1   2  -6   17.41    1.13
   1   2  -5  234.10    4.27
   1   2  -5  231.45    4.30
  -1  -2   5  248.20    3.99
   1   2  -5  240.94    4.41
   1   2  -5  234.80    4.28
  -1  -2   5  254.34    4.34
   1   2  -5  240.81    4.61
   1   2  -5  239.92    4.59
   1   2  -5  251.32    4.50
   1   2  -5  258.12    4.42
  -1  -2   5  247.01    3.80
  -1  -2   5  243.76    3.77
   1   2  -5  230.99    4.29
   1   2  -5  253.65    4.42
   1   2  -5  232.52    4.04
  -1  -2   5  244.50    4.29
   1   2  -4  185.62    3.19
   1   2  -4  180.51    3.24
   1   2  -4  152.47    2.22
  -1  -2   4  160.45    2.93
  -1  -2   4  160.40    2.71
  -1  -2   4  169.37    2.74
   1   2  -4  175.70    3.08
   1   2  -4  171.90    3.23
   1   2  -4  175.12    3.18
   1   2  -4  165.75    3.37
   1   2  -4  179.36    3.25
  -1  -2   4  174.54    3.05
  -1  -2   4  174.46    2.60
  -1  -2   4  166.70    2.65
  -1  -2   4  164.68    2.53
  -1  -2   4  154.31    2.23
  -1  -2   4  166.25    2.43
  -1  -2   4  161.18    2.58
   1   2  -4  157.49    2.92
   1   2  -4  152.14    3.06
   1   2  -4  150.55    3.06
   1   2  -4  161.37    3.15
   1   2  -4  157.97    2.94
  -1  -2   3    1.82    0.24
   1   2  -3    1.42    0.45
  -1  -2   3    2.06    0.26
   1   2  -3    0.80    0.41
   1   2  -3    4.39    0.28
  -1  -2   3    3.30    0.24
  -1  -2   3    1.43    0.31
  -1  -2   3    1.65    0.27
  -1  -2   3    2.27    0.15
   1   2  -3    1.11    0.42
   1   2  -3    1.53    0.41
   1   2  -3    0.98    0.37
   1   2  -3    0.95    0.49
   1   2  -3    1.20    0.41
   1   2  -3    1.83    0.47
   1   2  -3    1.15    0.45
   1   2  -3    1.04    0.36
   1   2  -3    0.86    0.43
   1   2  -3    1.45    0.39
  -1  -2   3    1.90    0.23
   1   2  -3    0.94    0.48
  -1  -2   3    1.53    0.21
  -1  -2   3    2.11    0.19
  -1  -2   3    1.51    0.24
   1   2  -3    1.49    0.37
  -1  -2   2   92.54    1.34
   1   2  -2   71.05    1.80
   1   2  -2  117.12    2.08
   1   2  -2  110.22    1.96
   1   2  -2  109.66    1.96
   1   2  -2  110.58    2.00
  -1  -2   2   78.66    1.52
  -1  -2   2   81.99    1.60
  -1  -2   2   88.05    1.40
   1   2  -2  108.64    2.01
   1   2  -2  110.33    2.02
   1   2  -2  102.70    1.95
   1   2  -2  103.69    1.91
  -1  -2   2   97.01    1.62
   1   2  -2   65.75    1.73
   1   2  -2   67.77    1.68
   1   2  -2   64.30    1.73
   1   2  -2   70.87    1.71
  -1  -2   1 1961.72   19.21
  -1  -2   1 1768.14   18.82
  -1  -2   1 1859.76   19.22
   1   2  -1 1654.08   19.07
  -1  -2   1 1700.51   19.14
   1   2  -1 1735.85   19.67
   1   2  -1 1832.39   19.39
   1   2  -1 1854.65   19.64
   1   2  -1 1779.33   19.49
  -1  -2   1 1856.59   19.61
   1   2  -1 1821.05   19.51
   1   2  -1 1776.37   19.61
   1   2  -1 1707.80   19.61
   1   2  -1 1750.96   19.41
  -1  -2   1 1644.36   19.08
   1   2  -1 1631.01   19.43
  -1  -2   1 1775.66   19.21
  -1  -2   1 1741.69   19.08
  -1  -2   1 1731.04   18.97
   1   2  -1 1651.35   19.28
   1   2  -1 1629.61   19.30
   1   2  -1 1656.67   19.46
   1   2  -1 1632.49   19.48
   1   2  -1 1580.30   19.40
  -1  -2   1 1714.69   19.40
  -1  -2   1 1707.29   19.29
  -1  -2   1 1691.78   19.03
   1   2   0 3542.34   34.93
  -1  -2   0 3352.89   35.01
  -1  -2   0 3349.89   34.95
   1   2   0 3341.12   35.24
   1   2   0 3352.63   34.90
   1   2   0 3133.56   35.14
   1   2   0 3120.52   35.04
   1   2   0 3136.16   34.99
   1   2   0 3257.64   35.38
   1   2   0 3213.80   35.05
  -1  -2   0 3213.67   35.24
  -1  -2   0 3171.43   35.30
   1   2   0 3271.44   34.90
   1   2   0 3170.87   34.96
  -1  -2   0 3143.34   35.19
   1   2   0 3271.75   35.11
  -1  -2   0 3336.34   35.25
   1   2   0 3089.45   34.99
   1   2   0 3154.57   35.15
   1   2   0 3017.25   34.92
  -1  -2   0 2992.26   34.69
   1   2   0 3097.36   34.61
   1   2   0 3202.80   35.21
   1   2   0 3178.29   35.06
   1   2   0 3215.81   34.96
   1   2   0 3294.25   35.31
  -1  -2   0 3247.40   35.18
  -1  -2   0 3180.19   35.23
  -1  -2   0 3193.46   35.01
   1   2   0 3276.42   35.36
  -1  -2   0 3165.17   35.15
   1   2   0 3665.31   35.27
   1   2   1  612.97    7.64
   1   2   1  610.15    7.60
  -1  -2  -1  623.51    7.36
  -1  -2  -1  593.87    7.41
  -1  -2  -1  612.10    7.38
   1   2   1  610.54    7.46
   1   2   1  615.89    7.31
  -1  -2  -1  611.74    7.59
   1   2   1  610.76    7.41
   1   2   1  623.64    7.66
  -1  -2  -1  608.52    7.19
   1   2   1  594.55    7.52
   1   2   1  624.13    7.40
   1   2   1  598.74    7.48
  -1  -2  -1  607.04    7.22
   1   2   1  606.17    7.57
   1   2   1  609.84    7.63
   1   2   1  580.77    7.19
  -1  -2  -1  592.46    7.10
  -1  -2  -1  590.27    7.46
   1   2   1  622.48    7.06
  -1  -2  -1  594.69    6.85
  -1  -2  -1  609.31    7.47
   1   2   1  599.05    7.33
   1   2   1  603.76    7.41
   1   2   1  603.49    6.94
   1   2   1  603.19    7.44
  -1  -2  -1  628.08    7.40
  -1  -2  -1  609.10    7.55
  -1  -2  -1  620.16    7.56
  -1  -2  -1  597.17    7.56
  -1  -2  -1  607.21    7.48
  -1  -2  -1  629.79    7.26
   1   2   1  677.53    7.76
   1   2   1  595.87    7.48
  -1  -2  -2   87.41    1.81
   1   2   2   85.35    1.82
  -1  -2  -2   83.19    1.79
  -1  -2  -2   85.61    1.83
   1   2   2   83.06    1.89
  -1  -2  -2   82.04    1.76
  -1  -2  -2   84.67    1.69
   1   2   2   80.76    1.80
  -1  -2  -2   89.21    1.73
   1   2   2   85.24    1.83
   1   2   2   85.00    1.93
   1   2   2   85.06    1.90
   1   2   2   82.82    1.84
  -1  -2  -2   78.98    1.07
   1   2   2   75.88    1.75
  -1  -2  -2   82.71    1.64
  -1  -2  -2   80.93    1.80
   1   2   2   82.77    1.56
   1   2   2   82.64    1.55
  -1  -2  -2   84.64    1.65
   1   2   2   82.45    1.85
  -1  -2  -2   77.33    1.08
   1   2   2   83.08    1.12
  -1  -2  -2   85.73    1.83
  -1  -2  -2   86.52    1.88
   1   2   2   85.01    1.83
  -1  -2  -2   87.26    1.83
  -1  -2  -2   85.09    1.88
   1   2   2   84.42    1.79
  -1  -2  -2   90.35    1.76
   1   2   2   88.17    1.87
  -1  -2  -2   88.98    1.84
  -1  -2  -2   88.87    1.82
  -1  -2  -3  320.31    4.69
  -1  -2  -3  321.54    4.67
  -1  -2  -3  331.57    4.72
   1   2   3  321.03    4.91
   1   2   3  318.92    4.88
  -1  -2  -3  308.76    4.67
  -1  -2  -3  328.40    4.74
   1   2   3  312.41    4.78
  -1  -2  -3  289.43    3.60
  -1  -2  -3  319.11    4.71
   1   2   3  315.34    4.64
  -1  -2  -3  335.23    4.92
   1   2   3  315.86    4.20
   1   2   3  318.97    4.57
   1   2   3  329.19    4.97
  -1  -2  -3  326.88    4.83
   1   2   3  321.74    4.73
   1   2   3  315.43    4.80
  -1  -2  -3  331.77    4.69
  -1  -2  -3  317.15    4.75
   1   2   3  329.37    4.91
   1   2   3  306.32    4.86
   1   2   3  311.61    4.68
  -1  -2  -3  305.87    4.68
  -1  -2  -3  320.14    4.76
   1   2   3  308.90    4.87
   1   2   4  599.16    8.33
  -1  -2  -4  625.61    8.20
   1   2   4  618.98    8.63
   1   2   4  593.74    8.19
   1   2   4  552.21    8.36
   1   2   4  610.69    8.49
  -1  -2  -4  640.83    8.31
   1   2   4  612.73    8.19
  -1  -2  -4  650.19    8.53
   1   2   4  575.78    8.49
   1   2   4  552.37    8.25
   1   2   4  608.35    8.30
  -1  -2  -4  592.11    8.21
   1   2   4  630.26    8.47
   1   2   4  597.69    7.37
   1   2   4  632.91    8.75
   1   2   4  605.57    8.24
  -1  -2  -4  634.79    8.31
   1   2   4  609.90    8.60
  -1  -2  -4  569.27    7.56
  -1  -2  -5   42.97    1.57
   1   2   5   41.95    1.82
   1   2   5   39.95    1.61
  -1  -2  -5   44.90    1.61
  -1  -2  -5   40.17    1.62
   1   2   5   43.59    1.74
   1   2   5   40.67    1.78
  -1  -2  -5   39.28    1.60
  -1  -2  -5   39.80    1.61
   1   2   5   47.63    1.71
  -1  -2  -5   50.90    1.79
   1   2   5   49.40    1.78
   1   2   5   47.16    1.96
  -1  -2  -5   45.96    1.50
   1   2   5   45.25    1.75
  -1  -2  -5   41.52    1.40
   1   2   5   37.43    1.75
   1   2   5   39.76    1.73
  -1  -2  -5   39.95    1.59
  -1  -2  -5   51.87    1.59
   1   2   5   49.03    1.94
  -1  -2  -5   47.64    1.43
   1   2   5   48.28    1.95
   1   2   5   46.00    1.75
   1   2   5   51.91    1.82
  -1  -2  -5   49.56    1.85
  -1  -2  -6    8.09    0.84
   1   2   6    6.96    0.95
  -1  -2  -6    5.96    0.68
  -1  -2  -6    7.26    0.70
   1   2   6    7.43    0.89
   1   2   6    6.74    0.81
  -1  -2  -6    8.03    0.90
  -1  -2  -6    7.65    0.73
   1   2   6    7.95    1.00
   1   2   6    6.13    0.79
  -1  -2  -6    7.13    0.75
   1   2   6    8.26    1.07
   1   2   6    9.78    1.09
  -1  -2  -6    6.73    0.84
   1   2   6    8.02    1.05
  -1  -2  -6    7.05    0.75
   1   2   7  171.45    4.61
   1   2   7  166.05    4.47
  -1  -2  -7  177.48    4.21
  -1  -2  -7  143.02    3.55
   1   2   7  128.45    3.84
   1   2   7  131.15    4.08
   1   2   7  166.41    4.24
   1   2   7  177.03    4.20
   1   2   7  127.85    3.75
  -1  -2  -7  131.58    3.63
   1   2   7  136.00    4.04
   1   2   7  180.59    4.61
   1   2   7  172.35    4.21
   1   2   7  142.64    3.91
   1   2   8  262.96    5.95
   1   2   8  309.93    6.60
   1   2   8  316.53    6.37
   1   2   8  255.40    6.22
  -1  -2  -8  302.51    6.12
  -1  -2  -8  324.29    6.51
   1   2   8  250.70    6.41
   1   2   8  239.90    6.24
   1   2   8  333.30    6.70
   1   2   8  338.12    6.93
   1   2   8  232.36    5.75
  -1  -2  -8  244.78    5.59
   1   2   8  320.43    6.91
   1   2   9   28.74    2.02
   1   2   9   30.33    2.25
  -1  -2  -9   42.64    2.34
   1   2   9   37.58    2.40
  -1  -2  -9   34.62    1.95
   1   2   9   41.18    2.40
   1   2   9   40.78    2.31
  -1  -2  -9   32.90    2.20
   1   2   9   30.63    2.20
   1   2   9   26.71    2.17
   1   2  10    0.42    0.71
  -1  -2 -10    0.93    0.75
   1   2  10    0.35    1.04
   1   2  10    1.60    1.07
   1   2  10    0.10    0.74
   1   2  10    0.87    0.67
   1   2  10    0.44    0.72
   1   2  10    0.81    0.96
  -1  -2 -10    1.22    0.76
   1   2  10    0.05    0.88
  -1  -2 -10    0.98    0.80
   1   2  11    5.42    1.20
   1   2  11    5.15    1.19
   1   2  11    6.46    1.00
   1   2  11    5.54    1.11
  -1  -2 -11    5.19    1.02
  -1  -2 -11    6.75    1.11
  -1  -2 -11    5.96    1.09
   1   2  11    5.64    1.33
   1   2  11    5.39    1.29
   1   2  12   -0.60    0.63
   1   2  12    0.03    0.68
   1   2  12   -0.25    0.45
  -1  -2 -12   -0.03    0.58
   1   2  12    0.42    0.79
   1   2  12   -0.60    0.76
   1   2  12   -0.50    0.73
   1   3 -13    0.94    0.59
   1   3 -13    0.11    0.61
   1   3 -12   11.06    1.37
  -1  -3  12    8.00    1.19
   1   3 -12   10.45    1.19
   1   3 -12   11.22    1.26
  -1  -3  11   20.51    1.72
   1   3 -11   20.38    1.79
   1   3 -11   19.43    1.72
   1   3 -10   12.03    1.34
   1   3 -10   12.43    1.54
   1   3 -10   11.75    1.47
  -1  -3  10   12.83    1.53
  -1  -3  10   13.00    1.52
  -1  -3  10   14.39    1.52
   1   3 -10   13.84    1.28
   1   3 -10   14.08    1.32
   1   3  -9  179.94    4.94
   1   3  -9  210.73    5.01
   1   3  -9  201.45    5.43
   1   3  -9  196.32    5.42
   1   3  -9  188.62    5.25
  -1  -3   9  204.93    5.46
   1   3  -9  209.25    4.95
  -1  -3   9  216.48    5.35
  -1  -3   8  668.43   10.42
  -1  -3   8  624.50    9.94
   1   3  -8  659.40   10.18
   1   3  -8  664.67   10.21
  -1  -3   8  663.47   10.50
  -1  -3   8  651.29   10.53
   1   3  -8  540.99    9.84
   1   3  -8  607.12   10.54
   1   3  -8  580.35   10.15
   1   3  -8  604.62   10.61
   1   3  -7    1.16    0.79
   1   3  -7    1.61    0.65
   1   3  -7    1.19    0.75
  -1  -3   7    2.00    0.60
   1   3  -7    2.14    0.65
   1   3  -7    1.18    0.61
  -1  -3   7    2.29    0.69
  -1  -3   7    2.47    0.71
   1   3  -7    2.23    0.73
   1   3  -7    2.53    0.73
   1   3  -7    2.61    0.60
   1   3  -6    6.93    0.86
  -1  -3   6    7.95    0.79
   1   3  -6    7.41    0.80
  -1  -3   6    7.71    0.84
  -1  -3   6    7.51    0.84
   1   3  -6    6.53    0.94
   1   3  -6    8.56    0.90
   1   3  -6    8.21    0.99
   1   3  -6    7.71    0.87
   1   3  -6    7.73    0.93
   1   3  -5   10.39    0.86
  -1  -3   5   12.19    0.84
  -1  -3   5   10.72    0.85
   1   3  -5    8.77    0.74
   1   3  -5    9.72    0.97
   1   3  -5    9.48    0.85
   1   3  -5    9.17    0.95
   1   3  -5   10.94    0.95
  -1  -3   5   11.29    0.76
   1   3  -5   10.04    0.90
   1   3  -5    9.70    0.87
   1   3  -5   11.16    0.95
   1   3  -5    9.40    0.80
   1   3  -4  737.46    9.57
  -1  -3   4  696.39    9.11
   1   3  -4  688.20    9.23
   1   3  -4  729.53    9.63
   1   3  -4  712.88    9.41
   1   3  -4  731.77    9.75
   1   3  -4  750.46    9.53
   1   3  -4  686.06    9.63
  -1  -3   4  681.09    8.51
  -1  -3   4  685.33    8.61
   1   3  -4  707.99    9.35
   1   3  -4  739.69    9.71
  -1  -3   4  730.06    8.87
   1   3  -4  687.35    9.35
   1   3  -4  733.60    9.67
   1   3  -4  724.76    9.64
  -1  -3   3  266.14    3.70
  -1  -3   3  213.06    3.21
   1   3  -3  240.80    4.06
   1   3  -3  245.42    4.07
  -1  -3   3  260.72    3.73
  -1  -3   3  263.93    4.07
  -1  -3   3  260.09    3.85
  -1  -3   3  247.80    3.41
   1   3  -3  244.02    3.95
   1   3  -3  243.10    4.19
   1   3  -3  244.78    4.01
   1   3  -3  249.81    4.14
   1   3  -3  243.59    4.11
   1   3  -3  239.53    3.90
   1   3  -3  246.87    3.14
   1   3  -3  267.85    4.07
   1   3  -3  256.01    4.00
  -1  -3   3  233.15    3.10
  -1  -3   3  255.84    3.89
  -1  -3   3  247.52    3.35
   1   3  -3  266.40    4.11
   1   3  -3  265.04    4.23
   1   3  -3  267.71    4.05
   1   3  -3  271.10    4.31
   1   3  -2  108.69    2.48
  -1  -3   2  129.33    2.07
   1   3  -2  180.94    2.94
   1   3  -2  177.17    2.79
  -1  -3   2  127.97    2.43
  -1  -3   2  121.29    2.48
   1   3  -2  163.47    2.62
   1   3  -2  157.10    2.64
   1   3  -2  152.70    2.61
   1   3  -2  160.22    2.70
  -1  -3   2  115.88    2.11
  -1  -3   2  146.92    2.27
  -1  -3   2  151.73    2.49
  -1  -3   2  152.76    2.39
  -1  -3   2  155.16    2.29
   1   3  -1 1928.37   19.85
  -1  -3   1 1955.33   19.79
  -1  -3   1 1800.12   19.86
   1   3  -1 1849.89   20.29
   1   3  -1 1854.37   19.70
  -1  -3   1 1836.46   19.47
  -1  -3   1 1682.54   19.79
  -1  -3   1 1670.57   19.96
   1   3  -1 1541.65   20.02
   1   3  -1 1609.53   19.84
   1   3  -1 1661.67   20.20
   1   3  -1 1803.78   20.25
   1   3  -1 1803.86   19.83
  -1  -3   1 1819.35   20.24
   1   3  -1 1874.14   20.27
  -1  -3   1 1686.66   20.12
   1   3  -1 1738.15   20.06
   1   3  -1 1796.08   20.33
   1   3  -1 1812.60   19.93
  -1  -3   1 1662.94   19.81
   1   3  -1 1579.76   20.03
   1   3  -1 1625.55   19.77
   1   3  -1 1619.34   19.81
  -1  -3   1 1802.39   19.73
  -1  -3   1 1839.48   19.62
  -1  -3   1 1990.52   19.72
   1   3   0 8471.03   90.25
  -1  -3   0 8315.41   90.46
   1   3   0 8368.03   90.67
   1   3   0 8351.01   90.15
  -1  -3   0 8438.07   90.31
  -1  -3   0 8207.11   90.10
   1   3   0 8362.72   89.79
  -1  -3   0 8383.62   90.55
  -1  -3   0 8248.75   90.46
  -1  -3   0 8231.51   90.07
   1   3   0 8291.46   90.74
  -1  -3   0 8432.58   90.58
  -1  -3   0 8442.79   90.61
   1   3   0 8491.55   90.15
   1   3   0 8396.37   90.51
  -1  -3   0 8537.93   90.28
   1   3   0 8416.02   90.48
  -1  -3   0 8388.86   90.36
   1   3   0 8319.03   90.56
   1   3   0 8362.88   90.37
   1   3   0 8049.06   89.87
  -1  -3   0 8372.67   90.42
  -1  -3   0 8297.60   90.31
   1   3   0 8275.48   90.11
  -1  -3   0 8464.37   90.29
  -1  -3   0 8514.85   90.10
   1   3   0 8481.64   90.16
   1   3   0 8110.17   90.40
   1   3   0 8412.40   90.17
   1   3   0 8250.34   90.11
   1   3   0 8106.85   90.44
   1   3   0 8074.28   89.89
   1   3   0 8218.35   90.01
   1   3   0 8326.65   89.89
  -1  -3  -1 2253.23   25.93
  -1  -3  -1 2296.07   25.82
  -1  -3  -1 2359.79   26.23
  -1  -3  -1 2343.55   26.23
  -1  -3  -1 2362.28   26.18
   1   3   1 2313.69   26.13
   1   3   1 2300.99   26.29
   1   3   1 2328.93   26.27
  -1  -3  -1 2271.26   25.79
   1   3   1 2385.79   25.91
   1   3   1 2358.22   26.12
   1   3   1 2356.39   25.83
  -1  -3  -1 2381.98   26.22
   1   3   1 2372.43   26.34
   1   3   1 2260.97   26.22
   1   3   1 2303.07   26.35
  -1  -3  -1 2290.96   25.94
  -1  -3  -1 2263.74   25.80
  -1  -3  -1 2331.32   26.10
  -1  -3  -1 2255.31   25.11
   1   3   1 2285.63   25.16
   1   3   1 2334.01   26.09
  -1  -3  -1 2391.89   26.02
  -1  -3  -1 2350.62   25.86
   1   3   1 2274.24   25.67
   1   3   1 2376.03   26.09
   1   3   1 2380.57   26.06
  -1  -3  -1 2364.66   26.09
   1   3   1 2289.63   25.87
   1   3   1 2196.00   25.11
  -1  -3  -2   14.52    0.81
   1   3   2   15.09    0.83
   1   3   2   14.52    0.83
   1   3   2   14.36    0.76
  -1  -3  -2   13.41    0.77
  -1  -3  -2   14.37    0.84
   1   3   2   19.30    1.05
  -1  -3  -2   15.39    0.84
   1   3   2   15.52    0.87
   1   3   2   13.83    0.80
  -1  -3  -2   18.61    0.91
   1   3   2   19.34    1.00
   1   3   2   16.18    0.62
  -1  -3  -2   14.44    0.78
   1   3   2   12.98    0.53
  -1  -3  -2   14.36    0.85
   1   3   2   16.19    0.73
   1   3   2   15.73    0.85
   1   3   2   13.59    0.81
   1   3   2   18.53    1.02
   1   3   2   19.79    1.01
  -1  -3  -2   20.01    0.95
  -1  -3  -2   15.34    0.86
  -1  -3  -2   15.19    0.89
  -1  -3  -2   15.72    0.91
   1   3   3  544.93    7.51
   1   3   3  545.96    7.76
   1   3   3  536.35    7.57
   1   3   3  510.36    7.53
   1   3   3  548.22    7.76
   1   3   3  546.57    7.78
   1   3   3  515.57    6.64
  -1  -3  -3  532.82    7.40
   1   3   3  536.25    7.32
  -1  -3  -3  552.88    7.65
   1   3   3  517.44    7.03
   1   3   3  527.52    7.66
   1   3   3  560.66    6.93
  -1  -3  -3  529.47    7.42
  -1  -3  -3  551.46    7.57
  -1  -3  -3  553.34    7.55
   1   3   3  543.57    7.56
   1   3   3  530.13    7.54
   1   3   3  522.00    7.52
   1   3   3  570.45    7.69
  -1  -3  -3  521.00    7.37
  -1  -3  -3  553.40    7.38
  -1  -3  -3  557.04    7.77
  -1  -3  -3  553.64    7.57
   1   3   4    2.17    0.72
  -1  -3  -4    2.66    0.61
  -1  -3  -4    3.25    0.55
   1   3   4    1.94    0.60
  -1  -3  -4    2.57    0.61
   1   3   4    1.89    0.57
   1   3   4    2.08    0.71
   1   3   4    1.72    0.69
  -1  -3  -4    2.08    0.66
  -1  -3  -4    2.58    0.65
  -1  -3  -4    3.07    0.58
   1   3   4    2.00    0.55
  -1  -3  -4    3.07    0.61
   1   3   4    2.40    0.60
  -1  -3  -4    2.29    0.38
   1   3   4    1.96    0.56
  -1  -3  -4    2.61    0.56
  -1  -3  -4    2.35    0.48
  -1  -3  -4    2.74    0.65
   1   3   4    2.41    0.72
   1   3   4    2.11    0.69
   1   3   4    2.34    0.50
   1   3   4    2.11    0.62
   1   3   5  140.86    3.38
  -1  -3  -5  151.71    3.28
  -1  -3  -5  152.78    3.22
   1   3   5  145.38    3.70
   1   3   5  135.46    3.51
  -1  -3  -5  140.99    3.33
  -1  -3  -5  157.23    3.42
   1   3   5  151.99    3.37
   1   3   5  149.88    3.30
   1   3   5  137.25    3.66
   1   3   5  135.20    3.63
  -1  -3  -5  142.41    3.18
  -1  -3  -5  140.68    3.03
   1   3   5  138.80    3.71
   1   3   5  140.48    3.28
  -1  -3  -5  138.77    3.23
  -1  -3  -5  123.18    3.17
   1   3   5  147.70    3.69
  -1  -3  -5  134.43    3.25
   1   3   5  153.11    3.58
   1   3   6    2.39    0.80
  -1  -3  -6    2.01    0.73
   1   3   6    2.24    0.66
   1   3   6    2.64    0.64
  -1  -3  -6    2.29    0.54
  -1  -3  -6    2.24    0.70
   1   3   6    2.47    0.80
   1   3   6    1.60    0.80
  -1  -3  -6    2.14    0.62
  -1  -3  -6    1.96    0.55
   1   3   6    2.16    0.92
   1   3   6    2.63    0.91
  -1  -3  -6    1.40    0.66
   1   3   6    2.19    0.65
  -1  -3  -6    2.19    0.68
   1   3   6    1.92    0.76
  -1  -3  -6    1.93    0.65
   1   3   6    1.85    0.82
   1   3   7  249.71    5.40
   1   3   7  243.82    5.19
   1   3   7  221.01    5.47
   1   3   7  214.61    5.02
   1   3   7  259.28    5.95
   1   3   7  248.60    5.88
   1   3   7  258.97    5.80
  -1  -3  -7  245.72    5.41
  -1  -3  -7  212.35    5.01
   1   3   7  208.61    5.16
  -1  -3  -7  216.41    4.84
   1   3   7  213.11    5.51
   1   3   7  208.78    5.46
   1   3   7  259.05    5.90
   1   3   7  246.71    5.46
   1   3   7  215.33    5.34
   1   3   8  429.25    8.65
  -1  -3  -8  474.60    8.46
   1   3   8  377.13    8.00
  -1  -3  -8  393.74    7.83
  -1  -3  -8  509.80    8.67
   1   3   8  476.99    9.12
   1   3   8  528.29    9.37
   1   3   8  489.55    8.67
   1   3   8  403.52    8.41
   1   3   8  390.80    8.47
   1   3   8  481.44    8.64
   1   3   9   89.05    3.79
   1   3   9   86.71    3.78
   1   3   9   97.99    3.81
   1   3   9  121.07    4.24
   1   3   9  124.75    4.08
  -1  -3  -9  125.36    4.01
   1   3   9  118.03    4.18
  -1  -3  -9  109.55    3.53
   1   3  10    7.41    1.38
   1   3  10    7.19    1.37
   1   3  10    8.83    1.22
   1   3  10    6.76    1.44
  -1  -3 -10    9.73    1.29
  -1  -3 -10    6.53    1.17
   1   3  10    8.39    1.26
   1   3  10    8.04    1.32
   1   3  10    7.02    1.46
  -1  -3 -11   12.36    1.31
   1   3  11   13.92    1.32
   1   3  11   13.58    1.28
  -1  -3 -11   13.45    1.30
  -1  -3 -11   14.43    1.35
   1   3  11   10.44    1.40
   1   3  11   12.24    1.43
   1   3  11   10.84    1.27
  -1  -3 -11   13.34    1.22
   1   3  11   10.96    1.49
   1   3  11   11.28    1.43
   1   3  12    0.06    0.45
  -1  -3 -12   -0.02    0.51
  -1  -3 -12    0.16    0.54
   1   3  12   -0.14    0.64
   1   3  12    0.03    0.62
   1   3  12    0.06    0.61
   1   4 -13   -0.05    0.55
   1   4 -13   -0.13    0.54
   1   4 -12   12.73    1.38
  -1  -4  12   10.38    1.16
   1   4 -12   11.89    1.32
   1   4 -11   47.07    2.51
   1   4 -11   43.21    2.28
   1   4 -11   48.06    2.20
  -1  -4  10   19.89    1.64
   1   4 -10   22.18    1.67
  -1  -4  10   17.29    1.65
  -1  -4  10   20.22    1.76
   1   4 -10   16.24    1.71
   1   4 -10   15.86    1.55
   1   4 -10   21.26    1.63
   1   4  -9  303.23    7.06
   1   4  -9  304.65    7.12
   1   4  -9  277.41    6.51
   1   4  -9  353.12    6.96
  -1  -4   9  341.62    6.94
  -1  -4   9  322.23    6.95
  -1  -4   9  326.27    7.05
   1   4  -9  259.72    6.17
  -1  -4   9  333.89    7.15
   1   4  -8  492.95    9.17
   1   4  -8  521.52    9.75
   1   4  -8  526.81    9.69
   1   4  -8  605.09    9.78
   1   4  -8  535.72    8.79
  -1  -4   8  593.81    9.57
   1   4  -8  599.01    9.71
  -1  -4   8  548.82    9.50
  -1  -4   8  570.25    9.76
   1   4  -8  462.04    8.86
  -1  -4   8  583.72    9.93
  -1  -4   8  587.30    9.86
   1   4  -7  151.98    4.05
   1   4  -7  142.03    3.60
   1   4  -7  118.75    3.41
  -1  -4   7  143.96    3.95
   1   4  -7  155.54    4.07
   1   4  -7  127.43    3.92
   1   4  -7  125.46    3.66
   1   4  -7  133.14    3.96
   1   4  -7  122.78    3.56
  -1  -4   7  151.72    4.12
  -1  -4   7  152.19    3.99
   1   4  -6  100.99    3.15
   1   4  -6   94.59    2.85
   1   4  -6  104.43    3.19
  -1  -4   6  108.41    3.00
  -1  -4   6  110.73    3.13
   1   4  -6  106.53    2.95
   1   4  -6  116.42    3.32
  -1  -4   6  110.98    2.95
   1   4  -6  114.92    3.26
   1   4  -6   96.89    2.91
  -1  -4   6  113.84    3.12
  -1  -4   6  110.46    3.23
  -1  -4   5   34.46    1.56
  -1  -4   5   33.28    1.46
   1   4  -5   30.20    1.53
  -1  -4   5   32.43    1.59
  -1  -4   5   36.68    1.54
   1   4  -5   36.07    1.72
   1   4  -5   34.22    1.53
   1   4  -5   31.30    1.40
  -1  -4   5   34.93    1.43
   1   4  -5   31.06    1.46
   1   4  -5   31.80    1.63
   1   4  -5   31.92    1.51
   1   4  -4   65.44    1.96
   1   4  -4   66.55    2.15
  -1  -4   4   64.60    2.03
   1   4  -4   62.01    2.00
   1   4  -4   64.22    2.11
   1   4  -4   62.64    1.92
   1   4  -4   68.56    2.14
   1   4  -4   65.97    2.10
   1   4  -4   63.91    1.89
  -1  -4   4   69.10    1.89
  -1  -4   4   66.16    1.94
  -1  -4   4   65.07    1.77
   1   4  -4   63.31    2.09
   1   4  -4   63.57    2.03
   1   4  -4   68.49    2.03
  -1  -4   4   69.07    2.05
  -1  -4   3  404.33    5.68
  -1  -4   3  390.22    5.22
   1   4  -3  403.46    5.90
   1   4  -3  389.22    4.91
   1   4  -3  417.72    6.09
   1   4  -3  434.75    6.10
   1   4  -3  398.51    5.82
   1   4  -3  372.63    5.70
   1   4  -3  370.72    5.59
   1   4  -3  408.38    5.99
   1   4  -3  415.79    5.70
   1   4  -3  409.83    6.05
   1   4  -3  358.03    5.66
   1   4  -3  373.27    5.72
  -1  -4   3  390.48    5.27
  -1  -4   3  373.51    5.15
  -1  -4   3  369.78    4.85
  -1  -4   3  382.71    5.54
  -1  -4   3  379.74    5.36
  -1  -4   3  363.63    5.05
  -1  -4   3  421.71    6.00
  -1  -4   3  407.26    5.88
  -1  -4   3  393.08    5.71
  -1  -4   3  330.20    4.91
  -1  -4   3  322.21    4.73
   1   4  -2  485.96    7.07
   1   4  -2  495.19    6.68
  -1  -4   2  507.07    6.95
  -1  -4   2  503.90    6.80
   1   4  -2  517.52    6.72
  -1  -4   2  525.36    7.17
   1   4  -2  526.79    6.96
   1   4  -2  493.93    7.05
   1   4  -2  514.16    6.89
   1   4  -2  502.27    7.11
   1   4  -2  518.17    6.92
  -1  -4   2  501.14    6.63
  -1  -4   2  526.95    6.93
  -1  -4   2  537.57    6.76
   1   4  -2  492.85    6.50
  -1  -4   2  533.86    6.33
  -1  -4   2  536.05    6.65
  -1  -4   2  528.58    6.85
   1   4  -1 2161.10   25.33
   1   4  -1 2213.56   25.75
  -1  -4   1 2217.82   25.11
   1   4  -1 2249.37   25.92
   1   4  -1 2221.92   24.97
   1   4  -1 2280.89   25.24
  -1  -4   1 2268.77   25.69
  -1  -4   1 2176.83   25.44
   1   4  -1 2186.04   25.42
   1   4  -1 2222.59   25.16
   1   4  -1 2206.41   24.89
   1   4  -1 2213.99   25.76
  -1  -4   1 2318.35   25.62
  -1  -4   1 2292.49   24.77
   1   4  -1 2213.77   25.31
   1   4  -1 2254.89   25.76
   1   4  -1 2241.24   25.05
   1   4  -1 2234.33   25.47
   1   4  -1 2191.21   24.92
  -1  -4   1 2299.23   24.99
   1   4  -1 2277.40   24.92
  -1  -4   1 2257.69   25.03
   1   4  -1 2245.42   25.19
  -1  -4   1 2245.40   25.63
  -1  -4   1 2234.54   25.60
  -1  -4   1 2249.96   25.29
  -1  -4   0  486.04    6.32
   1   4   0  481.02    6.38
   1   4   0  474.48    6.28
   1   4   0  489.20    6.84
  -1  -4   0  474.03    6.33
   1   4   0  487.69    6.72
   1   4   0  487.10    6.16
  -1  -4   0  471.94    6.05
   1   4   0  481.48    6.27
  -1  -4   0  477.34    6.70
  -1  -4   0  490.39    6.69
   1   4   0  488.29    5.94
   1   4   0  465.09    5.72
   1   4   0  470.03    6.10
   1   4   0  466.79    5.74
   1   4   0  467.83    6.66
  -1  -4   0  482.78    6.33
   1   4   0  460.63    6.28
   1   4   0  475.30    6.50
  -1  -4   0  488.58    6.13
   1   4   0  477.98    6.67
   1   4   0  461.57    5.49
  -1  -4   0  479.38    6.45
  -1  -4   0  487.80    6.58
   1   4   0  481.57    6.19
   1   4   0  490.20    6.00
   1   4   0  472.51    5.96
  -1  -4   0  493.30    6.34
   1   4   0  488.31    5.69
  -1  -4   0  478.54    6.67
  -1  -4   0  481.03    6.59
   1   4   0  466.19    6.49
   1   4   0  482.58    6.13
  -1  -4   0  473.14    6.22
   1   4   0  489.00    6.70
  -1  -4   0  474.05    6.23
   1   4   0  472.88    6.10
  -1  -4  -1   49.28    1.48
   1   4   1   55.79    1.79
   1   4   1   54.83    1.79
  -1  -4  -1   51.17    1.42
   1   4   1   57.25    1.46
   1   4   1   56.85    1.57
   1   4   1   61.09    1.49
  -1  -4  -1   55.87    1.72
  -1  -4  -1   51.30    1.52
   1   4   1   54.25    1.77
   1   4   1   54.60    1.02
   1   4   1   54.16    1.01
  -1  -4  -1   49.79    1.48
   1   4   1   55.33    1.71
  -1  -4  -1   52.00    1.51
   1   4   1   61.35    1.71
  -1  -4  -1   53.73    1.45
  -1  -4  -1   56.85    1.67
   1   4   1   55.92    1.04
   1   4   1   56.84    1.65
  -1  -4  -1   56.23    1.58
   1   4   1   56.60    1.34
   1   4   1   50.81    0.87
   1   4   1   57.12    1.49
  -1  -4  -1   54.25    1.69
  -1  -4  -1   53.37    1.71
   1   4   2   43.33    1.64
  -1  -4  -2   40.44    1.34
   1   4   2   33.30    1.29
   1   4   2   32.99    1.37
   1   4   2   43.49    1.65
   1   4   2   43.59    1.60
   1   4   2   27.40    0.98
  -1  -4  -2   31.48    1.24
  -1  -4  -2   36.84    1.49
  -1  -4  -2   34.10    1.40
  -1  -4  -2   37.17    1.50
  -1  -4  -2   31.57    1.37
  -1  -4  -2   36.03    1.47
   1   4   2   34.02    1.34
   1   4   2   31.70    0.90
  -1  -4  -2   32.67    1.30
  -1  -4  -2   40.76    1.53
   1   4   2   49.61    1.44
   1   4   2   32.18    1.34
   1   4   2   28.85    1.28
   1   4   2   50.70    1.80
  -1  -4  -2   44.89    1.51
   1   4   2   43.32    1.56
   1   4   3   56.43    2.02
  -1  -4  -3   56.22    1.79
   1   4   3   56.77    1.90
   1   4   3   51.79    1.80
   1   4   3   56.98    2.02
   1   4   3   55.64    1.97
  -1  -4  -3   54.37    1.82
   1   4   3   59.82    2.13
  -1  -4  -3   55.65    1.82
  -1  -4  -3   57.18    1.77
  -1  -4  -3   57.09    1.85
  -1  -4  -3   54.98    1.91
   1   4   3   52.92    1.77
  -1  -4  -3   54.20    1.85
  -1  -4  -3   57.70    1.97
  -1  -4  -3   55.81    1.86
  -1  -4  -3   54.67    1.95
   1   4   3   52.23    1.44
   1   4   3   56.26    1.92
  -1  -4  -3   52.27    1.53
  -1  -4  -3   54.88    1.79
   1   4   3   53.12    1.84
   1   4   4   12.58    1.04
   1   4   4   11.30    1.02
  -1  -4  -4   12.09    0.94
   1   4   4   10.35    1.11
  -1  -4  -4   12.42    0.95
   1   4   4   10.57    1.11
  -1  -4  -4   10.35    1.00
   1   4   4   12.69    1.22
  -1  -4  -4   11.96    0.94
   1   4   4   11.56    0.81
   1   4   4   13.20    1.16
   1   4   4   11.71    1.12
  -1  -4  -4   12.54    1.03
  -1  -4  -4   10.23    0.95
  -1  -4  -4   12.26    0.96
  -1  -4  -4   11.06    1.04
  -1  -4  -4   12.09    0.97
   1   4   4   11.41    0.98
  -1  -4  -5   36.16    1.65
  -1  -4  -5   32.78    1.53
   1   4   5   33.29    1.88
   1   4   5   33.25    1.87
  -1  -4  -5   35.47    1.58
  -1  -4  -5   34.72    1.66
   1   4   5   33.46    1.92
  -1  -4  -5   31.80    1.67
   1   4   5   35.61    2.00
  -1  -4  -5   33.70    1.72
  -1  -4  -5   36.56    1.85
   1   4   5   33.00    1.78
   1   4   5   36.22    1.85
  -1  -4  -5   33.99    1.56
  -1  -4  -5   32.63    1.60
   1   4   5   35.84    1.83
   1   4   6    2.64    0.66
  -1  -4  -6    2.31    0.74
  -1  -4  -6    1.90    0.88
   1   4   6    1.90    1.02
   1   4   6    3.18    0.74
  -1  -4  -6    2.38    0.78
   1   4   6    2.63    0.83
  -1  -4  -6    3.78    0.82
   1   4   6    2.70    0.98
  -1  -4  -6    2.72    0.77
   1   4   6    1.45    0.93
  -1  -4  -6    2.52    0.66
  -1  -4  -6    2.19    0.69
   1   4   6    2.03    0.99
   1   4   6    2.19    0.87
   1   4   7   98.77    3.70
   1   4   7   94.85    3.42
  -1  -4  -7  103.32    3.49
   1   4   7  101.88    3.55
   1   4   7  104.24    3.73
   1   4   7   90.23    3.50
  -1  -4  -7   86.09    2.86
   1   4   7   88.26    3.51
   1   4   7   93.23    3.75
  -1  -4  -7   92.72    3.25
   1   4   7   91.65    3.60
  -1  -4  -7   88.27    2.88
  -1  -4  -7   92.39    3.07
   1   4   7   93.53    3.14
   1   4   7   91.29    3.39
  -1  -4  -8   87.83    3.18
   1   4   8   81.95    3.62
   1   4   8   76.43    3.26
   1   4   8   74.03    3.37
  -1  -4  -8   79.58    3.16
   1   4   8   93.59    3.60
   1   4   8   92.07    3.73
   1   4   8   88.43    3.34
  -1  -4  -9   24.75    1.74
  -1  -4  -9   23.84    1.68
  -1  -4  -9   28.70    1.87
   1   4   9   19.64    1.94
   1   4   9   29.02    2.02
   1   4   9   20.04    1.89
   1   4   9   20.98    1.82
   1   4   9   25.09    1.99
   1   4   9   18.45    2.00
   1   4  10    6.06    1.28
   1   4  10    9.88    1.21
   1   4  10    8.87    1.27
  -1  -4 -10    8.44    1.19
   1   4  10    7.27    1.42
  -1  -4 -10    8.17    1.19
   1   4  10    6.56    1.25
   1   4  10    9.15    1.27
   1   4  10    7.77    1.34
   1   4  10    8.15    1.36
   1   4  10    7.84    1.21
  -1  -4 -10    7.36    1.06
  -1  -4 -11    3.03    0.77
   1   4  11    4.06    0.79
   1   4  11    4.03    0.84
   1   4  11    3.13    1.00
  -1  -4 -11    4.56    0.86
  -1  -4 -11    4.22    0.80
   1   4  11    2.06    0.85
   1   4  11    3.25    0.96
   1   4  11    3.58    0.92
  -1  -4 -11    3.06    0.85
   1   4  11    4.28    1.00
  -1  -4 -12    0.38    0.48
   1   4  12   -0.36    0.55
   1   4  12    0.11    0.43
   1   4  12   -0.17    0.58
   1   5 -13    3.16    0.62
   1   5 -13    2.37    0.54
   1   5 -12   -0.60    0.78
   1   5 -12    0.03    0.69
  -1  -5  11    7.85    1.16
   1   5 -11    9.86    1.29
   1   5 -11    9.94    1.33
   1   5 -10   -0.59    0.80
  -1  -5  10   -0.04    0.74
  -1  -5   9  139.91    4.36
   1   5  -9  121.12    4.20
   1   5  -9  106.24    3.68
   1   5  -9  147.04    4.34
   1   5  -9  155.61    4.48
  -1  -5   9  132.87    4.31
  -1  -5   9  124.22    4.11
  -1  -5   9  123.62    4.01
  -1  -5   8   33.56    2.02
  -1  -5   8   35.75    2.11
  -1  -5   8   33.45    2.14
   1   5  -8   34.93    2.21
   1   5  -8   31.15    2.14
   1   5  -8   28.32    1.83
   1   5  -8   37.88    2.22
  -1  -5   8   35.87    2.23
   1   5  -8   36.41    2.18
   1   5  -8   33.71    1.87
  -1  -5   7   40.81    2.09
  -1  -5   7   42.69    2.10
  -1  -5   7   42.77    2.21
   1   5  -7   40.52    2.24
   1   5  -7   37.75    1.93
   1   5  -7   42.24    2.24
   1   5  -7   45.75    2.28
  -1  -5   7   45.22    2.31
   1   5  -7   34.33    1.85
   1   5  -7   42.14    2.04
   1   5  -7   42.22    2.24
   1   5  -6   50.03    2.15
  -1  -5   6   65.09    2.53
   1   5  -6   60.42    2.35
   1   5  -6   62.88    2.54
   1   5  -6   53.71    2.05
  -1  -5   6   61.56    2.44
   1   5  -6   62.32    2.51
  -1  -5   6   58.48    2.31
  -1  -5   6   56.37    2.19
   1   5  -6   53.05    2.34
   1   5  -6   54.39    2.37
   1   5  -6   46.12    1.98
   1   5  -5   54.47    2.19
   1   5  -5   55.00    2.18
   1   5  -5   57.84    2.32
   1   5  -5   57.59    2.20
  -1  -5   5   58.69    2.16
  -1  -5   5   54.77    1.96
  -1  -5   5   61.73    2.23
  -1  -5   5   61.05    2.31
  -1  -5   5   61.02    2.34
   1   5  -5   59.47    2.33
   1   5  -5   59.03    2.21
   1   5  -5   53.55    2.00
  -1  -5   4  170.22    3.58
  -1  -5   4  166.82    3.51
  -1  -5   4  163.88    3.33
   1   5  -4  179.02    3.89
   1   5  -4  185.89    4.00
   1   5  -4  171.71    3.65
   1   5  -4  158.94    3.83
   1   5  -4  151.19    3.37
  -1  -5   4  179.20    3.87
  -1  -5   4  183.52    3.94
   1   5  -4  158.53    3.51
   1   5  -4  157.72    3.59
   1   5  -4  156.99    3.57
   1   5  -4  164.83    3.67
  -1  -5   3   16.11    1.14
  -1  -5   3   15.73    1.11
  -1  -5   3   21.39    0.98
   1   5  -3   22.35    1.09
   1   5  -3   16.76    1.04
   1   5  -3   16.08    1.06
   1   5  -3   17.31    1.16
  -1  -5   3   16.40    1.09
  -1  -5   3   14.98    0.95
  -1  -5   3   16.82    1.02
   1   5  -3   18.92    1.20
   1   5  -3   14.81    1.04
   1   5  -3   15.11    1.10
  -1  -5   3   16.58    0.93
  -1  -5   2   24.63    0.89
  -1  -5   2   22.15    1.19
  -1  -5   2   22.57    1.14
   1   5  -2   23.87    1.28
   1   5  -2   20.78    1.13
   1   5  -2   23.60    1.25
   1   5  -2   23.56    0.92
  -1  -5   2   23.54    1.20
  -1  -5   2   22.92    1.20
   1   5  -2   24.47    1.08
   1   5  -2   23.44    1.03
   1   5  -2   23.06    1.16
  -1  -5   2   21.33    1.01
   1   5  -2   22.70    1.19
   1   5  -2   21.02    0.96
  -1  -5   2   26.64    1.05
  -1  -5   2   29.24    1.15
  -1  -5   2   23.80    1.01
   1   5  -1  621.17    8.39
   1   5  -1  631.77    8.04
  -1  -5   1  654.60    8.64
   1   5  -1  630.41    9.03
  -1  -5   1  653.09    8.29
   1   5  -1  630.28    8.12
  -1  -5   1  633.09    8.17
   1   5  -1  645.57    8.44
  -1  -5   1  647.50    8.68
  -1  -5   1  674.20    9.03
   1   5  -1  652.01    9.04
  -1  -5   1  664.18    8.75
   1   5  -1  693.90    9.14
   1   5  -1  657.95    8.23
   1   5  -1  632.75    8.34
   1   5  -1  612.13    7.93
   1   5  -1  638.23    7.81
   1   5  -1  680.87    8.64
  -1  -5   1  668.66    8.63
   1   5  -1  664.23    8.60
  -1  -5   1  648.74    8.95
  -1  -5   1  660.27    8.86
  -1  -5   1  652.01    8.53
   1   5   0  903.48   12.20
   1   5   0  917.84   11.73
  -1  -5   0  949.35   12.18
   1   5   0 1003.17   12.44
   1   5   0  934.36   12.76
   1   5   0  946.00   12.91
   1   5   0  944.26   12.03
  -1  -5   0 1020.83   12.88
  -1  -5   0 1014.02   12.81
   1   5   0 1031.02   12.09
   1   5   0 1054.63   11.98
   1   5   0  987.52   12.78
  -1  -5   0  937.52   12.09
   1   5   0  946.12   12.01
  -1  -5   0 1077.76   12.73
  -1  -5   0  999.59   12.53
   1   5   0  985.79   12.15
   1   5   0  972.18   11.84
  -1  -5   0  965.58   12.19
   1   5   0 1034.66   12.65
   1   5   0 1060.42   12.01
  -1  -5   0 1012.74   12.83
   1   5   0 1064.84   11.98
   1   5   0 1046.42   12.63
  -1  -5   0 1050.42   11.97
   1   5   0 1004.52   11.67
  -1  -5  -1   79.31    2.08
   1   5   1   69.63    2.09
  -1  -5  -1   71.44    2.09
  -1  -5  -1   71.50    1.83
   1   5   1   80.35    2.13
  -1  -5  -1   68.91    1.95
   1   5   1   61.71    1.82
  -1  -5  -1   68.63    1.90
   1   5   1   65.36    2.19
   1   5   1   67.97    1.58
  -1  -5  -1   68.34    2.09
  -1  -5  -1   67.53    2.16
   1   5   1   69.96    1.94
  -1  -5  -1   72.60    2.15
  -1  -5  -1   68.63    2.17
   1   5   1   69.14    1.76
   1   5   1   69.66    1.86
   1   5   1   61.18    1.78
   1   5   1   66.04    2.12
  -1  -5  -1   67.34    1.92
   1   5   1   69.02    2.21
   1   5   1   67.51    2.04
   1   5   1   71.16    1.83
   1   5   2   51.52    1.92
  -1  -5  -2   50.44    1.78
  -1  -5  -2   52.79    1.77
   1   5   2   49.89    1.99
   1   5   2   48.80    1.97
  -1  -5  -2   47.04    1.75
   1   5   2   50.00    2.09
   1   5   2   47.59    1.89
  -1  -5  -2   59.59    1.79
   1   5   2   63.22    2.02
  -1  -5  -2   61.06    1.93
  -1  -5  -2   51.13    1.79
  -1  -5  -2   63.05    2.08
   1   5   2   64.15    2.06
   1   5   2   57.05    1.72
  -1  -5  -2   62.57    2.06
   1   5   2   60.38    1.82
  -1  -5  -2   57.57    2.02
   1   5   2   58.97    1.87
  -1  -5  -2   60.93    2.10
  -1  -5  -2   61.53    2.09
  -1  -5  -2   51.21    1.85
   1   5   3   37.41    1.79
   1   5   3   38.49    1.67
   1   5   3   41.36    1.68
   1   5   3   37.11    1.87
  -1  -5  -3   34.01    1.63
  -1  -5  -3   39.96    1.59
  -1  -5  -3   36.53    1.60
   1   5   3   36.55    1.73
   1   5   3   36.97    1.78
  -1  -5  -3   39.01    1.69
  -1  -5  -3   38.60    1.78
  -1  -5  -3   38.80    1.81
  -1  -5  -3   38.85    1.68
  -1  -5  -3   35.09    1.62
  -1  -5  -3   34.31    1.57
  -1  -5  -3   37.17    1.40
   1   5   3   36.96    1.68
   1   5   3   41.13    1.60
  -1  -5  -3   39.17    1.72
  -1  -5  -4   23.75    1.43
  -1  -5  -4   25.23    1.45
  -1  -5  -4   24.96    1.55
  -1  -5  -4   26.19    1.37
  -1  -5  -4   23.12    1.38
  -1  -5  -4   23.04    1.35
   1   5   4   25.80    1.51
   1   5   4   21.90    1.48
   1   5   4   24.22    1.57
  -1  -5  -4   25.27    1.38
   1   5   4   27.73    1.56
  -1  -5  -4   25.35    1.38
  -1  -5  -4   21.77    1.46
   1   5   4   21.83    1.56
   1   5   4   21.81    1.52
   1   5   4   25.16    1.46
  -1  -5  -4   23.66    1.41
   1   5   4   23.86    1.55
  -1  -5  -4   22.96    1.42
   1   5   4   24.33    1.57
  -1  -5  -5    0.58    0.70
  -1  -5  -5    0.38    0.42
   1   5   5    0.11    0.82
  -1  -5  -5    0.44    0.64
  -1  -5  -5    0.37    0.63
  -1  -5  -5   -0.22    0.57
  -1  -5  -5    0.29    0.62
   1   5   5   -0.11    0.70
   1   5   5    0.33    0.79
  -1  -5  -5    0.23    0.61
   1   5   5   -0.27    0.84
  -1  -5  -5    0.67    0.77
   1   5   5   -0.07    0.78
   1   5   5   -0.10    0.63
   1   5   5    0.18    0.56
   1   5   5    0.28    0.75
  -1  -5  -5    0.26    0.67
   1   5   5    0.98    0.65
   1   5   6    5.10    1.16
  -1  -5  -6    5.97    0.91
  -1  -5  -6    7.55    1.02
   1   5   6   11.24    1.25
  -1  -5  -6    7.17    1.17
   1   5   6    6.61    1.34
   1   5   6    7.38    1.26
   1   5   6    8.32    1.34
  -1  -5  -6    8.32    1.06
  -1  -5  -6    8.61    1.10
   1   5   6    8.99    1.26
   1   5   6    8.17    1.30
   1   5   6    6.95    1.18
  -1  -5  -6   10.94    1.28
   1   5   6    8.77    1.19
   1   5   7   27.04    2.00
   1   5   7   24.52    1.83
   1   5   7   15.24    1.67
   1   5   7   21.31    1.78
   1   5   7   26.33    1.84
  -1  -5  -7   23.42    1.84
  -1  -5  -7   18.52    1.56
   1   5   7   14.92    1.74
  -1  -5  -7   12.93    1.27
   1   5   7   18.05    1.75
   1   5   7   15.39    1.64
  -1  -5  -7   15.20    1.40
   1   5   7   14.45    1.74
   1   5   7   16.68    1.79
  -1  -5  -7   15.86    1.35
   1   5   8   21.88    1.93
   1   5   8   18.70    1.93
   1   5   8   31.81    2.21
   1   5   8   26.05    1.91
  -1  -5  -8   31.85    1.91
   1   5   8   27.85    2.00
   1   5   8   20.18    1.95
   1   5   8   21.20    1.92
   1   5   8   20.91    1.79
  -1  -5  -8   27.93    1.93
   1   5   8   19.16    1.82
   1   5   8   17.47    1.92
   1   5   9    9.06    1.46
  -1  -5  -9   12.11    1.34
   1   5   9   11.18    1.36
   1   5   9    9.52    1.44
   1   5   9    6.11    1.39
   1   5   9    8.23    1.34
   1   5   9   12.11    1.44
   1   5  10    0.48    0.67
   1   5  10    0.77    0.70
   1   5  10    0.68    0.76
  -1  -5 -10    0.19    0.72
  -1  -5 -10    0.80    0.65
   1   5  10    0.08    0.83
   1   5  10   -0.50    0.99
  -1  -5 -10   -0.12    0.82
   1   5  10    1.54    0.92
   1   5  10    0.17    0.87
   1   5  11    4.52    0.77
   1   5  11    1.95    0.82
  -1  -5 -11    3.07    0.79
   1   5  11    3.09    0.87
  -1  -5 -11    4.25    0.73
  -1  -5 -11    4.37    0.72
   1   5  11    1.97    0.78
   1   5  11    1.96    0.86
   1   5  11    2.36    0.80
  -1  -5 -12    1.81    0.47
   1   6 -12    1.64    0.71
   1   6 -11    0.22    0.64
   1   6 -11    0.03    0.67
   1   6 -11   -0.76    0.83
   1   6 -10   18.86    1.58
   1   6 -10   19.41    1.62
   1   6  -9   20.20    1.52
   1   6  -9   22.77    1.84
   1   6  -9   18.92    1.75
   1   6  -9   22.77    1.86
  -1  -6   9   21.19    1.74
  -1  -6   8   38.96    2.29
  -1  -6   8   34.58    2.10
   1   6  -8   36.00    2.28
   1   6  -8   38.21    2.08
  -1  -6   8   41.12    2.31
   1   6  -7   59.86    2.74
   1   6  -7   52.03    2.43
  -1  -6   7   51.91    2.45
  -1  -6   7   47.02    2.29
  -1  -6   7   48.84    2.45
   1   6  -7   41.59    2.30
   1   6  -7   43.95    2.33
   1   6  -7   55.24    2.64
   1   6  -7   36.30    2.01
  -1  -6   7   55.33    2.67
   1   6  -6    0.10    0.56
   1   6  -6    0.34    0.71
   1   6  -6    0.34    0.70
   1   6  -6    0.47    0.62
  -1  -6   6    0.42    0.67
   1   6  -6   -0.15    0.52
   1   6  -6   -0.04    0.66
   1   6  -6    0.04    0.70
  -1  -6   6   -0.27    0.72
  -1  -6   6   -0.04    0.63
  -1  -6   6   -0.19    0.77
  -1  -6   5    7.33    1.05
  -1  -6   5    8.23    1.12
   1   6  -5    9.89    1.11
   1   6  -5   16.45    1.38
  -1  -6   5    6.20    0.95
   1   6  -5    7.12    0.88
   1   6  -5    8.59    1.10
   1   6  -5    9.39    1.12
   1   6  -5    8.40    1.06
   1   6  -5    9.49    1.10
   1   6  -5   16.17    1.39
   1   6  -4    2.83    0.71
   1   6  -4    1.91    0.62
   1   6  -4    3.77    0.79
   1   6  -4    1.93    0.62
  -1  -6   4    3.78    0.72
  -1  -6   4    2.41    0.74
   1   6  -4    2.46    0.69
   1   6  -4    3.62    0.82
  -1  -6   4    2.97    0.78
   1   6  -4    2.35    0.64
   1   6  -3  169.66    3.73
   1   6  -3  174.15    3.97
   1   6  -3  170.23    3.84
  -1  -6   3  150.11    3.11
  -1  -6   3  162.96    3.76
  -1  -6   3  152.39    3.55
  -1  -6   3  129.05    3.13
   1   6  -3  133.24    3.33
   1   6  -3  138.65    3.13
  -1  -6   3  147.90    3.61
  -1  -6   2   87.62    2.35
   1   6  -2   80.19    2.59
   1   6  -2   77.02    2.30
   1   6  -2   77.51    2.56
   1   6  -2   78.35    2.35
   1   6  -2   86.66    2.50
   1   6  -2   83.26    2.44
  -1  -6   2  100.31    2.41
  -1  -6   2   84.23    2.57
  -1  -6   2   81.16    2.38
  -1  -6   2   83.97    2.52
  -1  -6   2   97.92    2.25
   1   6  -2   80.78    2.13
  -1  -6   1 1193.44   15.54
  -1  -6   1 1179.16   14.54
  -1  -6   1 1239.24   15.67
  -1  -6   1 1268.31   15.74
   1   6  -1 1165.31   15.63
  -1  -6   1 1175.10   15.09
  -1  -6   1 1230.91   15.28
   1   6  -1 1085.37   14.76
   1   6  -1 1174.00   15.45
   1   6  -1 1154.99   15.42
  -1  -6   1 1198.06   15.10
   1   6  -1 1268.88   14.99
   1   6  -1 1301.36   15.81
   1   6  -1 1137.75   15.62
   1   6  -1 1291.85   15.23
   1   6  -1 1280.04   15.01
   1   6   0 1022.32   13.80
  -1  -6   0 1081.59   13.89
  -1  -6   0 1052.05   13.84
  -1  -6   0 1028.64   13.81
   1   6   0 1046.55   13.38
   1   6   0 1155.21   13.84
   1   6   0  924.99   12.90
   1   6   0 1078.81   13.58
  -1  -6   0 1096.66   13.72
   1   6   0 1029.08   13.81
   1   6   0  981.67   13.94
   1   6   0 1142.08   13.64
  -1  -6   0 1015.73   13.07
   1   6   0  990.09   13.81
  -1  -6   0  991.58   13.31
  -1  -6   0  998.99   13.26
  -1  -6   0 1013.72   12.96
   1   6   1  476.45    7.67
   1   6   1  582.10    7.68
   1   6   1  523.81    7.66
  -1  -6  -1  530.70    7.69
   1   6   1  541.79    7.93
  -1  -6  -1  451.63    7.33
  -1  -6  -1  457.68    7.34
   1   6   1  414.07    6.98
   1   6   1  497.09    6.93
   1   6   1  456.23    7.83
   1   6   1  419.59    6.97
   1   6   1  453.62    7.65
  -1  -6  -1  455.19    7.19
   1   6   1  541.50    7.21
  -1  -6  -1  521.06    7.97
   1   6   1  418.31    7.50
   1   6   1  497.36    7.43
  -1  -6  -1  504.58    7.76
  -1  -6  -1  511.12    7.88
  -1  -6  -1  504.95    7.87
  -1  -6  -2   83.62    2.48
   1   6   2   86.69    2.84
   1   6   2   88.38    2.81
  -1  -6  -2   85.42    2.54
   1   6   2   79.42    2.32
   1   6   2   85.73    2.36
   1   6   2   89.21    2.80
   1   6   2   87.92    2.71
   1   6   2   88.15    2.59
  -1  -6  -2   87.58    2.71
   1   6   2   82.85    2.40
   1   6   2   84.83    2.64
  -1  -6  -2   85.51    2.77
  -1  -6  -2   84.97    2.75
  -1  -6  -2   92.40    2.75
  -1  -6  -2   90.19    2.74
  -1  -6  -2   85.49    2.58
  -1  -6  -2   90.48    2.64
   1   6   2   87.74    2.46
   1   6   3  431.69    7.23
  -1  -6  -3  452.69    7.48
  -1  -6  -3  384.82    6.84
  -1  -6  -3  386.44    6.76
   1   6   3  376.96    7.16
  -1  -6  -3  379.81    6.83
   1   6   3  371.64    7.06
  -1  -6  -3  385.72    6.77
   1   6   3  381.15    7.27
  -1  -6  -3  395.38    6.76
   1   6   3  452.51    7.06
   1   6   3  382.94    7.27
  -1  -6  -3  424.75    7.38
  -1  -6  -3  424.11    7.16
  -1  -6  -3  412.60    7.07
  -1  -6  -3  438.06    7.47
   1   6   3  447.14    7.35
  -1  -6  -4   50.78    2.24
   1   6   4   50.99    2.55
  -1  -6  -4   52.95    2.18
  -1  -6  -4   53.31    2.29
  -1  -6  -4   58.40    2.18
  -1  -6  -4   57.71    2.50
   1   6   4   51.99    2.45
  -1  -6  -4   60.42    2.25
   1   6   4   60.59    2.39
  -1  -6  -4   58.09    2.27
   1   6   4   50.35    2.43
  -1  -6  -4   55.90    2.27
   1   6   4   50.03    2.31
  -1  -6  -4   53.85    2.23
   1   6   4   52.88    2.48
   1   6   4   60.55    2.47
   1   6   4   62.66    2.51
  -1  -6  -5   51.63    2.32
   1   6   5   61.18    2.67
  -1  -6  -5   51.38    2.30
   1   6   5   46.54    2.44
  -1  -6  -5   59.54    2.66
   1   6   5   45.95    2.50
  -1  -6  -5   43.82    2.26
   1   6   5   50.37    2.52
   1   6   5   57.81    2.54
   1   6   5   57.16    2.43
   1   6   5   43.71    2.30
  -1  -6  -5   48.27    2.16
  -1  -6  -5   46.81    2.23
   1   6   5   44.49    2.38
  -1  -6  -5   44.78    2.09
  -1  -6  -5   48.57    2.24
  -1  -6  -6   35.61    2.06
   1   6   6   34.72    2.25
  -1  -6  -6   30.83    1.80
  -1  -6  -6   30.74    1.89
  -1  -6  -6   44.33    2.41
  -1  -6  -6   31.51    1.85
  -1  -6  -6   33.61    1.98
   1   6   6   34.47    2.26
   1   6   6   40.31    2.25
   1   6   6   45.10    2.42
   1   6   6   44.61    2.38
   1   6   6   30.98    2.14
   1   6   6   36.29    2.30
   1   6   6   34.06    2.34
  -1  -6  -7  225.82    5.60
   1   6   7  164.39    5.11
  -1  -6  -7  155.40    4.36
   1   6   7  203.24    5.11
  -1  -6  -7  151.00    4.31
   1   6   7  246.93    5.96
   1   6   7  221.99    5.56
   1   6   7  173.95    5.17
   1   6   7  177.42    5.22
   1   6   8   84.95    3.58
  -1  -6  -8  109.21    3.75
   1   6   8   83.68    3.70
   1   6   8   88.25    3.68
  -1  -6  -8  119.02    3.52
   1   6   8  117.89    3.91
   1   6   8  111.35    3.68
   1   6   8   81.74    3.48
   1   6   9    6.54    1.18
  -1  -6  -9    9.82    1.10
  -1  -6  -9   10.08    1.12
   1   6   9   10.65    1.36
   1   6   9    6.11    1.31
   1   6   9    6.95    1.28
   1   6   9    6.68    1.26
   1   6   9    5.37    1.18
  -1  -6 -10   16.75    1.22
   1   6  10   11.18    1.24
   1   6  10   13.79    1.37
  -1  -6 -10   13.71    1.35
   1   6  10   13.51    1.37
  -1  -6 -10   18.67    1.46
   1   6  10   11.40    1.24
   1   6  10   17.79    1.45
   1   6  10   19.11    1.41
   1   6  11   20.08    1.31
  -1  -6 -11   20.45    1.28
  -1  -6 -11   28.93    1.35
   1   6  11   27.94    1.34
   1   7 -12    1.04    0.57
   1   7 -11    0.06    0.73
   1   7 -11    0.40    0.66
  -1  -7  10    9.81    1.20
   1   7 -10   10.42    1.26
   1   7 -10   11.20    1.29
   1   7 -10   14.25    1.41
   1   7  -9  125.21    4.07
  -1  -7   9  117.91    3.89
  -1  -7   9  116.99    3.79
   1   7  -8  110.30    3.84
  -1  -7   8  101.81    3.66
  -1  -7   8   95.50    3.47
   1   7  -8  104.49    3.73
   1   7  -8   97.65    3.44
  -1  -7   7   39.74    2.30
  -1  -7   7   42.15    2.28
   1   7  -7   41.31    2.38
   1   7  -7   39.46    2.24
   1   7  -6   68.05    2.87
   1   7  -6   65.09    2.89
   1   7  -6   63.62    2.77
   1   7  -6   56.46    2.45
  -1  -7   6   65.44    2.80
  -1  -7   6   65.58    2.66
   1   7  -6   56.29    2.50
   1   7  -6   54.85    2.59
   1   7  -5  375.38    7.16
   1   7  -5  364.14    7.25
  -1  -7   5  369.05    6.98
  -1  -7   5  373.88    6.81
   1   7  -5  353.65    6.89
  -1  -7   5  370.00    7.26
   1   7  -5  370.73    7.13
   1   7  -5  386.05    7.32
   1   7  -5  313.95    6.89
   1   7  -5  296.17    6.20
  -1  -7   4  108.59    3.29
  -1  -7   4  104.68    3.36
  -1  -7   4  106.46    3.34
   1   7  -4  114.54    3.51
  -1  -7   4  113.09    3.53
   1   7  -4  115.98    3.42
   1   7  -4  108.92    3.50
   1   7  -4  117.23    3.40
   1   7  -4  117.90    3.62
   1   7  -4  116.63    3.45
  -1  -7   3   51.28    1.84
   1   7  -3   55.49    2.37
   1   7  -3   54.22    2.31
   1   7  -3   55.32    2.15
  -1  -7   3   50.43    2.26
   1   7  -3   50.26    2.30
   1   7  -3   53.51    2.14
  -1  -7   3   50.44    2.22
   1   7  -3   43.37    1.91
   1   7  -3   52.52    2.31
  -1  -7   3   42.52    1.85
   1   7  -2   32.93    1.67
  -1  -7   2   33.17    1.51
  -1  -7   2   35.21    1.83
   1   7  -2   34.34    1.89
   1   7  -2   31.37    1.78
   1   7  -2   31.98    1.53
  -1  -7   2   33.68    1.86
  -1  -7   2   37.86    1.63
   1   7  -2   32.08    1.55
  -1  -7   2   38.96    1.84
   1   7  -1  741.20   11.24
   1   7  -1  740.27   11.21
  -1  -7   1  744.75   10.82
  -1  -7   1  716.87   10.80
  -1  -7   1  759.02   10.74
  -1  -7   1  815.37   11.20
   1   7  -1  878.48   11.79
   1   7  -1  894.06   12.27
  -1  -7   1  801.65   10.70
  -1  -7   1  818.31   11.70
  -1  -7   1  789.64   11.58
  -1  -7   1  803.67   11.62
   1   7   0  934.21   11.88
  -1  -7   0  827.44   11.15
  -1  -7   0  849.99   11.66
  -1  -7   0  820.66   11.92
   1   7   0  756.15   11.53
   1   7   0  710.30   11.80
  -1  -7   0  760.87   11.11
  -1  -7   0  710.00   11.04
  -1  -7   0  723.45   11.04
  -1  -7   0  820.00   11.87
   1   7   0  875.41   11.50
  -1  -7   0  865.43   11.62
   1   7   1  118.57    3.49
   1   7   1  106.36    3.44
   1   7   1  175.56    3.75
   1   7   1  151.00    3.63
  -1  -7  -1  156.41    3.72
  -1  -7  -1  154.62    3.53
   1   7   1  130.43    3.68
  -1  -7  -1  118.64    3.35
  -1  -7  -1  113.95    3.25
   1   7   1   98.74    3.33
  -1  -7  -1  123.37    3.32
   1   7   1  115.41    3.63
  -1  -7  -1  136.66    3.77
  -1  -7  -1  138.33    3.79
  -1  -7  -1  144.51    3.76
  -1  -7  -1  122.74    3.17
  -1  -7  -1  162.43    3.89
   1   7   1  162.95    3.79
  -1  -7  -2  255.10    5.11
   1   7   2  238.71    5.48
  -1  -7  -2  292.19    5.77
  -1  -7  -2  254.87    5.32
  -1  -7  -2  257.68    5.41
   1   7   2  246.53    5.52
   1   7   2  254.89    5.73
  -1  -7  -2  278.45    5.68
   1   7   2  251.96    5.45
  -1  -7  -2  261.98    5.38
  -1  -7  -2  271.55    5.68
  -1  -7  -2  268.91    5.72
  -1  -7  -2  262.97    5.52
  -1  -7  -2  270.39    5.71
   1   7   2  282.41    5.63
   1   7   3  554.74   10.19
   1   7   3  590.64   10.46
  -1  -7  -3  637.53   10.14
   1   7   3  732.33   10.33
   1   7   3  751.32   10.88
  -1  -7  -3  743.82   10.96
   1   7   3  615.07   10.68
  -1  -7  -3  626.02    9.95
  -1  -7  -3  667.29   10.37
  -1  -7  -3  684.15   10.72
  -1  -7  -3  664.91   10.37
  -1  -7  -3  588.84    9.90
  -1  -7  -3  622.26   10.09
  -1  -7  -3  692.12   10.55
  -1  -7  -4   62.29    2.61
  -1  -7  -4   64.01    2.58
   1   7   4   63.38    2.88
  -1  -7  -4   68.00    2.54
  -1  -7  -4   59.63    2.59
  -1  -7  -4   58.33    2.49
  -1  -7  -4   65.18    2.87
  -1  -7  -4   65.21    2.63
   1   7   4   53.83    2.62
  -1  -7  -4   59.05    2.50
   1   7   4   52.18    2.61
   1   7   4   58.58    2.75
   1   7   5    0.04    0.80
   1   7   5    0.36    0.90
  -1  -7  -5    0.63    0.68
   1   7   5    0.17    0.90
  -1  -7  -5   -0.28    0.84
  -1  -7  -5    0.18    0.84
   1   7   5    1.27    0.96
  -1  -7  -5    0.26    0.85
   1   7   5    0.53    0.71
   1   7   5    1.18    0.79
  -1  -7  -5    0.50    0.79
  -1  -7  -5    0.04    0.83
   1   7   6   12.23    1.55
  -1  -7  -6   19.37    1.75
  -1  -7  -6   12.46    1.27
   1   7   6   14.48    1.61
   1   7   6   14.75    1.69
   1   7   6   19.22    1.70
   1   7   6   19.05    1.70
  -1  -7  -6   15.53    1.51
  -1  -7  -6   13.11    1.33
  -1  -7  -6   14.05    1.41
   1   7   7   63.67    2.92
   1   7   7   47.60    2.69
  -1  -7  -7   64.17    2.95
  -1  -7  -7   44.84    2.28
   1   7   7   46.74    2.60
  -1  -7  -7   60.16    2.37
  -1  -7  -7   49.88    2.49
   1   7   7   43.69    2.55
   1   7   8   16.92    1.62
   1   7   8   21.08    1.84
   1   7   8   18.81    1.69
   1   7   8   21.82    1.89
  -1  -7  -8   27.17    1.61
   1   7   8   32.09    2.06
   1   7   8   28.18    1.91
  -1  -7  -8   29.92    1.91
   1   7   9    1.06    0.83
   1   7   9    0.66    0.73
  -1  -7  -9    1.36    0.57
   1   7   9    1.01    0.72
   1   7   9    1.60    0.74
   1   7   9    1.88    0.77
   1   7   9    0.50    0.76
   1   7   9    0.90    0.75
  -1  -7 -10   31.10    1.63
  -1  -7 -10   24.80    1.49
   1   7  10   22.87    1.54
   1   7  10   32.90    1.61
  -1  -7 -11    7.97    0.69
   1   8 -11    0.51    0.55
   1   8 -10   -0.20    0.73
   1   8 -10   -0.03    0.64
  -1  -8  10   -0.34    0.68
   1   8  -9   41.40    2.21
   1   8  -9   38.97    2.01
   1   8  -9   45.14    2.30
  -1  -8   8  126.40    4.05
  -1  -8   8  126.62    4.13
   1   8  -8  138.70    4.26
  -1  -8   7   42.34    2.40
   1   8  -7   46.27    2.45
   1   8  -7   41.88    2.35
   1   8  -7   43.31    2.40
  -1  -8   7   38.63    2.30
   1   8  -6   62.75    2.68
  -1  -8   6   65.98    2.98
  -1  -8   6   67.78    2.90
   1   8  -6   68.89    3.06
   1   8  -6   73.05    2.99
   1   8  -5  408.82    7.95
  -1  -8   5  400.12    7.95
  -1  -8   5  403.26    8.01
  -1  -8   5  423.86    7.93
  -1  -8   5  413.47    8.11
   1   8  -5  436.24    8.37
   1   8  -5  435.17    8.01
   1   8  -5  430.57    7.97
   1   8  -5  443.86    8.46
   1   8  -4  265.52    6.05
  -1  -8   4  258.23    5.87
  -1  -8   4  249.20    5.81
  -1  -8   4  252.58    5.90
  -1  -8   4  251.53    5.62
   1   8  -4  276.34    6.12
   1   8  -4  269.14    5.68
   1   8  -4  256.17    5.87
   1   8  -4  260.14    5.62
   1   8  -4  263.15    6.06
  -1  -8   3   68.55    2.43
   1   8  -3   73.37    2.91
   1   8  -3   72.09    2.58
  -1  -8   3   73.19    2.91
  -1  -8   3   69.94    2.84
  -1  -8   3   66.03    2.83
   1   8  -3   76.65    3.06
   1   8  -3   76.40    2.65
   1   8  -3   76.29    2.97
   1   8  -3   77.50    2.99
   1   8  -2   -0.08    0.71
   1   8  -2    0.44    0.66
  -1  -8   2    0.50    0.76
  -1  -8   2    0.07    0.74
   1   8  -2   -0.33    0.66
  -1  -8   2    0.04    0.82
  -1  -8   2    0.11    0.79
  -1  -8   2   -0.76    0.95
  -1  -8   2    2.29    0.70
  -1  -8   1   12.97    1.15
  -1  -8   1   13.17    1.37
  -1  -8   1   14.98    1.50
  -1  -8   1   15.73    1.36
  -1  -8   1   12.48    1.22
  -1  -8   1   11.24    1.10
   1   8  -1   14.29    1.17
   1   8  -1   14.66    1.28
   1   8  -1   12.03    1.21
   1   8  -1   17.56    1.54
   1   8  -1   16.19    1.39
   1   8  -1   15.68    1.36
  -1  -8   1   15.67    1.50
  -1  -8   1   14.41    1.46
  -1  -8   1   15.81    1.28
   1   8   0   49.70    2.39
  -1  -8   0   66.07    2.75
  -1  -8   0   47.13    2.18
  -1  -8   0   50.37    2.20
  -1  -8   0   65.46    2.57
  -1  -8   0   52.33    2.20
   1   8   0   55.99    2.39
   1   8   0   57.50    2.43
   1   8   0   77.82    3.01
   1   8   0   70.30    2.58
  -1  -8   0   61.68    2.68
  -1  -8   0   61.30    2.62
   1   8   0   66.91    2.44
  -1  -8   0   51.90    2.39
   1   8   0   46.79    2.38
  -1  -8   0   66.57    2.51
  -1  -8  -1   25.28    1.65
  -1  -8  -1   25.30    1.63
  -1  -8  -1   24.94    1.61
   1   8   1   23.42    1.67
  -1  -8  -1   26.55    1.70
  -1  -8  -1   26.37    1.67
   1   8   1   22.26    1.80
  -1  -8  -1   26.42    1.77
   1   8   1   24.64    1.60
   1   8   1   21.35    1.64
  -1  -8  -1   25.47    1.78
   1   8   1   21.36    1.59
  -1  -8  -1   24.20    1.47
  -1  -8  -1   25.06    1.74
  -1  -8  -1   24.59    1.77
  -1  -8  -1   26.65    1.83
  -1  -8  -2  273.61    5.65
  -1  -8  -2  264.38    5.88
  -1  -8  -2  261.11    5.77
  -1  -8  -2  298.68    6.26
  -1  -8  -2  322.73    6.60
   1   8   2  275.83    6.09
   1   8   2  286.41    6.26
   1   8   2  262.71    6.12
  -1  -8  -2  283.02    6.09
  -1  -8  -2  312.20    6.38
   1   8   2  334.01    6.39
  -1  -8  -2  276.15    5.89
   1   8   2  259.65    6.27
   1   8   2  236.06    5.90
  -1  -8  -2  333.35    6.54
   1   8   3  152.52    4.36
   1   8   3  146.92    4.40
  -1  -8  -3  160.45    4.43
   1   8   3  133.29    4.29
  -1  -8  -3  177.73    4.64
  -1  -8  -3  185.69    4.96
  -1  -8  -3  180.94    4.70
   1   8   3  205.10    4.93
  -1  -8  -3  201.43    5.04
  -1  -8  -3  153.64    4.30
  -1  -8  -3  144.84    4.17
  -1  -8  -3  161.38    4.24
  -1  -8  -3  161.81    4.37
   1   8   3  147.14    4.56
  -1  -8  -4   14.33    1.44
   1   8   4   22.50    1.58
   1   8   4   23.12    1.79
   1   8   4   16.01    1.48
   1   8   4   13.67    1.48
  -1  -8  -4   17.20    1.55
  -1  -8  -4   16.92    1.53
   1   8   4   14.26    1.48
   1   8   4   13.78    1.52
  -1  -8  -4   19.68    1.75
  -1  -8  -4   17.80    1.51
   1   8   5    2.81    0.82
  -1  -8  -5    1.41    0.78
   1   8   5    2.75    0.98
  -1  -8  -5    1.77    0.87
   1   8   5    1.32    0.96
  -1  -8  -5    3.00    0.92
   1   8   5    2.65    0.79
   1   8   5    2.64    0.89
  -1  -8  -5    1.55    0.88
   1   8   6    0.40    0.80
  -1  -8  -6    1.24    0.73
   1   8   6    1.35    0.71
   1   8   6    1.30    0.84
  -1  -8  -6    0.95    0.69
  -1  -8  -6    0.66    0.76
  -1  -8  -6    1.91    0.87
   1   8   6    1.74    0.81
   1   8   6    0.34    1.01
  -1  -8  -7    1.13    0.66
   1   8   7    0.74    0.75
  -1  -8  -7    0.81    0.71
   1   8   7    0.60    0.92
   1   8   7    1.22    0.76
   1   8   7    1.65    0.75
   1   8   8    0.33    0.66
   1   8   8   -0.57    0.90
   1   8   8   -0.04    0.60
   1   8   8   -0.15    0.58
  -1  -8  -8    0.21    0.54
  -1  -8  -9    7.04    0.93
   1   8   9    9.66    1.03
  -1  -8 -10    6.53    0.75
  -1  -8 -10    6.00    0.71
   1   8  10    7.56    0.71
   1   9 -10    0.31    0.58
  -1  -9   9   -0.33    0.75
   1   9  -9    0.79    0.67
   1   9  -9    0.73    0.72
   1   9  -9    1.32    0.61
   1   9  -8   29.97    1.87
   1   9  -8   28.17    1.83
   1   9  -8   28.89    1.86
  -1  -9   7    9.23    1.28
  -1  -9   7    7.36    1.21
   1   9  -7    8.98    1.24
   1   9  -6   35.24    2.07
   1   9  -6   27.97    1.83
  -1  -9   6   29.80    1.96
  -1  -9   6   30.36    2.07
  -1  -9   6   29.83    2.06
   1   9  -6   33.01    2.00
   1   9  -6   33.04    2.14
  -1  -9   5   96.46    3.59
  -1  -9   5   96.17    3.59
   1   9  -5  100.15    3.36
   1   9  -5  102.67    3.76
  -1  -9   5   80.03    3.27
   1   9  -5   80.48    3.40
   1   9  -5   97.40    3.50
   1   9  -5  103.06    3.42
  -1  -9   4  149.05    4.51
   1   9  -4  141.89    3.91
   1   9  -4  151.91    4.52
  -1  -9   4  140.10    4.37
  -1  -9   4  140.47    4.34
   1   9  -4  120.32    4.30
   1   9  -4  143.80    3.94
   1   9  -4  144.69    4.45
  -1  -9   4  108.94    3.62
   1   9  -3   78.78    3.22
   1   9  -3   75.19    3.06
   1   9  -3   76.45    3.21
   1   9  -3   77.06    3.11
  -1  -9   3   68.78    2.58
  -1  -9   3   71.41    3.06
  -1  -9   3   71.91    3.04
  -1  -9   3   70.42    3.13
  -1  -9   3   76.31    3.18
  -1  -9   2    0.98    0.72
   1   9  -2    0.22    0.68
   1   9  -2    0.04    0.71
  -1  -9   2    1.43    1.00
  -1  -9   2    0.66    0.73
  -1  -9   2    1.03    0.80
   1   9  -2    0.56    0.69
  -1  -9   2    0.89    0.64
  -1  -9   2    0.26    0.96
  -1  -9   2    2.93    1.09
  -1  -9   1   62.18    2.88
  -1  -9   1   48.48    2.44
   1   9  -1   67.28    2.98
   1   9  -1   61.28    2.63
  -1  -9   1   60.20    2.53
  -1  -9   1   53.92    2.54
  -1  -9   1   58.88    2.63
   1   9  -1   58.37    2.60
  -1  -9   1   59.28    2.79
  -1  -9   0   13.89    1.38
  -1  -9   0   14.08    1.38
  -1  -9   0   10.77    1.25
  -1  -9   0   11.51    1.23
   1   9   0   14.40    1.27
  -1  -9   0   12.77    1.39
   1   9   0   15.23    1.33
   1   9   0   15.17    1.53
  -1  -9   0   14.13    1.60
  -1  -9   0   10.89    1.20
   1   9   0   14.59    1.29
  -1  -9   0   14.41    1.51
  -1  -9   0   13.23    1.48
  -1  -9   0   13.42    1.49
  -1  -9  -1   20.63    1.69
   1   9   1   18.73    1.64
  -1  -9  -1   24.13    1.79
  -1  -9  -1   22.39    1.85
  -1  -9  -1   25.75    1.93
   1   9   1   21.85    1.65
  -1  -9  -1   28.02    1.85
  -1  -9  -1   26.08    1.86
  -1  -9  -1   23.19    1.83
  -1  -9  -1   19.94    1.56
   1   9   1   25.68    1.70
  -1  -9  -1   19.47    1.54
   1   9   1   18.59    1.64
   1   9   1   28.39    1.99
  -1  -9  -2    0.09    0.91
  -1  -9  -2   -0.45    0.78
  -1  -9  -2    0.13    0.79
   1   9   2    0.08    0.65
  -1  -9  -2    0.91    0.75
  -1  -9  -2   -0.64    0.91
  -1  -9  -2   -0.42    0.78
   1   9   2    0.19    0.67
  -1  -9  -2   -0.16    0.77
   1   9   2   -0.04    0.69
  -1  -9  -2    0.20    0.81
   1   9   2   -0.24    0.86
  -1  -9  -2   -0.07    0.73
   1   9   2    0.37    0.73
   1   9   2   -0.08    0.65
   1   9   3    7.03    1.16
  -1  -9  -3   10.03    1.29
   1   9   3    8.93    1.16
  -1  -9  -3    6.73    1.14
  -1  -9  -3    8.04    1.14
  -1  -9  -3    9.17    1.36
   1   9   3    7.25    1.19
  -1  -9  -3    7.11    1.14
  -1  -9  -3   11.30    1.37
  -1  -9  -3    9.59    1.27
   1   9   3    7.33    1.13
   1   9   4   -0.53    0.84
   1   9   4    0.04    0.64
  -1  -9  -4    0.04    0.76
   1   9   4    0.17    0.67
  -1  -9  -4    0.08    0.66
  -1  -9  -4   -0.04    0.78
   1   9   4    0.24    0.80
   1   9   4    0.54    0.70
  -1  -9  -4    0.23    0.63
   1   9   4    0.17    0.60
   1   9   4   -0.36    0.66
   1   9   5    2.87    0.80
   1   9   5    0.34    0.81
  -1  -9  -5    1.63    0.79
   1   9   5    1.49    0.78
   1   9   5    2.81    0.90
  -1  -9  -5    1.88    0.83
   1   9   5    2.56    0.84
   1   9   6    2.30    0.69
   1   9   6    2.22    0.78
  -1  -9  -6    1.65    0.69
   1   9   6    1.46    0.71
   1   9   6    1.54    0.80
  -1  -9  -6    2.21    0.88
  -1  -9  -6    1.04    0.65
   1   9   7    0.45    0.69
   1   9   7    0.61    0.57
   1   9   7    0.07    0.63
  -1  -9  -7    0.04    0.70
   1   9   7    0.07    0.65
  -1  -9  -7   -0.20    0.55
   1   9   8    5.95    0.90
  -1  -9  -8    6.60    0.85
  -1  -9  -9    2.43    0.54
   1   9   9    4.16    0.62
  -1  -9  -9    4.40    0.67
   1  10 -10    1.53    0.48
   1  10  -9    2.78    0.59
   1  10  -9    2.01    0.65
  -1 -10   8   -0.03    0.71
   1  10  -8    1.12    0.71
   1  10  -8    0.65    0.65
   1  10  -7    7.03    0.99
   1  10  -7    6.50    1.04
   1  10  -7    7.04    1.01
  -1 -10   7    3.54    0.85
  -1 -10   6   34.31    2.18
  -1 -10   6   26.27    1.79
  -1 -10   6   27.54    1.93
   1  10  -6   34.70    1.91
   1  10  -6   38.56    1.99
   1  10  -6   40.07    2.26
   1  10  -6   39.95    2.00
  -1 -10   5   22.41    1.76
  -1 -10   5   28.35    2.06
   1  10  -5   24.59    1.85
  -1 -10   5   31.81    2.11
  -1 -10   4    3.66    1.06
  -1 -10   4    3.35    0.96
   1  10  -4    3.25    0.92
  -1 -10   4    3.19    0.84
  -1 -10   4    2.57    1.07
   1  10  -4    2.29    0.82
   1  10  -4    3.21    0.97
  -1 -10   4    2.48    1.06
   1  10  -3    0.26    0.67
   1  10  -3    0.28    0.68
  -1 -10   3   -0.18    0.97
  -1 -10   3   -0.56    1.00
   1  10  -3   -0.18    0.71
   1  10  -3   -0.43    0.74
   1  10  -3   -0.26    0.75
  -1 -10   2    7.20    1.30
  -1 -10   2    5.76    1.20
   1  10  -2    6.78    1.09
   1  10  -2    7.51    1.17
  -1 -10   2    4.54    0.95
  -1 -10   2    5.09    1.04
   1  10  -2    6.82    1.13
   1  10  -2    6.45    1.16
  -1 -10   2    5.65    0.95
   1  10  -1    0.35    0.66
  -1 -10   1    0.05    0.93
  -1 -10   1    0.69    0.94
  -1 -10   1    0.54    0.81
  -1 -10   1    0.08    0.72
  -1 -10   1    0.51    0.70
  -1 -10   1    0.37    1.04
   1  10  -1   -0.05    0.74
   1  10  -1    0.54    0.68
  -1 -10   0    9.88    1.31
  -1 -10   0   10.43    1.40
  -1 -10   0    8.89    1.24
  -1 -10   0   11.06    1.42
   1  10   0   10.36    1.36
  -1 -10   0   11.29    1.28
   1  10   0   11.00    1.14
  -1 -10   0   10.18    1.40
  -1 -10  -1    1.12    0.88
  -1 -10  -1    0.55    0.72
  -1 -10  -1    1.41    0.84
  -1 -10  -1    1.24    0.74
  -1 -10  -1    1.39    0.94
   1  10   1    0.60    0.85
  -1 -10  -1    1.84    0.94
  -1 -10  -1    0.90    0.86
  -1 -10  -1    1.05    0.96
  -1 -10  -2   56.30    2.66
  -1 -10  -2   60.72    2.90
  -1 -10  -2   57.73    2.85
   1  10   2   63.39    2.65
  -1 -10  -2   58.47    2.71
  -1 -10  -2   65.30    2.86
  -1 -10  -2   52.56    2.63
  -1 -10  -2   49.13    2.41
  -1 -10  -2   54.64    2.66
   1  10   2   67.53    3.01
   1  10   3   43.65    2.29
  -1 -10  -3   49.60    2.35
  -1 -10  -3   60.36    2.80
  -1 -10  -3   53.18    2.48
   1  10   3   68.74    2.93
  -1 -10  -3   48.25    2.39
  -1 -10  -3   50.23    2.52
   1  10   3   42.96    2.33
  -1 -10  -3   49.75    2.50
   1  10   4   21.88    1.62
  -1 -10  -4   24.84    1.87
  -1 -10  -4   16.85    1.36
   1  10   4   17.03    1.48
   1  10   4   25.45    1.77
  -1 -10  -4   17.98    1.56
  -1 -10  -4   15.60    1.48
   1  10   5   -0.04    0.67
  -1 -10  -5    0.14    0.67
   1  10   5   -0.10    0.58
   1  10   5    0.04    0.59
  -1 -10  -5   -0.13    0.71
  -1 -10  -5    0.56    0.62
   1  10   5    0.11    0.60
  -1 -10  -5    0.04    0.68
  -1 -10  -6    5.99    0.93
   1  10   6    7.28    0.96
   1  10   6    6.06    0.91
   1  10   6    4.49    0.89
  -1 -10  -6    6.89    1.01
  -1 -10  -7    0.35    0.54
   1  10   7    0.30    0.56
   1  10   8    3.41    0.56
  -1 -10  -8    2.71    0.51
   1  11  -8    9.90    0.91
   1  11  -8    8.91    0.79
  -1 -11   7    0.18    0.57
   1  11  -7    0.18    0.54
   1  11  -7    0.15    0.61
   1  11  -6   76.86    2.77
  -1 -11   6   47.74    2.28
  -1 -11   5   89.30    3.23
  -1 -11   5   90.63    3.17
  -1 -11   5   87.26    3.31
   1  11  -5  123.25    3.55
   1  11  -5  134.23    3.87
   1  11  -5   93.43    3.21
   1  11  -4   28.50    1.97
  -1 -11   4   26.17    1.87
  -1 -11   4   24.72    1.66
  -1 -11   4   26.40    1.72
   1  11  -4   36.88    2.06
  -1 -11   4   35.90    2.20
   1  11  -4   38.30    2.13
   1  11  -3    0.43    0.73
  -1 -11   3    1.53    0.96
  -1 -11   3    0.54    0.72
  -1 -11   3    1.44    0.83
   1  11  -3    1.75    0.83
  -1 -11   3    1.45    0.98
  -1 -11   2   22.54    1.76
   1  11  -2   31.23    2.05
   1  11  -2   25.04    2.02
  -1 -11   2   26.11    1.97
   1  11  -2   28.84    1.83
   1  11  -1   16.39    1.57
  -1 -11   1   10.68    1.33
  -1 -11   1   14.01    1.54
  -1 -11   1   13.02    1.55
  -1 -11   1    8.47    1.19
  -1 -11   1    8.25    1.19
  -1 -11   1   13.77    1.50
   1  11  -1   14.59    1.31
  -1 -11   0    0.68    0.74
  -1 -11   0   -0.22    0.91
  -1 -11   0    0.18    0.81
  -1 -11   0    0.12    0.81
  -1 -11   0    0.32    0.71
   1  11   0    0.91    0.81
  -1 -11   0    0.92    0.76
  -1 -11  -1    2.28    0.88
  -1 -11  -1    2.13    0.89
   1  11   1    2.23    0.83
  -1 -11  -1    1.90    0.79
  -1 -11  -1    1.78    0.78
  -1 -11  -1    1.36    0.88
  -1 -11  -1    1.26    0.90
  -1 -11  -1    1.89    0.91
  -1 -11  -2   35.18    2.02
   1  11   2   46.43    2.35
  -1 -11  -2   33.60    2.01
  -1 -11  -2   42.48    2.34
  -1 -11  -2   37.65    2.13
   1  11   3   70.47    2.74
  -1 -11  -3   49.96    2.39
  -1 -11  -3   45.97    2.28
  -1 -11  -3   46.34    2.30
  -1 -11  -3   69.46    2.87
  -1 -11  -3   50.08    2.28
  -1 -11  -3   46.33    2.18
   1  11   3   60.48    2.33
   1  11   4   14.38    1.18
  -1 -11  -4    8.40    1.10
  -1 -11  -4   15.11    1.40
   1  11   4   14.79    1.23
  -1 -11  -4    9.95    1.12
  -1 -11  -5   -0.03    0.58
  -1 -11  -5   -0.34    0.56
   1  11   5    0.56    0.45
   1  11   5   -0.08    0.51
  -1 -11  -5   -0.61    0.65
   1  11   6    5.38    0.71
  -1 -11  -6    5.77    0.79
   1  12  -7    0.09    0.42
   1  12  -6   17.82    1.18
  -1 -12   6   10.99    0.99
  -1 -12   5   34.25    1.71
  -1 -12   5   31.50    1.78
   1  12  -4   12.34    1.17
  -1 -12   4    9.69    0.98
  -1 -12   4   12.26    1.11
  -1 -12   4   11.27    1.23
  -1 -12   4   12.49    1.20
   1  12  -4   15.69    1.24
   1  12  -4   16.95    1.28
  -1 -12   4   12.16    1.22
  -1 -12   3    0.21    0.65
   1  12  -3   -0.20    0.61
   1  12  -3   -0.04    0.65
  -1 -12   3   -0.42    0.61
  -1 -12   3   -0.32    0.60
   1  12  -3   -0.12    0.54
   1  12  -2    0.57    0.55
   1  12  -2    1.09    0.69
  -1 -12   2    1.19    0.76
  -1 -12   2    1.81    0.79
  -1 -12   2    0.13    0.60
  -1 -12   2    0.79    0.68
  -1 -12   2    0.65    0.68
   1  12  -2    1.07    0.76
   1  12  -1    2.68    0.86
  -1 -12   1    2.71    0.67
   1  12  -1    2.51    0.79
  -1 -12   1    2.26    0.71
  -1 -12   1    1.88    0.79
  -1 -12   1    3.13    0.85
  -1 -12   1    1.41    0.72
  -1 -12   1    2.15    0.82
  -1 -12   1    1.78    0.77
   1  12  -1    3.82    0.88
   1  12   0    0.04    0.64
   1  12   0    0.07    0.66
  -1 -12   0   -0.20    0.63
  -1 -12   0    0.39    0.64
  -1 -12   0    0.44    0.70
  -1 -12   0    0.10    0.66
  -1 -12   0    0.25    0.67
  -1 -12   0    0.31    0.63
  -1 -12  -1    0.10    0.66
  -1 -12  -1   -0.61    0.73
  -1 -12  -1   -0.30    0.66
  -1 -12  -1   -0.19    0.63
   1  12   1    0.21    0.58
  -1 -12  -1   -0.25    0.73
  -1 -12  -1   -0.37    0.75
   1  12   1   -0.10    0.57
  -1 -12  -2    0.36    0.58
  -1 -12  -2    0.03    0.59
  -1 -12  -2    0.49    0.62
  -1 -12  -2    0.54    0.65
  -1 -12  -2   -0.13    0.68
   1  12   2    0.35    0.55
   1  12   2    0.43    0.56
  -1 -12  -3    1.82    0.60
  -1 -12  -3    2.86    0.73
   1  12   3    2.44    0.66
  -1 -12  -3    1.25    0.62
   1  12   3    3.26    0.69
  -1 -12  -3    1.83    0.68
  -1 -12  -4    2.75    0.63
   1  12   4    3.99    0.64
  -1 -12  -4    4.46    0.75
  -1 -12  -5    1.15    0.47
  -1 -13   5    0.99    0.43
   1  13  -4    0.03    0.36
  -1 -13   4    0.06    0.40
  -1 -13   3    0.42    0.49
   1  13  -3    0.80    0.47
   1  13  -3    0.78    0.41
   1  13  -3    0.53    0.44
  -1 -13   3    0.65    0.44
  -1 -13   2    4.54    0.62
  -1 -13   2    3.99    0.74
   1  13  -2    3.63    0.71
  -1 -13   2    3.55    0.68
  -1 -13   2    3.89    0.72
   1  13  -2    4.88    0.72
  -1 -13   1    5.27    0.77
  -1 -13   1    8.82    0.80
  -1 -13   1    6.72    0.86
   1  13  -1    6.61    0.87
  -1 -13   1    7.19    0.90
  -1 -13   1    6.44    0.84
   1  13  -1    9.87    0.95
  -1 -13   0    0.64    0.55
  -1 -13   0    1.22    0.50
  -1 -13   0    1.34    0.56
   1  13   0    0.50    0.56
  -1 -13   0    0.15    0.55
  -1 -13   0    0.38    0.53
   1  13   0    0.94    0.53
  -1 -13  -1   -0.17    0.53
  -1 -13  -1    0.11    0.45
  -1 -13  -1   -0.09    0.42
   1  13   1   -0.45    0.55
   1  13   1   -0.21    0.48
  -1 -13  -1   -0.40    0.51
  -1 -13  -1   -0.44    0.52
  -1 -13  -2    1.68    0.50
  -1 -13  -2    2.15    0.54
  -1 -13  -2    1.69    0.57
   1  13   2    2.00    0.63
   1  13   2    2.39    0.52
  -1 -13  -3    0.93    0.47
   1  13   3    1.37    0.51
  -2  13   3    0.24    0.37
   2 -13  -3    0.05    0.38
  -2  13   2    3.65    0.63
  -2  13   1    3.97    0.68
  -2  13   1    3.25    0.59
   2 -13  -1    5.22    0.73
  -2  13   0    0.27    0.43
   2 -13   0    0.37    0.50
   2 -13   0   -0.29    0.51
  -2  13  -1   -0.02    0.39
   2 -13   1   -0.13    0.50
   2 -13   1   -0.27    0.53
   2 -13   1    0.21    0.49
  -2  13  -2    0.27    0.43
   2 -13   2    0.18    0.53
   2 -13   2   -0.33    0.51
   2 -13   2    0.06    0.44
  -2  13  -3    1.58    0.49
   2 -13   3   -0.07    0.52
   2 -13   3    1.00    0.53
   2 -13   3    1.41    0.46
  -2  13  -4    0.84    0.41
   2 -13   4    0.29    0.44
  -2  12   5   10.43    0.84
   2 -12  -4    2.34    0.66
  -2  12   4    2.87    0.68
   2 -12  -4    3.14    0.77
  -2  12   4    2.85    0.62
   2 -12  -4    1.89    0.63
   2 -12  -3   12.49    1.14
   2 -12  -3   12.56    1.15
  -2  12   3   21.91    1.44
  -2  12   3   21.36    1.29
  -2  12   2   63.48    2.23
   2 -12  -2   71.18    2.56
   2 -12  -2   43.09    2.18
  -2  12   2   73.63    2.65
   2 -12  -2   45.22    2.17
   2 -12  -1   30.60    1.86
   2 -12  -1   24.86    1.75
   2 -12  -1   25.75    1.63
   2 -12  -1   25.03    1.67
  -2  12   1   42.74    2.06
   2 -12  -1   41.41    2.00
  -2  12   1   36.35    1.67
   2 -12   0    2.21    0.72
   2 -12   0    2.79    0.83
  -2  12   0    2.63    0.68
   2 -12   0    2.49    0.76
  -2  12   0    3.23    0.67
  -2  12   0    2.77    0.76
   2 -12   0    2.85    0.80
   2 -12   0    2.64    0.77
   2 -12   0    2.41    0.81
   2 -12   1   -0.35    0.71
   2 -12   1    0.25    0.64
   2 -12   1    0.07    0.60
   2 -12   1    0.07    0.67
  -2  12  -1   -0.03    0.58
  -2  12  -1    0.03    0.52
  -2  12  -1   -0.25    0.57
   2 -12   1    0.40    0.71
   2 -12   1   -0.11    0.66
   2 -12   1   -0.04    0.64
  -2  12  -1   -0.26    0.67
   2 -12   2   -0.47    0.71
   2 -12   2    0.17    0.68
   2 -12   2   -0.30    0.74
  -2  12  -2   -0.03    0.58
   2 -12   2    0.03    0.63
   2 -12   2    0.04    0.67
   2 -12   2   -0.15    0.71
   2 -12   2   -0.14    0.66
  -2  12  -2    0.06    0.55
   2 -12   3    3.86    0.91
   2 -12   3    2.58    0.84
   2 -12   3    3.67    0.85
   2 -12   3    5.33    1.00
  -2  12  -3    5.14    0.85
  -2  12  -3    7.18    0.94
   2 -12   3    6.99    0.90
  -2  12  -4    2.84    0.74
   2 -12   4    2.82    0.81
   2 -12   4    3.14    0.66
   2 -12   4    1.91    0.74
   2 -12   4    2.20    0.77
   2 -12   4    2.52    0.73
   2 -12   5    9.83    1.04
   2 -12   5    7.25    1.04
   2 -12   5   10.24    1.09
   2 -12   5   11.10    1.08
   2 -12   5   16.39    1.00
  -2  12  -5   16.63    1.16
   2 -12   6   28.92    1.48
   2 -12   6   28.74    1.45
   2 -12   6   26.07    1.28
   2 -11  -7    0.04    0.41
  -2  11   7   -0.26    0.51
  -2  11   7    0.02    0.43
   2 -11  -6    2.68    0.70
  -2  11   6    1.93    0.62
  -2  11   6    0.53    0.58
   2 -11  -6    1.68    0.64
  -2  11   6    1.79    0.62
  -2  11   6    1.09    0.64
  -2  11   5    4.35    0.94
  -2  11   5    4.73    0.86
   2 -11  -5    5.44    0.89
   2 -11  -5    5.56    0.92
  -2  11   5    6.30    0.90
   2 -11  -5    6.43    1.01
   2 -11  -4    0.23    0.57
  -2  11   4    0.23    0.66
   2 -11  -4    0.34    0.60
  -2  11   4   -0.19    0.63
  -2  11   4   -0.12    0.68
   2 -11  -4   -0.14    0.67
   2 -11  -3   22.21    1.68
   2 -11  -3   35.75    2.05
   2 -11  -3   21.02    1.68
  -2  11   3   35.50    1.90
   2 -11  -2   78.04    3.06
  -2  11   2  127.41    3.97
   2 -11  -2  120.83    3.73
  -2  11   2  115.88    3.46
   2 -11  -2   74.66    2.93
   2 -11  -1   32.78    1.95
   2 -11  -1   37.30    2.24
  -2  11   1   47.20    2.16
   2 -11  -1   36.11    2.16
  -2  11   1   44.82    2.11
  -2  11   1   55.06    2.60
   2 -11  -1   40.46    2.07
   2 -11  -1   39.28    2.10
   2 -11  -1   32.47    2.03
   2 -11  -1   46.98    2.39
  -2  11   0    0.25    0.72
  -2  11   0   -0.36    0.67
  -2  11   0    0.32    0.61
   2 -11   0    0.32    0.67
   2 -11   0    0.04    0.68
   2 -11   0    0.29    0.70
   2 -11   0    0.30    0.72
   2 -11   0   -0.13    0.75
   2 -11   0   -0.04    0.74
   2 -11   0   -0.26    0.81
   2 -11   1    4.32    1.06
   2 -11   1    4.62    1.03
  -2  11  -1    7.18    1.09
  -2  11  -1    7.19    1.10
   2 -11   1    4.48    1.09
   2 -11   1    4.38    1.03
  -2  11  -1    5.91    0.88
   2 -11   1    4.77    1.00
  -2  11  -2   -0.19    0.59
   2 -11   2   -0.15    0.68
   2 -11   2   -0.09    0.83
  -2  11  -2   -0.15    0.68
   2 -11   2    0.37    0.78
  -2  11  -2    0.30    0.64
  -2  11  -2    0.15    0.66
   2 -11   2   -0.27    0.91
   2 -11   2    0.04    0.82
   2 -11   2   -0.42    0.75
   2 -11   3    4.18    0.95
   2 -11   3    2.64    0.98
   2 -11   3    3.78    1.02
   2 -11   3    3.57    1.03
   2 -11   3    5.29    1.13
   2 -11   3    2.81    0.86
  -2  11  -3    4.23    0.94
   2 -11   3    3.67    0.93
  -2  11  -3    5.60    0.98
   2 -11   4    2.67    0.98
   2 -11   4    2.88    0.92
   2 -11   4    4.07    0.93
   2 -11   4    4.11    0.89
   2 -11   4    2.91    0.91
  -2  11  -4    4.41    0.89
   2 -11   4    2.80    0.90
  -2  11  -4    4.34    0.91
  -2  11  -5    4.90    0.92
   2 -11   5    2.44    0.83
   2 -11   5    1.86    0.74
   2 -11   5    1.66    0.87
   2 -11   5    2.31    0.86
   2 -11   5    4.74    0.85
  -2  11  -5    4.68    0.86
  -2  11  -6   34.61    1.54
  -2  11  -6   35.99    1.77
   2 -11   6   24.13    1.65
   2 -11   6   20.09    1.61
   2 -11   6   23.79    1.56
   2 -11   6   22.35    1.63
   2 -11   6   33.19    1.55
  -2  11  -6   34.63    1.56
   2 -11   7    8.34    1.01
   2 -11   7    8.16    0.98
  -2  11  -7   10.94    0.93
  -2  11  -7   10.70    0.88
   2 -11   8    0.20    0.43
  -2  10   8   -0.16    0.43
  -2  10   8   -0.16    0.55
   2 -10  -8   -0.19    0.41
  -2  10   8   -0.49    0.61
  -2  10   8   -0.79    0.67
  -2  10   7    0.40    0.55
   2 -10  -7    0.76    0.61
  -2  10   7   -0.26    0.61
   2 -10  -7    0.49    0.60
   2 -10  -7    0.30    0.60
  -2  10   7   -0.32    0.73
  -2  10   7    0.03    0.68
  -2  10   6    0.33    0.72
  -2  10   6    0.25    0.73
   2 -10  -6   -0.16    0.70
  -2  10   6   -0.19    0.66
   2 -10  -6    0.60    0.68
   2 -10  -6   -0.16    0.52
  -2  10   6    0.24    0.62
   2 -10  -5   -0.17    0.70
   2 -10  -5   -0.35    0.70
  -2  10   5   -0.19    0.66
   2 -10  -5   -0.23    0.64
  -2  10   5   -0.97    0.70
  -2  10   4    2.35    0.94
   2 -10  -4    2.71    0.81
  -2  10   4    2.52    0.92
  -2  10   4    1.75    0.83
   2 -10  -4    1.59    0.84
  -2  10   4    2.47    0.86
  -2  10   3    0.85    0.92
   2 -10  -3    0.81    0.81
   2 -10  -3    0.68    0.72
   2 -10  -3    0.13    0.76
  -2  10   3    0.39    0.78
  -2  10   3    0.29    0.71
  -2  10   3    0.58    0.66
   2 -10  -3   -0.09    0.80
   2 -10  -3    0.54    0.74
   2 -10  -2    6.62    1.19
   2 -10  -2    6.25    1.05
   2 -10  -2   10.63    1.33
   2 -10  -2    7.46    1.20
  -2  10   2    8.11    1.28
  -2  10   2    5.41    1.24
   2 -10  -2    6.44    1.25
  -2  10   2   11.71    1.26
   2 -10  -2    6.22    1.07
   2 -10  -2    7.95    1.09
   2 -10  -2    8.46    1.10
  -2  10   1   15.75    1.38
   2 -10  -1    9.69    1.28
   2 -10  -1   15.41    1.51
   2 -10  -1   10.52    1.39
   2 -10  -1   11.55    1.38
  -2  10   1   15.16    1.41
   2 -10  -1   12.89    1.50
   2 -10  -1   10.74    1.43
   2 -10  -1   12.34    1.34
   2 -10  -1   10.42    1.32
   2 -10  -1   12.69    1.34
   2 -10  -1   12.20    1.34
   2 -10   0    1.45    0.87
   2 -10   0    0.67    0.75
   2 -10   0    1.27    0.81
   2 -10   0    0.66    0.77
   2 -10   0    0.86    0.81
  -2  10   0    1.69    0.75
   2 -10   0    1.19    0.83
  -2  10   0    2.16    0.74
   2 -10   0    0.71    0.78
   2 -10   1    0.65    0.77
   2 -10   1    1.24    0.86
   2 -10   1    1.05    0.80
   2 -10   1    0.38    0.79
   2 -10   1    0.75    0.84
   2 -10   1    1.74    0.99
  -2  10  -1    0.99    0.73
  -2  10  -1    0.63    0.73
   2 -10   1    1.52    0.94
  -2  10  -1    1.37    0.69
   2 -10   1    1.08    0.81
   2 -10   2    1.38    0.82
   2 -10   2    4.07    0.98
   2 -10   2    2.97    0.99
   2 -10   2    1.54    1.00
  -2  10  -2    3.56    0.90
  -2  10  -2    4.55    0.98
   2 -10   2    2.26    1.03
   2 -10   2    3.58    1.05
   2 -10   2    2.21    0.88
   2 -10   2    1.77    0.97
  -2  10  -2    3.24    0.76
   2 -10   3    0.40    0.86
   2 -10   3    0.75    0.85
   2 -10   3    1.01    0.94
   2 -10   3    0.74    0.87
   2 -10   3    0.92    0.75
  -2  10  -3    1.64    0.81
   2 -10   3    0.25    0.83
   2 -10   4    0.44    0.84
   2 -10   4   -0.23    1.00
   2 -10   4    0.56    0.90
   2 -10   4   -0.38    0.84
   2 -10   4    0.18    0.76
  -2  10  -4    0.03    0.57
  -2  10  -4   -0.08    0.75
   2 -10   5    3.42    1.02
   2 -10   5    3.06    1.05
   2 -10   5    2.46    0.82
   2 -10   5    3.55    0.90
   2 -10   5    1.86    0.93
  -2  10  -5    3.84    0.92
  -2  10  -5    3.64    0.82
   2 -10   5    3.01    1.05
  -2  10  -5    4.50    0.87
  -2  10  -5    3.64    0.89
  -2  10  -6   10.19    1.14
  -2  10  -6   10.01    1.16
   2 -10   6    6.13    1.15
   2 -10   6    6.44    1.22
   2 -10   6   10.13    1.09
   2 -10   6    7.16    1.12
   2 -10   6    7.74    1.23
  -2  10  -6   11.07    1.14
  -2  10  -6   10.21    1.18
  -2  10  -7    0.65    0.61
   2 -10   7    0.48    0.66
   2 -10   7    0.78    0.80
  -2  10  -7    0.84    0.62
  -2  10  -7    0.76    0.59
   2 -10   7    0.30    0.69
   2 -10   8   -0.13    0.70
   2 -10   8    0.75    0.62
   2 -10   8    0.19    0.69
   2 -10   8    0.57    0.66
  -2  10  -8    0.49    0.56
  -2  10  -8    0.50    0.55
   2 -10   8    0.19    0.53
  -2  10  -9    1.14    0.49
  -2   9   9   10.47    0.90
  -2   9   9    9.81    0.88
  -2   9   9    6.90    0.86
   2  -9  -9    9.69    0.96
  -2   9   9    6.71    0.94
  -2   9   9    7.42    0.96
   2  -9  -8    1.30    0.67
  -2   9   8    0.90    0.70
  -2   9   8    0.19    0.72
  -2   9   8    1.29    0.71
   2  -9  -8    0.32    0.63
  -2   9   8    0.42    0.76
  -2   9   8    0.94    0.56
  -2   9   8    0.78    0.55
   2  -9  -8    0.69    0.57
   2  -9  -8    0.83    0.59
  -2   9   7   -0.19    0.68
  -2   9   7    0.29    0.59
  -2   9   7    0.78    0.78
  -2   9   7    1.29    0.86
  -2   9   7    0.66    0.72
   2  -9  -7    0.37    0.69
  -2   9   7   -0.04    0.82
  -2   9   7    1.23    0.61
  -2   9   7    0.87    0.61
   2  -9  -7    1.05    0.68
  -2   9   6    0.13    0.73
  -2   9   6    0.04    0.67
  -2   9   6   -0.29    0.77
  -2   9   6    0.54    0.84
  -2   9   6    0.82    0.76
   2  -9  -6    0.09    0.73
   2  -9  -6    0.85    0.78
   2  -9  -6    0.63    0.62
  -2   9   6    0.25    0.91
   2  -9  -5    0.23    0.60
  -2   9   5    0.14    0.75
  -2   9   5    0.16    0.70
  -2   9   5   -0.22    0.74
  -2   9   5    0.05    0.80
   2  -9  -5   -0.34    0.74
  -2   9   5   -0.05    0.82
   2  -9  -5    0.29    0.71
  -2   9   5   -0.72    0.89
  -2   9   5    0.16    0.96
   2  -9  -4    1.64    0.77
  -2   9   4    2.50    0.93
  -2   9   4    3.35    0.88
  -2   9   4    2.39    0.98
  -2   9   4    1.13    0.78
   2  -9  -4    2.27    0.87
   2  -9  -4    2.61    0.87
   2  -9  -4    2.35    0.92
  -2   9   4    1.61    0.99
  -2   9   4    1.35    0.90
   2  -9  -3   37.79    2.08
   2  -9  -3   29.49    1.92
  -2   9   3   45.09    2.30
   2  -9  -3   29.05    2.08
  -2   9   3   29.75    2.08
  -2   9   3   29.90    2.24
   2  -9  -3   27.58    2.06
  -2   9   3   29.53    2.23
  -2   9   3   29.65    1.93
   2  -9  -3   43.96    2.37
  -2   9   3   26.03    1.99
   2  -9  -3   31.33    2.04
  -2   9   3   32.47    2.23
   2  -9  -3   30.17    2.02
   2  -9  -2  213.15    5.62
   2  -9  -2  212.55    5.45
  -2   9   2  224.43    5.95
  -2   9   2  288.56    5.95
   2  -9  -2  205.53    5.57
  -2   9   2  208.41    5.88
  -2   9   2  212.80    5.98
   2  -9  -2  202.38    5.23
   2  -9  -2  203.40    5.52
  -2   9   2  201.16    5.24
   2  -9  -2  271.05    5.96
  -2   9   2  192.35    5.38
   2  -9  -2  240.12    5.42
   2  -9  -2  233.46    5.36
   2  -9  -1  112.77    3.95
   2  -9  -1  108.93    3.81
  -2   9   1  102.94    3.76
  -2   9   1  107.18    3.66
  -2   9   1  105.43    4.04
   2  -9  -1  114.32    4.03
   2  -9  -1  112.12    3.89
  -2   9   1  113.79    4.10
   2  -9  -1  112.09    3.96
   2  -9  -1  135.30    4.05
  -2   9   1  141.75    3.97
   2  -9  -1  114.79    3.61
   2  -9  -1  124.93    3.77
  -2   9   0    0.19    0.65
   2  -9   0   -0.22    0.85
   2  -9   0    1.35    0.84
  -2   9   0   -0.13    0.95
   2  -9   0    0.13    0.76
   2  -9   0    0.91    0.90
   2  -9   0    0.61    0.88
  -2   9   0    0.29    0.73
   2  -9   0    0.77    0.81
   2  -9   0   -0.15    0.80
  -2   9   0   -0.20    0.80
   2  -9   0   -0.32    0.86
   2  -9   1   23.36    1.75
   2  -9   1   17.67    1.59
  -2   9  -1   21.11    1.62
   2  -9   1   21.61    1.84
   2  -9   1   17.20    1.64
   2  -9   1   26.96    1.91
   2  -9   1   26.67    1.83
   2  -9   1   22.55    1.85
   2  -9   1   21.01    1.81
  -2   9  -1   26.81    1.69
  -2   9  -2    1.15    0.71
   2  -9   2    1.06    0.98
  -2   9  -2    1.97    0.81
  -2   9  -2    1.36    0.82
   2  -9   2    2.23    0.92
   2  -9   2    2.02    0.83
   2  -9   2    0.25    1.11
   2  -9   2    2.02    0.85
   2  -9   2    1.78    1.00
   2  -9   2    1.31    0.85
   2  -9   2    1.36    0.91
   2  -9   2    0.81    0.88
  -2   9  -2    1.59    0.71
  -2   9  -3    0.26    0.60
   2  -9   3   -0.54    0.96
   2  -9   3    0.68    0.73
   2  -9   3    0.17    0.87
   2  -9   3    0.31    0.92
   2  -9   3    0.55    0.87
   2  -9   3    0.09    0.77
   2  -9   3   -0.04    0.79
   2  -9   3    0.79    0.78
  -2   9  -3    0.62    0.65
   2  -9   3   -0.04    0.68
   2  -9   4   -0.41    0.77
   2  -9   4    0.30    0.91
   2  -9   4    0.23    0.94
   2  -9   4   -0.04    0.85
   2  -9   4    0.59    0.84
   2  -9   4    0.04    0.68
   2  -9   4    0.15    0.77
  -2   9  -4    0.25    0.70
  -2   9  -4   -0.04    0.80
   2  -9   5   73.26    3.39
   2  -9   5   74.42    3.45
   2  -9   5  106.19    3.73
   2  -9   5  110.83    3.88
   2  -9   5   72.96    3.30
   2  -9   5   73.27    3.20
   2  -9   5   79.77    3.49
  -2   9  -5  122.92    3.91
  -2   9  -5  118.11    3.64
   2  -9   5  110.37    3.82
  -2   9  -5  113.77    3.59
  -2   9  -5  118.28    3.87
   2  -9   6  188.10    4.52
   2  -9   6  120.14    4.36
   2  -9   6  131.65    4.37
   2  -9   6  180.66    4.96
   2  -9   6  130.58    4.55
  -2   9  -6  197.48    4.93
  -2   9  -6  195.91    4.82
   2  -9   6  180.65    4.90
   2  -9   7   26.97    1.97
   2  -9   7   25.47    2.01
   2  -9   7   36.62    1.88
  -2   9  -7   40.04    2.08
  -2   9  -7   39.05    2.12
  -2   9  -7   41.95    2.17
   2  -9   7   30.34    2.05
   2  -9   8    1.01    0.69
   2  -9   8    1.63    0.83
   2  -9   8    1.82    0.91
  -2   9  -8    3.10    0.82
   2  -9   8    1.90    0.82
  -2   9  -8    2.65    0.80
   2  -9   8    1.72    0.73
  -2   9  -9   19.39    1.30
   2  -9   9   10.09    1.19
   2  -9   9   10.56    1.06
   2  -9   9   10.56    1.18
   2  -9   9   10.08    1.05
   2  -9   9   11.79    0.99
  -2   9  -9   18.70    1.29
   2  -9  10    1.02    0.54
  -2   9 -10    3.04    0.57
  -2   8  10   21.92    1.39
  -2   8  10   22.18    1.43
  -2   8  10   24.05    1.39
   2  -8 -10   36.74    1.65
   2  -8 -10   21.17    1.17
  -2   8  10   34.33    1.56
  -2   8   9   40.32    1.95
  -2   8   9   39.01    1.83
   2  -8  -9   41.66    2.08
  -2   8   9   23.55    1.74
   2  -8  -9   29.97    1.64
   2  -8  -9   30.00    1.78
  -2   8   9   28.02    1.85
  -2   8   8    1.54    0.75
  -2   8   8    1.76    0.82
  -2   8   8    1.13    0.81
  -2   8   8    1.86    0.94
   2  -8  -8    1.34    0.75
   2  -8  -8    1.68    0.75
  -2   8   8    1.72    0.70
   2  -8  -8    1.41    0.71
   2  -8  -8    2.24    0.88
  -2   8   7   17.63    1.60
  -2   8   7   17.90    1.77
   2  -8  -7   20.71    1.77
  -2   8   7   15.37    1.69
  -2   8   7   24.57    1.71
   2  -8  -7   25.24    1.91
  -2   8   7   15.34    1.58
   2  -8  -6   26.68    2.06
   2  -8  -6   23.20    1.71
  -2   8   6   19.59    1.65
   2  -8  -6   16.68    1.53
  -2   8   6   19.24    1.72
  -2   8   6   19.64    1.86
  -2   8   6   22.88    1.67
   2  -8  -6   22.09    1.88
  -2   8   6   24.41    1.77
  -2   8   6   18.54    1.74
  -2   8   6   17.99    1.84
   2  -8  -5    4.38    1.00
  -2   8   5    2.37    0.82
  -2   8   5    4.29    0.87
  -2   8   5    2.68    1.07
   2  -8  -5    2.46    0.93
   2  -8  -5    2.65    0.84
  -2   8   5    1.53    0.92
  -2   8   5    4.64    1.00
  -2   8   5    1.64    0.91
   2  -8  -5    2.04    0.92
  -2   8   5    2.46    1.13
  -2   8   4    5.38    0.92
  -2   8   4    3.97    1.17
  -2   8   4    6.02    1.08
   2  -8  -4    3.73    1.07
  -2   8   4    3.80    1.17
   2  -8  -4    4.62    0.98
   2  -8  -4    4.74    0.98
  -2   8   4    4.11    1.10
   2  -8  -4    5.94    1.12
   2  -8  -4    4.51    1.02
  -2   8   3  106.95    3.75
   2  -8  -3  113.27    3.78
  -2   8   3  115.84    4.07
  -2   8   3  157.05    4.20
   2  -8  -3  110.40    3.86
  -2   8   3  113.75    4.09
   2  -8  -3  111.36    3.48
   2  -8  -3  117.38    3.73
  -2   8   3  122.76    4.12
   2  -8  -3  120.57    3.85
  -2   8   3   99.73    3.73
   2  -8  -3  129.78    3.69
   2  -8  -3  134.33    3.79
   2  -8  -3  149.48    4.12
  -2   8   3  102.88    4.01
   2  -8  -2  653.26   10.03
   2  -8  -2  613.66   10.41
  -2   8   2  614.99   10.84
   2  -8  -2  620.00   10.49
   2  -8  -2  732.87   10.73
  -2   8   2  564.00   10.33
   2  -8  -2  574.27   10.34
  -2   8   2  579.76   10.79
  -2   8   2  769.02   10.82
   2  -8  -2  644.23   10.00
   2  -8  -2  581.96   10.35
   2  -8  -2  594.58   10.14
  -2   8   2  589.20   10.91
   2  -8  -1  445.41    7.71
   2  -8  -1  441.65    7.37
  -2   8   1  383.42    7.66
   2  -8  -1  490.93    8.20
   2  -8  -1  421.50    8.05
  -2   8   1  427.73    8.40
   2  -8  -1  472.42    8.12
  -2   8   1  392.93    8.02
  -2   8   1  505.69    8.10
  -2   8   1  397.92    8.30
  -2   8   1  400.06    8.07
   2  -8  -1  398.45    7.97
   2  -8  -1  415.41    8.13
   2  -8  -1  427.86    8.09
  -2   8   1  418.39    7.95
  -2   8   1  410.00    8.41
  -2   8   0   -0.40    1.07
  -2   8   0   -0.24    0.98
   2  -8   0    0.98    0.82
   2  -8   0    1.47    0.82
   2  -8   0    0.03    0.75
  -2   8   0    0.71    0.90
   2  -8   0    1.55    0.84
   2  -8   0    1.30    0.87
  -2   8   0    0.39    0.88
   2  -8   0    1.51    0.75
   2  -8   0    1.09    0.91
   2  -8   0    0.59    0.77
  -2   8   0    0.60    0.68
  -2   8   0   -0.34    0.91
   2  -8   1  307.21    6.84
  -2   8  -1  420.80    6.98
  -2   8  -1  296.75    6.60
  -2   8  -1  301.96    6.88
   2  -8   1  423.57    7.15
   2  -8   1  313.44    6.77
   2  -8   1  339.65    7.27
  -2   8  -1  333.09    6.79
   2  -8   1  396.18    7.20
   2  -8   1  400.57    6.99
   2  -8   1  398.92    7.19
  -2   8  -1  338.34    7.04
   2  -8   1  338.68    7.15
   2  -8   1  339.00    7.15
  -2   8  -2  121.52    3.38
   2  -8   2  128.03    3.67
   2  -8   2  104.60    3.61
   2  -8   2  118.95    3.71
   2  -8   2  123.07    3.87
  -2   8  -2  107.84    3.53
   2  -8   2  113.76    3.97
   2  -8   2  124.78    3.63
   2  -8   2  124.30    3.76
  -2   8  -2  127.52    3.75
  -2   8  -2  111.95    3.18
   2  -8   2  112.32    3.74
   2  -8   2  107.80    3.69
  -2   8  -3    2.81    0.78
  -2   8  -3    2.64    0.79
   2  -8   3    0.82    0.73
   2  -8   3    0.93    0.78
   2  -8   3    0.89    0.77
  -2   8  -3    2.21    0.67
   2  -8   3    3.42    1.04
   2  -8   3    2.08    0.86
   2  -8   3    1.57    0.99
  -2   8  -3    1.28    0.75
   2  -8   3    0.32    0.86
   2  -8   3    4.26    1.03
   2  -8   3    1.63    0.81
   2  -8   3    3.80    0.94
  -2   8  -4   29.72    1.81
  -2   8  -4   34.71    2.09
   2  -8   4   14.65    1.64
   2  -8   4   17.42    1.68
   2  -8   4   23.75    1.77
   2  -8   4   26.80    1.91
   2  -8   4   16.71    1.47
   2  -8   4   18.28    1.70
   2  -8   4   29.16    1.81
   2  -8   4   25.18    1.87
   2  -8   4   28.53    1.99
   2  -8   5  153.58    4.55
   2  -8   5  152.06    4.52
   2  -8   5  142.35    4.25
  -2   8  -5  158.57    4.40
   2  -8   5  160.02    4.28
   2  -8   6  126.10    4.17
   2  -8   6   83.05    3.61
   2  -8   6   97.35    3.70
   2  -8   6  126.86    4.11
  -2   8  -6  135.54    4.11
  -2   8  -6  128.72    4.01
  -2   8  -6  129.27    4.00
  -2   8  -6  141.16    4.15
   2  -8   6  131.80    3.86
  -2   8  -7    7.98    1.08
   2  -8   7   10.87    1.26
   2  -8   7    7.08    1.33
   2  -8   7   10.66    1.47
  -2   8  -7   11.11    1.40
   2  -8   7    9.89    1.44
   2  -8   7    8.30    1.28
  -2   8  -7   12.86    1.44
  -2   8  -8   18.31    1.46
  -2   8  -8   19.82    1.48
   2  -8   8   13.22    1.40
   2  -8   8   17.63    1.57
   2  -8   8   14.00    1.63
   2  -8   8   12.74    1.51
   2  -8   8   24.37    1.56
  -2   8  -8   29.69    1.88
  -2   8  -8   31.04    1.93
   2  -8   8   17.71    1.64
   2  -8   9   40.66    2.26
  -2   8  -9   65.93    2.51
   2  -8   9   33.15    1.95
   2  -8   9   37.69    2.18
   2  -8   9   41.51    2.09
  -2   8  -9   67.36    2.54
  -2   8 -10    6.43    0.84
   2  -8  10    4.83    0.86
  -2   8 -10    6.97    0.89
  -2   7  11    1.79    0.48
  -2   7  11    1.78    0.53
   2  -7 -11    1.68    0.55
   2  -7 -11    1.14    0.47
  -2   7  11    0.87    0.57
  -2   7  10   18.87    1.23
  -2   7  10   20.29    1.43
  -2   7  10   11.73    1.17
  -2   7  10   13.00    1.31
  -2   7  10   13.87    1.36
  -2   7  10   11.04    1.31
   2  -7 -10   19.37    1.47
   2  -7 -10   12.85    1.17
  -2   7   9   17.34    1.73
  -2   7   9   20.09    1.62
  -2   7   9   25.30    1.62
  -2   7   9   16.03    1.56
  -2   7   9   19.64    1.74
   2  -7  -9   27.16    1.93
   2  -7  -9   20.22    1.64
   2  -7  -9   20.87    1.61
  -2   7   8    2.32    0.85
  -2   7   8    2.06    0.99
  -2   7   8    1.63    0.85
   2  -7  -8    2.18    0.86
   2  -7  -8    2.55    0.81
  -2   7   8    1.99    0.99
   2  -7  -8    2.80    0.91
  -2   7   8    2.91    1.14
   2  -7  -7   46.11    2.56
  -2   7   7   31.02    2.24
  -2   7   7   26.73    2.26
  -2   7   7   32.69    2.18
  -2   7   7   44.04    2.31
   2  -7  -7   34.02    2.32
  -2   7   7   39.49    2.32
  -2   7   7   39.68    2.20
  -2   7   7   30.83    2.21
  -2   7   7   29.72    2.07
   2  -7  -6  103.37    3.83
  -2   7   6   80.50    3.43
  -2   7   6   78.75    3.28
  -2   7   6   96.71    3.32
  -2   7   6   80.02    3.24
  -2   7   6   99.92    3.32
  -2   7   6   98.22    3.46
   2  -7  -6   69.27    2.90
   2  -7  -6   69.95    2.99
  -2   7   6   99.39    3.36
  -2   7   6   73.84    3.51
  -2   7   5   12.38    1.46
   2  -7  -5   14.75    1.40
  -2   7   5   15.29    1.42
   2  -7  -5   12.17    1.34
  -2   7   5   11.96    1.53
   2  -7  -5   12.46    1.24
  -2   7   5   15.05    1.32
  -2   7   5   15.36    1.40
  -2   7   5   11.88    1.41
  -2   7   5   14.77    1.66
   2  -7  -5   12.56    1.40
   2  -7  -4   55.25    2.44
   2  -7  -4   53.42    2.26
  -2   7   4   65.24    2.54
  -2   7   4   44.66    2.39
  -2   7   4   49.04    2.52
  -2   7   4   48.35    2.56
   2  -7  -4   42.32    2.17
  -2   7   4   59.22    2.39
  -2   7   4   45.82    2.39
   2  -7  -4   46.96    2.25
   2  -7  -4   45.69    2.18
  -2   7   4   41.06    2.44
   2  -7  -4   46.91    2.39
  -2   7   3   63.88    2.75
   2  -7  -3   85.16    2.90
   2  -7  -3   80.04    2.66
   2  -7  -3   77.30    2.66
  -2   7   3   92.20    3.01
  -2   7   3   70.80    2.98
   2  -7  -3   64.79    2.72
  -2   7   3   64.43    2.72
   2  -7  -3   68.08    2.75
  -2   7   3   85.26    2.71
   2  -7  -3   73.82    2.78
   2  -7  -3   70.46    2.69
   2  -7  -3   67.58    2.78
   2  -7  -3   72.00    2.57
  -2   7   3   63.83    2.88
   2  -7  -2   72.22    2.83
   2  -7  -2   75.49    2.72
  -2   7   2   70.05    2.91
  -2   7   2   66.04    2.88
  -2   7   2   87.54    2.93
   2  -7  -2   95.67    2.95
   2  -7  -2   81.49    2.64
  -2   7   2   88.51    2.78
   2  -7  -2   86.00    2.68
  -2   7   2   88.18    2.59
   2  -7  -2   83.11    2.50
  -2   7   2   66.41    2.77
   2  -7  -2   68.59    2.76
  -2   7   2   66.03    2.72
   2  -7  -2   66.20    2.69
  -2   7   2   69.24    2.89
  -2   7   2  101.22    3.00
   2  -7  -2   74.54    2.77
  -2   7   2   72.39    2.86
   2  -7  -1    9.67    1.03
   2  -7  -1    4.60    0.94
  -2   7   1    6.18    0.96
   2  -7  -1    4.83    0.93
  -2   7   1    5.41    1.03
  -2   7   1    8.87    0.99
   2  -7  -1    5.65    0.96
  -2   7   1    7.08    1.11
  -2   7   1    6.24    0.99
   2  -7  -1    6.71    1.01
  -2   7   1    5.49    0.99
   2  -7  -1    6.88    0.98
  -2   7   1    7.84    0.90
   2  -7   0  121.68    3.21
   2  -7   0  124.34    3.40
  -2   7   0  100.21    3.21
  -2   7   0  130.43    3.39
  -2   7   0  124.82    3.06
  -2   7   0  103.98    3.43
   2  -7   0  131.24    3.37
   2  -7   0  109.07    3.39
  -2   7   0  109.92    3.39
   2  -7   0  113.56    3.47
  -2   7   0  114.00    3.61
   2  -7   0  100.50    3.29
  -2   7   0  106.97    3.57
   2  -7   0  102.29    3.34
  -2   7   0  131.26    3.35
  -2   7   0  125.45    2.94
   2  -7   0  121.87    3.37
  -2   7  -1  343.87    5.98
   2  -7   1  283.35    6.12
  -2   7  -1  279.45    6.22
  -2   7  -1  291.99    6.06
   2  -7   1  364.58    6.23
  -2   7  -1  305.89    6.15
   2  -7   1  317.96    6.52
   2  -7   1  279.97    5.99
   2  -7   1  304.44    6.24
  -2   7  -1  309.62    6.46
   2  -7   1  335.80    5.96
   2  -7   1  335.55    6.13
  -2   7  -1  345.21    6.12
  -2   7  -1  304.09    6.24
   2  -7   1  346.03    6.17
  -2   7  -2   97.21    2.83
   2  -7   2   87.91    3.04
  -2   7  -2   97.69    3.23
  -2   7  -2   97.05    3.25
  -2   7  -2   95.13    3.14
   2  -7   2   89.26    2.94
   2  -7   2   98.76    3.41
   2  -7   2  102.37    3.10
   2  -7   2  100.16    3.19
   2  -7   2  102.17    3.05
   2  -7   2   93.76    3.17
   2  -7   2   89.97    3.10
   2  -7   2  101.51    3.00
   2  -7   2  100.72    3.13
  -2   7  -3   12.60    1.29
   2  -7   3   12.03    1.33
   2  -7   3   21.30    1.48
  -2   7  -3   20.72    1.36
   2  -7   3   10.59    1.14
   2  -7   3   14.08    1.30
   2  -7   3   12.11    1.24
  -2   7  -3   20.16    1.31
   2  -7   3   18.28    1.48
   2  -7   3   19.76    1.50
   2  -7   3   17.52    1.40
   2  -7   4    9.54    1.23
   2  -7   4   16.04    1.44
   2  -7   4   15.17    1.32
   2  -7   4    8.98    1.08
   2  -7   4    8.89    1.10
  -2   7  -4   16.76    1.44
   2  -7   4   10.20    1.29
   2  -7   4   12.92    1.37
   2  -7   4    8.96    1.27
  -2   7  -5   20.96    1.50
  -2   7  -5   19.80    1.45
   2  -7   5   30.57    1.84
   2  -7   5   15.78    1.62
   2  -7   5   15.65    1.45
   2  -7   5   24.49    1.81
   2  -7   5   26.09    1.82
   2  -7   5   15.43    1.53
  -2   7  -5   28.48    1.84
  -2   7  -5   26.56    1.78
   2  -7   5   29.13    1.82
   2  -7   6    7.05    1.21
   2  -7   6   11.02    1.39
   2  -7   6   11.35    1.35
  -2   7  -6   11.73    1.24
  -2   7  -6   11.08    1.22
  -2   7  -6   13.49    1.40
   2  -7   6    6.90    1.18
   2  -7   6   12.23    1.34
  -2   7  -6    9.38    1.17
  -2   7  -6    9.14    1.15
   2  -7   6    5.32    1.23
   2  -7   7    5.78    1.09
   2  -7   7    6.22    1.19
   2  -7   7    5.49    1.21
  -2   7  -7    6.95    1.05
  -2   7  -7    7.06    1.22
  -2   7  -7    6.66    1.00
  -2   7  -7    8.11    1.21
  -2   7  -7    5.29    1.04
   2  -7   8   20.68    1.57
   2  -7   8   23.33    1.87
   2  -7   8   21.07    1.78
  -2   7  -8   18.26    1.53
  -2   7  -8   24.18    1.83
   2  -7   8   13.66    1.45
   2  -7   8   13.38    1.64
   2  -7   8   11.82    1.51
  -2   7  -9   11.84    1.32
   2  -7   9    7.55    1.33
  -2   7  -9   11.09    1.27
   2  -7   9    6.92    1.12
   2  -7   9    9.74    1.09
  -2   7  -9    8.91    1.19
  -2   7  -9    8.74    1.17
   2  -7   9    6.27    1.12
   2  -7   9    6.53    1.27
   2  -7  10    0.77    0.79
  -2   7 -10    1.25    0.68
  -2   7 -10    2.00    0.76
   2  -7  10    0.81    0.80
  -2   7 -10    1.17    0.67
   2  -7  11   -0.19    0.51
  -2   7 -11    0.17    0.43
  -2   7 -11   -0.20    0.53
  -2   6  12    0.02    0.41
   2  -6 -12    0.20    0.36
  -2   6  11    0.10    0.73
  -2   6  11    0.19    0.58
  -2   6  11   -0.28    0.64
  -2   6  11   -0.06    0.57
  -2   6  11    0.23    0.47
   2  -6 -11   -0.03    0.57
   2  -6 -11   -0.18    0.54
  -2   6  10    0.31    0.90
  -2   6  10    0.51    0.65
  -2   6  10    0.27    0.52
  -2   6  10   -0.30    0.74
  -2   6  10    0.18    0.68
   2  -6 -10   -0.08    0.75
   2  -6 -10    0.16    0.69
  -2   6  10    0.04    0.79
  -2   6   9    6.51    1.09
  -2   6   9    3.94    1.19
  -2   6   9    4.56    1.03
   2  -6  -9    4.95    1.08
   2  -6  -9    5.34    1.05
  -2   6   9    5.43    1.17
  -2   6   9    6.17    0.96
   2  -6  -8   -0.46    0.83
   2  -6  -8    0.14    0.71
  -2   6   8    0.10    0.97
  -2   6   8    0.20    0.59
  -2   6   8   -0.32    0.73
  -2   6   8    0.16    1.05
  -2   6   8    0.59    0.80
  -2   6   8    0.51    0.68
  -2   6   8   -0.45    0.87
  -2   6   8   -0.09    0.66
   2  -6  -8    0.70    0.71
   2  -6  -8    0.05    0.82
   2  -6  -7    4.81    1.11
  -2   6   7    3.34    0.97
  -2   6   7    6.61    1.06
  -2   6   7    5.97    1.06
  -2   6   7    3.96    1.14
  -2   6   7    3.89    1.01
  -2   6   7    5.28    1.08
   2  -6  -7    6.23    1.22
  -2   6   6   49.47    2.16
  -2   6   6   38.00    2.46
   2  -6  -6   58.75    2.79
  -2   6   6   37.05    2.31
  -2   6   6   35.30    2.15
   2  -6  -6   34.92    2.03
  -2   6   6   39.55    2.25
  -2   6   6   55.57    2.48
  -2   6   6   51.21    2.31
  -2   6   6   41.33    2.30
  -2   6   6   52.08    2.46
  -2   6   6   53.68    2.32
  -2   6   5   24.07    1.41
  -2   6   5   25.38    1.56
   2  -6  -5   17.65    1.33
  -2   6   5   18.41    1.57
  -2   6   5   24.79    1.48
   2  -6  -5   17.52    1.41
  -2   6   5   15.58    1.55
   2  -6  -5   24.23    1.60
  -2   6   5   14.05    1.61
  -2   6   5   17.56    1.49
  -2   6   5   24.42    1.62
   2  -6  -5   18.63    1.48
  -2   6   4    0.12    0.82
  -2   6   4    0.22    0.51
  -2   6   4    0.21    0.44
  -2   6   4    0.09    0.58
   2  -6  -4    0.11    0.53
  -2   6   4   -0.10    0.70
   2  -6  -4    0.12    0.47
  -2   6   4    0.20    0.47
   2  -6  -4   -0.13    0.68
  -2   6   4    0.22    0.70
   2  -6  -4    0.10    0.56
   2  -6  -4    0.17    0.58
   2  -6  -4    0.09    0.57
  -2   6   4   -0.03    0.61
   2  -6  -4    0.30    0.49
  -2   6   4    0.48    0.60
  -2   6   4    0.48    0.61
  -2   6   3   57.73    2.35
  -2   6   3   71.00    2.12
  -2   6   3   68.41    2.03
  -2   6   3   67.56    2.39
  -2   6   3   55.67    2.40
   2  -6  -3   54.03    2.28
  -2   6   3   53.54    2.37
   2  -6  -3   52.41    2.27
   2  -6  -3   68.71    2.35
  -2   6   3   70.38    2.41
  -2   6   3   54.85    2.48
   2  -6  -3   63.67    2.16
  -2   6   3   66.85    2.39
   2  -6  -3   62.61    2.18
   2  -6  -3   57.37    2.22
  -2   6   3   66.63    2.26
   2  -6  -3   62.14    1.96
  -2   6   3   66.51    2.36
   2  -6  -3   55.64    2.09
   2  -6  -3   55.18    2.33
   2  -6  -2   46.52    1.98
  -2   6   2   50.48    1.99
  -2   6   2   48.25    2.07
  -2   6   2   44.73    2.07
   2  -6  -2   41.80    1.98
  -2   6   2   44.66    2.01
   2  -6  -2   49.87    1.97
  -2   6   2   52.61    2.00
  -2   6   2   44.80    2.12
  -2   6   2   49.08    1.59
   2  -6  -2   45.22    1.96
   2  -6  -2   48.18    1.84
   2  -6  -2   41.34    1.57
   2  -6  -2   46.95    1.79
  -2   6   2   50.43    1.96
   2  -6  -2   42.97    2.02
   2  -6  -1    5.59    0.81
  -2   6   1    7.45    1.02
  -2   6   1    5.70    0.83
   2  -6  -1    4.97    0.78
  -2   6   1    8.40    0.98
   2  -6  -1    6.52    0.93
   2  -6  -1    5.36    0.73
  -2   6   1    7.21    0.81
  -2   6   1    5.30    0.74
  -2   6   1    6.45    0.90
   2  -6  -1    5.89    0.91
  -2   6   1    7.82    0.76
  -2   6   1    5.95    0.68
   2  -6  -1    5.69    0.80
   2  -6  -1    6.65    0.85
   2  -6   0    2.92    0.67
  -2   6   0    3.72    0.77
   2  -6   0    2.60    0.63
   2  -6   0    2.93    0.70
  -2   6   0    3.26    0.81
   2  -6   0    2.56    0.77
  -2   6   0    2.98    0.73
   2  -6   0    2.28    0.73
  -2   6   0    2.81    0.78
  -2   6   0    1.90    0.61
   2  -6   0    2.33    0.64
  -2   6   0    3.00    0.56
  -2   6   0    2.44    0.53
   2  -6   0    3.11    0.80
  -2   6   0    2.55    0.48
   2  -6   0    2.89    0.70
   2  -6   1   43.87    1.75
  -2   6  -1   40.52    1.48
  -2   6  -1   40.25    1.65
  -2   6  -1   39.97    1.71
   2  -6   1   37.40    1.71
  -2   6  -1   26.25    1.52
  -2   6  -1   28.58    1.68
   2  -6   1   25.75    1.56
   2  -6   1   31.44    1.79
   2  -6   1   41.24    1.64
   2  -6   1   41.14    1.78
  -2   6  -1   32.90    1.71
  -2   6  -1   36.62    1.33
   2  -6   1   35.57    1.71
   2  -6   1   37.11    1.81
   2  -6   2   43.22    1.82
  -2   6  -2   45.25    1.75
  -2   6  -2   42.72    1.79
   2  -6   2   50.08    1.92
  -2   6  -2   38.35    1.91
  -2   6  -2   33.66    1.86
  -2   6  -2   34.62    1.79
  -2   6  -2   35.93    1.65
   2  -6   2   36.17    1.76
   2  -6   2   38.86    1.99
   2  -6   2   34.56    1.78
   2  -6   2   43.60    1.88
   2  -6   2   44.64    1.88
  -2   6  -3    0.69    0.47
  -2   6  -3    0.90    0.46
  -2   6  -3    0.54    0.47
   2  -6   3    0.37    0.56
   2  -6   3    1.20    0.69
   2  -6   3    0.94    0.63
  -2   6  -3    0.63    0.49
   2  -6   3    1.00    0.57
  -2   6  -3    0.70    0.47
   2  -6   3    1.12    0.57
  -2   6  -3    0.45    0.51
  -2   6  -4    3.40    0.66
  -2   6  -4    3.00    0.65
  -2   6  -4    3.09    0.65
   2  -6   4    2.98    0.82
   2  -6   4    4.22    0.89
   2  -6   4    3.74    0.81
   2  -6   4    2.71    0.71
   2  -6   4    3.33    0.73
   2  -6   4    2.45    0.85
   2  -6   5   34.31    1.86
  -2   6  -5   30.74    1.58
   2  -6   5   31.58    1.90
  -2   6  -5   27.43    1.61
   2  -6   5   23.53    1.78
  -2   6  -5   28.72    1.65
   2  -6   5   35.72    1.97
   2  -6   5   32.22    1.94
   2  -6   5   26.32    1.74
   2  -6   5   26.29    1.67
  -2   6  -5   36.36    1.91
   2  -6   6    5.30    1.02
   2  -6   6    2.06    0.95
  -2   6  -6    4.54    0.87
   2  -6   6    2.84    0.91
  -2   6  -6    3.92    0.92
   2  -6   6    5.12    0.96
  -2   6  -6    5.59    1.01
  -2   6  -6    4.46    0.84
   2  -6   6    3.87    1.00
   2  -6   6    2.53    0.82
  -2   6  -7   13.62    1.44
  -2   6  -7   10.56    1.29
   2  -6   7   15.33    1.54
   2  -6   7    8.68    1.27
  -2   6  -7   15.11    1.53
   2  -6   7   13.95    1.49
   2  -6   7    8.94    1.41
  -2   6  -7   13.54    1.26
  -2   6  -7   15.46    1.57
  -2   6  -8    0.39    0.79
  -2   6  -8    0.65    0.78
   2  -6   8   -1.19    0.87
   2  -6   8   -0.09    0.82
   2  -6   8   -0.14    0.81
   2  -6   8    0.54    0.74
  -2   6  -8    0.47    0.87
   2  -6   8    0.64    0.90
   2  -6   8   -0.34    1.04
  -2   6  -8   -0.13    0.79
   2  -6   9   39.33    2.24
  -2   6  -9   61.53    2.68
   2  -6   9   55.97    2.72
   2  -6   9   57.32    2.74
  -2   6  -9   48.74    2.49
   2  -6   9   36.43    2.18
   2  -6   9   36.44    2.39
   2  -6   9   40.33    2.48
   2  -6  10    6.98    1.22
   2  -6  10   11.73    1.11
  -2   6 -10   10.15    1.20
  -2   6 -10   10.26    1.24
  -2   6 -10   13.15    1.24
  -2   6 -10   12.17    1.22
   2  -6  10    7.03    1.16
   2  -6  11    1.92    0.68
  -2   6 -11    2.47    0.76
   2  -6  11    1.33    0.75
   2  -5 -12   -0.02    0.51
  -2   5  12   -0.13    0.44
   2  -5 -12   -0.46    0.53
  -2   5  12   -0.02    0.46
   2  -5 -11    1.48    0.74
  -2   5  11    0.81    0.78
  -2   5  11    1.16    0.60
  -2   5  11    0.98    0.68
   2  -5 -11    0.67    0.69
  -2   5  11    0.82    0.70
  -2   5  11    1.01    0.68
  -2   5  11   -0.46    0.84
  -2   5  10   10.66    1.31
  -2   5  10   10.28    1.46
  -2   5  10   10.95    1.32
  -2   5  10   11.81    1.42
  -2   5  10   11.76    1.36
   2  -5 -10   16.58    1.62
  -2   5  10   12.14    1.50
  -2   5   9    4.08    1.09
   2  -5  -9    3.76    1.01
   2  -5  -9    3.82    1.05
  -2   5   9    4.39    1.00
  -2   5   9    3.15    1.16
   2  -5  -9    4.51    1.15
  -2   5   9    3.59    0.82
  -2   5   9    3.77    0.92
  -2   5   9    4.06    1.12
  -2   5   9    2.96    0.94
  -2   5   9    3.27    1.04
   2  -5  -8    0.23    0.69
  -2   5   8    0.17    0.69
  -2   5   8    0.49    0.77
  -2   5   8   -0.05    0.90
  -2   5   8   -0.09    0.71
  -2   5   8   -0.04    0.59
  -2   5   8    0.31    0.84
   2  -5  -8    0.05    0.74
  -2   5   8    0.09    0.83
  -2   5   7  168.96    4.29
   2  -5  -7  180.66    4.93
  -2   5   7  143.71    4.48
  -2   5   7  133.91    4.45
  -2   5   7  147.19    4.44
  -2   5   7  176.40    4.57
  -2   5   7  140.50    4.28
  -2   5   7  136.43    4.21
   2  -5  -7  147.54    4.56
  -2   5   7  171.38    4.64
  -2   5   6  191.48    4.80
  -2   5   6  219.62    4.84
  -2   5   6  188.60    4.94
   2  -5  -6  195.59    5.17
  -2   5   6  211.91    4.64
  -2   5   6  205.46    4.59
  -2   5   6  219.40    5.04
   2  -5  -6  214.88    5.27
  -2   5   6  217.56    5.02
  -2   5   6  189.20    4.83
  -2   5   6  181.23    4.97
  -2   5   6  185.13    4.74
   2  -5  -6  175.56    4.37
  -2   5   5    8.58    1.25
  -2   5   5    4.59    0.78
  -2   5   5    8.22    1.05
  -2   5   5    6.62    0.88
  -2   5   5    5.31    0.81
   2  -5  -5    5.48    0.83
  -2   5   5    6.12    0.96
  -2   5   5   10.19    1.22
  -2   5   5    9.84    1.11
   2  -5  -5    8.07    0.99
  -2   5   5    7.35    1.05
  -2   5   5    7.39    0.98
  -2   5   4    6.67    1.07
  -2   5   4   11.46    0.99
   2  -5  -4    6.46    0.81
   2  -5  -4    7.25    0.80
  -2   5   4    6.74    0.88
  -2   5   4   10.85    0.93
   2  -5  -4   10.58    1.00
  -2   5   4    9.16    0.99
   2  -5  -4    9.21    0.88
  -2   5   4    7.58    1.05
   2  -5  -4    5.83    0.87
  -2   5   4    7.22    0.94
   2  -5  -4    6.61    0.88
  -2   5   4    6.57    0.89
  -2   5   4   10.10    1.03
  -2   5   4   13.34    1.01
   2  -5  -4   10.04    0.94
  -2   5   3   23.04    1.30
  -2   5   3   22.43    1.19
   2  -5  -3   21.23    1.26
   2  -5  -3   20.13    1.22
   2  -5  -3   20.01    1.14
   2  -5  -3   21.18    1.15
   2  -5  -3   21.75    1.01
  -2   5   3   22.03    1.34
   2  -5  -3   22.38    1.19
  -2   5   3   19.96    1.44
  -2   5   3   19.91    1.35
   2  -5  -3   17.07    1.22
   2  -5  -3   19.16    1.24
  -2   5   3   22.05    1.15
   2  -5  -3   21.17    1.03
  -2   5   3   24.68    1.33
  -2   5   2   39.84    1.45
  -2   5   2   40.00    1.61
   2  -5  -2   37.98    1.62
  -2   5   2   37.63    1.77
   2  -5  -2   37.73    1.64
   2  -5  -2   40.45    1.58
   2  -5  -2   39.00    1.56
   2  -5  -2   38.52    1.47
   2  -5  -2   37.29    1.30
   2  -5  -2   38.89    1.45
  -2   5   2   41.73    1.68
  -2   5   2   41.05    1.68
  -2   5   2   38.35    1.67
  -2   5   2   37.73    1.81
  -2   5   2   37.62    1.73
   2  -5  -2   34.03    1.61
  -2   5   2   39.85    1.57
   2  -5  -1   12.24    0.97
  -2   5   1   12.74    1.08
   2  -5  -1   13.19    1.00
  -2   5   1   13.87    0.98
  -2   5   1   15.60    1.09
   2  -5  -1   13.79    1.07
   2  -5  -1   13.70    0.95
  -2   5   1   15.31    1.03
  -2   5   1   12.60    1.01
  -2   5   1   15.89    1.00
   2  -5  -1   12.52    0.95
  -2   5   1   14.18    0.92
   2  -5  -1   12.85    1.06
  -2   5   1   12.99    1.07
  -2   5   1   13.71    1.13
   2  -5  -1   12.43    1.04
  -2   5   1   10.92    1.06
   2  -5  -1   13.48    0.98
  -2   5   1   12.90    0.96
   2  -5   0  399.69    6.37
  -2   5   0  445.22    6.53
  -2   5   0  403.48    5.49
   2  -5   0  351.37    6.24
  -2   5   0  383.86    6.57
  -2   5   0  358.97    6.41
  -2   5   0  414.17    6.48
  -2   5   0  429.13    6.23
   2  -5   0  364.93    6.34
  -2   5   0  407.56    6.60
   2  -5   0  340.73    6.14
  -2   5   0  366.84    6.39
   2  -5   0  349.43    6.26
  -2   5   0  382.90    6.53
   2  -5   0  414.53    6.15
   2  -5   0  431.84    6.35
  -2   5   0  424.52    5.86
  -2   5   0  444.73    6.35
  -2   5  -1  991.23   14.12
  -2   5  -1 1187.16   14.11
  -2   5  -1 1076.92   12.63
   2  -5   1 1072.16   13.91
  -2   5  -1 1188.41   13.94
   2  -5   1  964.16   13.91
  -2   5  -1 1086.35   14.26
  -2   5  -1 1132.61   13.65
   2  -5   1 1027.28   14.24
   2  -5   1 1014.45   13.85
  -2   5  -1 1040.56   14.25
   2  -5   1  958.04   13.80
   2  -5   1 1148.65   13.95
  -2   5  -1 1026.09   14.03
   2  -5   1 1197.24   13.93
  -2   5  -1 1112.57   13.11
   2  -5   1 1164.71   13.97
   2  -5   2  988.83   13.69
  -2   5  -2 1033.99   13.63
   2  -5   2  956.99   12.97
  -2   5  -2 1024.54   12.72
   2  -5   2 1091.73   13.19
  -2   5  -2 1055.97   13.14
  -2   5  -2 1059.88   13.18
   2  -5   2 1052.51   13.19
  -2   5  -2 1071.40   13.35
  -2   5  -2  992.77   13.56
  -2   5  -2  989.09   13.17
  -2   5  -2  961.16   13.59
   2  -5   2  971.23   13.38
   2  -5   2  948.29   13.30
   2  -5   2  962.96   13.19
  -2   5  -2  989.26   12.07
   2  -5   2 1075.28   13.45
   2  -5   2 1072.74   13.36
  -2   5  -3   23.25    1.12
   2  -5   3   10.71    1.11
   2  -5   3   10.54    0.90
   2  -5   3   18.55    1.24
  -2   5  -3   17.03    0.91
  -2   5  -3   12.89    1.15
   2  -5   3   10.63    1.06
  -2   5  -3   15.04    1.05
   2  -5   3   18.82    1.15
  -2   5  -3   19.53    1.17
  -2   5  -3   17.82    1.16
   2  -5   3   18.00    1.22
   2  -5   3   19.10    1.23
  -2   5  -3    9.38    0.96
   2  -5   3   11.32    0.98
   2  -5   3   12.01    0.99
   2  -5   4   25.84    1.42
   2  -5   4   23.61    1.35
  -2   5  -4   23.40    1.25
   2  -5   4   25.19    1.50
   2  -5   4   19.49    1.46
   2  -5   4   20.79    1.40
  -2   5  -4   25.21    1.37
   2  -5   4   24.40    1.49
   2  -5   4   25.03    1.48
  -2   5  -4   25.88    1.41
  -2   5  -4   21.37    1.22
  -2   5  -5   21.62    1.25
   2  -5   5   24.35    1.50
   2  -5   5   23.94    1.53
   2  -5   5   22.69    1.59
  -2   5  -5   22.47    1.44
   2  -5   5   24.36    1.54
   2  -5   5   21.80    1.39
   2  -5   5   24.93    1.67
  -2   5  -5   24.08    1.46
  -2   5  -5   22.62    1.39
   2  -5   5   23.00    1.49
   2  -5   5   23.00    1.58
   2  -5   5   25.17    1.61
  -2   5  -6    6.20    0.83
  -2   5  -6    5.76    0.83
  -2   5  -6    7.34    1.02
   2  -5   6    4.10    0.90
   2  -5   6    2.87    0.87
   2  -5   6    6.48    1.08
   2  -5   6    6.80    0.96
  -2   5  -6    5.12    0.73
   2  -5   6    7.10    1.02
   2  -5   6    5.77    1.03
   2  -5   6    5.46    1.01
   2  -5   6    6.35    1.04
  -2   5  -6    4.55    0.91
  -2   5  -7    4.21    0.97
  -2   5  -7    2.91    0.93
   2  -5   7    3.60    1.02
   2  -5   7    3.37    0.99
   2  -5   7    2.43    0.86
   2  -5   7    1.67    0.92
   2  -5   7    2.25    0.83
   2  -5   7    3.57    1.02
   2  -5   7    3.04    1.01
   2  -5   7    4.31    0.95
  -2   5  -8   86.43    3.45
   2  -5   8   90.86    3.54
   2  -5   8   92.79    3.57
   2  -5   8   73.10    3.13
   2  -5   8   89.07    3.49
   2  -5   8   56.05    2.84
  -2   5  -8  111.09    3.69
   2  -5   8  102.17    3.68
   2  -5   9  181.12    5.03
   2  -5   9  118.51    4.04
   2  -5   9  125.84    4.37
   2  -5   9  196.14    5.18
  -2   5  -9  170.56    4.84
  -2   5  -9  167.50    4.82
  -2   5  -9  209.32    5.01
   2  -5   9  132.28    4.50
  -2   5  -9  205.45    5.01
   2  -5  10   35.56    2.16
   2  -5  10   37.44    2.27
   2  -5  10   38.78    2.22
  -2   5 -10   58.62    2.41
  -2   5 -10   59.04    2.42
  -2   5 -10   48.07    2.47
  -2   5 -10   44.52    2.40
   2  -5  10   39.15    2.37
   2  -5  11    3.11    0.91
   2  -5  11    3.34    0.84
  -2   5 -11    4.88    0.93
   2  -5  11    3.49    0.81
  -2   5 -11    4.61    0.89
  -2   5 -12   12.54    1.02
   2  -5  12   10.01    0.89
   2  -4 -13    0.42    0.41
  -2   4  12    0.69    0.57
  -2   4  12    0.76    0.58
   2  -4 -12    1.03    0.61
  -2   4  12    1.26    0.57
   2  -4 -12    0.94    0.62
  -2   4  12    0.59    0.61
[truncated: 854,169 more chars]
