# Supplementary material for: Organosilicon cluster goes ferroelectric
Source: Natl Sci Rev. 2026 Apr 29;13(14):nwag243. doi: 10.1093/nsr/nwag243 (PMC13411271; doi:10.1093/nsr/nwag243)
Supplement: nwag243_Supplemental_Files [file nwag243_supplemental_files.zip › cif files/cif_compound-1_350k.cif]

data_xsw-250807-2-350k
_audit_creation_date               2025-09-29
_audit_creation_method
;
Olex2 1.3
(compiled 2020.11.12 svn.r5f609507 for OlexSys, GUI svn.r6408)
;
_shelx_SHELXL_version_number       '2018/3'
_audit_contact_author_address      ?
_audit_contact_author_email        ?
_audit_contact_author_name         ''
_audit_contact_author_phone        ?
_publ_contact_author_id_orcid      ?
_publ_section_references
;
D. Kratzert, I. Krossing, (2018), J. Appl. Cryst. 51, 928-934. 

Dolomanov, O.V., Bourhis, L.J., Gildea, R.J, Howard, J.A.K. & Puschmann, H.
 (2009), J. Appl. Cryst. 42, 339-341.

Kratzert, D., Holstein, J.J. & Krossing, I. (2015). J. Appl. Cryst. 48, 933-938.

Sheldrick, G.M. (2015). Acta Cryst. C71, 3-8.
;
_chemical_name_common              ?
_chemical_name_systematic          ?
_chemical_formula_moiety           'C31 N1 O12 Si8'
_chemical_formula_sum              'C31 N O12 Si8'
_chemical_formula_weight           803.04
_chemical_absolute_configuration   ?
_chemical_melting_point            ?
_chemical_oxdiff_formula           'C H N O Si'
loop_
  _atom_type_symbol
  _atom_type_description
  _atom_type_scat_dispersion_real
  _atom_type_scat_dispersion_imag
  _atom_type_scat_source
 'C' 'C' 0.0181 0.0091 'International Tables Vol C Tables 4.2.6.8 and 6.1.1.4'
 'N' 'N' 0.0311 0.0180 'International Tables Vol C Tables 4.2.6.8 and 6.1.1.4'
 'O' 'O' 0.0492 0.0322 'International Tables Vol C Tables 4.2.6.8 and 6.1.1.4'
 'Si' 'Si' 0.2541 0.3302 'International Tables Vol C Tables 4.2.6.8 and 6.1.1.4'

_shelx_space_group_comment
;
The symmetry employed for this shelxl refinement is uniquely defined
by the following loop, which should always be used as a source of
symmetry information in preference to the above space-group names.
They are only intended as comments.
;
_space_group_crystal_system        'trigonal'
_space_group_IT_number             146
_space_group_name_H-M_alt          'R 3'
_space_group_name_Hall             'R 3'
loop_
  _space_group_symop_operation_xyz
 'x, y, z'
 '-y, x-y, z'
 '-x+y, -x, z'
 'x+2/3, y+1/3, z+1/3'
 '-y+2/3, x-y+1/3, z+1/3'
 '-x+y+2/3, -x+1/3, z+1/3'
 'x+1/3, y+2/3, z+2/3'
 '-y+1/3, x-y+2/3, z+2/3'
 '-x+y+1/3, -x+2/3, z+2/3'

_cell_length_a                     16.1357(12)
_cell_length_b                     16.1357(12)
_cell_length_c                     17.1112(17)
_cell_angle_alpha                  90
_cell_angle_beta                   90
_cell_angle_gamma                  120
_cell_volume                       3858.2(7)
_cell_formula_units_Z              3
_cell_measurement_reflns_used      1426
_cell_measurement_temperature      347(4)
_cell_measurement_theta_max        62.3150
_cell_measurement_theta_min        4.0700
_shelx_estimated_absorpt_T_max     0.798
_shelx_estimated_absorpt_T_min     0.704
_exptl_absorpt_coefficient_mu      2.361
_exptl_absorpt_correction_T_max    1.00000
_exptl_absorpt_correction_T_min    0.55217
_exptl_absorpt_correction_type     multi-scan
_exptl_absorpt_process_details
;
CrysAlisPro 1.171.43.129a (Rigaku Oxford Diffraction, 2024)
Empirical absorption correction using spherical harmonics,
implemented in SCALE3 ABSPACK scaling algorithm.
;
_exptl_absorpt_special_details     ?
_exptl_crystal_colour              colourless
_exptl_crystal_colour_primary      colourless
_exptl_crystal_density_diffrn      1.037
_exptl_crystal_density_meas        ?
_exptl_crystal_density_method      ?
_exptl_crystal_description         block
_exptl_crystal_F_000               1203
_exptl_crystal_size_max            0.16
_exptl_crystal_size_mid            0.12
_exptl_crystal_size_min            0.1
_exptl_transmission_factor_max     ?
_exptl_transmission_factor_min     ?
_diffrn_reflns_av_R_equivalents    0.0174
_diffrn_reflns_av_unetI/netI       0.0275
_diffrn_reflns_Laue_measured_fraction_full  0.993
_diffrn_reflns_Laue_measured_fraction_max  0.993
_diffrn_reflns_limit_h_max         13
_diffrn_reflns_limit_h_min         -19
_diffrn_reflns_limit_k_max         19
_diffrn_reflns_limit_k_min         -19
_diffrn_reflns_limit_l_max         20
_diffrn_reflns_limit_l_min         -17
_diffrn_reflns_number              7538
_diffrn_reflns_point_group_measured_fraction_full  0.911
_diffrn_reflns_point_group_measured_fraction_max  0.911
_diffrn_reflns_theta_full          66.590
_diffrn_reflns_theta_max           66.590
_diffrn_reflns_theta_min           4.084
_diffrn_ambient_environment        air
_diffrn_ambient_temperature        347(4)
_diffrn_detector                   'Hybrid Pixel Array Detector'
_diffrn_detector_area_resol_mean   10.0000
_diffrn_detector_type              'HyPix-Arc 150'
_diffrn_measured_fraction_theta_full  0.993
_diffrn_measured_fraction_theta_max  0.993
_diffrn_measurement_details
;
List of Runs (angles in degrees, time in seconds):

  # Type    Start    End  Width  t~exp~   \w     \q     \k     \f   Frames
--------------------------------------------------------------------------
  1  \w     25.00  50.00   0.50    0.50    --   60.40-107.00  96.00   50
  2  \w     18.00  84.00   0.50    0.50    --   60.40-125.00 -30.00  132
  3  \w     34.00  98.00   0.50    0.50    --   74.97-125.00-120.00  128
  4  \w     33.00  69.00   0.50    0.50    --   75.32-125.00-180.00   72
  5  \w     22.00  48.00   0.50    0.50    --   60.40-111.00-168.00   52
  6  \w     40.00 100.00   0.50    0.50    --   60.40  15.00-120.00  120
  7  \w     55.00 112.00   0.50    0.50    --   75.32  15.00  30.00  114
  8  \w     83.00 114.00   0.50    0.50    --   75.32  15.00  60.00   62
  9  \w    -72.00 -47.00   0.50    0.50    --  -60.77 111.00 -74.00   50
 10  \w    -69.00 -20.00   0.50    0.50    --  -60.77 125.00 -60.00   98
 11  \w    -70.00 -20.00   0.50    0.50    --  -60.77 124.00   9.00  100
 12  \w    -90.00 -57.00   0.50    0.50    --  -73.82 125.00 120.00   66
 13  \w    -66.00 -40.00   0.50    0.50    --  -73.82 124.00   9.00   52
 14  \w    -75.00 -50.00   0.50    0.50    --  -75.45 111.00 -74.00   50
 15  \w    -64.00 -35.00   0.50    0.50    --  -60.77 107.00-165.00   58
 16  \w    -76.00 -50.00   0.50    0.50    --  -75.45 107.00-165.00   52
 17  \w   -102.00 -71.00   0.50    0.50    --  -75.45 -15.00-180.00   62
 18  \w   -105.00 -58.00   0.50    0.50    --  -75.45 -15.00-150.00   94
 19  \w   -107.00 -82.00   0.50    0.50    --  -75.45 -15.00  90.00   50
;
_diffrn_measurement_device         'four-circle diffractometer'
_diffrn_measurement_device_type    'XtaLAB Synergy R, DW system, HyPix-Arc 150'
_diffrn_measurement_method         '\w scans'
_diffrn_orient_matrix_type        
 'CrysAlisPro convention (1999,Acta A55,543-557)'
_diffrn_orient_matrix_UB_11        -0.0158360000
_diffrn_orient_matrix_UB_12        -0.0894126000
_diffrn_orient_matrix_UB_13        0.0450435000
_diffrn_orient_matrix_UB_21        0.0336946000
_diffrn_orient_matrix_UB_22        0.0592559000
_diffrn_orient_matrix_UB_23        0.0758879000
_diffrn_orient_matrix_UB_31        -0.1037098000
_diffrn_orient_matrix_UB_32        -0.0255253000
_diffrn_orient_matrix_UB_33        0.0176212000
_diffrn_radiation_monochromator    mirror
_diffrn_radiation_probe            x-ray
_diffrn_radiation_type             'Cu K\a'
_diffrn_radiation_wavelength       1.54184
_diffrn_source                     'Rotating-anode X-ray tube'
_diffrn_source_type                'Rigaku (Cu) X-ray Source'
_reflns_Friedel_coverage           0.836
_reflns_Friedel_fraction_full      0.830
_reflns_Friedel_fraction_max       0.830
_reflns_number_gt                  816
_reflns_number_total               2758
_reflns_odcompleteness_completeness  99.34
_reflns_odcompleteness_iscentric   1
_reflns_odcompleteness_theta       66.97
_reflns_special_details
;
 Reflections were merged by SHELXL according to the crystal
 class for the calculation of statistics and refinement.
 
 _reflns_Friedel_fraction is defined as the number of unique
 Friedel pairs measured divided by the number that would be
 possible theoretically, ignoring centric projections and
 systematic absences. Completness statistics refer to single and
 composite reflections containing twin component 1 only.
;
_reflns_threshold_expression       'I > 2\s(I)'
_computing_cell_refinement         'CrysAlisPro 1.171.43.129a (Rigaku OD, 2024)'
_computing_data_collection        
 'CrysAlisPro system (CCD 43.129a 64-bit (release 29-06-2024))'
_computing_data_reduction          'CrysAlisPro 1.171.43.129a (Rigaku OD, 2024)'
_computing_molecular_graphics      'Olex2 1.3 (Dolomanov et al., 2009)'
_computing_publication_material    'Olex2 1.3 (Dolomanov et al., 2009)'
_computing_structure_refinement    'SHELXL 2018/3 (Sheldrick, 2015)'
_computing_structure_solution      ?
_refine_diff_density_max           0.125
_refine_diff_density_min           -0.171
_refine_diff_density_rms           0.037
_refine_ls_abs_structure_details
;
 Refined as an inversion twin.
;
_refine_ls_abs_structure_Flack     0.43(17)
_refine_ls_extinction_coef         0.00061(3)
_refine_ls_extinction_expression  
 'Fc^*^=kFc[1+0.001xFc^2^\l^3^/sin(2\q)]^-1/4^'
_refine_ls_extinction_method       'SHELXL-2018/3 (Sheldrick 2018)'
_refine_ls_goodness_of_fit_ref     1.048
_refine_ls_hydrogen_treatment      undef
_refine_ls_matrix_type             full
_refine_ls_number_parameters       111
_refine_ls_number_reflns           2758
_refine_ls_number_restraints       304
_refine_ls_R_factor_all            0.2235
_refine_ls_R_factor_gt             0.1319
_refine_ls_restrained_S_all        1.100
_refine_ls_shift/su_max            0.001
_refine_ls_shift/su_mean           0.000
_refine_ls_structure_factor_coef   Fsqd
_refine_ls_weighting_details      
 'w=1/[\s^2^(Fo^2^)+(0.0310P)^2^+10.0000P] where P=(Fo^2^+2Fc^2^)/3'
_refine_ls_weighting_scheme        calc
_refine_ls_wR_factor_gt            0.2346
_refine_ls_wR_factor_ref           0.2751
_refine_special_details
;
 Refined as a 2-component inversion twin.
;
_olex2_refinement_description
;
1. Twinned data refinement
 Scales: 0.57(17)
 0.43(17)
2. Restrained distances
 Si1-O3 = Si1-O5 = Si3-O5 = Si1-O4 = Si2-O3 = Si2-O2 = Si4-O2
 1.6 with sigma of 0.01
 Si2-Si1
 3.05 with sigma of 0.02
 Si4-Si2 = Si1-Si3
 3.05 with sigma of 0.02
 C3-C5
 1.42 with sigma of 0.02
 C5-C7
 1.51 with sigma of 0.02
 C2B-C10B
 1.42 with sigma of 0.02
 C10B-C12B
 1.48 with sigma of 0.02
 C5-C6
 1.48 with sigma of 0.02
 C10B-C13B
 1.51 with sigma of 0.02
 C8B-C9B
 1.48 with sigma of 0.02
 C8B-C11B
 1.51 with sigma of 0.02
 Si1-C1B = Si2-C2B = Si4-C3
 1.85 with sigma of 0.01
 C8B-C1B = C9B-C8B = C8B-C11B = C12B-C10B = C10B-C2B = C13B-C10B = C5-C3 = C7-
 C5 = C6-C5
 1.5 with sigma of 0.01
 C1B-C8B
 1.42 with sigma of 0.02
 C15-C16
 1.47 with sigma of 0.02
 Si3-C14
 1.84 with sigma of 0.01
 C14-C15 = C16-N1
 1.52 with sigma of 0.02
 O2-C3
 2.8 with sigma of 0.01
 N1-C15
 2.4 with sigma of 0.01
 C14-Si3
 1.83 with sigma of 0.01
 C15-C14
 1.5 with sigma of 0.01
 Si4-C5
 2.84 with sigma of 0.01
 Si2-C2A = Si2-C2B = Si1-C1A = Si1-C1B
 1.87 with sigma of 0.01
 C2A-C10A = C2B-C10B = C13A-C10A = C13B-C10B = C12A-C10A = C12B-C10B = C8A-C1A
 = C8B-C1B = C9A-C8A = C9B-C8B = C8B-C11B = C8A-C11A
 1.55 with sigma of 0.01
 C13A-C12A
 2.45 with sigma of 0.01
 C2A_$1-C12A_$1
 2.45 with sigma of 0.01
 C9A-C1A
 2.49 with sigma of 0.01
 C9A-C11A
 2.49 with sigma of 0.01
 C6-C7
 2.5114 with sigma of 0.04
 C2B-C12B
 2.4353 with sigma of 0.04
 C1B-C11B
 2.3732 with sigma of 0.04
 C3-C7
 2.3732 with sigma of 0.04
 C9B-C11B
 2.5114 with sigma of 0.04
 C3-C6
 2.4353 with sigma of 0.04
 C2B-C13B
 2.3732 with sigma of 0.04
 C12B-C13B
 2.5114 with sigma of 0.04
 C1B-C9B
 2.4353 with sigma of 0.04
 C14-C16 = C15-N1
 2.5 with sigma of 0.04
 C8B-C9B \\sim C8B-C11B
 with sigma of 0.02
 C5-C6 \\sim C5-C7
 with sigma of 0.02
 C10B-C12B \\sim C10B-C13B
 with sigma of 0.02
 C14-C15 \\sim C15-C16 \\sim C16-N1
 with sigma of 0.02
 C14-C16 \\sim C15-N1
 with sigma of 0.04
3. Uiso/Uaniso restraints and constraints
C14 \\sim C15 \\sim C16 \\sim N1: within 2A with sigma of 0.04 and sigma for
terminal atoms of 0.08 within 2A
Uanis(O5) \\sim Ueq, Uanis(Si3) \\sim Ueq, Uanis(Si1) \\sim Ueq, Uanis(O3)
\\sim Ueq, Uanis(Si2) \\sim Ueq, Uanis(O2) \\sim Ueq, Uanis(Si4) \\sim Ueq,
Uanis(O4) \\sim Ueq: with sigma of 0.01 and sigma for terminal atoms of 0.02
Uanis(N1) \\sim Ueq, Uanis(C16) \\sim Ueq, Uanis(C15) \\sim Ueq, Uanis(C14)
\\sim Ueq, Uanis(C9B) \\sim Ueq, Uanis(C8B) \\sim Ueq, Uanis(C1B) \\sim Ueq,
Uanis(C11B) \\sim Ueq, Uanis(C10B) \\sim Ueq, Uanis(C12B) \\sim Ueq, Uanis(C2B)
\\sim Ueq, Uanis(C13B) \\sim Ueq, Uanis(C7) \\sim Ueq, Uanis(C5) \\sim Ueq,
Uanis(C6) \\sim Ueq, Uanis(C3) \\sim Ueq: with sigma of 0.01 and sigma for
terminal atoms of 0.02
Uanis(C3) \\sim Ueq, Uanis(C5) \\sim Ueq, Uanis(C6) \\sim Ueq, Uanis(C7) \\sim
Ueq, Uanis(O2) \\sim Ueq, Uanis(O3) \\sim Ueq, Uanis(O4) \\sim Ueq, Uanis(O5)
\\sim Ueq, Uanis(C14) \\sim Ueq, Uanis(C15) \\sim Ueq, Uanis(C16) \\sim Ueq,
Uanis(N1) \\sim Ueq, Uanis(C1B) \\sim Ueq, Uanis(C8B) \\sim Ueq, Uanis(C9B)
\\sim Ueq, Uanis(C11B) \\sim Ueq, Uanis(C8A) \\sim Ueq, Uanis(C9A) \\sim Ueq,
Uanis(C11A) \\sim Ueq, Uanis(C1A) \\sim Ueq, Uanis(C2B) \\sim Ueq, Uanis(C10B)
\\sim Ueq, Uanis(C12B) \\sim Ueq, Uanis(C13B) \\sim Ueq, Uanis(C2A) \\sim Ueq,
Uanis(C10A) \\sim Ueq, Uanis(C12A) \\sim Ueq, Uanis(C13A) \\sim Ueq: with sigma
of 0.01 and sigma for terminal atoms of 0.02
Uanis(N1) = Uanis(C16) = Uanis(C15) = Uanis(C14) = Uanis(C9B) = Uanis(C8B) =
Uanis(C1B) = Uanis(C11B) = Uanis(C10B) = Uanis(C12B) = Uanis(C2B) = Uanis(C13B)
= Uanis(C7) = Uanis(C5) = Uanis(C6) = Uanis(C3)
Uanis(C3) = Uanis(C5) = Uanis(C6) = Uanis(C7) = Uanis(O2) = Uanis(O3) =
Uanis(O4) = Uanis(O5) = Uanis(C14) = Uanis(C15) = Uanis(C16) = Uanis(N1) =
Uanis(C1B) = Uanis(C8B) = Uanis(C9B) = Uanis(C11B) = Uanis(C8A) = Uanis(C9A) =
Uanis(C11A) = Uanis(C1A) = Uanis(C2B) = Uanis(C10B) = Uanis(C12B) = Uanis(C13B)
= Uanis(C2A) = Uanis(C10A) = Uanis(C12A) = Uanis(C13A)
Uanis(Si1) = Uanis(Si2)
4. Rigid body (RIGU) restrains
 C14, C15, C16, N1
 with sigma for 1-2 distances of 0.004 and sigma for 1-3 distances of 0.004
5. Others
 Fixed Sof: C3(0.33333) C5(0.33333) C6(0.33333) C7(0.33333) C2B(0.5) C10B(0.5)
 C12B(0.5) C13B(0.5) C1B(0.5) C8B(0.5) C9B(0.5) C11B(0.5) C14(0.33333)
 C15(0.33333) C16(0.33333) N1(0.33333) C2A(0.5) C10A(0.5) C12A(0.5) C13A(0.5)
 C1A(0.5) C8A(0.5) C9A(0.5) C11A(0.5)
;
_atom_sites_solution_hydrogens     .
_atom_sites_solution_primary       ?
_atom_sites_solution_secondary     ?
loop_
  _atom_site_label
  _atom_site_type_symbol
  _atom_site_fract_x
  _atom_site_fract_y
  _atom_site_fract_z
  _atom_site_U_iso_or_equiv
  _atom_site_adp_type
  _atom_site_occupancy
  _atom_site_site_symmetry_order
  _atom_site_calc_flag
  _atom_site_refinement_flags_posn
  _atom_site_refinement_flags_adp
  _atom_site_refinement_flags_occupancy
  _atom_site_disorder_assembly
  _atom_site_disorder_group
 Si1 Si 0.34454(19) 0.51750(18) 0.4405(2) 0.3053(10) Uani 1 1 d D U . . .
 Si2 Si 0.49168(19) 0.6763(2) 0.3365(2) 0.3053(10) Uani 1 1 d D U . . .
 Si3 Si 0.333333 0.666667 0.5444(3) 0.320(3) Uani 1 3 d DS TU P . .
 Si4 Si 0.333333 0.666667 0.2336(3) 0.342(3) Uani 1 3 d DS TU P . .
 O3 O 0.4353(4) 0.5777(4) 0.3817(3) 0.3016(10) Uani 1 1 d D U . . .
 O4 O 0.2525(4) 0.4820(5) 0.3835(4) 0.3016(10) Uani 1 1 d D U . . .
 O5 O 0.3314(4) 0.5742(3) 0.5110(3) 0.3016(10) Uani 1 1 d D U . . .
 O2 O 0.4332(3) 0.6796(4) 0.2649(3) 0.3016(10) Uani 1 1 d D U . . .
 C3 C 0.3536(6) 0.7073(5) 0.1291(3) 0.3016(10) Uani 0.3333 1 d D U P . .
 C5 C 0.3811(4) 0.6494(4) 0.0782(4) 0.3016(10) Uani 0.3333 1 d D U P . .
 C6 C 0.4755(5) 0.6693(12) 0.1107(10) 0.3016(10) Uani 0.3333 1 d D U P . .
 C7 C 0.3033(11) 0.5490(6) 0.0976(14) 0.3016(10) Uani 0.3333 1 d D U P . .
 C2B C 0.5559(3) 0.6411(5) 0.2650(4) 0.3016(10) Uani 0.5 1 d D U P A 2
 C10B C 0.6476(3) 0.6473(4) 0.2937(3) 0.3016(10) Uani 0.5 1 d D U P A 2
 C12B C 0.6004(12) 0.5466(4) 0.3264(7) 0.3016(10) Uani 0.5 1 d D U P A 2
 C13B C 0.7123(5) 0.6487(8) 0.2281(4) 0.3016(10) Uani 0.5 1 d D U P A 2
 C1B C 0.3802(4) 0.4229(3) 0.4450(8) 0.3016(10) Uani 0.5 1 d D U P B 2
 C8B C 0.2930(4) 0.3306(3) 0.4699(3) 0.3016(10) Uani 0.5 1 d D U P B 2
 C9B C 0.2644(7) 0.3600(6) 0.5451(4) 0.3016(10) Uani 0.5 1 d D U P B 2
 C11B C 0.3110(5) 0.2485(3) 0.4888(10) 0.3016(10) Uani 0.5 1 d D U P B 2
 C14 C 0.2775(4) 0.6851(8) 0.6315(3) 0.3016(10) Uani 0.3333 1 d D U P . .
 C15 C 0.3545(5) 0.7079(11) 0.6910(3) 0.3016(10) Uani 0.3333 1 d D U P . .
 C16 C 0.3184(11) 0.7128(9) 0.7693(5) 0.3016(10) Uani 0.3333 1 d D U P . .
 N1 N 0.2508(10) 0.6130(8) 0.7960(6) 0.3016(10) Uani 0.3333 1 d D U P . .
 C2A C 0.6151(4) 0.7227(6) 0.2935(5) 0.3016(10) Uani 0.5 1 d D U P A 1
 C10A C 0.6877(4) 0.7130(5) 0.3460(5) 0.3016(10) Uani 0.5 1 d D U P A 1
 C12A C 0.6255(6) 0.6196(5) 0.3933(5) 0.3016(10) Uani 0.5 1 d D U P A 1
 C13A C 0.7670(5) 0.6952(8) 0.3105(6) 0.3016(10) Uani 0.5 1 d D U P A 1
 C1A C 0.3029(7) 0.3842(5) 0.4395(4) 0.3016(10) Uani 0.5 1 d D U P B 1
 C8A C 0.3630(5) 0.3763(5) 0.5077(4) 0.3016(10) Uani 0.5 1 d D U P B 1
 C9A C 0.3647(6) 0.4455(4) 0.5716(4) 0.3016(10) Uani 0.5 1 d D U P B 1
 C11A C 0.3967(5) 0.3122(4) 0.5498(8) 0.3016(10) Uani 0.5 1 d D U P B 1

loop_
  _atom_site_aniso_label
  _atom_site_aniso_U_11
  _atom_site_aniso_U_22
  _atom_site_aniso_U_33
  _atom_site_aniso_U_23
  _atom_site_aniso_U_13
  _atom_site_aniso_U_12
 Si1 0.3055(14) 0.3093(14) 0.367(2) 0.046(2) 0.036(2) 0.2031(10)
 Si2 0.3055(14) 0.3093(14) 0.367(2) 0.046(2) 0.036(2) 0.2031(10)
 Si3 0.339(4) 0.339(4) 0.283(6) 0.000 0.000 0.170(2)
 Si4 0.370(4) 0.370(4) 0.286(6) 0.000 0.000 0.185(2)
 O3 0.3012(14) 0.3011(14) 0.3087(16) 0.0011(14) 0.0030(14) 0.1553(10)
 O4 0.3012(14) 0.3011(14) 0.3087(16) 0.0011(14) 0.0030(14) 0.1553(10)
 O5 0.3012(14) 0.3011(14) 0.3087(16) 0.0011(14) 0.0030(14) 0.1553(10)
 O2 0.3012(14) 0.3011(14) 0.3087(16) 0.0011(14) 0.0030(14) 0.1553(10)
 C3 0.3012(14) 0.3011(14) 0.3087(16) 0.0011(14) 0.0030(14) 0.1553(10)
 C5 0.3012(14) 0.3011(14) 0.3087(16) 0.0011(14) 0.0030(14) 0.1553(10)
 C6 0.3012(14) 0.3011(14) 0.3087(16) 0.0011(14) 0.0030(14) 0.1553(10)
 C7 0.3012(14) 0.3011(14) 0.3087(16) 0.0011(14) 0.0030(14) 0.1553(10)
 C2B 0.3012(14) 0.3011(14) 0.3087(16) 0.0011(14) 0.0030(14) 0.1553(10)
 C10B 0.3012(14) 0.3011(14) 0.3087(16) 0.0011(14) 0.0030(14) 0.1553(10)
 C12B 0.3012(14) 0.3011(14) 0.3087(16) 0.0011(14) 0.0030(14) 0.1553(10)
 C13B 0.3012(14) 0.3011(14) 0.3087(16) 0.0011(14) 0.0030(14) 0.1553(10)
 C1B 0.3012(14) 0.3011(14) 0.3087(16) 0.0011(14) 0.0030(14) 0.1553(10)
 C8B 0.3012(14) 0.3011(14) 0.3087(16) 0.0011(14) 0.0030(14) 0.1553(10)
 C9B 0.3012(14) 0.3011(14) 0.3087(16) 0.0011(14) 0.0030(14) 0.1553(10)
 C11B 0.3012(14) 0.3011(14) 0.3087(16) 0.0011(14) 0.0030(14) 0.1553(10)
 C14 0.3012(14) 0.3011(14) 0.3087(16) 0.0011(14) 0.0030(14) 0.1553(10)
 C15 0.3012(14) 0.3011(14) 0.3087(16) 0.0011(14) 0.0030(14) 0.1553(10)
 C16 0.3012(14) 0.3011(14) 0.3087(16) 0.0011(14) 0.0030(14) 0.1553(10)
 N1 0.3012(14) 0.3011(14) 0.3087(16) 0.0011(14) 0.0030(14) 0.1553(10)
 C2A 0.3012(14) 0.3011(14) 0.3087(16) 0.0011(14) 0.0030(14) 0.1553(10)
 C10A 0.3012(14) 0.3011(14) 0.3087(16) 0.0011(14) 0.0030(14) 0.1553(10)
 C12A 0.3012(14) 0.3011(14) 0.3087(16) 0.0011(14) 0.0030(14) 0.1553(10)
 C13A 0.3012(14) 0.3011(14) 0.3087(16) 0.0011(14) 0.0030(14) 0.1553(10)
 C1A 0.3012(14) 0.3011(14) 0.3087(16) 0.0011(14) 0.0030(14) 0.1553(10)
 C8A 0.3012(14) 0.3011(14) 0.3087(16) 0.0011(14) 0.0030(14) 0.1553(10)
 C9A 0.3012(14) 0.3011(14) 0.3087(16) 0.0011(14) 0.0030(14) 0.1553(10)
 C11A 0.3012(14) 0.3011(14) 0.3087(16) 0.0011(14) 0.0030(14) 0.1553(10)

_geom_special_details
;
 All esds (except the esd in the dihedral angle between two l.s. planes)
 are estimated using the full covariance matrix.  The cell esds are taken
 into account individually in the estimation of esds in distances, angles
 and torsion angles; correlations between esds in cell parameters are only
 used when they are defined by crystal symmetry.  An approximate (isotropic)
 treatment of cell esds is used for estimating esds involving l.s. planes.
;
loop_
  _geom_bond_atom_site_label_1
  _geom_bond_atom_site_label_2
  _geom_bond_distance
  _geom_bond_site_symmetry_2
  _geom_bond_publ_flag
 Si1 O3 1.636(6) . ?
 Si1 O4 1.623(6) . ?
 Si1 O5 1.591(6) . ?
 Si1 C1B 1.883(6) . ?
 Si1 C1A 1.907(7) . ?
 Si2 O3 1.584(6) . ?
 Si2 O4 1.579(8) 2_665 ?
 Si2 O2 1.564(6) . ?
 Si2 C2B 1.867(7) . ?
 Si2 C2A 1.891(7) . ?
 Si3 O5 1.583(5) . ?
 Si3 O5 1.583(5) 3_565 ?
 Si3 O5 1.583(5) 2_665 ?
 Si3 C14 1.842(7) 3_565 ?
 Si3 C14 1.842(7) 2_665 ?
 Si3 C14 1.842(7) . ?
 Si4 O2 1.609(5) 3_565 ?
 Si4 O2 1.609(5) . ?
 Si4 O2 1.609(5) 2_665 ?
 Si4 C3 1.876(7) . ?
 Si4 C3 1.876(7) 2_665 ?
 Si4 C3 1.876(7) 3_565 ?
 C3 C3 0.983(12) 2_665 ?
 C3 C3 0.983(12) 3_565 ?
 C3 C5 1.651(9) 3_565 ?
 C3 C5 0.968(9) 2_665 ?
 C3 C5 1.498(9) . ?
 C3 C6 1.837(13) 2_665 ?
 C3 C7 1.748(19) 3_565 ?
 C3 C7 1.464(15) 2_665 ?
 C5 C5 1.631(13) 3_565 ?
 C5 C5 1.631(13) 2_665 ?
 C5 C6 1.497(9) . ?
 C5 C7 1.530(19) 2_665 ?
 C5 C7 1.509(8) . ?
 C6 C7 1.62(2) 2_665 ?
 C2B C10B 1.515(6) . ?
 C10B C12B 1.515(6) . ?
 C10B C13B 1.525(7) . ?
 C1B C8B 1.510(6) . ?
 C8B C9B 1.521(7) . ?
 C8B C11B 1.525(7) . ?
 C14 C14 1.873(17) 2_665 ?
 C14 C14 1.873(17) 3_565 ?
 C14 C15 1.503(8) . ?
 C14 C15 1.930(18) 3_565 ?
 C14 C15 1.273(12) 2_665 ?
 C15 C15 1.00(3) 2_665 ?
 C15 C15 1.00(3) 3_565 ?
 C15 C16 1.480(12) . ?
 C15 C16 1.977(18) 2_665 ?
 C15 C16 1.632(14) 3_565 ?
 C15 N1 1.899(13) 3_565 ?
 C16 C16 1.54(3) 2_665 ?
 C16 C16 1.54(3) 3_565 ?
 C16 N1 0.80(2) 3_565 ?
 C16 N1 1.496(12) . ?
 C2A C10A 1.545(9) . ?
 C10A C12A 1.556(8) . ?
 C10A C13A 1.567(10) . ?
 C1A C8A 1.562(9) . ?
 C8A C9A 1.551(9) . ?
 C8A C11A 1.564(10) . ?

loop_
  _geom_angle_atom_site_label_1
  _geom_angle_atom_site_label_2
  _geom_angle_atom_site_label_3
  _geom_angle
  _geom_angle_site_symmetry_1
  _geom_angle_site_symmetry_3
  _geom_angle_publ_flag
 O3 Si1 C1B 87.8(4) . . ?
 O3 Si1 C1A 111.7(4) . . ?
 O4 Si1 O3 103.2(4) . . ?
 O4 Si1 C1B 109.5(5) . . ?
 O4 Si1 C1A 81.5(4) . . ?
 O5 Si1 O3 117.5(3) . . ?
 O5 Si1 O4 107.3(4) . . ?
 O5 Si1 C1B 128.2(5) . . ?
 O5 Si1 C1A 125.7(4) . . ?
 O3 Si2 C2B 98.2(4) . . ?
 O3 Si2 C2A 123.4(4) . . ?
 O4 Si2 O3 117.5(4) 2_665 . ?
 O4 Si2 C2B 134.7(3) 2_665 . ?
 O4 Si2 C2A 95.4(4) 2_665 . ?
 O2 Si2 O3 111.3(3) . . ?
 O2 Si2 O4 104.0(4) . 2_665 ?
 O2 Si2 C2B 86.2(4) . . ?
 O2 Si2 C2A 102.5(3) . . ?
 O5 Si3 O5 107.7(3) 2_665 . ?
 O5 Si3 O5 107.7(3) 3_565 2_665 ?
 O5 Si3 O5 107.7(3) 3_565 . ?
 O5 Si3 C14 117.1(4) 2_665 . ?
 O5 Si3 C14 117.1(4) . 3_565 ?
 O5 Si3 C14 131.6(5) 2_665 2_665 ?
 O5 Si3 C14 131.6(5) . . ?
 O5 Si3 C14 117.1(4) 3_565 2_665 ?
 O5 Si3 C14 131.6(5) 3_565 3_565 ?
 O5 Si3 C14 76.0(3) . 2_665 ?
 O5 Si3 C14 76.0(3) 2_665 3_565 ?
 O5 Si3 C14 76.0(3) 3_565 . ?
 C14 Si3 C14 61.1(5) . 2_665 ?
 C14 Si3 C14 61.1(5) . 3_565 ?
 C14 Si3 C14 61.1(5) 3_565 2_665 ?
 O2 Si4 O2 109.5(2) 2_665 . ?
 O2 Si4 O2 109.5(2) 2_665 3_565 ?
 O2 Si4 O2 109.5(2) 3_565 . ?
 O2 Si4 C3 95.1(4) . 3_565 ?
 O2 Si4 C3 95.1(4) 3_565 2_665 ?
 O2 Si4 C3 125.4(4) 2_665 3_565 ?
 O2 Si4 C3 125.4(4) 3_565 . ?
 O2 Si4 C3 125.4(4) . 2_665 ?
 O2 Si4 C3 106.5(3) . . ?
 O2 Si4 C3 106.5(3) 2_665 2_665 ?
 O2 Si4 C3 95.1(4) 2_665 . ?
 O2 Si4 C3 106.5(3) 3_565 3_565 ?
 C3 Si4 C3 30.4(4) . 2_665 ?
 C3 Si4 C3 30.4(4) . 3_565 ?
 C3 Si4 C3 30.4(4) 2_665 3_565 ?
 Si2 O3 Si1 142.2(5) . . ?
 Si2 O4 Si1 147.8(5) 3_565 . ?
 Si3 O5 Si1 150.5(5) . . ?
 Si2 O2 Si4 147.0(4) . . ?
 C3 C3 Si4 74.82(19) 2_665 . ?
 C3 C3 Si4 74.82(19) 3_565 . ?
 C3 C3 C3 59.997(3) 3_565 2_665 ?
 C3 C3 C5 31.9(3) 2_665 3_565 ?
 C3 C3 C5 80.5(7) 2_665 . ?
 C3 C3 C5 63.5(5) 3_565 3_565 ?
 C3 C3 C5 39.5(6) 3_565 . ?
 C3 C3 C6 109.5(12) 2_665 2_665 ?
 C3 C3 C6 165.8(9) 3_565 2_665 ?
 C3 C3 C7 142.7(13) 2_665 2_665 ?
 C3 C3 C7 113.6(10) 3_565 3_565 ?
 C3 C3 C7 88.9(14) 3_565 2_665 ?
 C3 C3 C7 56.9(10) 2_665 3_565 ?
 C5 C3 Si4 113.0(5) . . ?
 C5 C3 Si4 106.1(4) 3_565 . ?
 C5 C3 Si4 164.8(9) 2_665 . ?
 C5 C3 C3 115.6(7) 2_665 3_565 ?
 C5 C3 C3 100.3(8) 2_665 2_665 ?
 C5 C3 C5 79.7(8) 2_665 . ?
 C5 C3 C5 62.2(5) . 3_565 ?
 C5 C3 C5 71.8(7) 2_665 3_565 ?
 C5 C3 C6 102.5(7) 3_565 2_665 ?
 C5 C3 C6 133.9(7) . 2_665 ?
 C5 C3 C6 54.4(7) 2_665 2_665 ?
 C5 C3 C7 73.5(9) 2_665 2_665 ?
 C5 C3 C7 52.6(5) 3_565 3_565 ?
 C5 C3 C7 110.5(7) . 3_565 ?
 C5 C3 C7 60.8(10) 2_665 3_565 ?
 C6 C3 Si4 113.1(7) 2_665 . ?
 C7 C3 Si4 105.6(9) 3_565 . ?
 C7 C3 Si4 119.1(9) 2_665 . ?
 C7 C3 C5 62.2(9) 2_665 . ?
 C7 C3 C5 118.0(10) 2_665 3_565 ?
 C7 C3 C6 96.7(10) 2_665 2_665 ?
 C7 C3 C6 53.7(7) 3_565 2_665 ?
 C7 C3 C7 134.1(14) 2_665 3_565 ?
 C3 C5 C3 40.2(6) 3_565 . ?
 C3 C5 C3 36.0(4) . 2_665 ?
 C3 C5 C3 32.5(6) 3_565 2_665 ?
 C3 C5 C5 74.0(6) 3_565 2_665 ?
 C3 C5 C5 63.5(4) . 3_565 ?
 C3 C5 C5 35.7(4) . 2_665 ?
 C3 C5 C5 64.6(7) 3_565 3_565 ?
 C3 C5 C6 93.9(9) 3_565 . ?
 C3 C5 C7 85.7(10) 3_565 2_665 ?
 C3 C5 C7 57.8(7) . 2_665 ?
 C3 C5 C7 68.5(10) 3_565 . ?
 C3 C5 C7 101.2(9) . . ?
 C5 C5 C3 34.3(3) 3_565 2_665 ?
 C5 C5 C3 54.3(4) 2_665 2_665 ?
 C5 C5 C5 60.003(2) 2_665 3_565 ?
 C6 C5 C3 103.7(9) . . ?
 C6 C5 C3 125.6(8) . 2_665 ?
 C6 C5 C5 120.9(9) . 2_665 ?
 C6 C5 C5 158.0(7) . 3_565 ?
 C6 C5 C7 111.1(11) . . ?
 C6 C5 C7 64.8(9) . 2_665 ?
 C7 C5 C3 93.8(8) 2_665 2_665 ?
 C7 C5 C3 67.0(8) . 2_665 ?
 C7 C5 C5 58.2(8) . 3_565 ?
 C7 C5 C5 56.9(6) 2_665 2_665 ?
 C7 C5 C5 116.5(8) . 2_665 ?
 C7 C5 C5 115.3(6) 2_665 3_565 ?
 C7 C5 C7 153.9(18) . 2_665 ?
 C5 C6 C3 31.7(4) . 3_565 ?
 C5 C6 C7 58.6(7) . 2_665 ?
 C7 C6 C3 60.4(7) 2_665 3_565 ?
 C3 C7 C3 34.2(7) 3_565 2_665 ?
 C3 C7 C5 38.0(4) 3_565 . ?
 C3 C7 C5 60.0(6) 3_565 3_565 ?
 C3 C7 C6 99.4(12) 3_565 3_565 ?
 C5 C7 C3 33.5(4) 3_565 2_665 ?
 C5 C7 C3 60.4(5) . 2_665 ?
 C5 C7 C5 64.9(7) . 3_565 ?
 C5 C7 C6 120.8(12) . 3_565 ?
 C5 C7 C6 56.6(8) 3_565 3_565 ?
 C6 C7 C3 65.9(8) 3_565 2_665 ?
 C10B C2B Si2 116.1(5) . . ?
 C2B C10B C12B 95.6(8) . . ?
 C2B C10B C13B 113.6(6) . . ?
 C12B C10B C13B 105.1(9) . . ?
 C8B C1B Si1 107.4(5) . . ?
 C1B C8B C9B 102.1(6) . . ?
 C1B C8B C11B 115.4(5) . . ?
 C9B C8B C11B 108.1(8) . . ?
 Si3 C14 C14 59.4(3) . 2_665 ?
 Si3 C14 C14 59.4(3) . 3_565 ?
 Si3 C14 C15 86.0(6) . 3_565 ?
 C14 C14 C14 60.002(1) 3_565 2_665 ?
 C14 C14 C15 46.5(4) 3_565 3_565 ?
 C14 C14 C15 39.1(2) 2_665 3_565 ?
 C15 C14 Si3 110.1(8) 2_665 . ?
 C15 C14 Si3 100.1(6) . . ?
 C15 C14 C14 68.7(7) . 2_665 ?
 C15 C14 C14 42.6(4) . 3_565 ?
 C15 C14 C14 72.9(7) 2_665 3_565 ?
 C15 C14 C14 53.0(6) 2_665 2_665 ?
 C15 C14 C15 41.1(13) 2_665 . ?
 C15 C14 C15 30.7(7) . 3_565 ?
 C15 C14 C15 27.7(8) 2_665 3_565 ?
 C14 C15 C14 84.4(7) 3_565 . ?
 C14 C15 C14 68.0(7) 3_565 2_665 ?
 C14 C15 C14 64.7(6) . 2_665 ?
 C14 C15 C16 137.3(14) 3_565 2_665 ?
 C14 C15 C16 163.7(10) 3_565 . ?
 C14 C15 C16 112.9(11) 3_565 3_565 ?
 C14 C15 C16 102.3(7) . 2_665 ?
 C14 C15 C16 151.4(11) . 3_565 ?
 C14 C15 C16 76.9(8) 2_665 2_665 ?
 C14 C15 N1 140.4(9) 3_565 3_565 ?
 C14 C15 N1 128.8(10) . 3_565 ?
 C15 C15 C14 57.0(7) 2_665 . ?
 C15 C15 C14 81.9(15) 3_565 3_565 ?
 C15 C15 C14 99.0(7) 3_565 . ?
 C15 C15 C14 50.3(8) 2_665 2_665 ?
 C15 C15 C14 115.9(10) 2_665 3_565 ?
 C15 C15 C14 36.4(3) 3_565 2_665 ?
 C15 C15 C15 60.000(5) 2_665 3_565 ?
 C15 C15 C16 94.4(11) 2_665 3_565 ?
 C15 C15 C16 104.2(7) 3_565 . ?
 C15 C15 C16 46.5(6) 2_665 2_665 ?
 C15 C15 C16 63.2(10) 3_565 3_565 ?
 C15 C15 C16 55.4(6) 3_565 2_665 ?
 C15 C15 C16 79.8(6) 2_665 . ?
 C15 C15 N1 108.7(7) 3_565 3_565 ?
 C15 C15 N1 101.8(7) 2_665 3_565 ?
 C16 C15 C14 125.5(9) . 2_665 ?
 C16 C15 C14 99.5(10) 3_565 2_665 ?
 C16 C15 C14 109.0(9) . . ?
 C16 C15 C16 49.4(9) 3_565 2_665 ?
 C16 C15 C16 59.1(12) . 3_565 ?
 C16 C15 C16 50.5(9) . 2_665 ?
 C16 C15 N1 49.4(4) 3_565 3_565 ?
 C16 C15 N1 23.4(8) . 3_565 ?
 N1 C15 C14 140.3(9) 3_565 2_665 ?
 N1 C15 C16 64.1(7) 3_565 2_665 ?
 C15 C16 C15 29.3(8) . 3_565 ?
 C15 C16 C15 37.0(10) . 2_665 ?
 C15 C16 C15 30.2(8) 2_665 3_565 ?
 C15 C16 C16 81.7(9) . 2_665 ?
 C15 C16 C16 65.4(9) . 3_565 ?
 C15 C16 N1 108.2(10) . . ?
 C16 C16 C15 77.0(5) 3_565 2_665 ?
 C16 C16 C15 53.6(5) 2_665 3_565 ?
 C16 C16 C15 55.5(6) 2_665 2_665 ?
 C16 C16 C15 47.8(5) 3_565 3_565 ?
 C16 C16 C16 60.000(9) 3_565 2_665 ?
 N1 C16 C15 74.6(9) . 2_665 ?
 N1 C16 C15 113.7(19) 3_565 3_565 ?
 N1 C16 C15 82.5(9) . 3_565 ?
 N1 C16 C15 109.2(16) 3_565 . ?
 N1 C16 C15 142.7(19) 3_565 2_665 ?
 N1 C16 C16 30.4(8) . 2_665 ?
 N1 C16 C16 72(2) 3_565 3_565 ?
 N1 C16 C16 85.4(9) . 3_565 ?
 N1 C16 C16 119.9(18) 3_565 2_665 ?
 N1 C16 N1 121.3(19) 3_565 . ?
 C16 N1 C15 56.0(7) . 2_665 ?
 C16 N1 C15 47.4(11) 2_665 2_665 ?
 C16 N1 C16 78(2) 2_665 . ?
 C10A C2A Si2 115.8(5) . . ?
 C2A C10A C12A 104.3(5) . . ?
 C2A C10A C13A 121.6(8) . . ?
 C12A C10A C13A 102.4(7) . . ?
 C8A C1A Si1 101.6(4) . . ?
 C1A C8A C11A 146.3(7) . . ?
 C9A C8A C1A 104.9(6) . . ?
 C9A C8A C11A 105.3(6) . . ?

loop_
  _geom_torsion_atom_site_label_1
  _geom_torsion_atom_site_label_2
  _geom_torsion_atom_site_label_3
  _geom_torsion_atom_site_label_4
  _geom_torsion
  _geom_torsion_site_symmetry_1
  _geom_torsion_site_symmetry_2
  _geom_torsion_site_symmetry_3
  _geom_torsion_site_symmetry_4
  _geom_torsion_publ_flag
 Si1 C1B C8B C9B -54.3(9) . . . . ?
 Si1 C1B C8B C11B -171.2(8) . . . . ?
 Si1 C1A C8A C9A 38.7(6) . . . . ?
 Si1 C1A C8A C11A -168.2(11) . . . . ?
 Si2 C2B C10B C12B 88.9(7) . . . . ?
 Si2 C2B C10B C13B -161.9(6) . . . . ?
 Si2 C2A C10A C12A 32.6(9) . . . . ?
 Si2 C2A C10A C13A 147.2(6) . . . . ?
 Si3 C14 C15 C14 -51.4(2) . . . 2_665 ?
 Si3 C14 C15 C14 16.9(9) . . . 3_565 ?
 Si3 C14 C15 C15 -109.0(11) . . . 2_665 ?
 Si3 C14 C15 C15 -64.0(10) . . . 3_565 ?
 Si3 C14 C15 C16 -113(2) . . . 3_565 ?
 Si3 C14 C15 C16 -120.4(8) . . . 2_665 ?
 Si3 C14 C15 C16 -172.5(10) . . . . ?
 Si3 C14 C15 N1 173.1(11) . . . 3_565 ?
 Si4 C3 C5 C3 68.9(3) . . . 2_665 ?
 Si4 C3 C5 C3 15.5(9) . . . 3_565 ?
 Si4 C3 C5 C5 171.4(9) . . . 2_665 ?
 Si4 C3 C5 C5 96.7(4) . . . 3_565 ?
 Si4 C3 C5 C6 -64.2(8) . . . . ?
 Si4 C3 C5 C7 -111.9(10) . . . 2_665 ?
 Si4 C3 C5 C7 51.1(11) . . . . ?
 O3 Si1 O4 Si2 -75.4(9) . . . 3_565 ?
 O3 Si1 O5 Si3 41.0(11) . . . . ?
 O3 Si1 C1B C8B -158.2(8) . . . . ?
 O3 Si2 O2 Si4 52.7(10) . . . . ?
 O3 Si2 C2B C10B -83.4(5) . . . . ?
 O3 Si2 C2A C10A -44.0(8) . . . . ?
 O4 Si1 O3 Si2 75.0(8) . . . . ?
 O4 Si1 O5 Si3 -74.5(9) . . . . ?
 O4 Si1 C1B C8B -55.0(9) . . . . ?
 O4 Si2 O3 Si1 46.1(8) 2_665 . . . ?
 O4 Si2 O2 Si4 -74.7(8) 2_665 . . . ?
 O4 Si2 C2B C10B 59.7(8) 2_665 . . . ?
 O4 Si2 C2A C10A 84.2(7) 2_665 . . . ?
 O5 Si1 O3 Si2 -42.8(9) . . . . ?
 O5 Si1 O4 Si2 49.4(9) . . . 3_565 ?
 O5 Si1 C1B C8B 77.9(8) . . . . ?
 O5 Si3 O5 Si1 73.0(7) 3_565 . . . ?
 O5 Si3 O5 Si1 -43.0(10) 2_665 . . . ?
 O5 Si3 C14 C14 132.3(6) 3_565 . . 2_665 ?
 O5 Si3 C14 C14 30.8(6) . . . 2_665 ?
 O5 Si3 C14 C14 -124.7(7) 2_665 . . 2_665 ?
 O5 Si3 C14 C14 -53.7(5) 2_665 . . 3_565 ?
 O5 Si3 C14 C14 101.8(6) . . . 3_565 ?
 O5 Si3 C14 C14 -156.7(5) 3_565 . . 3_565 ?
 O5 Si3 C14 C15 148.7(10) 3_565 . . 2_665 ?
 O5 Si3 C14 C15 88.6(9) . . . . ?
 O5 Si3 C14 C15 -94.3(5) 2_665 . . 3_565 ?
 O5 Si3 C14 C15 -108.3(11) 2_665 . . 2_665 ?
 O5 Si3 C14 C15 162.7(5) 3_565 . . 3_565 ?
 O5 Si3 C14 C15 47.3(10) . . . 2_665 ?
 O5 Si3 C14 C15 61.3(6) . . . 3_565 ?
 O5 Si3 C14 C15 -169.9(9) 3_565 . . . ?
 O5 Si3 C14 C15 -66.9(9) 2_665 . . . ?
 O2 Si2 O3 Si1 -73.7(8) . . . . ?
 O2 Si2 C2B C10B 165.7(5) . . . . ?
 O2 Si2 C2A C10A -170.2(6) . . . . ?
 O2 Si4 O2 Si2 -49.1(9) 3_565 . . . ?
 O2 Si4 O2 Si2 70.9(7) 2_665 . . . ?
 O2 Si4 C3 C3 -176.7(9) 2_665 . . 3_565 ?
 O2 Si4 C3 C3 -58.3(11) 3_565 . . 3_565 ?
 O2 Si4 C3 C3 71.3(9) . . . 3_565 ?
 O2 Si4 C3 C3 -114.2(9) 2_665 . . 2_665 ?
 O2 Si4 C3 C3 133.7(9) . . . 2_665 ?
 O2 Si4 C3 C3 4.1(11) 3_565 . . 2_665 ?
 O2 Si4 C3 C5 173.2(5) 2_665 . . . ?
 O2 Si4 C3 C5 -120.7(6) 2_665 . . 3_565 ?
 O2 Si4 C3 C5 -41(3) 2_665 . . 2_665 ?
 O2 Si4 C3 C5 -68.4(6) 3_565 . . . ?
 O2 Si4 C3 C5 -2.3(8) 3_565 . . 3_565 ?
 O2 Si4 C3 C5 61.1(5) . . . . ?
 O2 Si4 C3 C5 -153(3) . . . 2_665 ?
 O2 Si4 C3 C5 77(3) 3_565 . . 2_665 ?
 O2 Si4 C3 C5 127.2(5) . . . 3_565 ?
 O2 Si4 C3 C6 109.2(7) 3_565 . . 2_665 ?
 O2 Si4 C3 C6 -121.2(7) . . . 2_665 ?
 O2 Si4 C3 C6 -9.1(7) 2_665 . . 2_665 ?
 O2 Si4 C3 C7 52.5(7) 3_565 . . 3_565 ?
 O2 Si4 C3 C7 -8.8(11) . . . 2_665 ?
 O2 Si4 C3 C7 -177.9(6) . . . 3_565 ?
 O2 Si4 C3 C7 103.3(11) 2_665 . . 2_665 ?
 O2 Si4 C3 C7 -65.8(6) 2_665 . . 3_565 ?
 O2 Si4 C3 C7 -138.4(10) 3_565 . . 2_665 ?
 C3 Si4 O2 Si2 172.7(8) . . . . ?
 C3 Si4 O2 Si2 -160.7(8) 2_665 . . . ?
 C3 Si4 O2 Si2 -158.6(8) 3_565 . . . ?
 C3 Si4 C3 C3 62.40(6) 3_565 . . 2_665 ?
 C3 Si4 C3 C3 -62.40(6) 2_665 . . 3_565 ?
 C3 Si4 C3 C5 73(3) 2_665 . . 2_665 ?
 C3 Si4 C3 C5 -6.4(5) 2_665 . . 3_565 ?
 C3 Si4 C3 C5 -72.5(7) 2_665 . . . ?
 C3 Si4 C3 C5 -10.1(7) 3_565 . . . ?
 C3 Si4 C3 C5 135(3) 3_565 . . 2_665 ?
 C3 Si4 C3 C5 56.0(5) 3_565 . . 3_565 ?
 C3 Si4 C3 C6 167.5(13) 3_565 . . 2_665 ?
 C3 Si4 C3 C6 105.1(13) 2_665 . . 2_665 ?
 C3 Si4 C3 C7 -80.0(16) 3_565 . . 2_665 ?
 C3 Si4 C3 C7 -142.4(16) 2_665 . . 2_665 ?
 C3 Si4 C3 C7 48.4(10) 2_665 . . 3_565 ?
 C3 Si4 C3 C7 110.8(10) 3_565 . . 3_565 ?
 C3 C3 C5 C3 -53.5(6) 2_665 . . 3_565 ?
 C3 C3 C5 C3 53.5(6) 3_565 . . 2_665 ?
 C3 C3 C5 C5 102.4(9) 2_665 . . 2_665 ?
 C3 C3 C5 C5 155.9(14) 3_565 . . 2_665 ?
 C3 C3 C5 C5 27.7(5) 2_665 . . 3_565 ?
 C3 C3 C5 C5 81.2(11) 3_565 . . 3_565 ?
 C3 C3 C5 C6 -133.1(9) 2_665 . . . ?
 C3 C3 C5 C6 -79.6(13) 3_565 . . . ?
 C3 C3 C5 C7 -127.4(16) 3_565 . . 2_665 ?
 C3 C3 C5 C7 35.6(14) 3_565 . . . ?
 C3 C3 C5 C7 179.1(11) 2_665 . . 2_665 ?
 C3 C3 C5 C7 -17.9(11) 2_665 . . . ?
 C3 C5 C6 C3 39.5(7) . . . 3_565 ?
 C3 C5 C6 C3 7.7(9) 2_665 . . 3_565 ?
 C3 C5 C6 C7 -75.7(13) 2_665 . . 2_665 ?
 C3 C5 C6 C7 -43.9(11) . . . 2_665 ?
 C3 C5 C6 C7 -83.4(12) 3_565 . . 2_665 ?
 C3 C5 C7 C3 35.1(7) 3_565 . . 2_665 ?
 C3 C5 C7 C3 -35.1(7) 2_665 . . 3_565 ?
 C3 C5 C7 C3 11.3(7) . . . 2_665 ?
 C3 C5 C7 C3 -23.8(8) . . . 3_565 ?
 C3 C5 C7 C5 48.8(9) . . . 3_565 ?
 C3 C5 C7 C5 37.5(5) 2_665 . . 3_565 ?
 C3 C5 C7 C5 72.6(8) 3_565 . . 3_565 ?
 C3 C5 C7 C6 39.1(19) . . . 3_565 ?
 C3 C5 C7 C6 62.9(17) 3_565 . . 3_565 ?
 C3 C5 C7 C6 27.8(14) 2_665 . . 3_565 ?
 C5 C3 C5 C3 -155.9(14) 2_665 . . 3_565 ?
 C5 C3 C5 C3 -27.7(5) 3_565 . . 2_665 ?
 C5 C3 C5 C3 -102.4(9) 2_665 . . 2_665 ?
 C5 C3 C5 C3 -81.2(11) 3_565 . . 3_565 ?
 C5 C3 C5 C5 74.7(5) 3_565 . . 2_665 ?
 C5 C3 C5 C5 -74.7(5) 2_665 . . 3_565 ?
 C5 C3 C5 C6 -160.8(7) 3_565 . . . ?
 C5 C3 C5 C6 124.5(9) 2_665 . . . ?
 C5 C3 C5 C7 76.7(10) 2_665 . . 2_665 ?
 C5 C3 C5 C7 151.4(9) 3_565 . . 2_665 ?
 C5 C3 C5 C7 -45.6(10) 3_565 . . . ?
 C5 C3 C5 C7 -120.3(10) 2_665 . . . ?
 C5 C5 C6 C3 73.6(6) 2_665 . . 3_565 ?
 C5 C5 C6 C3 -12(2) 3_565 . . 3_565 ?
 C5 C5 C6 C7 -95(2) 3_565 . . 2_665 ?
 C5 C5 C6 C7 -9.8(12) 2_665 . . 2_665 ?
 C5 C5 C7 C3 -23.0(9) 2_665 . . 2_665 ?
 C5 C5 C7 C3 -72.6(9) 3_565 . . 3_565 ?
 C5 C5 C7 C3 -37.5(5) 3_565 . . 2_665 ?
 C5 C5 C7 C3 -58.1(10) 2_665 . . 3_565 ?
 C5 C5 C7 C5 14.5(10) 2_665 . . 3_565 ?
 C5 C5 C7 C6 -9.7(12) 3_565 . . 3_565 ?
 C5 C5 C7 C6 5(2) 2_665 . . 3_565 ?
 C6 C3 C5 C3 -108.0(13) 2_665 . . 2_665 ?
 C6 C3 C5 C3 -161.5(17) 2_665 . . 3_565 ?
 C6 C3 C5 C5 -5.6(9) 2_665 . . 2_665 ?
 C6 C3 C5 C5 -80.3(11) 2_665 . . 3_565 ?
 C6 C3 C5 C6 118.9(8) 2_665 . . . ?
 C6 C3 C5 C7 71.1(13) 2_665 . . 2_665 ?
 C6 C3 C5 C7 -125.9(13) 2_665 . . . ?
 C6 C5 C7 C3 120.9(9) . . . 2_665 ?
 C6 C5 C7 C3 85.8(11) . . . 3_565 ?
 C6 C5 C7 C5 158.4(8) . . . 3_565 ?
 C6 C5 C7 C6 148.7(19) . . . 3_565 ?
 C7 C3 C5 C3 -179.1(11) 2_665 . . 2_665 ?
 C7 C3 C5 C3 -102.6(14) 3_565 . . 3_565 ?
 C7 C3 C5 C3 -49.1(10) 3_565 . . 2_665 ?
 C7 C3 C5 C3 127.4(16) 2_665 . . 3_565 ?
 C7 C3 C5 C5 53.3(9) 3_565 . . 2_665 ?
 C7 C3 C5 C5 -21.4(8) 3_565 . . 3_565 ?
 C7 C3 C5 C5 -76.7(10) 2_665 . . 2_665 ?
 C7 C3 C5 C5 -151.4(9) 2_665 . . 3_565 ?
 C7 C3 C5 C6 47.8(11) 2_665 . . . ?
 C7 C3 C5 C6 177.8(10) 3_565 . . . ?
 C7 C3 C5 C7 -67.0(5) 3_565 . . . ?
 C7 C3 C5 C7 130.0(14) 3_565 . . 2_665 ?
 C7 C3 C5 C7 163.0(16) 2_665 . . . ?
 C7 C5 C6 C3 83.4(12) 2_665 . . 3_565 ?
 C7 C5 C6 C3 -68.5(11) . . . 3_565 ?
 C7 C5 C6 C7 -151.9(19) . . . 2_665 ?
 C7 C5 C7 C3 45.4(19) 2_665 . . 2_665 ?
 C7 C5 C7 C3 10.3(17) 2_665 . . 3_565 ?
 C7 C5 C7 C5 83(2) 2_665 . . 3_565 ?
 C7 C5 C7 C6 73(3) 2_665 . . 3_565 ?
 C2B Si2 O3 Si1 -162.7(6) . . . . ?
 C2B Si2 O2 Si4 150.0(8) . . . . ?
 C1B Si1 O3 Si2 -175.4(8) . . . . ?
 C1B Si1 O4 Si2 -167.7(8) . . . 3_565 ?
 C1B Si1 O5 Si3 151.8(8) . . . . ?
 C14 Si3 O5 Si1 -172.7(10) 2_665 . . . ?
 C14 Si3 O5 Si1 159.8(7) . . . . ?
 C14 Si3 O5 Si1 -126.0(9) 3_565 . . . ?
 C14 Si3 C14 C14 -71.0(2) 3_565 . . 2_665 ?
 C14 Si3 C14 C14 71.0(2) 2_665 . . 3_565 ?
 C14 Si3 C14 C15 -13.2(6) 3_565 . . . ?
 C14 Si3 C14 C15 -54.6(9) 3_565 . . 2_665 ?
 C14 Si3 C14 C15 30.4(4) 2_665 . . 3_565 ?
 C14 Si3 C14 C15 57.8(6) 2_665 . . . ?
 C14 Si3 C14 C15 -40.6(3) 3_565 . . 3_565 ?
 C14 Si3 C14 C15 16.4(9) 2_665 . . 2_665 ?
 C14 C14 C15 C14 -68.3(7) 3_565 . . 2_665 ?
 C14 C14 C15 C14 68.3(7) 2_665 . . 3_565 ?
 C14 C14 C15 C15 -125.9(15) 3_565 . . 2_665 ?
 C14 C14 C15 C15 -12.6(9) 2_665 . . 3_565 ?
 C14 C14 C15 C15 -80.9(15) 3_565 . . 3_565 ?
 C14 C14 C15 C15 -57.6(10) 2_665 . . 2_665 ?
 C14 C14 C15 C16 -61(2) 2_665 . . 3_565 ?
 C14 C14 C15 C16 -137.3(14) 3_565 . . 2_665 ?
 C14 C14 C15 C16 -68.9(9) 2_665 . . 2_665 ?
 C14 C14 C15 C16 -129(3) 3_565 . . 3_565 ?
 C14 C14 C15 C16 170.6(17) 3_565 . . . ?
 C14 C14 C15 C16 -121.1(11) 2_665 . . . ?
 C14 C14 C15 N1 -135.5(13) 2_665 . . 3_565 ?
 C14 C14 C15 N1 156.2(19) 3_565 . . 3_565 ?
 C14 C15 C16 C15 33.0(7) 2_665 . . 3_565 ?
 C14 C15 C16 C15 105.0(10) . . . 3_565 ?
 C14 C15 C16 C15 -110(7) 3_565 . . 3_565 ?
 C14 C15 C16 C15 49.7(9) . . . 2_665 ?
 C14 C15 C16 C15 -22.3(8) 2_665 . . 2_665 ?
 C14 C15 C16 C15 -166(6) 3_565 . . 2_665 ?
 C14 C15 C16 C16 79.1(16) 2_665 . . 3_565 ?
 C14 C15 C16 C16 151.1(15) . . . 3_565 ?
 C14 C15 C16 C16 18.4(14) 2_665 . . 2_665 ?
 C14 C15 C16 C16 -125(6) 3_565 . . 2_665 ?
 C14 C15 C16 C16 90.4(12) . . . 2_665 ?
 C14 C15 C16 C16 -64(5) 3_565 . . 3_565 ?
 C14 C15 C16 N1 137.2(16) 2_665 . . 3_565 ?
 C14 C15 C16 N1 -150.7(19) . . . 3_565 ?
 C14 C15 C16 N1 -6(7) 3_565 . . 3_565 ?
 C14 C15 C16 N1 -140(5) 3_565 . . . ?
 C14 C15 C16 N1 75.3(17) . . . . ?
 C14 C15 C16 N1 3.3(19) 2_665 . . . ?
 C15 C14 C15 C14 12.6(9) 3_565 . . 2_665 ?
 C15 C14 C15 C14 125.9(15) 2_665 . . 3_565 ?
 C15 C14 C15 C14 80.9(15) 3_565 . . 3_565 ?
 C15 C14 C15 C14 57.6(10) 2_665 . . 2_665 ?
 C15 C14 C15 C15 45.0(3) 2_665 . . 3_565 ?
 C15 C14 C15 C15 -45.0(3) 3_565 . . 2_665 ?
 C15 C14 C15 C16 -11.3(8) 2_665 . . 2_665 ?
 C15 C14 C15 C16 -48.6(17) 3_565 . . 3_565 ?
 C15 C14 C15 C16 -3.6(19) 2_665 . . 3_565 ?
 C15 C14 C15 C16 -63.5(10) 2_665 . . . ?
 C15 C14 C15 C16 -56.4(7) 3_565 . . 2_665 ?
 C15 C14 C15 C16 -108.5(9) 3_565 . . . ?
 C15 C14 C15 N1 -122.9(11) 3_565 . . 3_565 ?
 C15 C14 C15 N1 -77.9(12) 2_665 . . 3_565 ?
 C15 C15 C16 C15 -55.3(3) 3_565 . . 2_665 ?
 C15 C15 C16 C15 55.3(3) 2_665 . . 3_565 ?
 C15 C15 C16 C16 101.4(13) 2_665 . . 3_565 ?
 C15 C15 C16 C16 40.7(11) 2_665 . . 2_665 ?
 C15 C15 C16 C16 46.1(16) 3_565 . . 3_565 ?
 C15 C15 C16 C16 -14.6(14) 3_565 . . 2_665 ?
 C15 C15 C16 N1 160(2) 2_665 . . 3_565 ?
 C15 C15 C16 N1 104(2) 3_565 . . 3_565 ?
 C15 C15 C16 N1 25.6(16) 2_665 . . . ?
 C15 C15 C16 N1 -29.7(19) 3_565 . . . ?
 C15 C16 N1 C15 -15.6(8) . . . 2_665 ?
 C15 C16 N1 C15 -29.8(7) 3_565 . . 2_665 ?
 C15 C16 N1 C16 30.6(17) . . . 2_665 ?
 C15 C16 N1 C16 16.5(12) 3_565 . . 2_665 ?
 C15 C16 N1 C16 46.3(12) 2_665 . . 2_665 ?
 C16 C15 C16 C15 -46.1(16) 3_565 . . 3_565 ?
 C16 C15 C16 C15 -40.7(11) 2_665 . . 2_665 ?
 C16 C15 C16 C15 -101.4(13) 3_565 . . 2_665 ?
 C16 C15 C16 C15 14.6(14) 2_665 . . 3_565 ?
 C16 C15 C16 C16 60.7(3) 2_665 . . 3_565 ?
 C16 C15 C16 C16 -60.7(3) 3_565 . . 2_665 ?
 C16 C15 C16 N1 58(2) 3_565 . . 3_565 ?
 C16 C15 C16 N1 -15.1(10) 2_665 . . . ?
 C16 C15 C16 N1 -75.8(9) 3_565 . . . ?
 C16 C15 C16 N1 119(2) 2_665 . . 3_565 ?
 C16 C16 N1 C15 -77.8(5) 3_565 . . 2_665 ?
 C16 C16 N1 C15 -46.3(12) 2_665 . . 2_665 ?
 C16 C16 N1 C16 -31.5(10) 3_565 . . 2_665 ?
 N1 C15 C16 C15 -104(2) 3_565 . . 3_565 ?
 N1 C15 C16 C15 -160(2) 3_565 . . 2_665 ?
 N1 C15 C16 C16 -119(2) 3_565 . . 2_665 ?
 N1 C15 C16 C16 -58(2) 3_565 . . 3_565 ?
 N1 C15 C16 N1 -134(3) 3_565 . . . ?
 N1 C16 N1 C15 -143(3) 3_565 . . 2_665 ?
 N1 C16 N1 C16 -97(2) 3_565 . . 2_665 ?
 C2A Si2 O3 Si1 164.1(6) . . . . ?
 C2A Si2 O2 Si4 -173.6(8) . . . . ?
 C1A Si1 O3 Si2 161.0(6) . . . . ?
 C1A Si1 O4 Si2 174.2(9) . . . 3_565 ?
 C1A Si1 O5 Si3 -166.4(8) . . . . ?

_shelx_res_file
;
TITL XSW-250807-2-350k in R3 #146
    xsw-250807-2-350k.res
    created by SHELXL-2018/3 at 19:53:14 on 29-Sep-2025
CELL 1.54184 16.135714 16.135714 17.111217 90 90 120
ZERR 3 0.001179 0.001179 0.00167 0 0 0
LATT -3
SYMM -Y,+X-Y,+Z
SYMM +Y-X,-X,+Z
SFAC C N O Si
UNIT 93 3 36 24
EQIV $1 1-Y,1+X-Y,+Z
EQIV $2 +Y-X,1-X,+Z
DFIX 1.6 0.01 Si1 O3 Si1 O5 Si3 O5 Si1 O4 Si2 O3 Si2 O2 Si4 O2
DFIX 3.05 Si2 Si1
DFIX 3.05 Si4 Si2 Si1 Si3
ISOR 0.01 0.02 O5 Si3 Si1 O3 Si2 O2 Si4 O4
DANG 2.5114 C6 C7
DFIX 1.42 C3 C5
DANG 2.4353 C2B C12B
SADI C8B C9B C8B C11B
DANG 2.3732 C1B C11B
DANG 2.3732 C3 C7
DFIX 1.51 C5 C7
DFIX 1.42 C2B C10B
DFIX 1.48 C10B C12B
DFIX 1.48 C5 C6
DFIX 1.51 C10B C13B
DANG 2.5114 C9B C11B
DFIX 1.48 C8B C9B
DANG 2.4353 C3 C6
DFIX 1.51 C8B C11B
DFIX 1.85 0.01 Si1 C1B Si2 C2B Si4 C3
DANG 2.3732 C2B C13B
DFIX 1.5 0.01 C8B C1B C9B C8B C8B C11B C12B C10B C10B C2B C13B C10B C5 C3 =
 C7 C5 C6 C5
DANG 2.5114 C12B C13B
SADI C5 C6 C5 C7
DANG 2.4353 C1B C9B
SADI C10B C12B C10B C13B
DFIX 1.42 C1B C8B
SADI C14 C15 C15 C16 C16 N1
DANG 2.5 C14 C16 C15 N1
RIGU C14 C15 C16 N1
SADI 0.04 C14 C16 C15 N1
DFIX 1.47 C15 C16
SIMU C14 C15 C16 N1
DFIX 1.84 0.01 Si3 C14
DFIX 1.52 C14 C15 C16 N1
DFIX 2.8 0.01 O2 C3
EADP N1 C16 C15 C14 C9B C8B C1B C11B C10B C12B C2B C13B C7 C5 C6 C3
ISOR 0.01 0.02 N1 C16 C15 C14 C9B C8B C1B C11B C10B C12B C2B C13B C7 C5 C6 C3
DFIX 2.4 0.01 N1 C15
DFIX 1.83 0.01 C14 Si3
DFIX 1.5 0.01 C15 C14
DFIX 2.84 0.01 Si4 C5
DFIX 1.87 0.01 Si2 C2A Si2 C2B Si1 C1A Si1 C1B
DFIX 1.55 0.01 C2A C10A C2B C10B C13A C10A C13B C10B C12A C10A C12B C10B =
 C8A C1A C8B C1B C9A C8A C9B C8B C8B C11B C8A C11A
DFIX 2.45 0.01 C13A C12A
DFIX 2.45 0.01 C2A_$1 C12A_$1
ISOR 0.01 0.02 C3 C5 C6 C7 O2 O3 O4 O5 C14 C15 C16 N1 C1B C8B C9B C11B C8A =
 C9A C11A C1A C2B C10B C12B C13B C2A C10A C12A C13A
EADP C3 C5 C6 C7 O2 O3 O4 O5 C14 C15 C16 N1 C1B C8B C9B C11B C8A C9A C11A =
 C1A C2B C10B C12B C13B C2A C10A C12A C13A
EADP Si1 Si2
DFIX 2.49 0.01 C9A C1A
DFIX 2.49 0.01 C9A C11A

L.S. 200 0 0
PLAN  46
SIZE 0.1 0.12 0.16
TEMP 74
CONF
FREE Si3 C15_$2
FREE Si3 C15_$1
FREE Si3 C15
MORE -1
fmap 2 53
acta
SHEL 999 0.84
TWIN -1 0 0 0 -1 0 0 0 -1 2
OMIT 0 3 0
OMIT -3 3 0
OMIT 1 1 3
OMIT -1 2 -3
REM <olex2.extras>
REM <HklSrc "%.\\XSW-250807-2-350k.hkl">
REM </olex2.extras>

WGHT    0.031000   10.000000
EXTI    0.000610
BASF   0.43177
FVAR       3.50604
SI1   4    0.344537    0.517497    0.440541    11.00000    0.30547    0.30929 =
         0.36707    0.04634    0.03553    0.20307
SI2   4    0.491677    0.676279    0.336525    11.00000    0.30547    0.30929 =
         0.36707    0.04634    0.03553    0.20307
SI3   4    0.333333    0.666667    0.544393    10.33333    0.33913    0.33913 =
         0.28311    0.00000    0.00000    0.16956
SI4   4    0.333333    0.666667    0.233640    10.33333    0.36956    0.36956 =
         0.28624    0.00000    0.00000    0.18478
O3    3    0.435250    0.577653    0.381685    11.00000    0.30120    0.30111 =
         0.30872    0.00111    0.00297    0.15531
O4    3    0.252543    0.481986    0.383501    11.00000    0.30120    0.30111 =
         0.30872    0.00111    0.00297    0.15531
O5    3    0.331390    0.574221    0.510997    11.00000    0.30120    0.30111 =
         0.30872    0.00111    0.00297    0.15531
O2    3    0.433150    0.679575    0.264926    11.00000    0.30120    0.30111 =
         0.30872    0.00111    0.00297    0.15531
C3    1    0.353614    0.707263    0.129144    10.33333    0.30120    0.30111 =
         0.30872    0.00111    0.00297    0.15531
C5    1    0.381099    0.649377    0.078224    10.33333    0.30120    0.30111 =
         0.30872    0.00111    0.00297    0.15531
C6    1    0.475471    0.669346    0.110652    10.33333    0.30120    0.30111 =
         0.30872    0.00111    0.00297    0.15531
C7    1    0.303330    0.548993    0.097640    10.33333    0.30120    0.30111 =
         0.30872    0.00111    0.00297    0.15531
PART 2
C2B   1    0.555917    0.641116    0.264957    10.50000    0.30120    0.30111 =
         0.30872    0.00111    0.00297    0.15531
C10B  1    0.647644    0.647313    0.293676    10.50000    0.30120    0.30111 =
         0.30872    0.00111    0.00297    0.15531
C12B  1    0.600430    0.546607    0.326378    10.50000    0.30120    0.30111 =
         0.30872    0.00111    0.00297    0.15531
C13B  1    0.712262    0.648703    0.228058    10.50000    0.30120    0.30111 =
         0.30872    0.00111    0.00297    0.15531
C1B   1    0.380183    0.422872    0.445024    10.50000    0.30120    0.30111 =
         0.30872    0.00111    0.00297    0.15531
C8B   1    0.293030    0.330610    0.469872    10.50000    0.30120    0.30111 =
         0.30872    0.00111    0.00297    0.15531
C9B   1    0.264421    0.360006    0.545058    10.50000    0.30120    0.30111 =
         0.30872    0.00111    0.00297    0.15531
C11B  1    0.310966    0.248521    0.488824    10.50000    0.30120    0.30111 =
         0.30872    0.00111    0.00297    0.15531
PART 0
C14   1    0.277455    0.685076    0.631546    10.33333    0.30120    0.30111 =
         0.30872    0.00111    0.00297    0.15531
C15   1    0.354535    0.707857    0.690962    10.33333    0.30120    0.30111 =
         0.30872    0.00111    0.00297    0.15531
C16   1    0.318398    0.712808    0.769310    10.33333    0.30120    0.30111 =
         0.30872    0.00111    0.00297    0.15531
N1    2    0.250760    0.612951    0.795965    10.33333    0.30120    0.30111 =
         0.30872    0.00111    0.00297    0.15531
PART 1
C2A   1    0.615082    0.722727    0.293498    10.50000    0.30120    0.30111 =
         0.30872    0.00111    0.00297    0.15531
C10A  1    0.687686    0.712986    0.345965    10.50000    0.30120    0.30111 =
         0.30872    0.00111    0.00297    0.15531
C12A  1    0.625530    0.619617    0.393302    10.50000    0.30120    0.30111 =
         0.30872    0.00111    0.00297    0.15531
C13A  1    0.767042    0.695220    0.310527    10.50000    0.30120    0.30111 =
         0.30872    0.00111    0.00297    0.15531
C1A   1    0.302938    0.384154    0.439521    10.50000    0.30120    0.30111 =
         0.30872    0.00111    0.00297    0.15531
C8A   1    0.362990    0.376338    0.507745    10.50000    0.30120    0.30111 =
         0.30872    0.00111    0.00297    0.15531
C9A   1    0.364714    0.445460    0.571576    10.50000    0.30120    0.30111 =
         0.30872    0.00111    0.00297    0.15531
C11A  1    0.396664    0.312227    0.549795    10.50000    0.30120    0.30111 =
         0.30872    0.00111    0.00297    0.15531
HKLF 4


REM  XSW-250807-2-350k in R3 #146
REM wR2 = 0.2751, GooF = S = 1.048, Restrained GooF = 1.100 for all data
REM R1 = 0.1319 for 816 Fo > 4sig(Fo) and 0.2235 for all 2758 data
REM 111 parameters refined using 304 restraints

END

WGHT      0.2000      0.0000

REM Highest difference peak  0.125,  deepest hole -0.171,  1-sigma level  0.037
Q1    1   0.7052  0.7612  0.3114  11.00000  0.05    0.12
Q2    1   0.2605  0.4911  0.4274  11.00000  0.05    0.12
Q3    1   0.3705  0.3602  0.4007  11.00000  0.05    0.12
Q4    1   0.7569  0.6072  0.2529  11.00000  0.05    0.12
Q5    1   0.3437  0.4184  0.5193  11.00000  0.05    0.12
Q6    1   0.4732  0.6213  0.3919  11.00000  0.05    0.11
Q7    1   0.6728  0.5109  0.2101  11.00000  0.05    0.10
Q8    1   0.6749  0.7090  0.4138  11.00000  0.05    0.10
Q9    1   0.2018  0.3179  0.5211  11.00000  0.05    0.10
Q10   1   0.6002  0.5615  0.2539  11.00000  0.05    0.10
Q11   1   0.4692  0.6695  0.2909  11.00000  0.05    0.10
Q12   1   0.3936  0.7430  0.2476  11.00000  0.05    0.10
Q13   1   0.4667  0.5545  0.4695  11.00000  0.05    0.09
Q14   1   0.6260  0.6514  0.1909  11.00000  0.05    0.09
Q15   1   0.5118  0.7253  0.3415  11.00000  0.05    0.09
Q16   1   0.2067  0.1714  0.4800  11.00000  0.05    0.09
Q17   1   0.5122  0.7363  0.3309  11.00000  0.05    0.09
Q18   1   0.5237  0.7105  0.3576  11.00000  0.05    0.09
Q19   1   0.4323  0.5899  0.3515  11.00000  0.05    0.09
Q20   1   0.3333  0.6667  0.3579  10.33333  0.05    0.09
Q21   1   0.5629  0.5419  0.2514  11.00000  0.05    0.09
Q22   1   0.2455  0.4582  0.3138  11.00000  0.05    0.09
Q23   1   0.4304  0.3290  0.6442  11.00000  0.05    0.09
Q24   1   0.2207  0.7215  0.8068  11.00000  0.05    0.08
Q25   1   0.6533  0.5642  0.4157  11.00000  0.05    0.08
Q26   1   0.3130  0.2076  0.5435  11.00000  0.05    0.08
Q27   1   0.3010  0.5941  0.5354  11.00000  0.05    0.08
Q28   1   0.3720  0.5071  0.3826  11.00000  0.05    0.08
Q29   1   0.3042  0.7312  0.1394  11.00000  0.05    0.08
Q30   1   0.2746  0.3509  0.6056  11.00000  0.05    0.08
Q31   1   0.4915  0.4947  0.3538  11.00000  0.05    0.08
Q32   1   0.5105  0.7400  0.1927  11.00000  0.05    0.07
Q33   1   0.2920  0.3436  0.5915  11.00000  0.05    0.07
Q34   1   0.4045  0.5939  0.5303  11.00000  0.05    0.07
Q35   1   0.3793  0.6104  0.5242  11.00000  0.05    0.07
Q36   1   0.3251  0.5316  0.4763  11.00000  0.05    0.07
Q37   1   0.6587  0.6393  0.3345  11.00000  0.05    0.07
Q38   1   0.3548  0.6279  0.3476  11.00000  0.05    0.07
Q39   1   0.2770  0.1721  0.4509  11.00000  0.05    0.07
Q40   1   0.4463  0.5427  0.5588  11.00000  0.05    0.07
Q41   1   0.2787  0.7614  0.6719  11.00000  0.05    0.06
Q42   1   0.6927  0.8111  0.4081  11.00000  0.05    0.06
Q43   1   0.7018  0.6538  0.1512  11.00000  0.05    0.06
Q44   1   0.4813  0.7298  0.1669  11.00000  0.05    0.06
Q45   1   0.5214  0.5445  0.2912  11.00000  0.05    0.06
Q46   1   0.4563  0.4410  0.3302  11.00000  0.05    0.06
;
_shelx_res_checksum                59388
_shelx_hkl_file
;
   0   0 -12 20.4999 56.8929   8
   0   0  -6 4397.75 180.184   8
   0   0  -3 64550.0 2382.53   8
   0   0   3 67192.1 2478.84  18
   0   0   3 67177.6 2479.20   6
   0   0   6 4057.68 150.167   6
   0   0   6 4262.25 148.573  18
   0   0   9 1755.88 92.0002  18
   0   0  12 11.7178 45.5131  18
   0   0  15 57.5435 58.2123  18
   0   0  18 67.4093 61.3351  11
   0   0  21 2.34361 33.0201  13
   0   1 -13 111.789 69.4888   8
   1  -1 -10 1538.24 96.2581   8
   0   1 -10 1667.12 99.4885   8
  -1   0 -10 1709.11 103.196   8
   1  -1  -7 31261.7 1180.00   8
  -1   0  -7 31399.4 1181.70   8
   0   1  -7 32156.9 1183.13   8
   1  -1  -4 23991.2 816.148  19
   1  -1  -4 22695.3 810.118   9
  -1   0  -4 20525.3 810.293   9
   1  -1  -4 24567.5 817.827   8
   0   1  -4 20976.5 817.953   7
  -1   0  -4 20379.3 817.476   8
  -1   0  -1 965690. 35573.0   6
  -1   0  -1 965317. 35573.2   8
   0   1  -1 967325. 35571.7   2
  -1   0  -1 966789. 35572.8  10
   0   1  -1 966083. 35574.5   7
  -1   0   2 150351. 5515.83  12
  -1   0   2 149835. 5515.74  18
   1  -1   2 148932. 5517.18  18
  -1   0   2 150506. 5515.62   6
  -1   0   2 149136. 5515.24   4
   1  -1   2 149583. 5516.79   6
  -1   0   2 149844. 5515.46  10
  -1   0   5 4987.86 184.262   6
   1  -1   5 4750.13 184.259   6
  -1   0   5 4976.44 182.971  18
  -1   0   5 4443.39 176.107  10
  -1   0   5 4391.98 174.889   4
   1  -1   5 4953.65 184.574  18
  -1   0   8 3246.20 139.665  18
   1  -1   8 3016.21 142.335  18
   0   1   8 3233.20 140.615  18
   1  -1   8 3436.52 147.239   6
   1  -1  11 1283.52 87.9739  18
   0   1  11 1372.05 84.2879  18
  -1   0  11 1349.86 83.7341  18
   0   1  14-4.65106 53.6211  18
  -1   0  14 4.36434 52.4306  18
   1  -1  14-18.6922 57.5634  18
  -1   0  17 10.3200 61.0018  11
  -1   0  20-22.9584 42.9237  11
   0   1  20-33.4806 43.3029  11
   1  -1  20-69.6871 46.9464  11
  -1   0  20-14.3505 46.5568   1
   1   0 -11 1489.31 99.3459   8
  -1   1 -11 1642.87 104.239   8
   1   0  -8 3332.43 150.172   8
   0  -1  -8 3417.35 152.662   8
  -1   1  -8 3360.40 152.439   8
   1   0  -5 4774.59 194.506   8
   0  -1  -5 5072.33 195.994   8
   1   0  -2 140207. 5163.92   5
  -1   1  -2 134684. 5166.28   7
   1   0  -2 144890. 5165.31   7
   0  -1  -2 139996. 5166.15  19
   1   0   1 997604. 36065.2  10
   1   0   1 999999. 36065.4   6
   0  -1   1 998388. 36066.4  17
   0  -1   1 953206. 36064.1   2
  -1   1   4 21811.1 791.950  10
  -1   1   4 22161.9 791.330   5
   1   0   4 19504.7 797.835   6
   0  -1   4 20217.2 797.155   6
   0  -1   4 20643.9 798.084  18
   0  -1   7 31742.2 1170.16  18
  -1   1   7 30712.1 1167.73  18
   1   0   7 31646.0 1170.24  18
   1   0  10 1654.78 91.8577  18
   1   0  13 183.729 60.1395  18
  -1   1  13 61.3859 49.7508  18
   0  -1  13 144.269 55.5023  18
  -1   1  16-85.1592 54.4261  18
   0  -1  16 52.9492 56.5560  17
  -1   1  16 60.4486 56.9541  17
   1   0  16 15.4443 61.9682  18
  -1   1  16-45.8708 60.6211  11
   0  -1  19 61.5631 52.2038  11
  -1   1  19 97.1275 55.8980   1
  -1   1  19-37.6453 50.8490  11
   1   0  19-8.81165 53.3521  11
  -2   1 -12 37.8595 62.4870   8
   1   1 -12-37.4076 56.0628   8
   1  -2  -6 3077.94 128.820  19
   1  -2  -6 3794.69 133.603   8
   1   1  -6 3237.01 129.799   7
   1   1  -6 2902.02 115.164   5
  -2   1  -6 3696.50 135.585   8
   1  -2  -6 2912.95 115.219   9
  -2   1  -3 292033. 10770.7  14
  -2   1  -3 292929. 10770.2   5
   1   1  -3 293802. 10773.3   7
  -2   1  -3 291202. 10773.2   8
   1  -2  -3 292505. 10768.1  10
  -2   1   0 345735. 12725.1  11
   1   1   0 344902. 12724.6  11
  -2   1   0 347288. 12725.6  14
   1   1   0 345733. 12723.7   1
  -2   1   0 346439. 12725.5   5
   1  -2   0 344338. 12724.0   1
  -2   1   0 347907. 12725.6   9
  -2   1   0 344475. 12725.5   2
  -2   1   0 347996. 12725.6   4
  -2   1   0 342088. 12726.1   3
  -2   1   3 413005. 15144.3  12
   1  -2   3 410079. 15147.0  18
  -2   1   3 412519. 15143.1  18
   1  -2   3 406026. 15145.8   6
  -2   1   3 410794. 15145.1   4
  -2   1   3 411073. 15142.8   5
  -2   1   3 414887. 15144.5   3
  -2   1   3 410491. 15143.6  10
   1  -2   6 9898.53 312.068  18
   1   1   6 7400.69 294.635   5
  -2   1   6 8756.57 301.669   4
  -2   1   6 9395.88 305.726  18
   1  -2   6 7508.22 294.691   9
  -2   1   6 8243.68 298.637  10
   1  -2   9 590.743 60.6879   6
  -2   1   9 578.966 49.2488  18
  -2   1  12-60.1868 43.5295  18
   1   1  12 23.9151 50.5536  18
  -2   1  15 8.79521 50.2660  18
   1  -2  15-45.5515 61.9963  17
   1   1  15-30.8279 60.4958  18
   1  -2  18-17.1033 52.9687  17
   1   1  18 9.26993 53.7806  11
  -2   1  18-66.3887 56.8574  11
   1  -2  18 30.6727 61.8993  11
   1   1  18-12.8234 53.9272  17
   1   2 -13 168.145 64.4510   8
   1   2 -10 854.628 70.1330   8
  -3   1 -10 828.563 77.3870   8
   2  -3  -7 3462.02 148.282  19
   1   2  -7 3329.78 149.972   7
  -3   1  -7 3774.58 155.423   8
   1   2  -4 212707. 7812.94   7
  -3   1  -4 212299. 7809.33  14
  -3   1  -4 212816. 7809.36   9
  -3   1  -4 209707. 7811.84   8
  -3   1  -1 147685. 5460.35  14
  -3   1  -1 152288. 5461.59   3
  -3   1  -1 148440. 5459.55   4
   1   2  -1 147330. 5457.15  15
  -3   1  -1 147762. 5460.30   2
  -3   1  -1 146697. 5460.53   9
  -3   1   2 16216.9 564.574  12
  -3   1   2 15086.1 566.389   1
  -3   1   2 15427.2 566.119   2
  -3   1   2 14794.8 565.720  16
  -3   1   2 14877.4 562.917   4
  -3   1   2 15108.9 562.579   9
  -3   1   2 15166.1 563.590   3
  -3   1   2 15118.9 564.937  11
  -3   1   2 14902.8 562.508  14
   2  -3   2 13494.2 564.775  17
  -3   1   2 15610.8 563.172  10
  -3   1   5 3103.97 127.101   4
   2  -3   5 3140.28 131.225   6
  -3   1   5 3058.11 126.324  12
   2  -3   5 3154.33 134.867  18
  -3   1   5 3258.65 127.435  10
  -3   1   5 3128.09 126.067  18
  -3   1   8 2712.47 115.161  10
   2  -3   8 2528.60 128.973   6
  -3   1   8 3047.06 124.219  18
   2  -3   8 2969.03 133.076  18
   1   2  11 121.645 48.7877  18
   2  -3  11 150.445 53.5571  18
   2  -3  11 17.6042 55.9635   6
  -3   1  11 122.742 39.1076  18
   2  -3  14 55.8949 65.0239  17
  -3   1  14-30.3939 46.2790  18
   1   2  14-4.92064 59.2380  18
  -3   1  14-101.550 66.0913  11
  -3   1  17-36.0275 62.0879  11
  -3   1  20-16.4532 37.4569  13
   0   2 -14 17.5157 68.8846   8
   0   2 -11 420.899 63.4402   8
  -2   0  -8 2131.58 117.669   8
   2  -2  -8 2659.91 116.551   8
   0   2  -5 15713.3 612.550   7
   2  -2  -5 16704.8 611.555   8
  -2   0  -5 16436.7 613.556   8
  -2   0  -5 16311.8 605.113   9
   2  -2  -5 17311.6 611.187  19
  -2   0  -5 15781.1 604.989  14
   0   2  -2 58835.6 2164.38   2
   0   2  -2 59282.9 2170.31   7
  -2   0  -2 58446.1 2165.92  12
  -2   0  -2 57892.2 2167.75   8
  -2   0  -2 59392.8 2167.68   3
  -2   0   1 45269.3 1576.89   2
  -2   0   1 42412.1 1576.83  16
  -2   0   1 43042.0 1576.81  11
  -2   0   1 43067.7 1576.81  13
   2  -2   1 41064.4 1576.25  17
  -2   0   1 42438.8 1576.86   1
   2  -2   1 41194.9 1573.59   2
  -2   0   1 42831.0 1576.84  15
  -2   0   1 44184.3 1576.21  12
  -2   0   1 42987.3 1576.04  10
  -2   0   1 43674.2 1576.72   3
   2  -2   1 41818.9 1575.54  18
  -2   0   4 56744.5 2066.19  18
   2  -2   4 56818.3 2068.91  18
  -2   0   4 55857.1 2063.81  14
  -2   0   4 55025.6 2064.13   4
  -2   0   4 54760.7 2063.65   9
  -2   0   4 55647.8 2065.57  10
  -2   0   4 58651.5 2066.77   6
   2  -2   4 55125.2 2067.87   6
  -2   0   7 19297.4 742.026   4
   2  -2   7 21844.7 757.230  18
   2  -2   7 21739.9 756.425   6
  -2   0   7 21594.2 752.672  18
  -2   0   7 18772.6 745.373  10
   2  -2  10 820.779 72.1233   6
   2  -2  10 773.912 67.0999  18
   0   2  10 698.100 60.4690  18
  -2   0  13 181.213 52.2324  18
   0   2  13 126.343 57.9909  18
   2  -2  13 109.384 62.3781  18
   0   2  16 70.6630 59.7103  18
  -2   0  16 88.1421 68.7817  11
   2  -2  16 26.1271 62.8137  17
   2  -2  19 101.627 57.8900  11
  -2   0  19 42.8934 52.7732   1
  -2   0  19 19.5967 47.4028  11
   0   2  19 62.7530 49.4956  11
  -1   2 -12 5.06355 58.2511   8
   2  -1  -9 590.816 58.2202   8
  -1  -1  -6 8451.71 308.145   9
  -1   2  -6 7403.79 307.233   5
  -1  -1  -6 8610.33 308.133  14
  -1  -1  -6 9850.01 325.283   8
  -1   2  -6 8686.12 323.517   7
   2  -1  -6 9649.39 321.071   8
   2  -1  -3 403552. 14867.0  19
  -1   2  -3 403166. 14871.6   7
   2  -1  -3 408641. 14867.8   8
  -1  -1  -3 399723. 14869.7  19
  -1  -1  -3 403111. 14865.6   3
  -1   2   0 327094. 12073.0  15
  -1  -1   0 329055. 12073.4  11
  -1  -1   0 326200. 12074.0   3
  -1  -1   0 328991. 12072.6  15
  -1  -1   3 301258. 11130.7  18
   2  -1   3 303275. 11130.6   6
  -1  -1   3 303497. 11129.4   6
   2  -1   3 300542. 11131.0  18
  -1  -1   6 3034.75 117.186   9
  -1   2   6 2905.77 117.501   5
  -1  -1   6 3761.46 135.267   6
   2  -1   6 3667.07 134.448  18
  -1  -1   6 3636.73 132.881  18
  -1  -1   9 1217.42 74.7566  18
  -1   2   9 1211.24 72.4804  18
  -1  -1  12 57.2724 44.7055  18
  -1   2  12-7.45629 46.1258  18
   2  -1  12 110.294 55.7951  18
  -1  -1  15-4.51623 53.8263  17
  -1   2  15-23.9489 56.2782  18
   2  -1  15-10.1568 61.1306  18
   2  -1  18-53.4494 56.2930  17
  -1  -1  18 54.6088 59.2861  11
  -1   2  18-24.2569 57.4707  11
  -2   2 -13 192.454 77.9037   8
   2   0 -13-30.4676 65.1083   8
  -2   2 -10 808.684 73.0162   8
   2   0 -10 720.271 63.2988   8
  -2   2  -7 21470.9 821.101   8
   2   0  -7 21953.2 818.278   8
  -2   2  -4 51859.9 1958.73   5
   0  -2  -4 52994.8 1962.81  19
   2   0  -4 53613.3 1960.81   7
  -2   2  -4 54740.2 1964.45   7
  -2   2  -1 39472.1 1410.47   7
  -2   2  -1 37376.2 1408.36   2
   2   0   2 57717.4 2173.23   6
  -2   2   2 60018.1 2172.27   3
   0  -2   2 58160.7 2170.66   2
  -2   2   2 60391.7 2173.84  11
   0  -2   2 58772.7 2175.39  17
  -2   2   5 16608.9 608.159  12
   0  -2   5 16551.1 613.206   6
   2   0   5 16406.0 614.985   6
  -2   2   5 16030.3 606.582   5
   0  -2   5 16317.7 614.630  18
   2   0   8 2021.92 106.994  18
   0  -2   8 2180.80 110.493   6
   0  -2   8 2084.32 107.241  18
  -2   2  11 459.756 51.2916  18
   2   0  11 515.438 60.7794  18
   0  -2  11 483.617 58.0428  18
   2   0  14 19.7362 61.5818  18
  -2   2  14-60.1116 51.2857  18
   0  -2  14-28.1018 59.7278  17
  -2   2  17-79.0288 63.1791  11
   0  -2  17 118.193 58.8823  17
   0  -2  17 54.8874 68.7553  11
  -2   2  20 26.0548 40.4466  13
   2   1 -14 36.1291 58.3578   8
  -3   2 -11 232.327 62.8059   8
   2   1 -11 183.870 51.4215   8
   2   1  -8 96.3854 38.9383   8
  -3   2  -8 75.5718 44.7968   8
   1  -3  -5 36325.2 1356.17  19
  -3   2  -5 39216.2 1358.14   8
   2   1  -5 34645.8 1353.86   7
   2   1  -2 380514. 14043.0   7
  -3   2  -2 383569. 14043.9   5
  -3   2  -2 380111. 14042.4   4
  -3   2  -2 380127. 14042.6   7
  -3   2  -2 382838. 14042.2   2
  -3   2   1 162.310 30.6709   4
  -3   2   1 162.870 29.0266   5
  -3   2   1 103.622 27.2655   3
  -3   2   1 150.162 26.3184  11
   1  -3   1 214.262 35.6113  17
  -3   2   1 166.726 34.3647   2
  -3   2   1 121.344 28.7339  16
  -3   2   1 156.169 25.6755  13
  -3   2   1 157.030 34.0553   1
  -3   2   1 223.496 31.6598  15
   1  -3   4 10116.8 374.573   6
  -3   2   4 9604.66 369.415  18
  -3   2   4 10332.8 372.807  12
  -3   2   4 10412.3 372.161   3
  -3   2   4 9143.91 374.577  11
   1  -3   4 10099.9 378.278  17
  -3   2   4 9518.65 370.217   5
   1  -3   7 20653.2 723.569  18
  -3   2   7 18493.5 713.994   4
  -3   2   7 18723.1 714.793  18
   1  -3   7 19169.8 719.794   6
   2   1  10 258.120 49.2524  18
   1  -3  10 209.229 52.3655  18
   1  -3  10 125.633 48.0694   6
  -3   2  13 142.202 61.8008  11
  -3   2  13 73.6502 45.7516  18
   1  -3  13 208.875 66.5532  17
   2   1  13 120.209 63.2074  18
   2   1  16-10.5761 63.0239  18
  -3   2  16 5.49796 65.5255  11
   1  -3  16 30.1045 58.5855  17
  -3   2  19 70.4398 47.5192  11
   2   1  19-12.4101 50.6687  11
   1  -3  19 17.8487 54.2380  11
  -3   2  19-7.11949 44.9086  13
  -3   2  19 12.6686 51.9203   1
   2   1  19-35.9919 48.6281  17
   2   2 -15 15.6640 51.5714   8
  -4   2 -12-38.2375 68.9258   8
   2   2 -12 83.6040 54.5243   8
  -4   2  -9 1144.82 78.3782   8
   2   2  -6 973.439 58.7208   7
   2  -4  -6 969.563 62.0001  19
  -4   2  -6 976.983 63.2843   8
  -4   2  -3 193032. 7004.47  14
   2   2  -3 187982. 7004.38   7
  -4   2  -3 183737. 7001.79   8
  -4   2  -3 188693. 7003.29   5
  -4   2  -3 198743. 7004.28   2
  -4   2   0 58964.7 2213.77   3
  -4   2   0 60036.5 2213.05   5
  -4   2   0 60001.6 2213.59   9
  -4   2   0 60382.6 2213.15   4
  -4   2   0 60343.1 2214.72  15
  -4   2   0 59597.9 2213.38   2
  -4   2   0 59763.5 2213.69  14
   2  -4   3 5056.86 205.940   6
   2  -4   3 5126.16 209.056  17
  -4   2   3 5144.35 202.217   5
  -4   2   3 5175.69 203.906  14
  -4   2   3 5131.44 208.371   1
  -4   2   3 5526.07 205.104  12
  -4   2   3 5099.12 203.153   3
  -4   2   3 5284.88 204.497   4
  -4   2   3 5153.14 205.735  11
   2  -4   6 25170.2 890.421  17
   2  -4   6 23331.3 884.437   6
  -4   2   6 23116.7 880.261  12
  -4   2   6 23500.2 881.033   4
   2  -4   6 24935.0 888.863  18
  -4   2   6 22910.6 878.080  18
   2  -4   9 108.267 49.2303  18
   2   2   9 56.9680 42.9725  18
  -4   2   9 22.8348 51.1073  11
  -4   2   9 2.12615 29.8017  18
   2  -4   9 3.19355 44.4218   6
   2   2  12 139.415 59.7857  18
  -4   2  12-45.6878 62.7767  11
   2  -4  12-19.0370 64.4112  17
   2  -4  12 50.0781 63.9738   6
   2   2  15 97.2240 66.5836  18
   2  -4  15 43.0037 66.2651  17
   2  -4  18 13.2700 55.5024  17
  -4   2  18 4.91530 57.6323   1
   2  -4  18-20.5590 58.3585  11
  -4   2  18 8.17987 47.7556  13
  -4   2  18-21.2490 49.9327  11
   2   2  18-30.6564 54.1500  18
   2   3 -13 52.2751 57.2357   8
   2   3 -10 136.818 47.9239   8
  -5   2 -10 95.4101 55.1781   8
  -5   2  -7 2895.80 126.905   8
   3  -5  -7 2835.56 124.502  19
  -5   2  -4 51330.0 1933.90   8
  -5   2  -4 55406.7 1937.28   2
  -5   2  -4 50813.3 1936.40  14
   2   3  -4 51677.4 1937.33   7
  -5   2  -1 78054.5 2967.99  14
  -5   2  -1 79771.0 2967.76   2
  -5   2  -1 80740.4 2969.02   9
  -5   2  -1 80750.7 2968.95   3
  -5   2  -1 82014.4 2966.73   4
  -5   2   2 75.1575 40.1761   1
  -5   2   2 21.9586 31.4768   4
   3  -5   2 93.1967 12.0476   2
  -5   2   2 62.8711 34.7421  12
  -5   2   2 107.423 34.2012  11
   3  -5   2 155.355 44.0884  17
  -5   2   2 67.9223 31.5096   3
  -5   2   2 141.755 33.3048  14
  -5   2   2 48.1276 37.5075   2
  -5   2   2 160.786 35.7928  13
  -5   2   2 76.5009 30.7692   9
  -5   2   2 106.027 37.9021  16
  -5   2   5 33146.7 1277.55  10
   3  -5   5 36545.9 1286.49  17
   3  -5   5 35094.2 1280.89   6
  -5   2   5 34206.0 1277.81   3
  -5   2   5 32969.0 1284.99   1
  -5   2   5 32697.0 1277.35  12
  -5   2   5 36259.0 1278.37   4
  -5   2   8 783.451 51.5119   4
   3  -5   8 850.357 67.1089   6
   3  -5  11 80.7931 63.5884   6
   3  -5  11 70.3104 65.6477  17
  -5   2  11 99.1049 64.8159  11
   2   3  11 102.679 58.2553  18
   2   3  14 47.1948 64.8381  18
   3  -5  14-78.8177 69.9987  17
   3  -5  17-10.0951 61.8381  17
  -5   2  17 18.0277 51.0759  13
   3  -5  17-102.004 62.5673  11
  -5   2  17-118.259 57.2927  11
  -5   2  17 21.1284 60.5165   1
   2   3  17 24.1507 59.4005  18
  -5   2  20 51.8217 32.3446  13
   1   3 -14 68.4287 59.6864   8
   1   3 -11 201.071 56.8142   8
  -4   1  -8-9.32599 43.2661   8
   1   3  -8-70.0287 44.5113   7
   3  -4  -8-54.3476 37.9006  19
   1   3  -5 17104.5 680.759   7
  -4   1  -5 17529.2 676.667  14
  -4   1  -5 17962.7 676.736   9
   3  -4  -5 18070.6 679.223  19
  -4   1  -5 19949.0 681.564   8
  -4   1  -2 358404. 13134.8   9
  -4   1  -2 360045. 13135.4   3
  -4   1  -2 356493. 13134.7  14
  -4   1  -2 351289. 13135.4   2
  -4   1   1 12230.5 455.514   4
  -4   1   1 12188.0 457.112   3
  -4   1   1 12212.0 456.120  14
  -4   1   1 11709.7 456.351  13
  -4   1   1 12306.3 456.999  10
  -4   1   1 12464.6 459.710  15
  -4   1   1 11650.7 458.105  16
   3  -4   1 12547.8 457.893  17
  -4   1   1 12958.0 458.059  12
  -4   1   1 12110.4 455.821   9
  -4   1   1 11266.8 457.007   2
  -4   1   1 11686.4 456.202  11
  -4   1   4 162.091 27.9118   9
  -4   1   4 162.770 29.4489  14
   3  -4   4 105.433 38.3689  18
  -4   1   4 136.690 28.5346   4
  -4   1   4 138.860 16.2966  17
  -4   1   4 161.676 31.9884  12
   3  -4   4 101.816 34.3637   6
  -4   1   4 130.364 37.4933  11
  -4   1   4 209.500 33.1042   3
   3  -4   4 177.416 43.4663  17
  -4   1   7 13098.1 496.721  18
   3  -4   7 13294.2 506.068  18
  -4   1   7 13317.7 494.730   4
  -4   1   7 13608.4 508.832  11
  -4   1   7 12325.3 496.353  10
   3  -4   7 13454.5 503.702   6
   3  -4  10 52.8472 55.7308   6
  -4   1  10 167.755 62.2457  11
   1   3  10 129.386 49.8645  18
  -4   1  13 66.1207 67.7764  11
   1   3  13 33.1769 61.0983  18
   3  -4  13 73.3270 71.6723  17
   1   3  16 95.7366 66.8016  18
  -4   1  16 29.7196 72.7250   1
   3  -4  16 107.005 66.3409  17
  -4   1  16 79.2233 68.3445  11
   3  -4  19-82.6442 56.1383  11
   1   3  19-11.8737 47.3601  11
  -4   1  19 28.6474 46.4535   1
  -4   1  19 6.59570 40.2408  11
  -4   1  19 52.7949 42.8052  13
   3  -4  19 47.6474 50.9690  17
   0   3 -15 64.9939 69.4620   8
   0   3 -12 88.6631 59.4972   8
  -3   0  -6 440.831 50.0177   8
  -3   0  -6 508.289 32.8350  14
   0   3  -6 428.135 49.0482   7
   3  -3  -6 455.411 41.3453  19
  -3   0  -6 488.143 32.2040   9
   0   3  -3 157505. 5706.42   7
  -3   0  -3 156200. 5702.29   3
  -3   0  -3 152423. 5699.42  12
  -3   0   0 442069. 16205.1   2
   0   3   0 439196. 16199.3  11
  -3   0   0 439019. 16205.0   3
  -3   0   0 439562. 16203.9  12
  -3   0   0 440725. 16204.8  15
  -3   0   0 443257. 16204.6  10
  -3   0   0 439842. 16198.0   6
  -3   0   3 94507.4 3446.65  10
   3  -3   3 95457.2 3447.88  18
  -3   0   3 93243.1 3446.63  12
  -3   0   3 92147.0 3449.22  11
   3  -3   3 95574.1 3447.23   6
  -3   0   3 92756.2 3449.35   2
  -3   0   3 91529.7 3447.71   3
  -3   0   3 92569.2 3442.10  17
   3  -3   6 2038.86 94.3157  18
  -3   0   6 1986.20 86.8608  18
   3  -3   6 1771.80 89.8090   6
  -3   0   6 1915.17 81.0047   9
  -3   0   6 1926.49 80.5662  14
  -3   0   6 1704.68 83.7820  10
  -3   0   9 377.000 44.8473  18
   3  -3   9 394.240 56.6777   6
   3  -3  12 31.2895 59.6619  18
   0   3  12 65.7331 52.6915  18
  -3   0  12 52.1806 61.5649  11
   3  -3  15-5.44307 67.9365  17
   0   3  15-56.9516 59.5740  18
  -3   0  18-22.1984 53.1240  11
   3  -3  18-53.0418 57.5330  17
   0   3  18 23.7270 55.0594  11
  -3   0  18 14.5032 56.3291   1
   0   3  18 44.7061 49.8745  18
  -1   3 -13 104.796 73.6828   8
  -1   3 -10 258.209 56.4116   8
   3  -2  -7 20584.2 757.751   8
  -1   3  -7 19537.5 761.421   7
   3  -2  -4 9990.20 363.560  19
  -1   3  -4 9762.73 370.532   7
   3  -2  -4 9987.50 363.932   8
  -2  -1  -4 9102.11 361.537   3
  -2  -1  -1 87.4392 21.2439   3
  -2  -1  -1 141.203 19.3397  19
  -2  -1  -1 97.6911 22.6129  10
  -2  -1   2 408290. 15020.1   2
   3  -2   2 409857. 15019.0  18
  -2  -1   2 395858. 15016.2   6
  -2  -1   2 410459. 15021.1  11
  -2  -1   2 410654. 15020.0  10
   3  -2   2 422953. 15019.4   6
  -1   3   5 36064.4 1384.63  12
  -2  -1   5 39209.2 1392.29  17
  -2  -1   5 37763.1 1391.77   6
   3  -2   5 38481.7 1395.16  18
   3  -2   5 39518.7 1395.25   6
  -2  -1   5 38579.0 1392.58  18
  -2  -1   5 36984.9 1391.54  10
   3  -2   8 28.8855 45.2412  18
  -2  -1   8 86.8311 26.2628  10
  -2  -1   8 132.115 37.1590  18
  -2  -1   8 130.148 40.3936   6
  -2  -1  11 186.671 46.3786  17
  -1   3  11 176.834 45.0803  18
   3  -2  11 249.838 57.7979  18
  -2  -1  11 325.260 49.6311  18
  -2  -1  14-26.4664 63.2127  11
   3  -2  14 50.3032 66.7859  18
  -1   3  14 18.6842 57.9706  18
  -1   3  17 37.2334 61.8568  11
  -1   3  17 30.3446 52.7036  18
  -2  -1  17 27.0233 63.6422  11
  -2  -1  20-5.81815 40.1547  13
  -2   3 -14-6.39938 75.6529   8
   3  -1 -11 94.3643 46.3177   8
  -2   3 -11 171.876 61.3580   8
   3  -1  -8 3141.34 138.328   8
  -2   3  -5 2886.25 128.286   7
   3  -1  -5 3140.42 122.630   8
  -1  -2  -5 2842.69 126.382  19
   3  -1  -2 14514.0 539.885   8
   3  -1  -2 15461.5 540.253   6
  -2   3  -2 14081.3 547.086   7
  -1  -2  -2 13791.9 540.527   3
   3  -1  -2 14655.1 539.143  19
  -1  -2   1 145494. 5373.46  11
  -1  -2   1 147366. 5373.28   2
  -2   3   1 146959. 5374.59  16
  -2   3   1 146286. 5371.61  13
  -1  -2   1 145321. 5373.55  13
   3  -1   1 145389. 5371.51   6
  -1  -2   1 144353. 5372.14   1
  -2   3   1 146022. 5371.64  11
  -2   3   1 146073. 5374.28   1
  -1  -2   4 215251. 7912.58  17
  -1  -2   4 213266. 7910.58   6
   3  -1   4 212156. 7911.85   6
   3  -1   4 214541. 7912.28  18
  -2   3   4 216028. 7905.48   3
   3  -1   7 3920.89 172.804  18
  -1  -2   7 4027.97 172.061  18
  -1  -2   7 4070.79 172.663  17
   3  -1   7 4431.71 176.314   6
  -1  -2  10 681.739 68.5461   6
   3  -1  10 835.321 68.3049  18
  -1  -2  10 851.171 66.0407  18
   3  -1  13 221.572 71.6294  18
  -2   3  13 101.752 51.5061  18
  -1  -2  13 205.391 61.7564  17
  -1  -2  16 58.1035 67.7081  11
  -2   3  16 5.55415 63.3493  11
   3  -1  16 58.4612 63.8545  18
  -2   3  16 8.62879 49.5356  18
  -2   3  19-19.0324 46.7119  11
  -2   3  19 50.1109 54.5104   1
  -1  -2  19-20.4055 50.7418  11
   3  -1  19 35.3966 54.1942  11
  -1  -2  19-34.5945 53.7656   1
   3  -1  19-11.2441 50.0016  17
  -3   3 -12 31.6412 64.4766   8
   3   0 -12 22.2050 53.1484   8
  -3   3  -6 1629.36 86.4535   7
  -3   3  -6 1602.76 72.3168   5
  -3   3  -3 83599.8 3076.33   2
  -3   3  -3 81907.0 3077.89   4
  -3   3  -3 83714.0 3082.19   7
   3   0  -3 84694.5 3077.84   7
  -3   3   0 478909. 17634.9  15
   0  -3   3 164398. 6143.81   2
   0  -3   3 166372. 6148.96   6
  -3   3   3 168842. 6149.40  11
   0  -3   3 166238. 6151.56  17
  -3   3   3 170187. 6146.87   3
  -3   3   6 388.362 31.2260  12
  -3   3   6 358.659 28.0762   5
  -3   3   9 597.804 47.9137  18
   0  -3   9 661.414 61.3440   6
   3   0  12 142.438 59.8311  18
   0  -3  12 42.3458 58.9654  17
  -3   3  12 154.325 44.3301  18
   3   0  15 5.34541 64.3468  18
   0  -3  15-39.0912 58.7061  17
   0  -3  18 20.5210 60.4048  11
  -3   3  18-4.45425 52.5541  11
  -3   3  18 27.9429 63.1759   1
   3   0  18 35.3587 56.3588  17
  -4   3 -13 118.570 76.4000   8
   3   1 -13 4.72474 56.7830   8
   3   1 -10 458.232 53.0350   8
  -4   3 -10 518.477 62.5224   8
  -4   3  -7 1755.69 74.5046   2
  -4   3  -7 1659.24 88.5172   8
   1  -4  -7 1757.19 89.1609  19
  -4   3  -4 85745.2 3197.00   5
   3   1  -4 84535.3 3196.29   7
  -4   3  -4 88485.1 3194.64   2
  -4   3  -4 87202.1 3198.30   7
  -4   3  -1 124321. 4648.04   4
  -4   3  -1 123993. 4643.99   7
  -4   3  -1 128898. 4649.66   5
  -4   3  -1 128592. 4647.08   2
   1  -4   2 13229.7 491.070  17
  -4   3   2 13171.4 489.402  16
  -4   3   2 12868.4 485.634  13
  -4   3   2 13079.0 485.249   3
  -4   3   2 13110.9 485.606  11
  -4   3   2 13043.5 489.229   1
   1  -4   2 12638.8 477.709   2
  -4   3   2 13184.6 486.397   5
  -4   3   5 680.060 40.5489   3
  -4   3   5 622.241 36.2622  18
  -4   3   5 637.021 51.9436  11
   1  -4   5 672.820 58.6689  17
  -4   3   5 640.989 40.0606   5
  -4   3   5 627.438 43.7369  12
  -4   3   8 516.237 41.1931  18
   1  -4   8 570.358 60.8397  17
  -4   3   8 441.855 42.1657   4
   1  -4   8 496.079 50.5790   6
  -4   3   8 432.601 60.0517  11
   1  -4  11 47.3097 55.5238   6
   1  -4  11 110.111 60.5356  17
   3   1  11-3.97628 51.5113  18
  -4   3  11 4.75014 60.6875  11
   3   1  14-62.4160 66.2228  18
  -4   3  14 5.83579 66.8644  11
   1  -4  14-71.8870 63.1527  17
  -4   3  17-12.3218 71.3591   1
   1  -4  17-63.2722 62.3068  17
   1  -4  17-22.5547 61.5998  11
  -4   3  17-93.2350 60.9315  11
   3   1  17-48.4441 61.3657  18
  -4   3  20 4.78274 32.9588  13
   1  -4  20-8.27229 39.0176  13
   3   2 -14 4.85992 50.4621   8
  -5   3 -11 96.9192 61.7881   8
   3   2 -11-46.0052 46.3285   8
   3   2  -8-81.2486 37.9660   7
  -5   3  -5 5014.59 207.917   8
  -5   3  -5 5532.41 205.880   2
   3   2  -5 4981.46 206.175   7
  -5   3  -2 129423. 4789.28   5
  -5   3  -2 129367. 4783.19   8
  -5   3  -2 130579. 4787.74   4
  -5   3  -2 130021. 4787.73   2
  -5   3   1 585.052 46.6937   5
  -5   3   1 771.712 47.5417   3
  -5   3   1 650.831 53.3424  15
  -5   3   1 710.888 45.0677  11
  -5   3   1 748.729 53.2960   2
  -5   3   1 779.840 49.9353   4
  -5   3   1 672.953 51.5196  16
  -5   3   4 21128.5 758.013   4
  -5   3   4 19152.7 745.340  18
  -5   3   4 21797.0 758.426  12
  -5   3   4 20305.0 754.292   5
   2  -5   4 21439.2 764.591  17
  -5   3   4 21111.1 755.781   3
  -5   3   4 20609.9 758.703  11
  -5   3   4 19765.2 757.553  13
  -5   3   7 7991.86 323.917  12
   2  -5   7 8455.11 331.403   6
   2  -5   7 9298.98 339.690  17
  -5   3   7 8906.92 338.624  11
  -5   3   7 8010.74 325.294   4
  -5   3  10 424.873 72.1752  11
   3   2  10 381.023 60.2332  18
   2  -5  10 481.341 61.8730   6
   2  -5  10 322.503 70.3278  17
   2  -5  13 85.1432 73.3927  17
   2  -5  13 39.0297 67.1696   6
  -5   3  13 112.452 72.8183  11
   3   2  13 65.6182 71.4746  18
  -5   3  16-10.6052 63.3273  11
  -5   3  16 82.6157 77.0995   1
   2  -5  16 11.3189 63.2602  11
  -5   3  19 103.030 48.0686   1
  -5   3  19 24.4417 40.6432  13
   3   2  19 15.0209 46.3573  11
   3   2  19 49.2571 47.3315  17
  -5   3  19-9.16819 38.7764  11
   3   3 -15-13.8669 45.9208   8
   3   3 -12 55.0076 50.0634   8
   3   3  -9-53.3355 41.8403   7
   3  -6  -9-81.7025 56.1679  19
  -6   3  -9 30.8793 49.4947   8
   3  -6  -6 10818.3 396.925  19
   3   3  -6 9545.53 390.857   7
  -6   3  -6 10237.1 393.749   8
  -6   3  -3 9160.61 347.882   3
   3   3  -3 9758.20 344.596   7
  -6   3  -3 8809.50 343.714   2
  -6   3  -3 8369.74 336.094   8
  -6   3   0 3871.73 169.685  14
  -6   3   0 3969.62 170.650  15
  -6   3   0 4383.22 168.852   4
  -6   3   0 4178.84 170.214   3
  -6   3   0 4081.05 169.483   2
  -6   3   3 45063.0 1723.16  16
  -6   3   3 46745.0 1718.39  12
  -6   3   3 46410.4 1722.45   1
   3  -6   3 47209.9 1723.82  17
  -6   3   3 47137.4 1717.46   4
  -6   3   3 46519.3 1717.19   3
  -6   3   3 44472.5 1716.79  13
   3  -6   6 6572.58 249.895  17
  -6   3   6 5515.39 239.167  11
  -6   3   6 5467.32 231.403  12
  -6   3   6 5710.54 238.817  13
  -6   3   6 5666.09 232.358   3
  -6   3   6 5956.92 233.598   4
  -6   3   6 5830.54 243.933   1
   3  -6   6 6038.98 238.432   6
   3  -6   9 391.190 58.7182   6
  -6   3   9 373.712 79.6604   1
   3  -6   9 147.579 60.7677  17
  -6   3   9 219.502 62.1476  11
  -6   3  12-48.7974 90.6116   1
   3  -6  12 10.8586 74.8634  17
   3  -6  12 59.2538 68.3583   6
  -6   3  12 135.904 71.2174  11
   3   3  12 117.471 67.9015  18
  -6   3  15 59.5979 61.6689  13
  -6   3  15 77.3611 77.7651   1
   3   3  15 26.5342 64.5195  18
  -6   3  15 27.9430 64.4445  11
   3  -6  15 5.95083 70.2201  17
  -6   3  18-3.49313 43.5913  13
   3   3  18 41.8223 49.4042  18
  -6   3  18 10.4442 41.0724  11
  -6   3  18 21.2438 49.8165   1
   3  -6  18-49.4385 46.9845  11
   3   4 -16-43.0001 44.8037   8
   3   4 -13 36.1856 48.0892   8
   3   4 -10 23.0589 39.9716   7
   4  -7  -7 7178.19 284.169  19
  -7   3  -7 6641.56 276.479   2
  -7   3  -4 14148.0 528.486   3
   3   4  -4 13116.5 523.046   7
  -7   3  -4 13863.6 524.894   2
  -7   3  -1 2045.24 96.6366  14
  -7   3  -1 1945.53 95.9257   2
  -7   3  -1 1963.79 93.6774   3
  -7   3   2 14112.7 561.284   2
  -7   3   2 15758.7 561.433  12
  -7   3   2 15149.3 557.095   4
  -7   3   2 14817.5 566.116  16
  -7   3   2 15475.6 560.410   3
  -7   3   2 13714.6 558.556  14
  -7   3   2 13694.1 555.363  11
   4  -7   5 232.744 61.8862  17
  -7   3   5 273.514 42.0008  12
   4  -7   5 193.249 47.1603   6
  -7   3   5 209.777 44.3245  11
  -7   3   5 185.020 49.9849   1
  -7   3   5 308.322 41.3286   4
  -7   3   5 225.899 40.0642   3
   4  -7   8 21.8553 59.0664  17
  -7   3   8-7.93968 50.9830  13
   4  -7   8 96.0737 49.8572   6
  -7   3   8 35.8048 50.6480  11
  -7   3   8-4.52551 59.8004   1
  -7   3  11 54.8823 69.2409  11
   4  -7  11 89.9519 65.4866   6
  -7   3  11-19.2831 79.4779   1
   3   4  11 19.3743 67.8541  18
   4  -7  11 98.6439 79.0800  17
  -7   3  11-98.2169 69.8205  13
  -7   3  14-16.8199 63.6670  13
  -7   3  14 6.50868 76.9513   1
   4  -7  14 18.8580 77.2922  17
  -7   3  14 33.5892 64.2703  11
   3   4  14 89.6405 65.4472  18
   3   4  17 42.2585 54.0703  18
  -7   3  17-11.7553 45.0773  11
  -7   3  17 19.2277 44.0478  13
  -7   3  17-44.8990 59.3367   1
   2   4 -14-56.9812 49.4788   8
   2   4 -11 45.5832 52.4915   8
  -6   2  -8 273.924 48.9130   2
  -6   2  -8 155.884 51.1106   3
  -6   2  -5 7817.80 315.601  14
   2   4  -5 7700.53 316.527   7
  -6   2  -5 8312.26 317.537   2
  -6   2  -5 8314.49 319.425   3
  -6   2  -2 9285.11 367.650   3
  -6   2  -2 9790.75 369.894  14
  -6   2   1 19904.7 768.539   3
  -6   2   1 20385.3 766.076   4
  -6   2   1 19546.8 768.369  14
  -6   2   1 21953.6 770.881  12
  -6   2   1 20558.2 772.337  16
  -6   2   4 23421.7 885.156   3
   4  -6   4 25007.0 888.620   6
  -6   2   4 22595.5 886.052  11
  -6   2   4 23192.8 886.015  14
  -6   2   4 23184.1 889.492   1
  -6   2   4 22840.0 884.016  12
  -6   2   4 22456.7 886.857  13
  -6   2   4 24506.3 883.843   4
   4  -6   4 25468.6 893.737  17
  -6   2   7 543.864 61.8209  11
  -6   2   7 544.651 44.7302   4
   4  -6   7 646.311 60.1120   6
  -6   2   7 473.446 66.7064   1
  -6   2  10 120.966 66.1135  11
  -6   2  10 122.891 76.0256   1
   4  -6  10 69.4104 59.5741   6
   4  -6  10 151.497 67.8944  17
   2   4  13 72.1508 69.4150  18
  -6   2  13-6.74828 80.4292   1
  -6   2  13 115.782 68.5813  11
   4  -6  13-60.7280 76.3399   6
   4  -6  13-40.2533 75.8536  17
  -6   2  16 60.5776 66.1695   1
  -6   2  16 14.5284 55.7248  11
  -6   2  19 7.95159 38.0045  13
   2   4  19 69.4434 43.3420  18
   1   4 -15 5.25573 55.2890   8
   1   4 -12 113.624 65.7740   8
   1   4  -9 134.123 49.4798   7
  -5   1  -9 298.037 52.3398   2
  -5   1  -6 1496.27 71.7559  12
  -5   1  -6 1532.48 78.7589  14
   4  -5  -6 1520.37 81.5397  19
  -5   1  -6 1664.21 84.7462   3
  -5   1  -6 1555.93 77.7855   9
  -5   1  -6 1600.92 86.6067   2
   1   4  -6 1687.43 87.9355   7
  -5   1  -3 59556.7 2171.39   9
   1   4  -3 58375.7 2173.31   7
  -5   1  -3 58934.8 2172.66   2
  -5   1  -3 59552.0 2169.18  12
  -5   1  -3 58680.6 2171.36  14
  -5   1  -3 56397.9 2170.82   3
  -5   1   0 2716.56 114.414   3
  -5   1   0 2600.93 115.145  12
  -5   1   0 2509.51 115.300  15
  -5   1   0 2635.68 113.768   9
  -5   1   0 2672.18 116.424   2
  -5   1   0 2747.53 114.700  10
  -5   1   0 2493.70 113.366  14
  -5   1   3 7760.63 297.376  12
  -5   1   3 7655.24 297.896   3
  -5   1   3 7613.54 297.409  14
  -5   1   3 7155.34 299.136  13
  -5   1   3 7605.90 299.035  11
  -5   1   3 8213.40 296.252   4
  -5   1   3 7530.49 297.346   9
  -5   1   3 7592.89 298.000  10
   4  -5   3 7741.07 301.591  17
  -5   1   6 8989.56 360.262  14
  -5   1   6 8455.13 366.582  11
   4  -5   6 10502.5 368.071   6
   4  -5   6 9920.28 371.117  17
  -5   1   6 9253.78 370.450   1
  -5   1   9 519.315 72.8617  11
   4  -5   9 389.867 57.3717  18
   4  -5   9 526.769 63.6298   6
   4  -5   9 537.651 65.1523  17
  -5   1  12 11.0811 68.5338  11
   4  -5  12-32.0044 72.2066   6
   1   4  12 89.6685 61.3565  18
   4  -5  12 161.390 74.0074  17
  -5   1  15-16.5108 64.8115  11
   1   4  15 106.094 61.9541  18
  -5   1  15 25.4653 74.1915   1
   4  -5  15 22.7671 69.3304  17
   1   4  18-76.6561 48.1841  18
   4  -5  18 53.5730 58.3087  17
  -5   1  18-52.9038 44.0355  11
   4  -5  18-9.33301 55.1711  11
  -5   1  18-20.3637 47.7577   1
  -5   1  18 3.78791 47.0144  13
   1   4  18 8.76835 49.5629  11
   0   4 -13 75.6570 67.6188   8
   0   4  -7 1611.45 91.6697   7
  -4   0  -7 1553.85 80.0538   3
  -4   0  -4 28713.8 1040.38   3
   0   4  -4 30270.3 1047.27   7
  -4   0  -4 28203.0 1039.67   9
  -4   0  -4 26465.9 1035.14  12
  -4   0  -1 28432.7 1047.11   3
  -4   0  -1 26803.9 1044.80  12
  -4   0  -1 29535.6 1049.17   2
  -4   0  -1 28314.8 1046.84  10
  -4   0   2 30948.3 1172.99  13
  -4   0   2 31869.8 1171.88  12
  -4   0   2 30838.3 1173.61   1
  -4   0   2 31645.8 1172.38  10
  -4   0   2 30554.6 1173.43   2
  -4   0   2 31976.0 1174.57  16
  -4   0   2 31696.5 1172.66   3
   4  -4   2 32860.2 1172.89  17
  -4   0   2 31247.1 1173.00  11
   4  -4   5 1133.29 64.9937  18
  -4   0   5 955.525 54.6212  14
  -4   0   5 957.544 49.0586  17
  -4   0   5 1011.77 57.7571  10
  -4   0   5 1059.96 55.3759   9
   4  -4   8 169.510 48.0549   6
  -4   0   8 169.784 54.3877  11
   4  -4  11 108.095 65.7030   6
   0   4  11 196.939 57.6511  18
  -4   0  11 59.3715 68.4414  11
   4  -4  11 100.775 61.1858  18
   0   4  14 70.7557 64.7934  18
  -4   0  14-23.1040 67.8777  11
   4  -4  14 89.3541 75.1104  17
  -4   0  17 26.2262 62.2610   1
   4  -4  17 4.99870 60.6414  17
  -4   0  17 19.4185 56.3267  11
   0   4  17-42.4361 59.5585  11
   0   4  17-4.60781 54.8053  18
  -4   0  20 49.5015 33.6877  13
  -1   4 -14 58.4426 69.9638   8
  -1   4 -11 134.932 60.8665   8
  -1   4  -5 655.211 58.9176   7
   4  -3  -5 710.864 42.9789  19
  -3  -1  -5 670.367 38.9160   3
  -3  -1  -2 12420.9 449.734   3
  -1   4  -2 12169.5 454.400   7
  -3  -1  -2 11769.3 449.107  10
  -3  -1  -2 11659.5 447.271  19
  -3  -1   1 126725. 4683.25   2
  -3  -1   1 128150. 4683.31  13
  -3  -1   1 126135. 4683.47   3
   4  -3   1 126100. 4680.88  17
  -3  -1   1 127318. 4683.23  10
  -3  -1   1 128020. 4683.33  11
  -3  -1   1 126741. 4682.65  16
  -3  -1   4 95658.5 3542.98  17
  -3  -1   4 97437.7 3548.47   2
   4  -3   4 95627.2 3546.11   6
  -3  -1   4 96135.4 3546.85  10
   4  -3   4 95745.9 3546.68  18
  -3  -1   4 95578.4 3541.72   6
  -3  -1   4 96858.5 3549.88  11
   4  -3   7 1614.03 87.7530  18
  -3  -1   7 1506.81 76.2230  17
   4  -3   7 1642.88 85.7942   6
  -3  -1   7 1475.10 85.9383  11
  -3  -1   7 1340.18 65.1208   9
   4  -3  10 579.281 67.3494  18
  -1   4  10 568.393 57.8753  18
   4  -3  10 673.835 75.6630   6
  -3  -1  10 497.291 71.0148  11
   4  -3  13 34.6472 69.6372  18
  -1   4  13 13.4651 61.2075  18
  -3  -1  13-21.6913 66.5479  11
  -3  -1  16 65.5854 63.0469  11
   4  -3  16 27.1802 64.3006  17
  -1   4  16 106.336 64.8348  11
  -1   4  16 42.8887 55.3341  18
   4  -3  19-39.4643 54.8222  11
   4  -3  19-26.3267 52.0704  17
  -3  -1  19 3.49104 44.9038  13
  -1   4  19 32.7007 48.5222   1
  -1   4  19-22.1751 46.5439  11
  -3  -1  19-10.5475 44.2770  11
  -3  -1  19-36.9768 45.8921   1
  -2   4 -15-52.0744 73.4407   8
  -2   4 -12 162.194 68.2219   8
   4  -2  -9 2.81041 36.4616   8
  -2   4  -9 35.0084 44.4839   7
   4  -2  -6 24588.7 875.789   8
  -2   4  -6 21740.8 880.954   7
  -2  -2  -3 3965.09 174.987  19
  -2  -2  -3 4147.52 170.866   3
   4  -2  -3 4996.97 170.397  19
  -2  -2  -3 4371.93 172.465  10
  -2   4  -3 4917.80 183.532   7
  -2  -2   0 55268.2 2064.47  10
  -2   4   0 55298.8 2061.80  15
  -2  -2   0 55978.0 2061.46  15
   4  -2   0 56317.9 2059.58  17
  -2  -2   0 55051.1 2061.22  16
  -2  -2   0 56498.3 2063.98   2
  -2  -2   0 56658.9 2064.42   3
   4  -2   3 191492. 7076.78   6
  -2  -2   3 195786. 7077.75   2
  -2  -2   3 200044. 7080.57  11
   4  -2   3 192369. 7076.96  18
  -2  -2   3 188426. 7075.02   6
  -2   4   3 190022. 7072.60   3
  -2  -2   6 1077.73 60.0531   6
  -2   4   6 951.351 46.5242  12
  -2  -2   6 1106.47 62.0846  17
  -2  -2   6 996.444 57.4490  10
   4  -2   6 980.661 63.4835  18
  -2  -2   9 1050.40 72.7820   6
  -2  -2   9 1146.39 70.8443  17
  -2  -2  12 108.576 52.1400  17
   4  -2  12 49.9904 64.5502  18
  -2   4  12 68.8576 49.6198  18
  -2  -2  12 63.0448 64.3428  11
   4  -2  15 84.6873 69.3704  18
  -2   4  15 13.8540 52.3365  18
  -2   4  18-46.3922 64.8164   1
  -2  -2  18 53.5884 57.3576   1
  -2  -2  18-41.6272 54.2318  11
   4  -2  18 22.2139 55.5445  17
  -2   4  18-28.8232 54.3033  11
  -3   4 -13 52.6417 71.8042   8
   4  -1 -10 83.6669 42.9320   8
  -3   4 -10 208.924 55.7910   8
  -1  -3  -7 12471.3 484.631  19
  -3   4  -7 12186.9 487.388   7
   4  -1  -7 13029.3 481.529   8
  -3   4  -4 112.244 18.9358   4
  -1  -3  -4 155.202 17.4870  10
  -3   4  -4 128.720 36.8283   7
  -1  -3  -4 177.066 34.0419  19
   4  -1  -4 182.582 22.3667   8
  -3   4  -1 11082.7 418.744   7
   4  -1   2 367166. 13645.5   6
  -3   4   2 378625. 13646.2  11
  -1  -3   2 369753. 13646.0   2
  -1  -3   2 364827. 13647.4  11
  -3   4   2 372799. 13649.2   1
  -3   4   5 16930.5 652.714   3
  -1  -3   5 18799.2 660.823   6
   4  -1   5 17636.8 662.613  18
  -1  -3   5 18072.7 664.620  17
   4  -1   5 17732.0 662.355   6
  -1  -3   8 30.3859 43.1125  17
   4  -1   8 30.3457 40.7770  18
  -1  -3   8-26.5062 38.0904   6
  -3   4  11 117.320 43.4855  18
   4  -1  11-28.3059 55.9358  18
  -1  -3  11 45.5208 51.1313  17
  -1  -3  14 41.5037 59.0186  17
  -3   4  14 5.67276 62.8356  11
  -1  -3  14 99.3400 66.0499  11
  -3   4  14 33.1484 50.1860  18
   4  -1  14-5.26223 68.1588  18
  -1  -3  17 116.071 67.0791  11
   4  -1  17 29.9165 62.7039  18
   4  -1  17-25.6248 65.4866  17
  -3   4  17 95.7706 77.6939   1
  -3   4  17 54.3057 62.3662  11
   4  -1  20-38.0903 42.2736  17
  -1  -3  20-13.7454 38.2405  13
  -4   4 -14-63.6660 81.6366   8
  -4   4 -11 67.3246 63.1633   8
   4   0 -11 64.1026 48.5578   8
   4   0  -8 90.1015 36.0529   8
  -4   4  -5 944.361 52.3167   5
  -4   4  -5 861.997 40.5894   2
  -4   4  -5 914.362 58.8326   7
   4   0  -5 917.330 46.1237   7
   0  -4  -5 1029.71 61.5677  19
   0  -4  -5 816.992 38.1050  10
  -4   4  -2 28411.6 1040.20   7
  -4   4  -2 27521.2 1040.03   4
  -4   4  -2 29211.6 1037.55   2
   4   0  -2 27205.1 1035.02   7
  -4   4   1 26815.9 970.442  16
  -4   4   1 27065.0 965.245  11
  -4   4   1 28274.5 971.246  15
   0  -4   1 24961.6 961.070  11
  -4   4   1 27547.3 965.565  13
   0  -4   1 25032.8 961.090  13
  -4   4   4 31369.6 1168.98  11
  -4   4   4 31119.2 1164.79   3
  -4   4   4 32593.6 1174.55   1
   0  -4   4 31926.5 1173.59  17
   0  -4   4 30595.3 1167.84   6
   0  -4   7 1536.01 78.9623   6
   0  -4   7 1830.61 91.2334  17
  -4   4   7 1611.33 88.4079  11
  -4   4   7 1300.52 66.9013   5
   4   0   7 1732.70 85.7726  18
  -4   4   7 1345.34 72.3165  18
  -4   4   7 1617.72 70.9752  12
   0  -4  10 451.367 64.6170   6
   0  -4  10 424.960 64.6040  17
  -4   4  10 317.081 71.9597  11
   4   0  13 109.661 71.5549  18
   0  -4  13 57.2642 61.5120  17
  -4   4  13-5.79595 68.1248  11
   4   0  16 47.8679 64.0517  18
  -4   4  16 87.2260 84.3614   1
  -4   4  16-5.75029 64.3016  11
   0  -4  16 106.201 68.0490  11
  -4   4  19 76.5476 42.2132  11
   0  -4  19 35.9114 47.2917  13
  -4   4  19-59.2435 43.5569  13
  -4   4  19-27.6187 47.9591   1
   4   0  19 93.9719 50.9733  17
   0  -4  19 20.1672 49.0276   1
   0  -4  19-37.2012 46.9327  11
   4   1 -12-41.6527 50.5315   8
  -5   4 -12 108.233 69.4840   8
   1  -5  -9 683.120 67.4463  19
  -5   4  -9 847.061 71.2357   8
   1  -5  -6 803.629 80.7075  19
   4   1  -6 664.008 70.3718   7
  -5   4  -6 2386.21 84.9121   5
  -5   4  -6 3084.84 81.1114   2
  -5   4  -6 3167.59 99.9414   8
  -5   4  -3 43322.2 1624.07   4
  -5   4  -3 45005.9 1623.18   2
  -5   4  -3 45696.4 1625.01   7
   4   1  -3 41583.2 1621.76   7
  -5   4  -3 44448.6 1628.79   5
  -5   4   0 156.364 36.0397   4
  -5   4   0 236.528 40.6617   5
  -5   4   0 184.990 20.5728   7
  -5   4   0 168.013 36.0658  15
  -5   4   3 1235.58 61.5468   3
  -5   4   3 1043.12 62.2087   5
  -5   4   3 1176.14 62.5165  13
  -5   4   3 1279.24 62.6051  11
  -5   4   3 982.495 68.2937   1
  -5   4   6 4339.31 180.922   4
  -5   4   6 4335.14 172.705   3
  -5   4   6 4014.29 169.149  18
   1  -5   6 4469.02 180.342   6
  -5   4   6 3950.82 172.870   5
  -5   4   6 4764.92 186.463  11
  -5   4   6 4521.24 177.537  12
   1  -5   6 4788.07 191.219  17
  -5   4   6 4772.38 194.708   1
   4   1   9 1234.39 82.8598  18
  -5   4   9 1222.37 93.3928  11
  -5   4   9 990.504 66.4048   4
   1  -5   9 1274.52 80.4951   6
   1  -5   9 1311.55 89.2175  17
   4   1  12 71.1099 66.1191  18
  -5   4  12 5.77871 69.6965  11
   1  -5  12-78.3024 66.8406   6
   1  -5  12 88.5346 68.9017  17
   1  -5  15 138.462 65.6605  11
  -5   4  15 7.18505 83.7266   1
   1  -5  15 16.8138 65.3138  17
   4   1  15-44.0971 65.5720  18
  -5   4  15 28.8058 65.7127  11
  -5   4  18-38.1034 56.8782   1
   1  -5  18-17.2590 50.2743  11
  -5   4  18-7.91457 45.8177  11
  -5   4  18 23.5788 45.9810  13
   4   1  18-20.6440 53.8311  18
   4   1  18 63.2209 55.4106  17
   4   2 -13-4.35338 46.7312   8
  -6   4 -10 122.064 59.4374   8
   4   2 -10 247.540 49.1891   8
  -6   4  -7 779.958 59.7705   8
   4   2  -7 682.123 52.5812   7
  -6   4  -4 207.225 33.1972   8
   4   2  -4 272.265 33.7295   7
  -6   4  -4 178.159 31.2088   2
  -6   4  -1 1377.61 56.6751   8
  -6   4  -1 1437.47 77.5585   3
  -6   4  -1 1365.67 71.4950   4
  -6   4  -1 1387.53 71.6982   2
  -6   4   2 33981.0 1236.62  13
  -6   4   2 33419.6 1236.54   3
  -6   4   2 35359.7 1240.29   4
  -6   4   2 34953.0 1243.43  16
  -6   4   2 34109.6 1236.47  11
   2  -6   2 32025.4 1225.03   2
  -6   4   5 10055.7 419.829   1
  -6   4   5 10396.8 415.877  13
  -6   4   5 10420.8 415.889   4
  -6   4   5 11272.3 416.642  12
   2  -6   5 11386.6 428.452  17
  -6   4   5 10950.1 412.854   3
  -6   4   5 10215.4 415.468  11
   2  -6   5 11519.0 418.255   6
   2  -6   8 777.520 76.3739  17
  -6   4   8 741.970 53.3014  12
   2  -6   8 809.525 67.5234   6
  -6   4   8 808.501 71.7069  11
  -6   4   8 984.878 87.5831   1
   4   2  11 4.54540 62.3834  18
   2  -6  11 192.566 77.1165  17
   2  -6  11 50.0804 59.3793   6
  -6   4  11 241.206 75.3081  11
  -6   4  11 106.585 90.9202   1
  -6   4  14 84.8730 82.4210   1
   4   2  14 21.4555 67.0724  18
   2  -6  14 17.6944 72.3927  17
  -6   4  17-35.3518 49.9523  13
   4   2  17 13.7223 57.9117  18
  -6   4  17-26.3360 60.8548   1
  -6   4  17 74.8072 49.2965  11
   2  -6  17 4.75941 54.9882  11
   4   3 -14-60.3004 44.4216   8
   4   3 -11 115.623 50.0077   8
  -7   4  -8 345.196 60.6238   8
   3  -7  -8 174.661 58.2106  19
  -7   4  -5 16198.2 585.624   8
   4   3  -5 14686.8 583.856   7
  -7   4  -2 42.7712 41.2397   3
  -7   4  -2 18.7102 40.8952   5
  -7   4  -2-31.6677 32.0519   4
  -7   4   1 24400.7 921.349  16
  -7   4   1 24323.2 916.434   5
  -7   4   1 23452.5 915.410   3
  -7   4   1 24542.6 921.849  15
  -7   4   1 25241.6 917.113   4
  -7   4   1 24464.7 919.322   2
  -7   4   4 290.616 45.5797   4
  -7   4   4 310.335 42.9739  11
  -7   4   4 207.600 52.0748   1
  -7   4   4 299.913 47.3759  12
   3  -7   4 264.558 49.8177   6
  -7   4   4 392.657 43.6411   3
  -7   4   4 252.270 43.2128  13
   3  -7   7 4.44210 60.0204  17
   3  -7   7 13.1266 45.5731   6
  -7   4   7-3.96006 52.6657   1
  -7   4   7 64.8520 47.1898  11
  -7   4   7 13.7265 42.1981  13
  -7   4  10 122.354 66.7921  13
   3  -7  10 123.236 80.8071  17
   3  -7  10 140.292 61.9092   6
  -7   4  10 205.266 71.5293  11
   4   3  10 143.891 65.7178  18
  -7   4  10 126.625 82.2723   1
   3  -7  13 126.645 81.7295  17
   4   3  13 26.3741 70.1501  18
  -7   4  13-46.9766 70.1296  13
  -7   4  16-4.71590 52.3482  11
   4   3  16-48.9887 61.3579  18
  -7   4  16-16.9679 64.5031   1
  -7   4  16 23.7474 53.2068  13
  -7   4  19 50.5281 32.4217  13
   4   3  19-17.8482 37.8484  18
   4   3  19 43.4717 41.4350  17
   4   4 -12-32.2814 41.9150   8
   4   4  -9-14.8105 38.0386   7
  -8   4  -9 24.1735 56.5731   3
   4  -8  -9 116.556 61.6963  19
  -8   4  -6 14393.7 528.638   3
  -8   4  -6 12715.5 513.065   2
   4   4  -3 3766.93 166.734   7
  -8   4  -3 4123.34 172.144   2
  -8   4   0 234.350 49.4668  16
  -8   4   0 243.916 41.9904   3
  -8   4   0 236.411 40.6630   4
  -8   4   0 330.777 49.6436  15
  -8   4   0 242.614 46.4797   2
  -8   4   3 3971.32 162.613   3
  -8   4   3 3976.13 173.704  16
  -8   4   6 240.787 40.7979   4
   4  -8   6 146.646 51.3119   6
  -8   4   6 111.167 40.5967  12
  -8   4   6 89.1943 56.3100   1
  -8   4   6 135.458 44.2786  11
   4  -8   6 180.306 61.6418  17
  -8   4   6 152.286 44.8780  13
  -8   4   9-11.4709 39.7609   4
  -8   4   9 114.002 60.3526  13
  -8   4   9-16.4988 69.2557   1
  -8   4   9-51.6382 54.6978  11
   4  -8   9-66.0453 77.6561  17
   4  -8   9 26.0259 57.5885   6
   4   4  12 5.26308 67.9292  18
  -8   4  12 64.0601 70.1029  11
   4  -8  12 42.2564 75.1969   6
  -8   4  12-29.3220 70.1754  13
   4  -8  12 12.8457 84.5828  17
  -8   4  15 25.9158 75.6500   1
  -8   4  15-4.99875 56.7577  11
  -8   4  15 15.1356 57.9153  13
   4   4  18 2.98851 42.8961  18
  -8   4  18-8.24372 36.6716  13
  -8   4  18 77.2601 36.8823  11
   4   5 -13 3.93086 38.5955   8
   5  -9 -10 88.7053 56.1483  19
  -9   4  -7 1367.18 97.5110   3
   5  -9  -7 1587.06 98.6253  19
  -9   4  -4 3265.71 151.893   3
  -9   4  -4 3059.05 151.592   2
  -9   4  -1 852.093 67.4102  15
  -9   4  -1 917.635 67.5259   3
  -9   4   2 2472.06 127.229  12
  -9   4   2 2669.23 128.306   3
  -9   4   2 2715.04 124.204   4
   5  -9   5 2947.81 130.390   6
  -9   4   5 2519.34 118.778   4
  -9   4   5 2272.41 119.021  12
  -9   4   5 2614.02 122.999   3
  -9   4   5 2100.25 120.840  11
  -9   4   5 2256.06 122.159  13
  -9   4   8 57.2156 74.8617   1
   5  -9   8-49.8959 78.4608  17
  -9   4   8 61.8769 55.9760  11
   5  -9   8 73.4362 57.7396   6
  -9   4   8 22.6090 56.1361  13
  -9   4  11 109.002 73.3372  13
   4   5  11 146.092 75.8799  18
   5  -9  11 44.4298 87.3735  17
  -9   4  11 211.176 73.7219  11
   5  -9  11 116.660 71.0259   6
  -9   4  11 240.766 94.6295   1
  -9   4  14-31.1797 57.9694  11
  -9   4  14-81.0515 83.6815   1
   5  -9  14-24.3087 75.7139   6
  -9   4  17 31.2781 37.8124  11
  -9   4  17-34.3071 42.0190  13
   3   5 -14 20.7728 40.4352   8
   3   5  -8 425.455 54.3993   7
   5  -8  -8 438.220 65.6005  19
  -8   3  -8 502.613 68.8160   3
  -8   3  -8 597.440 64.5838   2
  -8   3  -5 12365.0 474.010   2
  -8   3  -5 11883.2 469.821  12
  -8   3  -2 898.215 68.1164  14
  -8   3  -2 711.280 58.7773  15
  -8   3  -2 864.200 62.1241   3
  -8   3  -2 883.927 63.6128  12
  -8   3  -2 894.031 70.5262   2
  -8   3   1-16.4968 45.3370  16
  -8   3   1 24.0944 44.8029  15
  -8   3   1-27.9235 44.8309   2
  -8   3   1 25.6527 43.6436  12
  -8   3   1-17.3417 40.4294   3
  -8   3   1-23.9386 44.4604  14
   5  -8   4 3271.75 146.170   6
  -8   3   4 2888.09 139.757  11
  -8   3   7 81.0675 47.3506  13
  -8   3   7 123.916 48.1124  11
  -8   3   7 115.782 63.6310   1
   5  -8   7 43.6742 64.7224  17
   5  -8   7 81.5884 53.1777   6
  -8   3  10-5.92293 72.1639   1
  -8   3  10 115.055 69.4662  13
   5  -8  10 24.3629 64.5170   6
   5  -8  10-5.69249 82.1677  17
  -8   3  10 139.761 66.1515  11
   5  -8  13 13.1254 82.4942  17
  -8   3  13-80.7877 69.0489  13
   5  -8  13 43.0718 75.2225   6
  -8   3  13 13.0934 78.0234   1
   3   5  13 21.1293 66.2798  18
  -8   3  16-29.6786 48.3685  13
  -8   3  16-37.3170 61.7356   1
  -8   3  16-12.5065 45.4271  11
   3   5  16-66.7398 55.0273  18
   3   5  19 40.8702 33.4467  18
   3   5  19 39.8178 33.5718  17
   2   5 -12 37.0610 54.3344   8
   5  -7  -9 169.001 55.2242  19
  -7   2  -9 164.362 56.1795   2
   2   5  -9 176.064 52.2231   7
  -7   2  -6 10123.8 401.201   2
  -7   2  -6 10308.8 403.036   3
  -7   2  -3 1896.72 97.6920   3
  -7   2  -3 2058.48 99.2908  12
  -7   2  -3 2088.44 103.542   2
  -7   2  -3 2105.79 103.814  14
   2   5  -3 1810.26 101.881   7
  -7   2  -3 2042.72 102.008   9
  -7   2   0 15812.3 638.413   9
  -7   2   0 16466.2 641.529  15
  -7   2   0 16245.3 639.184  14
  -7   2   0 17256.2 641.012   3
  -7   2   0 16270.0 640.470   2
  -7   2   3 1726.34 85.3988   3
   5  -7   3 1675.22 92.9553  17
  -7   2   3 1573.66 85.0542  11
  -7   2   3 1511.85 85.8083  14
  -7   2   3 1534.33 94.9412  16
  -7   2   3 1320.16 90.0548   2
  -7   2   3 1598.63 83.7420  12
  -7   2   3 1610.53 85.3829   9
  -7   2   3 1637.40 87.3756  13
  -7   2   6 442.197 53.8546  13
  -7   2   6 373.499 53.3477  11
   5  -7   6 474.825 56.4578   6
  -7   2   6 471.143 58.2928   1
  -7   2   9 192.390 62.5936  11
  -7   2   9 183.820 62.1711  13
   5  -7   9 79.0618 60.2426   6
  -7   2   9 66.7135 65.6161   1
   5  -7   9 142.640 66.7559  17
   5  -7  12 100.339 76.8838   6
   5  -7  12 117.266 83.8442  17
  -7   2  12 187.871 69.9380  11
  -7   2  12 91.0344 81.3228   1
  -7   2  12 246.343 80.0763  13
   2   5  12 124.413 73.6525  18
  -7   2  15 41.0622 61.0518  11
   5  -7  15-42.4637 72.4444  17
  -7   2  15 39.7780 67.5909   1
  -7   2  18-56.6990 48.1276   1
  -7   2  18-44.9037 38.8537  11
  -7   2  18-39.1786 40.3537  13
   2   5  18 13.5171 46.0995  18
   1   5 -16-39.3744 55.4053   8
   1   5 -13 153.855 64.9459   8
  -6   1 -10 149.120 56.2565   2
   1   5 -10 83.6859 53.7639   7
   5  -6  -7 498.020 52.3815  19
  -6   1  -7 485.445 59.5110   2
  -6   1  -7 516.956 51.1002   3
  -6   1  -4 264.477 35.8908  12
   1   5  -4 228.914 50.7359   7
  -6   1  -4 358.496 47.1204   2
  -6   1  -4 266.034 44.1479  14
  -6   1  -4 255.245 39.0550   3
  -6   1  -1 747.662 52.2188  12
  -6   1  -1 745.219 55.2017  14
  -6   1  -1 663.900 54.6767   3
  -6   1   2 34841.6 1277.77  13
  -6   1   2 34790.5 1276.61   3
  -6   1   2 34869.6 1277.86  14
   5  -6   2 33126.4 1276.88  17
  -6   1   2 34837.7 1276.12  12
  -6   1   2 34667.8 1280.96  16
  -6   1   2 32433.6 1277.33   2
   5  -6   5 1645.50 87.5816   6
   5  -6   5 1658.18 93.0146  17
  -6   1   5 1547.97 82.6587  14
  -6   1   5 1516.35 86.5110   1
  -6   1   5 1610.49 85.8691  11
  -6   1   5 1500.27 81.8114  10
  -6   1   5 1435.29 86.2238  13
  -6   1   5 1688.39 84.4965   3
  -6   1   8 1071.83 87.5451   1
   5  -6   8 1027.48 77.1722   6
   5  -6   8 1064.68 82.4730  17
  -6   1   8 868.404 66.8839  10
  -6   1   8 1085.13 82.2968  11
   5  -6  11 80.9441 73.4569  17
   5  -6  11 42.7992 69.2274   6
  -6   1  11 30.1064 75.4728   1
  -6   1  11 165.168 71.5947  11
  -6   1  14-10.9661 62.2563  13
  -6   1  14 25.0259 71.6636   1
   5  -6  14 5.90321 72.8531  17
   1   5  14 10.5164 60.8803  18
  -6   1  17-8.93142 51.8201   1
   5  -6  17-50.9310 65.5111  17
  -6   1  17-32.9270 47.6603  11
   1   5  17-17.4262 51.8227  18
  -6   1  17-4.13683 49.5064  13
   0   5 -17 19.9472 55.9960   8
   0   5 -14 22.4985 60.9775   8
  -5   0 -11 104.392 58.3783   2
   5  -5  -8 146.809 37.1792  19
   0   5  -8 245.869 50.4486   7
  -5   0  -5 33.0100 30.3230   3
   0   5  -5-16.1299 45.8139   7
  -5   0  -5 25.3250 21.0514  12
  -5   0  -5 9.72537 38.7443   2
  -5   0  -5 18.5970 35.4242  14
  -5   0  -5 18.2641 32.7379   9
  -5   0  -2 2164.54 82.8323  10
  -5   0  -2 2014.31 82.2792   3
  -5   0   1 3530.38 151.616  11
  -5   0   1 3970.06 154.596  10
   5  -5   1 3588.46 149.647  17
  -5   0   1 3810.62 151.404  12
  -5   0   1 3963.97 155.761  16
  -5   0   1 3968.79 156.364  15
   0   5   1 3507.02 139.542  11
  -5   0   1 3706.89 152.228   3
  -5   0   4 2.25755 41.1370  13
  -5   0   4 47.1940 38.1724   3
  -5   0   4-25.5272 33.0333   9
   5  -5   4 70.2496 46.3090  17
  -5   0   7 118.537 29.0943   9
  -5   0   7 167.087 50.3185   1
  -5   0   7 131.489 30.8018  14
  -5   0   7 202.308 39.3597  10
   5  -5   7 200.599 45.0596   6
   5  -5   7 154.692 44.6930  18
  -5   0   7 162.432 49.5125  11
   5  -5  10 467.338 72.5735  18
   5  -5  10 515.789 79.0899  17
   5  -5  10 416.422 77.7353   6
  -5   0  10 455.105 78.7458  11
   0   5  13 5.00582 63.6103  18
   5  -5  13 78.6162 78.0952  17
  -5   0  13-48.7141 70.9580   1
  -5   0  13 88.9963 66.0322  11
  -5   0  16-14.9994 61.5967  11
  -5   0  16-43.6719 60.3236   1
   5  -5  19 31.1329 50.0543  17
  -5   0  19 17.0744 39.3428  13
  -5   0  19 14.2621 37.1941  11
  -5   0  19 3.33705 43.5850   1
  -1   5 -15 77.3042 65.6086   8
  -1   5 -12 58.2094 67.0314   8
  -1   5  -9 1074.39 80.6809   7
  -1   5  -6 4536.76 193.650   7
  -4  -1  -6 4277.72 179.823   9
   5  -4  -6 4630.58 181.443  19
  -4  -1  -3 945.022 56.1590   3
  -1   5  -3 1096.74 67.5840   7
  -4  -1  -3 1094.46 57.4157  10
  -4  -1   0 187.916 15.7383  19
  -4  -1   0 148.935 33.7165  10
  -4  -1   0 160.858 33.1755  15
  -4  -1   0 172.962 32.8161   3
  -4  -1   0 184.795 15.2322   6
  -4  -1   3 47595.2 1740.39   2
  -4  -1   3 44724.8 1728.98   6
  -4  -1   3 47615.5 1740.73  13
   5  -4   3 52756.2 1739.15   6
   5  -4   3 47371.7 1737.67  18
  -4  -1   3 47756.4 1739.67  10
  -4  -1   3 45882.7 1738.91   1
  -4  -1   3 47079.0 1740.39  11
   5  -4   6 3996.40 94.9118  18
  -4  -1   6 756.864 67.0501  11
   5  -4   6 3333.81 87.4981   6
  -4  -1   6 686.340 56.3804  10
  -4  -1   9 714.419 79.0720  11
   5  -4   9 897.483 79.3341   6
  -4  -1   9 650.772 56.3162  10
   5  -4   9 819.410 69.7684  18
  -4  -1  12 48.9861 72.9640  11
  -1   5  12-4.50845 56.9828  18
   5  -4  12 29.5151 68.6115  18
   5  -4  15 5.67696 70.0632  17
  -4  -1  15-17.4701 66.4144   1
  -1   5  15 14.7202 55.4683  18
  -4  -1  15 66.1789 64.9327  11
   5  -4  18 56.4738 55.9715  17
  -1   5  18-46.8927 53.2449   1
  -4  -1  18-67.2969 48.6733  11
  -4  -1  18-3.97081 49.1899  13
  -4  -1  18 28.6469 47.3845   1
  -2   5 -13 29.7214 78.1565   8
  -2   5  -7 7689.95 309.459   7
  -2   5  -4 19888.2 687.641   7
  -3  -2  -4 16370.1 674.351   3
  -3  -2  -4 19022.6 676.866  10
   5  -3  -4 19021.5 674.517  19
  -3  -2  -4 17390.5 679.409  19
  -2   5  -1 635.740 35.0691  15
  -3  -2  -1 635.538 45.1708   2
  -3  -2  -1 657.576 41.5486   3
  -3  -2  -1 641.502 43.0591  10
  -3  -2  -1 790.675 41.1239  15
  -2   5   2 133500. 5040.54  11
  -3  -2   2 137919. 5047.60   1
  -3  -2   2 139131. 5049.80  10
  -3  -2   2 135950. 5042.47   6
  -3  -2   2 139902. 5049.36  11
   5  -3   2 138802. 5045.39   6
   5  -3   2 136730. 5045.17  18
  -2   5   2 137567. 5044.33   1
  -3  -2   2 137487. 5048.59   2
  -3  -2   2 139434. 5049.53  13
   5  -3   5 5072.35 205.281  18
  -3  -2   5 5237.45 203.847  17
  -3  -2   5 5054.08 200.863   6
  -3  -2   8 45.8189 39.7860  17
  -3  -2   8-15.3925 32.4799  10
   5  -3   8 33.0939 47.1602   6
  -3  -2   8 52.3596 52.2378  11
  -3  -2   8-78.2917 42.9696   6
  -2   5  11 84.4190 50.0761  18
   5  -3  11 43.7710 60.5461  18
  -3  -2  11 24.8827 71.2484  11
   5  -3  14 97.5884 69.6627  18
  -2   5  14 59.2757 53.6401  18
  -2   5  17 44.0736 61.1538  11
  -3  -2  17-80.1369 59.4525  11
  -3  -2  17 78.8546 61.8938   1
  -2   5  17-96.8118 72.1383   1
   5  -3  17 124.464 64.5836  17
  -3  -2  20 30.7177 34.0956  13
   5  -3  20-47.6728 40.3057  17
  -3   5 -14-18.5870 76.7508   8
  -3   5 -11 109.680 62.3451   8
   5  -2  -8 857.300 56.9472   8
   5  -2  -5 33259.8 1190.31   8
  -2  -3  -5 33613.6 1198.28  19
  -2  -3  -5 30494.5 1187.38  10
  -3   5  -5 32612.1 1200.37   7
  -2  -3  -2 70.9739 21.7707  10
  -3   5  -2 76.6778 34.6660   7
   5  -2  -2 75.7905 12.2493   6
  -3   5   1 78354.8 2938.52  16
   5  -2   1 79537.1 2933.79  18
   5  -2   1 80101.1 2933.65   6
  -2  -3   1 78871.3 2937.60  11
  -2  -3   1 80571.8 2938.31   2
  -2  -3   4 52005.1 1890.18   2
  -2  -3   4 51679.9 1888.79   6
  -2  -3   4 54455.3 1894.91  11
   5  -2   4 51359.3 1890.61  18
   5  -2   4 52270.2 1890.84   6
  -3   5   4 50483.3 1889.31  11
  -3   5   4 55024.3 1895.15   1
  -3   5   4 47620.8 1883.87   3
   5  -2   7 2941.09 128.554   6
  -2  -3   7 3025.89 128.772  17
  -2  -3   7 2625.48 123.393   6
  -2  -3   7 3076.62 136.471  11
   5  -2   7 2875.13 126.475  18
  -3   5  10 22.2952 37.7364  18
   5  -2  10 26.9658 55.0549  18
  -2  -3  10-58.9492 56.4778   6
  -2  -3  10 69.9451 59.5268  11
  -2  -3  10 57.5347 48.5886  17
   5  -2  13 97.6171 72.5938  18
  -2  -3  13 67.0345 69.1769  11
  -3   5  13 22.6794 67.6827  11
  -3   5  13 184.412 55.3871  18
   5  -2  16 90.3149 65.2096  18
  -3   5  16 42.2315 63.4810  11
  -2  -3  16 83.1183 63.2090  11
  -3   5  16-92.5195 75.8386   1
  -2  -3  19 33.9132 43.2477  11
  -2  -3  19 61.2606 45.7000  13
   5  -2  19-42.0648 50.8631  17
  -4   5 -15 45.0431 73.0801   8
  -4   5 -12 38.4757 70.0975   8
  -4   5  -9 433.497 60.0969   8
   5  -1  -6 9149.05 352.236   8
  -4   5  -6 9390.15 362.366   7
  -1  -4  -6 9148.10 361.153  19
  -4   5  -3 7268.05 283.143   7
  -4   5   0 2105.31 93.8467  15
  -4   5   3 60513.5 2195.23   1
  -1  -4   3 58939.1 2188.76   2
  -1  -4   3 58236.7 2191.55  11
  -4   5   3 60732.8 2190.84   3
  -4   5   3 57756.3 2190.38  13
  -4   5   3 59677.3 2190.60  11
   5  -1   6 1614.84 86.8969  18
  -4   5   6 1494.04 77.9895  12
  -1  -4   6 1866.74 95.7836  17
  -1  -4   6 1799.47 82.2687   6
  -4   5   9 301.122 42.5500  18
  -1  -4   9 167.633 47.3276   6
   5  -1   9 264.760 53.6291  18
  -1  -4   9 330.418 64.2972  11
  -4   5   9 278.859 59.2774  11
  -1  -4   9 206.762 37.6977  10
  -1  -4  12 121.021 66.3697  11
  -4   5  12 54.4604 68.4075  11
   5  -1  12 138.070 70.9013  18
  -1  -4  12 45.7042 61.1526  17
   5  -1  15 27.2667 64.2054  18
  -1  -4  15-23.6232 60.8335  11
  -4   5  15 7.66592 82.2896   1
  -4   5  15 24.5763 65.4620  11
  -1  -4  18 4.17918 50.7983  13
  -1  -4  18-8.65573 50.3218  11
  -4   5  18 34.5231 56.1218   1
  -4   5  18-4.10772 48.2633  13
  -4   5  18-8.34153 46.9355  11
  -1  -4  18-32.3122 55.3446   1
   5  -1  18 102.570 60.2150  17
  -5   5 -13-5.96883 72.6909   8
  -5   5 -10 324.663 66.1783   8
   5   0  -7 164.714 31.7953   8
  -5   5  -4 81.7926 34.3727   7
  -5   5  -4 44.8910 21.4341   2
  -5   5  -4 57.3275 25.7511   4
   5   0  -4 26.5181 19.5181   7
  -5   5  -1 3455.05 144.822  15
  -5   5  -1 3413.79 139.185   7
   0  -5   2 1812.89 77.0746   2
   0  -5   2 1733.12 75.9451  13
  -5   5   2 2162.63 86.9695   3
  -5   5   2 1846.26 82.5472  13
   0  -5   2 1663.36 75.5962  11
  -5   5   2 1985.11 82.2712  11
  -5   5   2 2044.06 92.6667  16
   0  -5   5 39.0009 32.5766   6
  -5   5   5 11.1910 23.3742   3
   0  -5   5 73.1281 37.1777  11
   0  -5   5-55.7200 49.7101  17
  -5   5   5-2.68612 43.6121   1
  -5   5   8 316.012 56.0799  11
  -5   5   8 410.303 69.5638   1
   0  -5   8 344.340 47.7080   6
   0  -5  11 164.157 64.7850  11
   0  -5  11 162.394 60.3939   6
   5   0  11 26.7042 66.7155  18
  -5   5  11-37.6777 70.9523  11
   0  -5  11 79.9003 66.8653  17
   5   0  14 38.4061 65.3956  18
   0  -5  14-75.2135 66.5562  17
  -5   5  17-9.56504 55.0303  11
  -5   5  17-66.2147 52.6340  13
   0  -5  17-38.0573 54.0266  11
   5   0  17-9.50698 59.6559  18
  -5   5  17-23.5518 65.6696   1
   5   0  20 10.8019 34.4223  17
  -6   5 -11 98.7854 61.6443   8
  -6   5  -8 1147.32 76.9462   8
   1  -6  -8 1126.86 84.2708  19
  -6   5  -5 1435.86 73.5437   7
  -6   5  -5 1278.84 71.8816   5
  -6   5  -2 7635.41 108.356   4
  -6   5  -2 6531.35 94.4251   7
  -6   5   1 33598.6 1190.37   4
  -6   5   1 32386.9 1191.02  16
  -6   5   1 33219.2 1188.33   3
  -6   5   1 30764.3 1176.36   7
  -6   5   4 3802.62 160.811   5
  -6   5   4 3892.87 167.426   4
  -6   5   4 4032.63 161.368   3
  -6   5   4 3833.57 161.714  13
   1  -6   4 3538.08 154.971  11
   1  -6   4 3865.57 165.504   6
  -6   5   7 520.917 46.4031  12
  -6   5   7 415.105 41.1933   5
  -6   5   7 585.833 68.4537   1
  -6   5   7 612.448 58.8581  11
   1  -6   7 609.539 56.4307   6
   5   1  10 526.898 75.1439  18
   1  -6  10 527.578 84.2673  17
  -6   5  10 634.665 84.5291  11
   1  -6  10 354.320 66.3638   6
  -6   5  10 546.768 97.9938   1
   1  -6  13-46.1198 70.8837  17
   5   1  13-21.0521 69.5382  18
   1  -6  13 20.7800 59.2501  11
  -6   5  13 17.8209 64.5543  11
   1  -6  13 43.3301 59.2851   6
  -6   5  13 135.066 84.0417   1
  -6   5  16 18.5437 70.6475   1
   1  -6  16 20.6455 57.6888  11
  -6   5  16-71.4210 58.9399  11
  -6   5  16 30.5282 55.8207  13
   5   1  19-20.3811 43.3224  17
  -7   5 -12 47.5000 61.3909   8
  -7   5  -9 961.976 80.9605   8
   2  -7  -9 1009.77 86.6455  19
  -7   5  -6 2877.71 132.947   8
   5   2  -3 1036.09 53.4589   7
  -7   5  -3 891.695 50.4289   8
  -7   5  -3 922.234 56.5499   2
  -7   5  -3 879.568 55.4890   4
  -7   5  -3 893.090 64.4692   5
  -7   5   0 18013.8 709.531   4
  -7   5   0 20182.6 713.493   3
  -7   5   0 18953.8 713.855  15
  -7   5   0 18115.3 711.815   5
  -7   5   3 4899.45 194.275   4
  -7   5   3 4286.26 185.634  11
  -7   5   3 4425.24 187.156  13
  -7   5   3 4973.60 190.427   3
  -7   5   3 4066.28 184.881   5
  -7   5   3 4744.45 199.426  16
  -7   5   6 870.315 70.6696   1
  -7   5   6 804.218 52.8402   3
   2  -7   6 810.448 65.0842   6
  -7   5   6 692.434 57.5207  12
  -7   5   6 736.350 58.8333  11
  -7   5   9 524.698 73.7022  11
  -7   5   9 401.283 52.0076   4
   2  -7   9 629.884 89.1840  17
  -7   5   9 518.379 73.7761  13
   2  -7   9 536.236 67.3357   6
  -7   5   9 423.187 85.2088   1
   5   2   9 307.240 68.0544  18
  -7   5  12 28.9563 69.3148  13
   2  -7  12 77.9993 80.3154  17
   5   2  12 35.8606 68.3622  18
   2  -7  12 32.8215 64.8196   6
  -7   5  12-6.79578 77.1769   1
  -7   5  12 87.6246 67.9406  11
  -7   5  15 12.8335 75.0805   1
  -7   5  15-5.36648 57.8915  11
   5   2  15-26.4194 63.3521  18
   5   2  18-37.9995 48.6727  18
  -7   5  18 43.9726 38.9085  11
  -7   5  18-4.45177 53.3755   1
  -7   5  18 6.30856 39.2193  13
   3  -8 -10 99.7153 58.7109  19
  -8   5 -10 183.171 63.2080   3
   3  -8  -7 956.276 81.5166  19
  -8   5  -4 3128.05 129.934   2
   5   3  -4 2717.27 124.271   7
  -8   5  -1 238.380 41.1811   4
  -8   5  -1 191.518 43.6958  15
  -8   5  -1 105.216 46.9308   5
  -8   5  -1 261.443 46.8206   2
  -8   5  -1 268.548 46.9639   3
  -8   5   2 330.886 51.1871   4
  -8   5   2 358.205 46.8228   3
  -8   5   2 369.320 59.3006  16
  -8   5   2 288.464 46.4743   5
   3  -8   5 720.057 67.2119   6
  -8   5   5 790.502 60.9621   4
  -8   5   5 684.280 58.5598  11
  -8   5   8 109.418 54.0501  13
  -8   5   8 191.074 54.5376  11
   3  -8   8 106.561 54.7479   6
  -8   5   8 67.6092 41.7274  12
   3  -8   8 170.324 72.9055  17
  -8   5   8 66.0770 67.6788   1
  -8   5   8 37.6053 42.1481   4
   3  -8  11-6.09618 82.7491  17
   3  -8  11-31.1106 65.2958   6
  -8   5  11-74.2256 69.8016  11
  -8   5  11 46.0007 68.8043  13
  -8   5  11-6.63071 80.1279   1
   5   3  11 45.9237 67.4156  18
   5   3  14-26.4395 63.4012  18
  -8   5  14 49.8080 60.2843  13
  -8   5  14-81.9240 59.7786  11
   3  -8  14 17.9349 69.0715   6
  -8   5  14-20.4465 77.2148   1
   5   3  17 19.2662 50.4939  18
  -8   5  17-18.1192 44.0514  13
  -8   5  17 39.5695 41.2971  11
  -8   5  17 30.0528 59.3367   1
  -9   5  -8 119.431 62.7456   3
   4  -9  -8 91.4501 58.6938  19
  -9   5  -5 3086.49 147.227   3
  -9   5  -5 2612.49 130.318   2
  -9   5  -2 171.631 44.7334   2
  -9   5  -2 193.420 43.3387  15
  -9   5  -2 221.595 46.2783   3
  -9   5   1 1155.07 81.1640  15
  -9   5   1 1136.16 77.8270  12
  -9   5   4 3324.10 151.311   3
   4  -9   4 3475.49 158.226   6
  -9   5   4 3424.16 153.047  12
  -9   5   4 3018.23 147.091  11
  -9   5   4 3227.81 150.041   4
  -9   5   7 23.9996 37.2561   3
  -9   5   7 19.5976 48.7328  11
  -9   5   7 47.8888 43.3846  12
  -9   5   7-21.3472 75.0842   1
   4  -9   7 7.94755 51.4614   6
  -9   5   7-39.9454 49.6656  13
  -9   5   7-58.4577 39.4752   4
  -9   5  10 232.048 90.0086   1
  -9   5  10 188.242 67.4980  11
   4  -9  10 130.594 67.8003   6
  -9   5  10 189.481 70.1189  13
   5   4  10 91.5199 68.7330  18
   5   4  13-5.24939 61.8318  18
  -9   5  13-143.128 68.5305  13
  -9   5  13-67.0011 86.0303   1
   4  -9  13 36.1033 71.5931   6
  -9   5  13-39.1649 64.1135  11
  -9   5  16 43.2686 44.8621  13
   5   4  16 28.9733 55.8363  18
  -9   5  16-19.5883 43.8906  11
   5 -10  -9 71.5582 59.1859  19
 -10   5  -9-10.9591 56.4494   3
 -10   5  -6 247.450 58.2872  12
 -10   5  -6 363.169 67.9042   3
 -10   5  -3 32.4733 52.2104  12
 -10   5  -3 38.1203 49.7036  15
 -10   5  -3 11.3342 46.8029   3
 -10   5  -3-26.1561 52.4969   2
 -10   5   0 1031.79 82.8334   2
 -10   5   0 908.151 79.2837  15
 -10   5   0 925.506 78.2303  16
 -10   5   0 1231.02 79.5503  12
 -10   5   0 1151.77 77.7581   3
 -10   5   3 3247.03 157.090   3
 -10   5   3 3369.13 158.256  12
 -10   5   3 3313.04 169.905  16
 -10   5   3 3479.40 155.791   4
 -10   5   6-35.4595 43.6024   4
 -10   5   6 3.85394 41.5795   3
   5 -10   6 16.6510 54.6410   6
 -10   5   6-45.2351 45.2903  12
 -10   5   6-19.5243 47.4681  11
 -10   5   9 272.310 68.1139  11
 -10   5   9 212.168 68.1480  13
   5 -10   9 228.808 70.5034   6
 -10   5  12 74.7446 66.5968  13
   5 -10  12 40.1915 70.4859   6
 -10   5  12 34.0620 66.0358  11
   5   5  12 58.5282 65.3228  18
 -10   5  15-59.7720 50.9916  13
   5   5  15 21.0769 50.9468  18
 -10   5  15-17.0556 45.8911  11
   5   5  18 27.3327 31.5363  18
 -11   5 -16 11.4853 40.8942  15
   6 -11 -10 4.56053 50.7400  19
 -11   5  -7-35.3933 67.1311  15
 -11   5  -7-5.25054 54.3806   3
   6 -11  -7-32.8316 56.4635  19
 -11   5  -4-34.9091 57.7480   2
 -11   5  -4 32.0645 55.7871  15
 -11   5  -4-4.56719 63.9800  12
 -11   5  -4 22.5600 53.9917   3
   5   6  -4 40.4148 45.2202   7
 -11   5  -1-13.0004 47.8942  16
 -11   5  -1 14.5722 65.4327   2
 -11   5  -1 95.9274 54.4265   3
 -11   5  -1 61.3500 56.7624  12
 -11   5  -1 22.3481 53.6022  15
 -11   5   2-3.93529 48.4755  12
 -11   5   2 5.12489 59.5886  16
 -11   5   2 12.7195 46.1835   3
   6 -11   5 139.784 59.1297   6
 -11   5   5-8.59246 47.1580   3
 -11   5   5 28.5219 49.1653  12
   6 -11   8 4.87121 59.2104   6
 -11   5   8 14.2781 55.6886  11
   6 -11  11 78.3958 72.8193   6
   5   6  11 149.819 65.5995  18
 -11   5  11 39.6001 66.9388  13
 -11   5  11 44.5161 62.8246  11
   5   6  14 56.4098 54.7618  18
   6 -11  14-5.21923 61.5930   6
 -11   5  14 58.7497 46.0628  11
   5   6  17-16.9281 36.1675  18
   4   6  -8 41.5446 35.5555   7
 -10   4  -8-63.5184 54.2359   3
   6 -10  -8-25.5574 51.7750  19
 -10   4  -5 493.163 69.5947  15
 -10   4  -5 425.926 64.3595  12
   4   6  -5 435.878 58.9180   7
 -10   4  -5 481.648 71.4106   2
 -10   4  -5 633.810 69.5893   3
 -10   4  -2 216.072 60.9581   2
 -10   4  -2 181.225 54.0864  12
 -10   4  -2 196.705 51.3661   3
 -10   4  -2 181.632 53.1746  15
 -10   4   1 1181.57 80.1276   3
 -10   4   1 998.402 84.5664  16
 -10   4   1 1141.35 80.2663  12
 -10   4   4 1532.16 95.0733   3
   6 -10   4 1729.25 103.815   6
 -10   4   4 1522.74 92.7787  12
 -10   4   7 105.784 56.3332  11
   6 -10   7 129.147 58.3817   6
 -10   4   7 84.4175 54.4548  13
 -10   4  10 83.0733 72.9168  13
   6 -10  10 124.618 67.6998   6
 -10   4  10 109.831 66.8656  11
 -10   4  13-48.1026 63.4700  11
   6 -10  13-128.252 74.3541   6
   4   6  13-5.02183 57.0499  18
   4   6  16 21.4876 49.2888  18
 -10   4  16 16.4586 38.7608  11
   3   6 -15 53.4217 41.8905   8
   3   6 -12 73.3145 44.2650   8
   3   6  -9 71.6588 46.5177   7
   6  -9  -9 53.8853 53.4614  19
  -9   3  -6 1678.37 103.846   3
   3   6  -6 1636.24 101.629   7
  -9   3  -6 1859.35 107.593   2
  -9   3  -3-95.4319 49.5171   3
  -9   3  -3 3.90725 59.9735   2
  -9   3  -3 34.9345 53.7402  14
  -9   3  -3 133.696 46.7549  15
  -9   3   0 975.553 69.6975   3
  -9   3   0 895.641 74.0656   2
  -9   3   0 826.010 69.1289  15
  -9   3   3 2767.25 132.443   3
  -9   3   3 2577.31 128.582  12
  -9   3   3 2874.63 145.566  16
  -9   3   6 451.579 52.9437  12
  -9   3   6 465.110 60.3620  11
  -9   3   6 507.350 58.5421   3
  -9   3   6 406.164 59.1449  13
   6  -9   6 474.471 64.1707   6
   6  -9   9-34.6340 81.8036  17
  -9   3   9 63.5824 60.5982  11
  -9   3   9 18.4362 74.2732   1
   6  -9   9 51.6244 60.1658   6
  -9   3   9 34.9706 64.3771  13
   3   6  12 10.5621 65.7824  18
   6  -9  12 103.783 83.2832  17
   6  -9  12-49.4025 79.1513   6
  -9   3  12-5.74951 68.6602  13
  -9   3  12-7.11958 85.1912   1
  -9   3  15-61.7957 52.7261  13
   3   6  15 13.5176 52.9554  18
  -9   3  15-43.8023 47.2681  11
   3   6  18 4.94539 36.0205  18
   2   6 -16-34.9148 47.4437   8
   2   6 -13-38.4890 50.7615   8
   2   6 -10 32.3248 49.9733   7
   2   6  -7 581.673 68.7089   7
   6  -8  -7 552.981 63.7296  19
  -8   2  -7 691.025 71.8856   2
  -8   2  -7 637.558 64.4351   3
  -8   2  -4 2285.34 114.868   2
  -8   2  -4 2193.07 110.864   9
  -8   2  -1 382.377 53.7875   9
  -8   2  -1 290.196 46.4229  12
  -8   2  -1 387.943 52.9492  14
  -8   2  -1 273.223 49.5725   3
  -8   2  -1 315.398 45.2449  15
  -8   2  -1 244.029 54.1257   2
  -8   2   2 479.626 54.2842   9
  -8   2   2 475.975 55.5447  14
  -8   2   2 485.000 59.7707   2
  -8   2   2 500.564 59.8753  16
  -8   2   5 1127.08 72.9056  13
  -8   2   5 967.934 67.8894  12
  -8   2   5 917.846 66.8058   3
   6  -8   5 1073.03 75.3326   6
  -8   2   5 1005.90 71.0355  11
   6  -8   8 339.409 66.0054   6
   6  -8   8 443.961 78.6316  17
  -8   2   8 338.348 65.5047  13
  -8   2   8 302.247 72.7957   1
  -8   2   8 406.112 66.2157  11
  -8   2  11 116.676 73.9539   1
   6  -8  11 47.0642 81.7214  17
  -8   2  11 39.0619 72.7924  13
   6  -8  11 102.992 70.5931   6
  -8   2  11 11.0704 68.4781  11
   6  -8  14 12.8423 75.2879  17
   2   6  14 81.6750 58.9769  18
  -8   2  14 48.3812 69.4219   1
  -8   2  14-61.6675 59.7522  11
  -8   2  14-62.3235 56.1633  13
  -8   2  17 36.4684 43.4483  13
   2   6  17 109.116 53.0179  18
  -8   2  17-39.6552 39.7844  11
   1   6 -17-15.6524 48.9247   8
   1   6 -14-31.5601 52.7171   8
   1   6 -11 39.0681 52.2713   7
   1   6  -8 438.051 65.2512   7
   6  -7  -8 485.653 64.0634  19
  -7   1  -5 2278.46 116.386   3
  -7   1  -5 2523.53 123.690  14
  -7   1  -5 2211.07 110.246  12
  -7   1  -5 2953.82 126.582   2
  -7   1  -5 2749.52 125.574   9
  -7   1  -2 1544.65 80.1938  12
  -7   1  -2 1653.70 87.9823  14
  -7   1  -2 1517.34 89.0328   2
  -7   1  -2 1272.97 79.3902  15
  -7   1  -2 1433.41 83.6378   3
  -7   1  -2 1535.39 84.8761   9
  -7   1   1 19927.5 744.198  15
  -7   1   1 19414.2 741.348  14
  -7   1   1 19731.7 739.382   3
  -7   1   1 19549.6 738.036  12
  -7   1   1 19969.0 744.021  16
  -7   1   1 19114.4 742.040   2
  -7   1   1 18890.3 740.399  10
  -7   1   1 19539.7 740.782   9
  -7   1   4 206.277 43.7932  14
   6  -7   4 368.004 49.6765   6
  -7   1   4 251.201 45.2238  11
   6  -7   4 288.359 52.6109  17
  -7   1   4 306.034 55.3323   2
  -7   1   4 294.403 43.0088   9
  -7   1   4 353.049 45.6199  10
   6  -7   7 1613.36 97.8256  17
   6  -7   7 1557.45 93.9311   6
  -7   1   7 1478.03 93.5486  13
  -7   1   7 1291.11 92.4847   1
  -7   1   7 1441.47 91.3128  11
  -7   1   7 1444.52 89.4693  10
  -7   1  10 35.2890 66.6366  11
   6  -7  10 79.7069 72.8902  17
  -7   1  10-35.2832 70.3295  13
  -7   1  10 98.0350 76.3220   1
   6  -7  10 117.696 69.2244   6
   1   6  13 58.7391 66.6414  18
  -7   1  13 44.9893 64.8375  13
   6  -7  13-60.9843 79.6478  17
   1   6  16-50.3384 58.1512  18
  -7   1  16 8.77180 49.6969  11
  -7   1  16-75.0978 53.5990  13
   6  -7  16 16.7084 70.0154  17
  -7   1  16-4.90682 55.5975   1
  -7   1  19 8.65667 31.1007  13
   0   6 -12 73.3273 62.7523   8
  -6   0 -12 94.2191 53.0469   2
   0   6  -9 1028.90 87.6214   7
  -6   0  -9 1104.77 88.4164   2
  -6   0  -6 74.1164 38.6198   9
   6  -6  -6 28.1155 35.4449  19
  -6   0  -6-7.99956 38.6951  14
  -6   0  -6 41.8243 47.8709   2
  -6   0  -6-12.0416 35.3734   3
  -6   0  -3 1869.85 94.2774   2
  -6   0  -3 1824.42 89.3533   3
   0   6  -3 1706.30 96.5774   7
  -6   0  -3 1632.50 81.6251  12
  -6   0  -3 1774.13 88.5545   9
  -6   0   0 27446.1 1055.17   2
  -6   0   0 28330.0 1053.69   3
  -6   0   0 28976.3 1055.76  16
  -6   0   0 27846.3 1051.12  12
  -6   0   3 8194.63 320.113   3
  -6   0   3 8067.85 322.161  13
  -6   0   3 7949.18 322.012   2
   6  -6   3 7686.08 320.155  17
  -6   0   3 7668.15 320.689  11
  -6   0   3 8698.88 323.907  10
  -6   0   3 7662.51 319.471   9
  -6   0   6 369.205 43.6765   9
  -6   0   6 426.719 54.9518   1
  -6   0   6 454.866 46.7605  14
   6  -6   6 514.318 53.3102   6
  -6   0   6 374.270 52.5193  11
  -6   0   6 532.924 52.8636  10
   6  -6   9 1126.11 87.2627   6
  -6   0   9 926.215 92.5811   1
   6  -6   9 1036.72 87.6203  17
  -6   0   9 1135.32 94.9319  11
  -6   0   9 956.170 88.2200  13
  -6   0  12 142.366 72.9474  11
  -6   0  12 66.3705 71.5602   1
   6  -6  12 52.8072 72.2247   6
   6  -6  12 204.776 80.2632  17
  -6   0  12 38.4500 70.7345  13
   0   6  12 91.6861 65.2678  18
   6  -6  15 34.6848 66.2174  17
   0   6  15 10.1424 55.2420  18
  -6   0  15-43.8528 59.5686   1
  -6   0  15 71.8246 57.2137  11
   6  -6  18-15.2689 48.7564  11
  -6   0  18-64.7505 48.0506   1
   6  -6  18-28.7791 57.7589  17
  -6   0  18 103.021 42.1150  11
  -6   0  18-16.3069 42.9477  13
  -1   6 -16-22.2803 64.2208   8
  -1   6 -13 131.508 68.4760   8
  -5  -1 -13 48.9701 51.9496   2
  -1   6 -10 361.620 71.1430   7
   6  -5  -7 520.384 43.8612  19
  -1   6  -7 592.838 63.5240   7
  -1   6  -4 3563.52 161.351   7
  -5  -1  -4 3799.34 158.381   2
  -5  -1  -4 3580.08 151.141   3
  -5  -1  -1 29973.9 1118.78  15
  -5  -1  -1 30001.5 1119.13   3
  -5  -1   2 17.1339 49.4006  13
  -5  -1   2 18.2744 47.4658   3
  -5  -1   2 38.6399 48.2112  16
  -5  -1   5 1518.08 86.8595   1
   6  -5   5 1710.40 87.8426  18
   6  -5   5 1959.88 92.5002  17
  -5  -1   5 1698.50 92.1299  13
   6  -5   5 1764.98 87.3625   6
  -5  -1   5 1715.05 90.5122  11
  -5  -1   5 1545.02 86.9910  10
   6  -5   8 1352.70 84.7129   6
  -5  -1   8 1230.39 91.4483   1
  -5  -1   8 1002.31 73.2424  10
   6  -5   8 1089.97 80.1257  18
  -5  -1   8 1247.28 90.8553  11
  -5  -1  11 54.7386 74.2320   1
  -5  -1  11 84.1196 74.2266  11
   6  -5  11-4.69352 67.9599  18
   6  -5  11 155.866 76.3720  17
   6  -5  11 83.9058 74.9856   6
  -1   6  14 14.9276 57.4884  18
  -5  -1  14 29.9823 65.0028   1
  -5  -1  14-22.0238 59.1033  13
   6  -5  14-5.83091 72.4976  17
  -5  -1  17-26.2020 50.2401   1
  -1   6  17-38.1035 47.8994  18
   6  -5  17 53.6677 65.2980  17
  -5  -1  17-4.25221 49.6521  11
  -5  -1  17-12.8269 50.2381  13
  -2   6 -17 10.4784 61.3027   8
  -2   6 -14-60.9976 69.9041   8
  -2   6  -8 698.838 67.1878   7
  -2   6  -5 10101.7 401.549   7
   6  -4  -5 10252.3 387.166  19
  -4  -2  -2 29363.9 1090.67  19
  -2   6  -2 29529.0 1099.44   7
  -4  -2  -2 28920.7 1093.53   3
  -4  -2  -2 29800.6 1094.97  10
  -4  -2   1 1341.72 67.4792  16
  -4  -2   1 1240.45 70.8931   3
   6  -4   1 1233.50 61.3786  17
  -4  -2   4 257.592 25.6074   6
  -4  -2   4 209.883 40.9438   1
   6  -4   4 213.273 34.1398  18
  -4  -2   4 244.428 41.9379  10
  -4  -2   4 237.621 45.3448  13
  -2   6   4 204.136 34.7943   1
   6  -4   7 985.576 68.4158   6
  -4  -2   7 1040.68 78.0616  11
   6  -4   7 878.371 66.3045  18
  -4  -2   7 818.795 63.7472  10
   6  -4  10 348.544 66.5647  18
   6  -4  10 183.331 70.8990   6
  -4  -2  10 176.923 47.9993  10
  -4  -2  10 285.545 73.7384  11
   6  -4  13 53.3820 71.7742  18
   6  -4  13 136.107 77.9044  17
  -2   6  13 124.244 60.3204  18
  -4  -2  13 101.408 67.2541  11
  -4  -2  16 30.2878 60.5230  13
  -2   6  16-25.6198 68.2411   1
  -2   6  16-33.1620 51.2533  18
  -4  -2  16 89.9754 58.7497   1
  -2   6  16-17.4710 61.4212  11
  -4  -2  16-45.7660 61.9286  11
   6  -4  19 99.0703 49.9048  17
  -4  -2  19-23.1157 39.7124  13
  -3   6 -15 86.2943 73.0860   8
  -3   6 -12 78.8144 71.9641   8
  -3   6  -9 226.488 58.0928   7
  -3   6  -6 5273.81 222.025   7
  -3   6  -3 40717.4 1429.07   7
  -3  -3  -3 38376.0 1420.94  10
  -3  -3  -3 34929.7 1420.29  19
   6  -3  -3 39065.3 1413.92  19
   6  -3   0 3482.36 146.568  17
  -3   6   0 3740.96 152.305  16
  -3  -3   0 3861.65 151.038  16
  -3   6   0 4065.94 152.748  15
   6  -3   0 4317.71 148.956   6
  -3  -3   0 3937.66 155.918   2
  -3  -3   0 3861.14 157.761  10
  -3   6   3 9100.92 348.498   1
  -3  -3   3 10127.0 352.951   2
   6  -3   3 8693.71 346.600  18
  -3  -3   3 9350.98 352.160  11
  -3  -3   3 9391.32 352.440  13
   6  -3   3 9173.61 346.761   6
  -3   6   3 8622.76 342.317  11
  -3  -3   3 8997.46 348.445   1
  -3  -3   3 9335.31 344.523   6
   6  -3   6 10677.4 420.207  18
  -3  -3   6 11325.9 426.372  11
  -3  -3   6 10096.1 419.710  10
   6  -3   6 11636.9 423.896   6
   6  -3   9-32.3013 56.9743   6
  -3  -3   9 36.7492 65.3733  11
   6  -3   9 47.3469 54.2579  18
  -3  -3   9-6.17415 39.6432  10
  -3  -3   9-93.1014 53.3369   6
  -3   6  12 153.903 65.2322  11
  -3  -3  12 90.6515 75.1210  11
  -3   6  12 141.078 56.1627  18
   6  -3  12 99.0240 71.2026  18
   6  -3  15 43.8080 62.4575  18
  -3   6  15 21.6704 73.6072   1
   6  -3  15 28.8459 68.7634  17
  -3  -3  15 11.2296 61.8984  11
  -3   6  15 24.8129 63.9035  11
  -3  -3  18-3.89633 45.7824   1
   6  -3  18-4.16839 57.1071  17
  -3  -3  18-3.89828 47.6603  13
  -3   6  18-50.1391 47.8621   1
  -3  -3  18-11.6433 45.0346  11
  -4   6 -13 78.0605 76.0770   8
  -4   6 -10 45.6499 59.9399   8
  -4   6  -4 21905.3 781.227   7
  -2  -4  -4 20518.9 776.193  19
  -2  -4  -4 20146.1 769.407  10
  -2  -4  -1 16105.3 611.618  16
  -4   6  -1 16588.1 619.756  15
  -2  -4   2 9764.13 365.506   2
   6  -2   2 9279.34 361.098  18
   6  -2   2 10087.0 361.568   6
  -2  -4   2 9867.23 366.085  13
  -4   6   2 9029.99 358.810  11
  -2  -4   2 10096.8 366.196  11
   6  -2   5 7730.10 309.548  18
  -4   6   5 8145.02 309.434  11
  -2  -4   8 173.120 46.4336   6
  -4   6   8 229.383 53.9934  11
  -2  -4   8 202.599 67.4679  11
  -2  -4   8 175.548 41.5942  10
  -2  -4  11-48.8888 59.1097  17
  -4   6  11-59.4863 67.7106  11
  -2  -4  11 47.4056 66.0984  11
  -2  -4  11-50.9998 54.5768   6
   6  -2  11-13.7532 64.5058  18
  -4   6  11-16.7875 44.1516  18
   6  -2  14-16.4014 65.8105  18
  -4   6  14-14.6445 77.4259   1
  -2  -4  17-29.1729 54.7221   1
   6  -2  17 24.3503 64.5581  17
  -4   6  17-16.8788 61.5850   1
  -2  -4  17 95.3734 54.2421  13
  -2  -4  17 36.5898 52.8493  11
  -5   6 -14 37.3979 72.1791   8
  -5   6 -11 119.229 68.4042   8
  -1  -5  -8 902.183 69.4366  19
  -5   6  -8 897.628 69.8239   7
  -1  -5  -5 1190.75 74.8235  19
  -5   6  -5 1318.50 71.9413   7
  -5   6  -2 31284.5 1166.27   7
  -5   6   1 889.170 56.7056  16
  -5   6   1 834.775 54.7356  15
  -1  -5   1 753.057 44.5742   2
   6  -1   4 298.280 38.4481  18
  -5   6   4 316.592 35.9834  11
  -5   6   4 340.800 36.6370  13
  -5   6   4 301.301 31.9426   3
  -1  -5   4 262.164 37.9455  11
  -1  -5   4 255.887 38.1424  13
  -5   6   7 612.677 68.7109   1
  -1  -5   7 678.366 52.5354   6
  -5   6   7 645.549 60.8747  11
  -1  -5   7 635.364 70.9092  17
  -1  -5   7 562.075 69.2766  11
  -5   6   7 426.762 44.8046   5
   6  -1  10 123.805 62.3334  18
  -5   6  10 271.870 83.0349   1
  -1  -5  10 215.052 67.9307  17
  -1  -5  10 188.453 59.1763   6
  -1  -5  10 124.987 69.8551  11
  -5   6  10 124.744 64.8408  11
  -1  -5  10 131.508 38.6342  10
  -5   6  10 101.137 46.9932   4
  -1  -5  13 64.8846 62.2448  17
  -1  -5  13 102.144 65.0377  11
  -5   6  13 132.580 70.0894  11
  -5   6  13 222.900 79.9326   1
   6  -1  13 188.940 72.5242  18
  -5   6  16 5.25210 55.9598  13
  -5   6  16 57.6292 70.4173   1
  -1  -5  16 10.1184 54.3093  11
  -5   6  16-5.45650 57.1059  11
  -1  -5  19 29.9576 36.3818  13
   6  -1  19 27.1194 44.5515  17
  -6   6 -12-52.4467 67.3671   8
  -6   6  -9 899.313 79.4413   8
   0  -6  -9 819.285 78.0360  19
  -6   6  -6 305.512 44.6832   7
  -6   6  -6 346.608 42.7890   5
  -6   6  -3 6784.88 274.117   4
  -6   6  -3 7247.26 274.680   7
  -6   6   0 28442.2 1015.73  16
  -6   6   0 26393.2 1005.52   7
  -6   6   3 2082.23 92.9697  11
  -6   6   3 1911.78 92.4010   3
  -6   6   3 2083.09 93.1420  13
  -6   6   6 26.3770 47.6414   1
  -6   6   6 12.7849 38.9616  12
  -6   6   6 67.8652 39.4782  13
   0  -6   6 19.5117 39.3798   6
  -6   6   6-41.9739 37.4897  11
   6   0   6-92.7532 46.9851  18
  -6   6   6 42.2931 34.0010   5
  -6   6   9 849.455 72.3685   4
   6   0   9 928.443 84.2149  18
  -6   6   9 1185.06 103.143   1
   0  -6   9 991.842 95.0699  17
   0  -6   9 1151.38 80.8140   6
   0  -6   9 1320.31 94.8021  11
  -6   6   9 1355.79 91.9423  11
   6   0  12 152.146 69.6149  18
   0  -6  12 70.6721 55.0531   6
   0  -6  12 80.6438 70.5964  17
   0  -6  12 79.5529 60.3878  11
  -6   6  12-33.7172 63.9816  11
  -6   6  12-6.64081 76.4250   1
  -6   6  15-11.0737 58.6999  11
  -6   6  15-72.1956 73.3615   1
   6   0  15 5.43913 59.3943  18
   6   0  18-11.0168 51.7419  17
  -6   6  18-14.1437 57.7479   1
  -7   6 -13-43.5554 58.4646   8
  -7   6 -10 274.334 60.7354   8
   1  -7  -7 524.040 61.6753  19
  -7   6  -4 485.856 41.4806   7
  -7   6  -4 446.471 51.5003   5
  -7   6  -4 386.629 38.6211   4
  -7   6  -1 14456.2 534.664   4
  -7   6  -1 13548.3 536.367  15
  -7   6  -1 13692.6 524.497   7
  -7   6  -1 14595.8 540.415   5
  -7   6   2 13338.0 501.051   4
  -7   6   2 12694.9 502.166  16
  -7   6   2 12788.5 497.399   5
  -7   6   2 12868.0 495.389   3
  -7   6   5 1970.95 105.670   1
  -7   6   5 1810.65 85.7710   3
  -7   6   5 1581.37 87.2149  13
   1  -7   5 1566.45 90.9355   6
  -7   6   5 1719.88 91.4298  12
  -7   6   5 1720.27 86.8554  11
  -7   6   5 1415.03 82.0464   5
  -7   6   8 1689.95 98.9881   4
  -7   6   8 1759.65 106.213  11
   6   1   8 1727.37 110.174  18
  -7   6   8 1797.05 108.886  13
   1  -7   8 2066.64 106.531   6
   1  -7  11 22.3802 57.1981   6
   6   1  11 205.227 68.9666  18
   1  -7  11 38.8722 73.6275  17
  -7   6  11 6.30455 78.2611   1
  -7   6  11-5.38892 64.7622  11
  -7   6  11 32.0760 66.9800  13
   6   1  14 71.3893 62.2228  18
  -7   6  14 45.1003 60.0743  13
  -7   6  14-5.63794 60.2294  11
  -7   6  14 6.68881 72.5159   1
   6   1  17 16.3208 54.1706  18
  -7   6  17-11.0711 63.6807   1
  -8   6 -11-42.6090 55.1855   8
   2  -8  -8 557.422 75.4489  19
  -8   6  -8 587.447 60.8338   8
  -8   6  -5 214.311 46.5979   5
  -8   6  -2 405.932 44.3150   4
  -8   6  -2 502.897 53.4207  15
  -8   6  -2 514.929 56.5510   5
  -8   6   1 2657.22 129.224   4
  -8   6   1 2639.31 133.901  16
  -8   6   1 2700.66 133.470  15
  -8   6   1 2700.80 127.912   5
  -8   6   1 2784.36 127.058   3
  -8   6   4 898.777 61.7478   3
   2  -8   4 871.784 69.6278   6
  -8   6   4 817.967 58.7417  13
  -8   6   4 762.059 58.9050   5
  -8   6   4 733.806 55.5826  11
  -8   6   7 851.865 65.8158   4
  -8   6   7 748.280 64.2613  12
  -8   6   7 662.980 67.8106  13
   2  -8   7 1066.13 76.5954   6
  -8   6   7 912.554 91.5779   1
  -8   6   7 847.524 70.0585  11
  -8   6  10 40.8483 43.6914   4
  -8   6  10 15.3404 63.9700  13
   2  -8  10 98.5872 60.2091   6
  -8   6  10 177.327 66.6485  11
  -8   6  10-12.4589 76.9136   1
   6   2  10 67.9061 68.8674  18
   6   2  13 70.6423 64.3890  18
   2  -8  13-33.1519 61.2085   6
  -8   6  13 17.0748 60.8116  11
  -8   6  13 63.1435 81.9335   1
  -8   6  13 114.913 65.2548  13
  -8   6  16-72.6236 69.9209   1
   6   2  16 31.4386 56.8618  18
  -8   6  16-8.75338 48.2434  13
  -8   6  16 30.2026 47.8934  11
   6   2  19 10.5158 33.1701  17
  -9   6  -9 222.435 66.4849   3
   3  -9  -9 122.307 67.6303  19
  -9   6  -6-70.7766 63.0013   3
  -9   6  -3 323.344 53.2301   3
  -9   6  -3 245.226 48.1626   2
  -9   6  -3 197.208 50.6404  15
  -9   6   0 320.693 53.7837  15
  -9   6   0 346.737 45.3981   3
  -9   6   0 285.274 55.8746   5
  -9   6   3 968.688 80.8990  16
  -9   6   3 852.788 70.8985  12
  -9   6   3 971.096 68.0230   5
  -9   6   3 963.811 72.2068   4
  -9   6   6 60.6464 46.0786   4
  -9   6   6 153.935 46.9390  12
  -9   6   6 137.669 39.9899   3
  -9   6   6 144.519 47.2895  11
  -9   6   6 85.6463 46.6418  13
   3  -9   6 95.3421 52.8891   6
   6   3   9 77.5902 65.9365  18
  -9   6   9 71.6542 87.4644   1
  -9   6   9-4.86699 60.5235  13
   3  -9   9 50.3199 63.7173   6
  -9   6   9 104.821 62.2351  11
  -9   6   9-17.5898 45.1051   4
   6   3  12 53.6466 64.4686  18
  -9   6  12 45.7439 63.9313  13
  -9   6  12 98.7290 88.5051   1
   3  -9  12 5.56321 66.1895   6
   6   3  15-56.6415 58.6876  18
  -9   6  15 36.3924 50.2617  13
  -9   6  15-18.0924 48.7936  11
   6   3  18 2.56959 38.3756  18
   6   3  18-5.27726 39.7078  17
   4 -10 -10 25.1612 56.5120  19
 -10   6 -10 33.5267 54.7120   3
   4 -10  -7-36.4779 63.6919  19
 -10   6  -7 81.3098 61.4153   3
 -10   6  -4 172.060 50.4300   2
 -10   6  -4 311.857 63.3625  15
 -10   6  -4 277.497 63.1575   3
 -10   6  -1 1310.80 91.2210  16
 -10   6  -1 1594.82 95.7938  15
 -10   6  -1 1330.56 87.0667   3
 -10   6  -1 1459.78 82.5984   4
 -10   6   2 1527.98 98.1458  12
 -10   6   2 1542.44 105.466  16
 -10   6   2 1802.93 99.4604   3
 -10   6   2 1710.84 96.7751   4
 -10   6   5-3.84830 46.6927   4
 -10   6   5-7.57117 43.4630   3
 -10   6   5 15.1813 46.4056  12
   4 -10   5 141.354 57.3058   6
 -10   6   8 270.908 52.3550   4
 -10   6   8 319.159 67.0526  13
 -10   6   8 342.470 58.3678  12
   4 -10   8 468.281 75.8345   6
 -10   6   8 405.406 68.4236  11
 -10   6  11 45.2524 62.4419  13
   6   4  11 146.603 66.8429  18
   4 -10  14-67.7607 70.8655   6
   6   4  14-43.1750 54.3653  18
 -10   6  14 14.6626 52.0919  13
 -10   6  14-58.4183 53.4262  11
   6   4  17 63.9165 44.4389  18
   5 -11  -8 77.4495 55.9535  19
 -11   6  -8 16.9437 58.6704   3
 -11   6  -5-33.8569 57.8746   3
 -11   6  -5-19.0233 63.4463  12
 -11   6  -5 58.5793 56.2786  15
 -11   6  -2 260.474 64.3867   2
 -11   6  -2 297.513 62.2076  15
 -11   6  -2 202.998 65.7556  12
 -11   6  -2 234.016 58.6243   3
 -11   6  -2 442.258 64.9584  16
 -11   6   1 47.6655 52.7119  12
 -11   6   1 81.5074 55.1962  16
 -11   6   1 46.8431 47.3164   3
 -11   6   4-16.1517 50.5797   4
 -11   6   4 12.4929 45.3667   3
   5 -11   4 13.8604 60.6447   6
 -11   6   4 82.1157 51.7092  12
 -11   6   7 50.7200 47.6871   3
   5 -11   7 127.907 63.3931   6
 -11   6   7 129.163 55.6014  12
   6   5  10 43.7957 62.8987  18
   5 -11  10 107.078 68.4362   6
   6   5  13 57.5593 56.0365  18
   5 -11  13 28.0478 66.6111   6
 -11   6  13 57.0461 51.6903  11
   6   5  16-22.3678 46.0520  18
 -12   6 -15 3.90699 42.1465  15
 -12   6 -12 13.4081 70.1616  15
 -12   6  -9-28.2900 74.4254  15
 -12   6  -9 91.1739 59.8213   3
   6 -12  -9 63.6890 62.5164  19
 -12   6  -6-39.7825 58.4052  15
 -12   6  -6-49.4367 58.6939   3
 -12   6  -3 169.377 62.2631   2
 -12   6  -3 65.9472 66.2701  16
 -12   6  -3-103.675 68.9519  12
 -12   6  -3 39.3496 63.0650   3
 -12   6  -3 26.1443 61.3289  15
 -12   6   0 501.484 77.6725  16
 -12   6   0 446.385 72.5417  12
 -12   6   0 394.561 71.1506   3
 -12   6   3 118.032 53.5813   3
 -12   6   3 130.134 60.0821  12
   6 -12   3 183.120 67.9430   6
 -12   6   6-48.4567 53.7560  12
 -12   6   6 44.8888 50.4063   3
   6 -12   6-75.7445 64.0497   6
   6 -12   9 71.5019 64.5999   6
   6   6  12-63.7299 56.7871  18
   6 -12  12-26.1154 65.2037   6
   6   6  15 3.29110 46.7016  18
 -13   6 -13-19.6565 51.1645  15
 -13   6 -10-12.9268 68.5185  15
   7 -13  -7 132.689 59.6662  19
 -13   6  -7-12.4076 63.7747   3
 -13   6  -4 55.7781 58.4643  12
 -13   6  -4 11.3480 64.8546   3
 -13   6  -4-50.3245 64.1916  16
 -13   6  -4 57.7769 56.9013  15
 -13   6  -1 482.278 78.1301   3
   6   7  -1 371.735 63.8190   7
 -13   6  -1 381.170 75.4346  12
 -13   6  -1 355.632 74.6386  16
 -13   6   2 156.140 61.1520   3
 -13   6   2 9.18423 57.9864  12
   7 -13   2 237.876 75.8003   6
 -13   6   5 4.69932 51.5609   3
 -13   6   5-44.8541 55.4636  12
   7 -13   5-15.7308 64.9582   6
   7 -13   8 40.4447 65.0410   6
   7 -13  11-90.1490 63.5532   6
   6   7  11-24.5202 58.4815  18
   6   7  14 99.0995 48.5792  18
 -12   5 -14 49.0117 47.6251  15
 -12   5 -11 54.1510 73.2246  15
   7 -12  -8 64.6797 53.2668  19
 -12   5  -8-30.0550 59.3713   3
 -12   5  -5-29.4404 56.0057   2
 -12   5  -5-53.6802 58.2362  15
 -12   5  -5-83.8591 67.7300   3
 -12   5  -5-83.9756 53.3556  12
 -12   5  -2 298.270 68.2897  15
 -12   5  -2 514.967 81.6229   2
   5   7  -2 248.572 60.9313   7
 -12   5  -2 392.780 69.9004  12
 -12   5  -2 246.716 67.9009   3
 -12   5  -2 298.280 68.9886  16
 -12   5   1 786.683 88.6367  16
 -12   5   1 744.401 78.7810  12
 -12   5   1 864.470 82.9212   3
   7 -12   4 137.818 65.3121   6
 -12   5   4 89.3912 56.8241   3
 -12   5   4 38.8251 53.4244  12
   7 -12   7 74.5999 59.3355   6
   7 -12  10-10.3069 63.6008   6
   5   7  13-13.0388 52.1121  18
   7 -12  13 49.5831 60.1536   6
   5   7  16 15.6477 38.2998  18
 -11   4 -15 90.6615 50.7758  15
   7 -11  -9-74.7441 51.8073  19
 -11   4  -6-20.9574 65.3843   3
   4   7  -6 22.8444 43.5189   7
 -11   4  -6-9.47248 55.1877   2
 -11   4  -6-71.8291 62.0025  15
 -11   4  -3 44.2587 54.1254  12
 -11   4  -3 55.4618 61.2798   3
   4   7  -3 20.7638 58.5286   7
 -11   4  -3 63.9107 63.2486   2
 -11   4  -3 22.3449 56.5997  15
 -11   4   0 46.0270 55.2973  16
 -11   4   0 9.19410 55.3385  15
 -11   4   0-102.847 75.2761   2
 -11   4   0 56.3908 51.6312  12
 -11   4   0 42.7036 50.0738   3
 -11   4   3-4.34937 49.9386   3
 -11   4   3 54.8471 47.3545  12
   7 -11   3 36.3939 56.8845   6
 -11   4   6 165.912 56.9412   3
   7 -11   6 138.282 58.7201   6
 -11   4   9-25.3855 61.1202  11
   4   7  12 121.337 60.3966  18
 -11   4  12 58.1951 59.0188  11
   7 -11  12-69.3792 75.1447   6
   4   7  15 44.0685 49.4876  18
   3   7 -16 30.2303 31.2839   8
   7 -10 -10-7.92187 41.4541  19
   3   7 -10-11.8182 40.7971   7
   7 -10  -7 31.6944 47.4288  19
   3   7  -7 20.4023 49.6196   7
 -10   3  -7-153.622 65.6829   3
 -10   3  -7-63.0954 56.2604   2
   3   7  -4 267.277 63.5890   7
 -10   3  -4 123.725 50.8997  15
 -10   3  -4 59.9318 61.9316   3
 -10   3  -4 212.416 54.2137  12
 -10   3  -4 232.501 71.5726   2
 -10   3  -1 732.135 68.7844  16
 -10   3  -1 958.302 82.0586  14
 -10   3  -1 974.336 74.0153   3
 -10   3  -1 924.102 72.3267  12
 -10   3  -1 915.430 83.5205   2
 -10   3   2 910.733 88.6099   2
 -10   3   2 787.106 78.7436  14
 -10   3   2 980.768 71.0570  12
 -10   3   2 828.287 79.6764  16
 -10   3   2 1006.16 73.4121   3
 -10   3   5 8.12635 43.8328   3
 -10   3   5 81.1730 45.5505  12
   7 -10   5-67.1883 49.9504   6
   7 -10   8 68.8682 61.5618   6
 -10   3   8 33.9267 62.6761  13
 -10   3   8 19.2621 59.5591  11
 -10   3  11-22.5939 65.9557  13
   7 -10  11 61.3151 69.5626   6
   7 -10  14-88.3366 68.6646   6
   3   7  14 9.05132 53.8536  18
 -10   3  14-4.68957 51.7187  11
 -10   3  14-103.640 54.9154  13
   3   7  17-39.7550 42.2165  18
   2   7 -14 26.7516 49.5009   8
   2   7 -11-16.9313 44.7612   7
   2   7  -8 28.7115 51.5609   7
   7  -9  -8-25.8635 48.7376  19
  -9   2  -8-39.9817 55.3379   2
  -9   2  -5 148.620 67.2543   2
   2   7  -5 57.4471 58.2496   7
  -9   2  -5 191.437 59.0746  14
  -9   2  -5 11.7337 55.1380   3
  -9   2  -2 1064.50 74.7994   3
  -9   2  -2 868.365 70.4501  15
  -9   2  -2 870.202 83.6929   2
  -9   2  -2 1050.39 80.0489  14
  -9   2  -2 1014.90 79.2455   9
  -9   2   1 316.748 56.1842   9
  -9   2   1 275.246 55.3802  14
  -9   2   1 330.571 61.0845   2
  -9   2   1 363.102 50.6117   3
  -9   2   1 332.582 47.9225  12
  -9   2   4 482.276 61.0889   9
  -9   2   4 598.687 65.4644  14
  -9   2   4 589.640 58.6516   3
  -9   2   4 514.166 56.3870  12
  -9   2   4 545.984 61.7695  11
  -9   2   7 37.5087 57.7046  13
  -9   2   7-4.13055 54.3109  11
   7  -9   7-97.1057 76.2349  17
   7  -9   7-41.8568 61.0613   6
   7  -9  10 12.0461 78.5383  17
  -9   2  10 15.9223 68.7436  13
  -9   2  10 125.622 65.6887  11
   7  -9  10 5.44656 68.2283   6
  -9   2  10-6.47685 77.5105   1
   2   7  13 30.9417 60.2148  18
  -9   2  13 26.8341 59.4357  13
   7  -9  13-63.9885 73.6129  17
   7  -9  13-54.1260 71.8194   6
  -9   2  13 84.2674 64.1411  11
  -9   2  13 19.6757 73.1384   1
   2   7  16-42.3951 50.1654  18
  -9   2  16 28.9859 42.2171  11
  -9   2  16-3.62920 45.0398  13
   1   7 -15-72.2822 54.3369   8
   1   7 -12-31.0010 56.1567   8
   1   7  -9 149.993 57.9257   7
   7  -8  -9 170.176 48.2346  19
  -8   1  -6 55.6828 47.4981   9
  -8   1  -6 34.5229 57.8702   2
   7  -8  -6-47.4342 45.8336  19
  -8   1  -6 86.9000 54.5930  14
   1   7  -6-4.12189 58.3249   7
  -8   1  -6-45.4830 48.5093   3
  -8   1  -3 207.689 47.9344   9
  -8   1  -3 284.571 57.3658   2
  -8   1  -3 142.000 40.3740  15
  -8   1  -3 141.739 40.7218  12
  -8   1   0 979.655 78.8139   2
  -8   1   0 935.107 71.8097  16
  -8   1   0 1013.02 73.5567  15
  -8   1   0 968.707 71.2743   9
  -8   1   3 472.706 49.8951  12
  -8   1   3 478.853 61.1994   2
  -8   1   3 354.321 50.3882   3
   7  -8   3 634.013 59.8965   6
  -8   1   3 431.611 56.9011  10
  -8   1   3 579.944 58.0409   9
  -8   1   6 525.152 60.2259   9
  -8   1   6 660.092 73.1078   1
   7  -8   6 597.314 74.2141  17
  -8   1   6 500.676 61.5891  13
   7  -8   6 747.994 67.8142   6
  -8   1   6 664.983 62.8875  11
  -8   1   6 578.439 63.5851  10
  -8   1   9 128.268 64.4868  11
  -8   1   9 16.8171 74.5121   1
   7  -8   9 99.5311 68.6721   6
  -8   1   9 105.239 67.6882  13
   7  -8   9 133.991 76.8531  17
   1   7  12 79.5639 66.7456  18
   7  -8  12 104.545 79.6982  17
  -8   1  12 71.4926 66.7860  13
   1   7  15-33.3090 54.8622  18
  -8   1  15-27.1985 59.5404   1
   7  -8  15-99.6489 75.9128  17
  -8   1  15 9.27234 51.9404  13
  -8   1  15 31.8590 52.4742  11
   1   7  18-15.6292 38.5629  18
  -8   1  18 60.4158 35.6846  13
   0   7 -16-4.66638 55.8368   8
   0   7 -13 27.7461 59.8704   8
   0   7 -10 89.0230 62.8299   7
  -7   0 -10 196.051 62.8720   2
   0   7  -7 963.777 84.7117   7
  -7   0  -7 859.711 71.4572   9
  -7   0  -4 345.926 53.0813  14
  -7   0  -4 399.075 47.8492   3
  -7   0  -4 432.493 57.2515   2
  -7   0  -4 438.105 53.2835   9
  -7   0  -1 12402.6 480.765   2
  -7   0  -1 12486.7 477.341   3
  -7   0  -1 11915.0 472.947  12
  -7   0  -1 12342.3 479.363  15
  -7   0  -1 12812.8 480.365  10
  -7   0  -1 12315.4 478.688   9
  -7   0   2 4066.58 187.340   2
  -7   0   2 4163.44 190.089  16
  -7   0   2 4317.95 187.962  14
  -7   0   2 4155.30 186.060  10
  -7   0   2 4308.71 186.634   9
  -7   0   5 1733.69 95.8220   1
  -7   0   5 1355.27 88.2862  14
  -7   0   5 1475.34 88.4936  13
  -7   0   5 1548.69 90.4669  11
  -7   0   5 1623.41 92.0314  10
   7  -7   5 1665.40 89.7144   6
  -7   0   5 1465.11 87.7518   9
  -7   0   8 715.113 84.8991   1
   7  -7   8 1207.51 90.1791  17
  -7   0   8 1131.13 90.5997  13
   7  -7   8 1104.66 86.3416   6
  -7   0   8 1223.67 90.6030  11
  -7   0   8 841.056 79.3999  10
   7  -7  11-59.9995 73.1323  17
  -7   0  11-56.2929 65.6092   1
  -7   0  11-54.4221 70.4945  13
  -7   0  11-48.6317 63.8983  11
   7  -7  11 17.3782 71.5062   6
   7  -7  14 126.574 72.1224  17
  -7   0  14 15.7383 54.9034  13
  -7   0  14 10.3580 57.7545  11
   0   7  14-36.0911 58.6715  18
  -7   0  14-16.6173 59.9000   1
  -7   0  17-4.12296 48.6439   1
   0   7  17-10.9089 46.3669  18
   7  -7  17-22.9916 63.0916  17
  -7   0  17 109.717 46.6864  13
  -7   0  17-10.5212 42.4663  11
  -1   7 -17 53.4765 54.4113   8
  -1   7 -14 57.4637 63.9680   8
  -1   7 -11 19.4385 64.0998   7
  -6  -1 -11-4.59626 57.0416   2
  -6  -1  -8 2119.03 120.762   2
  -1   7  -8 1884.60 115.129   7
   7  -6  -5 1495.32 74.2289  19
  -6  -1  -5 1480.52 86.6944   2
  -6  -1  -5 1463.96 77.2938   3
  -6  -1  -5 1351.83 79.8157   9
  -6  -1  -2 11362.3 450.158   2
  -6  -1  -2 11810.6 450.567  10
  -6  -1  -2 11785.7 448.615   3
  -6  -1   1 14680.5 567.314   3
  -6  -1   1 14578.7 568.348   2
  -6  -1   1 14729.6 568.695  16
  -6  -1   1 15591.4 571.560  10
  -6  -1   4 503.829 53.1333  13
  -6  -1   4 453.102 55.5648   1
  -6  -1   4 514.001 56.2711   2
   7  -6   4 529.416 49.2204   6
  -6  -1   4 374.550 51.3477  11
  -6  -1   4 566.892 52.3782  10
   7  -6   4 557.548 52.4237  17
  -6  -1   7 530.099 51.7437   9
  -6  -1   7 616.590 65.0680   1
   7  -6   7 620.318 62.5157   6
  -6  -1   7 542.121 65.6343  13
  -6  -1   7 751.678 69.5928  11
   7  -6   7 738.874 65.3045  17
  -6  -1   7 381.107 51.6766  14
  -6  -1   7 662.966 65.0899  10
   7  -6  10 346.562 77.7080  17
  -6  -1  10 383.852 79.8435  13
   7  -6  10 379.353 79.4100   6
  -6  -1  10 384.398 79.2959  11
  -6  -1  10 344.933 78.1766   1
  -6  -1  10 230.348 56.8976  10
  -1   7  13 61.8207 60.0288  18
  -6  -1  13 39.1832 63.8391  13
   7  -6  13-87.6293 71.8281  17
  -6  -1  16-4.49415 51.3653  13
  -1   7  16 46.1421 51.1834  18
  -6  -1  16 8.92219 49.7478  11
   7  -6  16-31.6029 66.5668  17
  -6  -1  16-50.9662 53.1863   1
  -6  -1  19 49.8916 32.6400  13
  -2   7 -12 83.9293 72.5832   8
  -5  -2 -12-43.7324 57.3271   2
  -2   7  -9 591.130 77.7899   7
  -2   7  -6 579.435 62.2847   7
  -5  -2  -6 774.766 65.3055   2
  -5  -2  -3 4046.92 168.141   3
  -2   7  -3 4212.95 178.819   7
  -5  -2  -3 4123.77 173.583   2
  -5  -2   0 17965.8 690.162   2
  -5  -2   0 18478.1 690.159   3
  -5  -2   0 18660.4 689.350  15
  -5  -2   0 18270.6 688.861  16
  -5  -2   0 17951.1 690.506  10
   7  -5   3 1067.78 61.2682  17
  -5  -2   3 945.895 66.1974   2
  -5  -2   3 1004.39 66.9179  13
  -5  -2   3 979.371 64.9118  11
  -5  -2   3 995.249 65.9772  10
   7  -5   6 2786.50 133.812  18
   7  -5   6 3168.68 136.490   6
  -5  -2   6 3086.10 141.032  11
  -5  -2   6 2805.74 138.651  10
  -5  -2   6 2722.46 136.871   1
   7  -5   9 1040.42 88.4437  18
  -5  -2   9 1397.83 100.998   1
  -5  -2   9 1154.27 97.8076  13
   7  -5   9 1321.28 95.9183   6
  -5  -2   9 1359.22 101.010  11
  -5  -2   9 933.862 79.9772  10
  -2   7  12 28.5652 59.9687  18
  -5  -2  12 40.8332 63.8598   1
  -5  -2  12 83.4475 68.1538  13
   7  -5  12 30.2957 63.8279  18
  -5  -2  12 44.9377 67.7614  11
   7  -5  12-5.43834 72.2147  17
   7  -5  15 22.6633 63.3325  17
  -5  -2  15 36.6261 57.1370   1
  -5  -2  15 10.3129 56.5776  11
   7  -5  18 85.0686 60.1136  17
  -5  -2  18 52.0364 40.9608  11
  -5  -2  18-36.3123 45.7325   1
  -5  -2  18 3.29820 42.8625  13
  -3   7 -16 39.1840 63.2784   8
  -4  -3 -16 3.96678 47.7518   2
  -3   7 -13 94.9583 75.8856   8
  -3   7 -10 164.999 65.0452   7
  -3   7  -7-14.2463 45.7323   7
  -3   7  -4 343.950 51.1362   7
  -4  -3  -4 294.772 34.3426  10
  -4  -3  -4 245.548 33.3653  19
  -4  -3  -1 21829.5 777.410  16
  -4  -3  -1 21832.3 777.581  15
  -3   7  -1 19619.9 773.661  15
  -4  -3  -1 20012.1 774.411  19
  -4  -3  -1 21676.5 781.287   2
   7  -4   2-34.3852 29.3591  17
   7  -4   2-6.61069 24.4225   6
  -4  -3   2-2.36182 37.2920  10
  -4  -3   2 50.7340 20.0352   6
  -4  -3   5 17387.4 645.356   2
  -4  -3   5 16339.1 646.121  10
  -4  -3   5 16880.5 645.483  11
   7  -4   5 17640.4 642.832   6
  -4  -3   5 16831.2 646.673  13
   7  -4   5 16432.8 640.737  18
   7  -4   8 204.660 55.8497  18
  -4  -3   8 353.626 67.1569  11
   7  -4   8 234.490 59.4067   6
  -4  -3   8 267.599 62.2835   1
  -4  -3   8 177.023 50.7009  10
  -3   7  11 24.6310 55.0322  18
   7  -4  11-4.61938 60.7338  18
  -4  -3  11 33.2615 70.0631  11
  -3   7  14-21.0035 43.8513  18
   7  -4  14-32.1798 58.4239  18
  -4  -3  14 71.4094 57.3398  13
  -4  -3  14-17.2623 57.6580   1
  -4  -3  14-99.3805 61.1465  11
   7  -4  14 22.8978 66.4219  17
  -4  -3  17-12.3374 48.0192   1
   7  -4  17-28.1528 62.3966  17
  -4  -3  17 8.36317 50.1366  13
  -4  -3  17-12.4650 49.6198  11
  -4   7 -14-5.88063 65.1250   8
  -4   7 -11 26.0937 65.9618   8
  -4   7  -8 99.3844 50.1050   7
  -3  -4  -5 153.781 39.4515  19
  -4   7  -5 143.828 46.7753   7
  -4   7  -2 12761.7 479.084   7
  -4   7  -2 11662.9 471.658  15
  -3  -4  -2 12263.2 466.785  15
   7  -3   1 1850.77 80.5970  17
   7  -3   1 1976.81 79.5004   6
  -3  -4   1 1920.60 93.7351  10
  -4   7   4 15062.7 526.178   1
   7  -3   4 13437.5 519.647  18
  -3  -4   4 12950.6 520.159   1
  -3  -4   4 13000.6 523.579  13
  -3  -4   4 14297.0 518.039   6
  -3  -4   4 13771.0 527.350  10
  -4   7   7 7600.30 296.609   1
   7  -3   7 7463.20 292.640   6
  -3  -4   7 6634.81 282.694   6
  -3  -4   7 8048.86 300.323  11
  -3  -4   7 6531.40 287.680  10
   7  -3  10-12.8321 60.2753  18
  -4   7  10-73.1572 57.6956  11
  -3  -4  10-30.5965 65.0288  11
  -3  -4  10-20.6614 45.5089  10
  -4   7  10 5.07182 63.3011   1
  -3  -4  13 22.8418 61.4551  11
   7  -3  13 20.9818 64.3757  18
  -3  -4  16 59.1572 57.3375   1
   7  -3  16 127.061 68.6924  17
  -3  -4  16 18.9618 54.1990  13
  -4   7  16 21.8265 58.8803   1
  -3  -4  16 4.74355 53.7590  11
  -3  -4  19 11.7053 33.5103  13
   7  -3  19 39.3503 45.3857  17
  -5   7 -12 116.388 70.5480   8
  -5   7  -9 169.345 56.6687   7
  -5   7  -3 1426.21 78.0454   7
  -2  -5  -3 1355.22 66.9939  10
  -5   7   0 16527.5 604.837   7
  -5   7   0 15373.3 604.283  16
  -5   7   0 16044.3 605.320  15
  -5   7   3 1975.20 88.9620   3
  -5   7   3 1795.26 82.4317  11
   7  -2   3 1816.28 86.0610  18
  -2  -5   3 2224.59 91.4313   2
  -2  -5   3 2038.92 90.9939  13
  -2  -5   3 2001.66 90.3962  11
   7  -2   6 9773.35 393.433  18
  -5   7   6 10658.8 399.853   1
  -2  -5   6 10248.9 397.622  13
  -2  -5   6 9701.09 388.788   6
  -2  -5   6 10383.1 398.494  11
  -5   7   9 32.2285 62.2149   1
   7  -2   9 61.4696 58.5810  18
  -2  -5   9 50.0695 43.3496   6
  -5   7   9 218.091 58.7251  11
  -2  -5   9 100.673 68.3516  11
  -2  -5   9 135.346 42.9322  10
  -5   7  12 183.299 69.4504   1
   7  -2  12 102.478 65.7559  18
  -5   7  12-31.5648 59.8213  11
  -2  -5  12 146.400 68.4817  11
  -5   7  15-25.0808 68.1664   1
  -2  -5  15-108.952 60.2326  11
  -2  -5  15-27.3755 57.3364   1
  -2  -5  18-2.97098 38.3470  13
   7  -2  18 48.6839 52.8417  17
  -6   7 -13-22.3674 65.4333   8
  -6   7 -10-27.4400 61.5068   8
  -1  -6  -7 1536.06 92.7969  19
  -6   7  -7 1468.13 87.4267   7
  -6   7  -4 229.881 32.7789   4
  -6   7  -4 234.496 39.9691   7
  -1  -6  -4 250.333 26.9171  10
  -6   7  -1 17042.2 642.200   7
  -6   7   2 1545.45 78.1042   3
   7  -1   2 1471.25 70.8232  18
  -1  -6   2 1564.06 73.7359   2
  -6   7   2 1555.81 85.8747  16
   7  -1   5 2459.65 119.038  18
  -6   7   5 2464.89 115.028  13
  -1  -6   5 2540.72 115.776   6
   7  -1   8 600.789 67.7681  18
  -6   7   8 482.683 72.0461   1
  -1  -6   8 660.268 60.1505   6
  -6   7   8 524.618 60.9874  13
  -6   7   8 441.802 63.4724  11
   7  -1  11 14.4131 63.7855  18
  -1  -6  11-8.32089 48.7816   6
  -6   7  11-5.73551 67.2490   1
  -6   7  11 125.170 63.2770  11
  -1  -6  11-19.4292 36.4411  10
   7  -1  14 60.8517 59.8224  18
  -6   7  14 102.076 68.6529   1
  -6   7  14-53.7743 56.4237  13
  -6   7  14-10.8344 54.4339  11
   7  -1  17 57.8409 53.7102  18
   7  -1  17 65.2603 62.1076  17
  -6   7  17 10.6808 59.5758   1
  -7   7 -14 16.3491 57.6270   8
  -7   7 -11-42.2441 55.0563   8
   0  -7  -8 966.209 82.6992  19
  -7   7  -8 723.236 68.1238   8
  -7   7  -5 1338.27 75.0392   7
  -7   7  -5 1277.98 78.3922   5
  -7   7  -2 3553.29 150.583   4
  -7   7  -2 3927.64 160.509   5
  -7   7  -2 3534.61 144.046   7
  -7   7   1 12647.1 501.743   4
  -7   7   1 12792.9 502.807  16
  -7   7   1 13004.0 502.056  15
  -7   7   1 13106.0 498.184   3
   0  -7   1 13055.5 489.784   2
  -7   7   4 317.022 42.4076  13
  -7   7   4 499.531 44.8823   3
   0  -7   4 404.411 52.2753   6
  -7   7   4 448.718 47.7657   5
  -7   7   7 1110.35 75.0031   4
  -7   7   7 1084.96 90.7757   1
   7   0   7 1042.99 77.4018  18
  -7   7   7 1051.09 72.6942  11
  -7   7   7 903.084 72.2075  13
   0  -7   7 1047.65 71.9703   6
  -7   7   7 849.632 63.9800   5
  -7   7  10 54.1104 47.8711   4
   7   0  10 195.848 70.2526  18
  -7   7  10 22.9890 60.0523  13
   0  -7  10 130.776 54.7350   6
  -7   7  10 82.8440 74.8204   1
  -7   7  10 142.661 62.3751  11
   7   0  13 27.4540 63.3142  18
  -7   7  13 48.5465 54.9753  13
   0  -7  13 14.3431 49.9207   6
  -7   7  13 58.2773 69.1745   1
   7   0  16-13.7581 56.9172  18
  -7   7  16-18.4175 69.0881   1
   7   0  19 54.9299 37.4504  17
  -8   7 -12-5.00661 53.6101   8
   1  -8  -9 517.437 77.5398  19
  -8   7  -9 273.674 55.3593   8
   1  -8  -6 145.594 52.0680  19
  -8   7  -6 226.101 46.8014   5
  -8   7  -3 386.179 44.1380   4
  -8   7  -3 367.826 56.8165  15
  -8   7  -3 500.965 55.9541   5
  -8   7   0 5185.92 236.156  16
  -8   7   0 5637.12 238.163  15
  -8   7   3 406.900 50.4362   4
  -8   7   3 316.290 42.6524   3
  -8   7   3 263.597 47.4812   5
  -8   7   6 1040.54 74.2137   4
  -8   7   6 834.669 66.0842  13
  -8   7   6 962.418 72.5330  12
  -8   7   6 858.887 65.6337  11
  -8   7   6 844.704 63.1228   5
  -8   7   9 213.053 52.3428   4
   1  -8   9 363.423 63.6176   6
  -8   7   9 299.494 90.0199   1
  -8   7   9 330.973 66.0188  11
  -8   7   9 256.559 66.2806  13
   7   1   9 402.328 71.8347  18
   7   1  12-32.2564 63.6875  18
  -8   7  12-5.29715 51.8597  13
   7   1  15-29.9730 58.9356  18
  -8   7  15-79.2522 75.1530   1
  -8   7  15 23.4519 48.8304  13
  -8   7  15 46.2167 48.6188  11
   7   1  18 54.6689 43.6179  17
   2  -9 -10-23.0283 53.9037  19
  -9   7 -10-44.8935 58.5887   3
   2  -9  -7 201.076 66.2508  19
  -9   7  -4 1180.79 93.4918  15
  -9   7  -4 1421.64 91.4464   3
  -9   7  -4 1362.48 88.6509   5
  -9   7  -1 332.475 54.5469  15
  -9   7  -1 391.400 60.3906   5
  -9   7  -1 423.428 50.5751   3
  -9   7   2 80.2629 43.7940   4
  -9   7   2 12.0797 36.2878   3
  -9   7   2-19.3334 43.6098   5
  -9   7   2 17.0516 48.6221  16
  -9   7   5 234.192 50.9115   4
  -9   7   5 283.093 52.9444  12
  -9   7   5 228.482 44.5849   3
   2  -9   5 326.540 64.4427   6
  -9   7   5 102.371 40.0290  11
  -9   7   5 167.769 47.2916   5
   7   2   8 53.9905 60.2554  18
  -9   7   8 56.6136 45.4062  12
  -9   7   8 45.1187 56.4046  13
   2  -9   8 153.646 61.6235   6
  -9   7   8-12.1531 53.1285  11
  -9   7   8 85.6321 49.1587   4
   7   2  11 63.3698 62.4290  18
  -9   7  11-57.5395 57.6588  11
  -9   7  11 26.5691 57.4626  13
  -9   7  14-58.2263 52.8777  11
  -9   7  14-28.7813 50.7467  13
   7   2  17-35.5264 45.4575  18
 -10   7 -11 16.7818 52.7728   3
 -10   7  -8 75.9235 69.0686   3
   3 -10  -8 32.3702 60.0172  19
 -10   7  -5 663.964 76.6757   3
 -10   7  -5 611.218 82.4734  15
 -10   7  -2 2237.20 135.074  15
 -10   7  -2 2581.80 130.141   3
 -10   7  -2 2397.85 118.732   4
 -10   7   1 208.805 58.6028  16
 -10   7   1 240.632 45.0096   3
 -10   7   1 255.622 50.3380   4
 -10   7   1 296.375 56.9823   5
 -10   7   4 117.604 53.1847   4
 -10   7   4 102.411 43.0508   3
 -10   7   4 81.7346 49.3371  12
   3 -10   4 116.183 60.9189   6
 -10   7   7 397.261 62.9554  12
   3 -10   7 455.432 73.0363   6
 -10   7   7 344.858 59.7051  11
 -10   7   7 425.638 61.9991   4
 -10   7  10 3.57553 38.6679   4
   7   3  10 21.3518 59.5276  18
 -10   7  10 72.7585 59.5299  13
 -10   7  10-25.8923 56.4091  11
   3 -10  13-38.8116 61.5502   6
 -10   7  13-10.1243 54.2103  11
   7   3  16-3.63205 47.8291  18
 -11   7 -15-39.2696 54.5066  15
   4 -11  -9-11.1325 62.6466  19
 -11   7  -9-40.9243 57.4109   3
 -11   7  -6 5.99673 63.6148  15
 -11   7  -6 127.611 65.5405   3
 -11   7  -3 1431.62 95.6879   3
 -11   7  -3 1158.97 98.5775  15
 -11   7   0 488.454 58.6340   4
 -11   7   0 458.378 70.1550  16
 -11   7   0 411.581 68.9764  15
 -11   7   0 505.625 66.9710  12
 -11   7   0 374.220 58.3634   3
 -11   7   3 12.4540 51.2594   4
 -11   7   3 93.8051 54.0050  12
 -11   7   3 36.5699 44.3976   3
 -11   7   6 528.319 67.7644   4
 -11   7   6 565.305 62.6081   3
 -11   7   6 420.109 66.7586  12
   4 -11   6 632.448 79.4618   6
 -11   7   9 30.0642 42.0836   4
   7   4   9 145.317 65.0910  18
 -11   7   9 86.9127 54.7638  11
   4 -11  12 5.52346 64.4358   6
 -11   7  12-126.951 53.9143  11
   7   4  15 54.1399 53.8132  18
 -12   7 -13-71.6161 62.5127  15
   5 -12 -10 58.6780 58.0444  19
 -12   7 -10-14.7504 76.5803  15
 -12   7 -10-5.15106 49.5197   3
   5 -12  -7-37.3605 60.8682  19
 -12   7  -7 49.4886 60.7389  15
 -12   7  -7-28.0444 60.0597   3
 -12   7  -4 81.4082 64.1722  15
 -12   7  -4 26.6365 70.3377  12
 -12   7  -4 142.999 61.3870   3
 -12   7  -1 132.684 68.8714  16
 -12   7  -1-5.40472 63.6576  15
 -12   7  -1 118.379 69.1181  12
 -12   7  -1-9.16966 57.4518   3
 -12   7   2 325.439 67.3627  12
 -12   7   2 245.910 55.3814   3
 -12   7   2 148.745 69.0331  16
 -12   7   5 21.7290 48.0218   3
 -12   7   5 66.1535 55.5432  12
   5 -12   5-34.6116 62.9389   6
   5 -12  11 11.0305 69.2034   6
   7   5  14 15.5423 49.7258  18
   5 -12  14-73.9654 56.9529   6
 -13   7 -14 8.47533 46.4922  15
 -13   7 -11 38.0822 65.9177  15
   6 -13  -8 61.5541 59.0188  19
 -13   7  -8 6.84191 69.9123  15
 -13   7  -8 11.8584 61.7361   3
 -13   7  -5-120.742 66.0187  15
 -13   7  -5-36.7258 59.6089  12
 -13   7  -5-66.8419 70.0874  16
 -13   7  -5-11.3725 62.2726   3
 -13   7  -2 201.808 65.5005  15
 -13   7  -2 193.048 74.3533  16
 -13   7  -2 95.9178 68.9899  12
 -13   7  -2 103.946 68.8824   3
 -13   7   1 41.1025 72.4658  16
 -13   7   1 61.2353 60.4808  12
 -13   7   1-48.1718 55.5369   3
 -13   7   4-41.4250 52.6073   3
 -13   7   4-9.21036 54.9951  12
   6 -13   4 140.447 69.7165   6
   6 -13   7-41.9701 66.4389   6
   6 -13  10 61.0479 62.5885   6
   7   6  13 66.1480 50.9022  18
   6 -13  13-85.1393 56.0220   6
 -14   7 -12 15.4909 53.3337  15
 -14   7  -9-40.5771 70.2271  15
 -14   7  -9-51.2527 56.2373   3
   7 -14  -9 8.88076 51.9641  19
   7 -14  -6 35.4537 58.0263  19
 -14   7  -6 42.2831 61.0496   3
 -14   7  -6 31.9760 65.5300  16
 -14   7  -6 19.7360 64.7947  15
 -14   7  -3 24.1440 63.6723  16
 -14   7  -3 59.6145 61.4100  12
 -14   7  -3 16.6312 58.3312   3
 -14   7   0-10.1246 57.3586   3
 -14   7   0-29.6339 58.5140  12
 -14   7   0-36.1052 67.2641  16
 -14   7   3 24.0293 54.6899   3
 -14   7   3 4.71497 56.8685  12
   7 -14   6 52.8443 68.5782   6
   7 -14   9 103.306 62.8520   6
   7   7   9-5.02269 57.1751  18
   7   7  12 37.4096 47.4546  18
   7 -14  12 4.36204 53.3332   6
 -15   7 -13-18.3566 40.0948  16
 -15   7 -10 16.9687 60.2889  15
 -15   7 -10-102.295 67.5775  16
   8 -15  -7-38.3210 49.9235  19
 -15   7  -7 58.2696 59.6112   3
 -15   7  -7-6.36613 66.9698  15
 -15   7  -4-18.4262 62.9419  15
 -15   7  -4-61.0389 48.7736  12
 -15   7  -4 33.2165 55.3313   3
 -15   7  -4-86.2243 62.9423  16
 -15   7  -1-6.01492 59.5816  16
 -15   7  -1 10.1960 52.2315   3
 -15   7  -1-40.2074 55.4020  12
 -15   7   2-72.1201 55.1947   3
 -15   7   2 4.67911 53.8312  12
   8 -15   2 90.4739 79.8206   6
   8 -15   5 126.779 70.0607   6
   8 -15   8 61.9424 59.7214   6
   7   8  11-14.0525 46.1396  18
   8 -15  11-78.8171 52.7677   6
 -14   6 -14 6.06476 37.8421  16
 -14   6 -11-39.4807 58.7353  15
 -14   6  -8 19.5452 68.1863  15
 -14   6  -5-5.95048 59.1127  16
 -14   6  -5-53.0348 62.1500   3
 -14   6  -5 104.379 63.0745  15
 -14   6  -2 137.861 62.9177  16
 -14   6  -2 71.5248 61.4241  12
 -14   6  -2 5.33460 58.1599   3
 -14   6   1 189.525 64.0641   3
 -14   6   1 57.7172 57.2515  12
 -14   6   4 9.58399 53.3179   3
 -14   6   4-8.91015 52.8848  12
   8 -14   4-65.5221 68.1405   6
   8 -14   7-15.5727 63.8243   6
   8 -14  10-78.6428 62.4697   6
   6   8  10-9.55602 57.3073  18
   6   8  13 133.751 49.0182  18
   8 -14  13 87.7501 52.1909   6
 -13   5 -12 37.5990 54.5958  15
 -13   5  -9 171.622 68.3066  15
   8 -13  -9 45.3963 48.8925  19
   8 -13  -6 35.8516 50.2083  19
 -13   5  -6-84.4862 63.1594   3
 -13   5  -3 217.466 63.6982  16
   5   8  -3 164.135 56.8638   7
 -13   5  -3 142.830 54.9872  15
 -13   5  -3 210.212 64.4630   3
 -13   5  -3 171.371 74.2674   2
 -13   5  -3 209.240 61.6391  12
 -13   5   0 440.883 74.5600   3
 -13   5   0 254.405 73.6706  16
 -13   5   0 384.750 70.6078  12
 -13   5   3-4.99894 57.5114   3
 -13   5   3 40.9063 58.3617  12
   8 -13   3 22.3609 66.8944   6
   8 -13   9 35.4503 63.5581   6
   8 -13  12-117.976 65.5305   6
   5   8  12-35.1545 52.3378  18
   5   8  15 41.9980 39.0308  18
 -12   4 -13-39.2205 50.6551  15
 -12   4 -10 77.6464 66.5013  15
   8 -12 -10 46.9935 41.1848  19
   8 -12  -7-16.8536 43.1675  19
   4   8  -7 38.5444 43.5714   7
 -12   4  -7-5.57632 51.9256  15
 -12   4  -7 28.7145 56.8861   3
 -12   4  -4 25.7085 54.3788  15
 -12   4  -4 45.8745 48.5032  12
 -12   4  -4 27.3330 66.8392   2
 -12   4  -4 21.1333 61.9567   3
   4   8  -4 23.1215 58.9723   7
 -12   4  -1 113.774 61.5109  16
 -12   4  -1 191.677 81.7340   2
 -12   4  -1 160.038 61.3516  12
 -12   4  -1 175.367 65.2499   3
 -12   4  -1 110.846 61.7119  15
 -12   4   2 171.128 65.7543   3
 -12   4   2 341.675 64.6500  12
   8 -12   2 423.586 79.6610   6
 -12   4   5 99.7847 57.2783   3
   8 -12   5-59.0961 59.2845   6
   8 -12  11 36.2140 64.8095   6
   4   8  14-3.69472 49.4482  18
   3   8 -14-38.7045 38.1405   8
 -11   3 -14 5.03348 49.5755  15
   3   8 -11-41.0985 41.5003   7
   8 -11  -8-19.3429 43.2393  19
   3   8  -8 4.19995 45.7489   7
 -11   3  -8-20.3783 52.6179   2
 -11   3  -8 29.4872 53.4502  15
   3   8  -5 50.8409 61.2191   7
 -11   3  -5 118.474 55.5544  15
 -11   3  -5 49.6529 61.5621   3
 -11   3  -5 52.8218 66.6884   2
 -11   3  -2 384.188 65.6579  15
 -11   3  -2 520.327 86.6568   2
 -11   3  -2 404.646 63.6959  12
 -11   3  -2 534.068 69.9894   3
   3   8  -2 390.676 79.0731   7
 -11   3  -2 403.304 64.4394  16
 -11   3   1-55.7279 61.5793  16
 -11   3   1-51.2285 72.3213   2
 -11   3   1-8.62717 50.5770   3
 -11   3   1 58.3324 47.7229  12
 -11   3   4 246.191 58.7073   3
   8 -11   4 356.210 67.0356   6
   8 -11   7 4.81270 58.6111   6
   8 -11  10 16.6281 67.2412   6
 -11   3  10-5.19379 60.5169  11
   8 -11  13-10.5259 62.0910   6
 -11   3  13 45.0508 50.4687  11
   3   8  13-23.1906 55.7197  18
   3   8  16-5.89637 43.3493  18
   2   8 -15 47.9900 42.6562   8
   2   8 -12 42.3244 48.9832   8
   8 -10  -9 57.9720 41.8828  19
   2   8  -9 12.9901 47.9717   7
 -10   2  -9 30.5345 54.2381   2
   2   8  -6 180.200 67.2398   7
 -10   2  -6 178.063 59.0658  15
   8 -10  -6 204.844 49.8443  19
 -10   2  -6 198.856 60.3704   3
 -10   2  -6 122.531 64.3545   2
 -10   2  -3 1442.16 110.199   2
   2   8  -3 1821.33 113.386   7
 -10   2  -3 1502.71 100.518   3
 -10   2  -3 1211.56 94.5829  15
 -10   2  -3 1571.81 109.803  14
 -10   2  -3 1413.36 92.6020  12
 -10   2  -3 1717.87 110.750   9
 -10   2   0 701.938 66.0133   3
 -10   2   0 752.130 75.3993   9
 -10   2   0 521.212 66.7367  16
 -10   2   0 519.742 67.5602  15
 -10   2   0 717.437 75.3078  14
 -10   2   0 677.895 78.4728   2
 -10   2   0 520.027 60.8548  12
 -10   2   3 28.8238 58.1438   9
 -10   2   3-4.86838 57.9959  14
 -10   2   3 114.357 48.9559   3
 -10   2   3 80.8881 65.4393   2
 -10   2   3 94.6951 45.6895  12
   8 -10   3 205.448 56.2987   6
   8 -10   6 293.813 63.9839   6
 -10   2   6 253.799 58.8648  11
 -10   2   9-36.9245 70.2586  13
   8 -10   9 61.4795 61.5478   6
 -10   2   9-26.2608 61.3254  11
 -10   2  12-103.665 61.8156  13
   8 -10  12-70.9425 72.6891   6
 -10   2  12 124.231 62.6738  11
   2   8  12-10.3523 60.5676  18
   2   8  15 28.0062 53.2141  18
 -10   2  15 29.5830 43.3705  11
   1   8 -16 18.3085 44.5129   8
  -9   1 -10 20.3798 53.8740   2
   1   8 -10-38.9295 54.6381   7
   8  -9  -7 132.685 43.3904  19
  -9   1  -7 254.080 69.5284   2
   1   8  -7 156.780 63.9310   7
   1   8  -4 2323.47 127.633   7
  -9   1  -4 2379.59 128.423   2
  -9   1  -4 2261.98 122.744  14
  -9   1  -4 2311.19 123.622   9
  -9   1  -4 2227.27 116.983   3
  -9   1  -1 1229.38 82.4303   3
  -9   1  -1 1215.64 92.4282   2
  -9   1  -1 1091.98 81.8474  15
  -9   1  -1 1303.30 87.9716  14
  -9   1  -1 1244.02 78.2768  12
  -9   1  -1 1401.76 89.0792   9
  -9   1   2 73.5340 49.0023   9
  -9   1   2 102.632 55.4839  16
  -9   1   2 69.1633 46.5237  14
  -9   1   2 56.5568 45.4359   3
  -9   1   2 170.117 59.2266   2
   8  -9   2 124.000 51.2770   6
  -9   1   5-83.1718 55.1797   9
  -9   1   5 46.6534 52.9716  14
   8  -9   5 37.9137 47.0527   6
  -9   1   5-14.7221 50.9547  11
   8  -9   8-160.514 76.5673  17
  -9   1   8 47.2848 66.4299  13
   8  -9   8 55.5950 61.6084   6
  -9   1   8 18.7858 61.0267  11
   8  -9  11 112.079 77.1564  17
  -9   1  11 158.437 66.4743  13
   8  -9  14-58.9743 73.1898  17
   1   8  14 14.2395 55.0729  18
  -9   1  14 61.2392 53.8409  13
  -9   1  14-9.36440 51.9739  11
   1   8  17 14.7479 41.9178  18
  -9   1  17-30.8070 34.5263  11
   0   8 -17 20.8742 44.5985   8
  -8   0 -11-117.501 56.7554   2
   0   8 -11-30.0017 60.1366   7
   0   8  -8 329.629 71.3948   7
  -8   0  -8 291.736 72.6055   2
   0   8  -5 1265.64 94.0091   7
  -8   0  -5 1152.18 77.8457   3
  -8   0  -5 1078.93 83.9584  14
  -8   0  -5 1232.83 90.0414   2
  -8   0  -5 1297.25 85.4451   9
  -8   0  -2 402.583 58.9159   2
  -8   0  -2 382.208 50.2478  15
  -8   0  -2 323.736 53.9893   9
  -8   0   1 180.300 44.6067   3
  -8   0   1 208.903 54.6327   2
  -8   0   1 108.199 47.9859  16
  -8   0   1 140.203 49.7787  10
  -8   0   1 140.693 48.5357   9
  -8   0   4 646.388 69.3928  14
  -8   0   4 970.383 78.6825   2
   8  -8   4 1107.84 73.4357   6
  -8   0   4 902.461 70.3574  11
  -8   0   4 1018.01 77.2751  10
  -8   0   4 813.095 71.8977   9
  -8   0   7 24.4354 43.5087   9
  -8   0   7 9.63603 67.5954   1
   8  -8   7 4.45562 58.8736  17
  -8   0   7 16.5452 46.2398  14
  -8   0   7 4.18759 61.4161  13
   8  -8   7 47.9374 55.7221   6
  -8   0   7 37.2864 58.2942  11
  -8   0   7 45.3083 54.3298  10
   8  -8  10 5.40588 69.2892  17
  -8   0  10-26.9548 65.4000  13
   8  -8  10 75.9244 68.1704   6
  -8   0  10 18.3806 70.0259   1
  -8   0  10-58.2491 63.8659  11
   0   8  13-26.3146 59.7612  18
   8  -8  13 18.9389 71.8411  17
  -8   0  13 75.7270 58.6403  13
  -8   0  13 24.4295 64.9114   1
  -8   0  13 15.8606 60.0330  11
   0   8  16-22.8453 50.3069  18
   8  -8  16-34.2845 66.4836  17
  -8   0  16-55.9552 44.1022  11
  -8   0  16 63.5626 47.7595  13
  -1   8 -15 47.0686 60.0590   8
  -1   8  -9 399.745 72.3938   7
  -7  -1  -9 413.180 76.2903   2
  -1   8  -6 968.020 83.2603   7
  -7  -1  -6 947.793 79.2458   2
  -7  -1  -6 734.408 70.6630  14
  -7  -1  -6 1032.12 72.2535   9
  -1   8  -3 312.761 56.8073   7
  -7  -1  -3 358.774 52.1101   2
  -7  -1  -3 409.618 44.0888  15
  -7  -1  -3 307.742 45.5104   3
  -7  -1   0 5693.96 238.028   2
  -7  -1   0 5830.25 237.692  16
  -7  -1   0 5633.08 236.992  15
  -7  -1   0 5695.30 238.364  10
   8  -7   3 317.747 47.9016  17
  -7  -1   3 324.328 53.1322   2
   8  -7   3 402.223 49.0107   6
  -7  -1   3 392.227 55.2747  10
  -7  -1   3 297.159 49.7648   9
  -7  -1   6 220.151 58.7173   1
   8  -7   6 195.387 51.6266  17
  -7  -1   6 170.146 53.9112  13
   8  -7   6 204.098 49.8340   6
  -7  -1   6 144.944 52.4825  11
  -7  -1   6 202.184 57.6771  10
  -7  -1   6 137.391 50.1988   9
   8  -7   9 219.175 70.7896  17
  -7  -1   9 256.863 72.9168  13
   8  -7   9 361.459 71.0728   6
  -7  -1   9 392.950 72.4203  11
  -7  -1   9 344.663 74.0912   1
  -7  -1   9 196.816 59.4220  10
   8  -7  12 5.80858 68.6763  17
  -7  -1  12-11.2916 62.6782  13
  -1   8  12-67.8165 63.0487  18
   8  -7  15 62.0258 71.6452  17
  -1   8  15 22.2616 50.6670  18
  -7  -1  15-4.66070 51.8568  13
  -7  -1  15 36.1326 57.4316   1
  -7  -1  15-13.7264 51.2592  11
  -7  -1  18-20.0695 35.2519  13
  -2   8 -16-29.2653 57.3176   8
  -2   8 -13-52.2604 66.4036   8
  -6  -2 -13-65.1712 55.1883   2
  -2   8 -10 9.86463 68.2846   7
  -6  -2 -10-9.54311 63.1439   2
  -2   8  -7 887.158 78.0279   7
  -6  -2  -7 1023.64 82.0042   2
  -6  -2  -7 838.113 68.6568   9
  -2   8  -4 658.308 64.5190   7
  -6  -2  -4 756.842 50.7355   3
  -6  -2  -4 686.728 59.9725   2
  -6  -2  -1 2460.44 114.241   2
  -6  -2  -1 2401.80 112.515   3
  -6  -2  -1 2261.64 111.322  16
  -6  -2  -1 2491.53 116.320  10
   8  -6   2 509.645 44.2125   6
  -6  -2   2 589.556 54.1087   2
  -6  -2   2 580.162 56.0144  10
   8  -6   5 339.196 50.0538  17
  -6  -2   5 202.543 57.5163   2
  -6  -2   5 54.6639 53.0130   1
  -6  -2   5 198.670 51.9946  13
   8  -6   5 110.209 43.2788   6
  -6  -2   5 186.280 50.7674  11
  -6  -2   5 237.132 51.1256  10
  -6  -2   8 704.100 78.0609   1
   8  -6   8 752.283 77.3357  17
   8  -6   8 838.274 78.2204   6
  -6  -2   8 618.585 80.1018  13
  -6  -2   8 781.905 78.9930  11
  -6  -2   8 566.839 69.6760  10
   8  -6  11 75.2946 70.8243  17
   8  -6  11-156.369 72.9320   6
  -6  -2  11 33.7205 68.3130  13
  -6  -2  11 55.4715 61.2900   1
  -6  -2  11-39.1046 63.9890  11
  -6  -2  14-26.1758 55.5001   1
  -2   8  14 49.9632 49.0017  18
   8  -6  14 46.7984 66.2757  17
  -6  -2  14 99.8236 57.7798  13
  -6  -2  14-67.3973 56.7464  11
   8  -6  17-58.4089 62.1156  17
  -6  -2  17 49.5479 47.1466  13
  -6  -2  17-59.5727 43.4976  11
  -3   8 -17 105.344 58.4035   8
  -3   8 -14-117.311 64.2089   8
  -5  -3 -14 22.8932 51.6541   2
  -3   8 -11 112.465 67.9869   7
  -5  -3 -11 104.664 64.1166   2
  -3   8  -8 156.927 56.4157   7
  -3   8  -5 663.616 64.3189   7
  -5  -3  -5 594.772 60.9731   2
  -3   8  -2 320.274 51.7189   7
  -5  -3  -2 213.905 40.7073   2
  -5  -3  -2 257.778 32.8605  15
  -5  -3  -2 186.042 34.7021  10
  -5  -3  -2 264.410 27.7207  19
  -5  -3   1 199.582 40.2299   2
  -5  -3   1 201.310 41.3649  10
  -5  -3   4 3320.60 152.060   2
   8  -5   4 3305.92 147.327  17
  -5  -3   4 3456.67 154.329  13
  -5  -3   4 3390.57 152.938  11
   8  -5   4 3289.34 143.948   6
  -5  -3   4 3573.55 157.463  10
   8  -5   7 780.833 73.9405  18
  -5  -3   7 923.768 77.7763   1
   8  -5   7 1004.57 76.9373   6
  -5  -3   7 1083.34 86.7603  13
  -5  -3   7 1232.33 86.8437  11
  -5  -3   7 999.608 80.5479  10
   8  -5  10 76.1808 60.8508  18
  -5  -3  10 194.094 72.3704  13
   8  -5  10 122.098 64.9765   6
  -5  -3  10 171.347 72.1035  11
   8  -5  10 63.9245 71.4411  17
  -5  -3  10 171.009 66.5283   1
  -5  -3  10 29.4027 47.2062  10
   8  -5  13 81.7900 68.3566  17
  -5  -3  13-22.5273 58.0108  13
  -5  -3  13-43.7731 56.6630   1
  -3   8  13 8.70025 47.4983  18
   8  -5  16 35.2824 66.0459  17
  -5  -3  16-12.7969 51.9486  13
  -5  -3  16-29.7212 52.3011  11
  -5  -3  16 26.1891 50.1046   1
   8  -5  19 34.2652 41.7295  17
  -4  -4 -15 22.1848 50.1615   2
  -4   8 -12 112.920 71.8560   8
  -4   8  -9-49.7182 57.3549   7
  -4   8  -6 228.673 49.7396   7
  -4  -4  -3 2977.81 131.798  19
  -4   8  -3 3205.97 144.217   7
  -4  -4  -3 2959.55 133.620  10
  -4  -4   0 202.483 38.0134  10
  -4  -4   0 338.839 39.1059   2
  -4  -4   3 3920.40 167.795   2
  -4  -4   3 3797.97 165.899  11
  -4  -4   3 4057.58 172.077  10
   8  -4   6 12627.8 508.257  18
   8  -4   6 14268.3 512.674   6
  -4  -4   6 12917.2 513.765  11
  -4  -4   6 13036.9 515.095  10
   8  -4   9 3.99675 55.4968  18
  -4  -4   9 52.3817 59.4252   1
  -4  -4   9 38.8690 60.9636  13
  -4  -4   9-67.9633 62.4378  11
  -4  -4   9-14.6424 45.1764  10
  -4   8  12-11.6413 42.8779  18
   8  -4  12-31.4728 60.2163  18
  -4  -4  12 144.840 60.3911   1
  -4  -4  12 11.1198 58.7925  13
  -4  -4  12-5.58351 60.2347  11
  -4  -4  15-9.60965 52.3438   1
  -4  -4  15-33.9830 56.3337  13
  -4  -4  15-24.0410 52.2545  11
   8  -4  18 21.3518 50.5101  17
  -4  -4  18 35.2482 39.3534  13
  -3  -5 -16-4.15904 46.9291   2
  -5   8 -16-79.0719 56.1299   8
  -5   8 -13 11.6822 70.4492   8
  -5   8 -10-4.76550 61.5041   7
  -5   8  -7 131.380 47.9266   7
  -3  -5  -7 162.858 40.9694  19
  -3  -5  -4 2154.93 101.709  19
  -5   8  -1 6.09742 27.3394  15
  -5   8  -1 49.8537 37.4703   7
  -3  -5  -1 14.0222 29.7321   2
  -3  -5  -1 25.4469 29.0583  10
  -5   8  -1 11.6841 28.1071  16
  -3  -5   2 826.501 54.4447   2
  -3  -5   2 824.471 61.1375  10
  -3  -5   5 11679.7 451.518  13
   8  -3   5 11655.5 446.992  18
  -3  -5   5 11781.7 450.515  11
  -3  -5   5 11272.9 453.257  10
  -3  -5   8 627.190 75.0465  13
  -3  -5   8 563.028 73.7261  11
  -3  -5   8 404.768 57.7579  10
  -5   8   8 538.934 67.6163   1
   8  -3   8 473.724 65.1914  18
   8  -3  11 19.7033 61.0243  18
  -3  -5  11 84.7113 61.6960  13
  -3  -5  11-122.686 67.1786  11
  -3  -5  11-36.0846 38.5526  10
   8  -3  14-38.1375 61.4722  18
  -3  -5  14-81.6505 56.5407  13
  -3  -5  14-15.1120 53.0191  11
   8  -3  17 17.1410 59.0697  17
  -3  -5  17 33.4328 44.1105  13
  -2  -6 -17 28.8377 44.9961   2
  -6   8 -14-22.2187 61.5204   8
  -6   8 -11 56.8259 64.1459   8
  -6   8  -8 405.992 58.3876   7
  -2  -6  -8 319.676 54.3798  19
  -6   8  -2 513.468 48.0214   7
  -2  -6  -2 439.164 39.2918  10
  -6   8   1 369.308 46.0204  16
  -2  -6   1 317.889 37.7035   2
  -6   8   1 283.246 38.7999   7
  -2  -6   4 1773.32 86.9972   6
   8  -2   7 628.163 63.0016  18
  -2  -6   7 665.673 52.8750   6
  -6   8   7 729.606 78.9207   1
  -2  -6   7 478.583 58.2644  10
  -6   8   7 486.256 52.9343   5
  -6   8  10-29.8761 59.7008   1
   8  -2  10-27.7102 57.7392  18
  -6   8  10-61.0815 49.1019   4
  -2  -6  10 54.5839 37.6934  10
   8  -2  13 32.5103 59.3041  18
  -6   8  13-40.8246 59.2610   1
   8  -2  16 13.5642 55.0704  18
  -6   8  16 53.7530 61.9766   1
   8  -2  16 4.82943 63.4983  17
   8  -2  19-21.2748 36.9440  17
  -7   8 -15 90.7520 56.0641   8
  -7   8 -12-50.5164 55.5835   8
  -1  -7  -9 85.2514 58.8192  19
  -7   8  -9 83.0876 55.5974   8
  -1  -7  -6 488.751 55.6747  19
  -7   8  -6 433.379 50.5041   7
  -7   8  -6 483.898 53.0989   5
  -7   8  -3 446.518 44.1588   4
  -7   8  -3 400.425 41.5943   7
  -7   8  -3 419.906 51.8947  15
  -7   8   0 925.379 53.2704   7
  -7   8   0 750.630 62.0668  16
  -7   8   0 816.953 63.0803  15
  -1  -7   0 964.881 56.0319   2
  -7   8   3 230.591 36.5754   3
  -1  -7   6 7.75800 38.8669   6
  -7   8   6-14.0716 38.9045   5
   8  -1   9 161.467 59.7178  18
  -7   8   9 85.9089 49.9038   4
  -1  -7   9 129.578 45.2873   6
  -7   8   9 237.840 73.0767   1
  -1  -7   9 112.512 43.7010  10
   8  -1  12 5.37286 60.0527  18
   8  -1  15-89.0254 61.8517  18
  -7   8  15 18.4261 64.7965   1
   8  -1  18-3.02231 44.9633  17
  -8   8 -13-69.5837 54.9744   8
  -8   8 -10 43.6443 51.0917   8
   0  -8  -7 46.9482 54.0854  19
  -8   8  -7-3.25300 42.6283   8
  -8   8  -4 717.843 53.0002   7
  -8   8  -4 726.819 71.4667  15
  -8   8  -4 766.888 68.0436   5
  -8   8  -1 61.1204 45.0455  16
  -8   8  -1 118.744 43.2923  15
  -8   8  -1 163.005 50.4900   5
  -8   8   2 371.707 53.3475   4
  -8   8   2 403.231 55.8366   5
  -8   8   5 1137.23 83.8552   4
   0  -8   5 1262.36 80.5324   6
  -8   8   5 1221.31 77.8952   5
   8   0   8 256.133 61.7553  18
  -8   8   8 234.883 54.8383   4
  -8   8   8 244.712 76.5413   1
   0  -8   8 285.374 55.3645   6
  -8   8  11-3.68285 36.8099   4
   8   0  11-5.13227 60.8047  18
  -8   8  11-19.7019 70.1534   1
   0  -8  11-101.854 49.3550   6
   0  -8  11-6.93280 33.9486  10
  -8   8  14-6.60355 71.9307   1
   8   0  17-30.3258 47.2703  18
   8   0  17 21.5223 51.8305  17
   1  -9 -17-25.3856 50.3645   2
   1  -9  -8 13.7839 64.7375  19
  -9   8  -5 120.054 49.2282   5
  -9   8  -2 980.642 78.1320  15
  -9   8  -2 942.281 71.7133   3
  -9   8  -2 979.071 79.4816   5
  -9   8  -2 907.896 63.6876   4
  -9   8   1-28.1000 40.4959   4
  -9   8   1 12.3059 45.5337  16
  -9   8   1 58.4555 52.1375   5
  -9   8   1 12.1495 35.6883   3
  -9   8   4 866.633 74.9665   4
  -9   8   4 881.883 65.7401   3
  -9   8   4 682.698 65.1022   5
  -9   8   7 130.706 52.6683   4
  -9   8   7 63.2539 49.7370  12
   1  -9   7 197.943 58.1168   6
  -9   8   7 136.054 48.7063  11
  -9   8   7 57.8784 49.0542  13
   8   1   7 133.643 56.7213  18
  -9   8  10 57.3363 43.6945   4
   8   1  10 59.7144 59.6674  18
  -9   8  10 4.49091 46.8827  13
   1  -9  10-26.7484 51.4016   6
   8   1  13-107.262 59.5342  18
   1  -9  13 63.2130 54.5996   6
   8   1  16-3.83200 49.5409  18
 -10   8 -12-52.3818 53.8452   3
 -10   8  -9 42.1217 63.5075   3
   2 -10  -9 86.6805 64.5974  19
   2 -10  -6 90.6436 68.8933  19
 -10   8  -6 69.5658 67.3937   3
 -10   8  -6-85.3189 70.7153  15
 -10   8  -3 1220.24 102.195  15
 -10   8  -3 1564.33 100.115   5
 -10   8  -3 1408.32 95.4964   3
 -10   8  -3 1414.39 81.6292   4
 -10   8   0 268.457 50.9240   4
 -10   8   0 256.183 60.8262  15
 -10   8   0 305.964 61.8824   5
 -10   8   0 175.549 44.0121   3
 -10   8   0 206.421 57.0477  16
 -10   8   3 45.1614 54.7735   4
 -10   8   3 46.4305 40.9123   3
 -10   8   3-61.6354 53.2410   5
   2 -10   6 260.522 67.3733   6
 -10   8   6 234.162 57.6496  12
 -10   8   6 236.085 56.3841   4
 -10   8   9 200.022 49.2688   4
 -10   8   9 70.8484 49.7502  13
   2 -10   9 28.1482 56.4867   6
   8   2   9 89.9346 62.9202  18
 -10   8   9 105.107 50.3073  11
   8   2  12-74.6664 60.4499  18
   2 -10  12-64.7834 57.5489   6
   2 -10  12-36.9516 38.7156  10
   8   2  15 25.2693 54.0827  18
   3 -11 -10 30.1705 54.6541  19
 -11   8 -10 34.6468 55.5229   3
 -11   8  -7-6.65262 71.7646  15
   3 -11  -7-15.5581 65.4245  19
 -11   8  -7 28.9964 62.4059   3
 -11   8  -4 972.960 97.1000  15
 -11   8  -4 670.714 85.5839   3
 -11   8  -1 827.857 87.3529  16
 -11   8  -1 1051.25 94.3462  15
 -11   8  -1 997.315 77.2703   3
 -11   8  -1 1035.17 74.8951   4
 -11   8   2 109.528 52.6986  12
 -11   8   2 87.4129 47.5231   3
 -11   8   2 42.2612 51.2384   4
 -11   8   2 38.1226 63.7777  16
 -11   8   5 780.133 71.8183   3
   3 -11   5 1040.36 94.3562   6
 -11   8   5 912.603 82.8294  12
 -11   8   5 843.891 83.2058   4
 -11   8   8 94.1347 50.0384   4
 -11   8   8 76.3534 50.3507  12
   3 -11   8 197.670 65.9033   6
   8   3   8 172.427 62.7490  18
   8   3  11 41.9503 56.2929  18
 -11   8  11-9.20268 47.2732  11
   3 -11  11 37.7774 61.8195   6
   8   3  14-4.39999 55.6076  18
   8   3  17 19.1425 32.3108  18
   8   3  17 49.9962 36.3084  17
 -12   8 -14-41.1390 48.9688  15
 -12   8 -11 210.852 78.9385  15
   4 -12  -8-27.2581 57.3515  19
 -12   8  -8 52.4210 56.6807   3
 -12   8  -5 62.1314 58.8296   3
 -12   8  -5 57.6871 70.0212  15
 -12   8  -2 344.687 80.4098  16
 -12   8  -2 268.708 63.8373   3
 -12   8  -2 302.811 76.1078  15
 -12   8   1 110.244 51.6340   4
 -12   8   1-40.8329 70.5815  16
 -12   8   1 133.034 62.8739  12
 -12   8   1 145.750 52.0154   3
 -12   8   4 35.3077 55.0387   4
 -12   8   4 135.697 58.0360  12
 -12   8   4 16.4217 47.2007   3
   4 -12   4 182.142 73.1016   6
 -12   8   7 76.9650 49.4728   4
 -12   8   7 38.0423 51.3230  12
   8   4  10 5.27815 56.6590  18
   4 -12  10 15.9324 61.3588   6
   8   4  13-8.72577 54.4491  18
   4 -12  13 48.8574 57.8802   6
   8   4  16 25.4193 34.6561  18
 -13   8 -12-52.6523 60.4535  15
   5 -13  -9 80.2456 63.0330  19
 -13   8  -9 49.1715 72.9789  15
 -13   8  -6-26.5404 55.1151  12
 -13   8  -6-16.6770 55.0636   3
   5 -13  -6 66.8491 61.8364  19
 -13   8  -3 67.6281 68.3771  12
 -13   8  -3 193.026 69.5865  15
 -13   8  -3-24.8500 70.5459  16
 -13   8  -3-65.7086 61.3277   3
 -13   8   0 98.7931 72.1012  16
 -13   8   0-20.8527 64.5839  12
 -13   8   0 14.5206 55.3277   3
 -13   8   3 51.0921 58.5972  12
 -13   8   3-57.3966 50.4636   3
   5 -13   3 113.278 71.5821   6
 -13   8   6 65.3775 45.1502   3
 -13   8   6-43.9760 52.9377  12
   8   5   9 62.4233 56.2175  18
   5 -13   9 130.698 62.5228   6
   8   5  12-8.68177 52.4633  18
   5 -13  12-40.3423 59.0096   6
   8   5  15 32.3695 37.1578  18
 -14   8 -13 57.2661 49.9178  16
 -14   8 -13-4.30804 46.0227  15
 -14   8 -10-46.0068 66.9673  15
 -14   8 -10 18.0986 47.9647   3
 -14   8  -7 40.8063 71.5608  16
   6 -14  -7 30.3325 57.4199  19
 -14   8  -7 53.1525 61.6637   3
 -14   8  -7 41.9044 71.5674  15
 -14   8  -4-52.0342 68.7914  16
 -14   8  -4-5.35985 55.8201  12
 -14   8  -4-68.0896 60.6250   3
 -14   8  -1 24.9657 68.9607  16
 -14   8  -1-5.15287 56.6673   3
 -14   8  -1-47.4919 63.0174  12
 -14   8   2 41.8176 52.4417   3
 -14   8   2 69.0596 60.3364  12
 -14   8   5 33.1047 44.4762   3
 -14   8   5 80.8863 55.7097  12
   6 -14   5 103.467 72.2164   6
   6 -14   8 34.9557 65.1201   6
   8   6  11-24.5634 49.4724  18
   6 -14  11 18.0305 53.1798   6
   8   6  14-4.93120 36.2056  18
 -15   8 -11-82.8235 59.9322  16
 -15   8 -11-20.5444 54.6192  15
   7 -15  -8-4.58289 53.8458  19
 -15   8  -8 66.1828 69.8018  15
 -15   8  -8-39.1224 53.0120   3
 -15   8  -8 50.3940 71.2060  16
 -15   8  -5 13.1807 66.9655  15
   7 -15  -5-10.1767 58.5360  19
 -15   8  -5-6.49395 66.1679  16
 -15   8  -2 89.7547 65.6905  16
 -15   8  -2-15.3260 53.8913  12
 -15   8  -2 41.5425 51.8948   3
 -15   8   1-71.7105 52.0746   3
 -15   8   1 67.5225 54.5189  12
   7 -15   1 79.8064 82.2909   6
 -15   8   4 41.6509 46.1408   3
 -15   8   4 26.5387 53.5674  12
   7 -15   4 16.1743 72.7373   6
   7 -15   7 252.154 68.5688   6
   7 -15  10-74.4359 55.7656   6
   8   7  10-37.7819 48.2138  18
   8   7  13-29.1243 34.2365  18
 -16   8 -12 17.6507 40.1216  16
 -16   8  -9-42.0945 55.9204  15
 -16   8  -9 44.9630 38.5825   3
 -16   8  -9-66.7355 59.9398  16
 -16   8  -6 29.8853 66.9610  16
   8 -16  -6 4.04115 48.0701  19
 -16   8  -6 28.5268 54.6991   3
 -16   8  -3-31.2612 49.9283  12
   8 -16   0-83.6004 81.4894   6
 -16   8   3-4.04132 45.3898   3
   8 -16   3 115.459 68.2044   6
   8 -16   6-23.6848 58.1371   6
   8 -16   9 46.9677 51.0786   6
   8   8   9 70.3582 45.6723  18
 -17   8 -10 3.27095 39.8350  16
   9 -17  -7-3.08074 37.8084  19
 -17   8  -7-19.5960 55.3792  16
 -17   8  -7 47.3433 41.8921   3
 -17   8  -4 144.232 63.5632  16
 -17   8  -4 89.8972 52.8622   3
   9 -17  -4-32.0493 47.9716  19
 -17   8  -1 29.2975 52.1347   3
   9 -17  -1-26.7241 68.6258   6
 -17   8   2 53.9222 45.5570   3
   9 -17   2 14.6035 62.8420   6
   9 -17   5 68.9179 55.8389   6
   9 -17   8 35.0898 47.4264   6
 -16   7 -11 53.8202 45.8717  16
 -16   7  -8 5.36179 53.1130  15
 -16   7  -8 53.3851 61.0181  16
 -16   7  -8 14.9783 41.9521   3
   9 -16  -8 6.29414 38.2565  19
 -16   7  -5-50.8607 62.8881  16
 -16   7  -5-44.6774 56.1296   3
   9 -16  -5-20.9362 48.2916  19
 -16   7  -2 40.0918 49.9248  12
   9 -16   1 34.9506 76.2129   6
   9 -16   4 81.8142 69.3663   6
   9 -16   7 44.4520 55.1908   6
   7   9  10 6.12720 41.9185  18
   9 -16  10-69.3436 48.7003   6
 -15   6 -12-43.4566 42.8413  16
   9 -15  -9-8.96753 35.4350  19
 -15   6  -9-84.9474 56.9204  15
 -15   6  -9-60.1496 61.5491  16
 -15   6  -6 6.11871 62.3448  15
 -15   6  -3-63.2055 58.7086  16
 -15   6  -3 48.3981 54.6438   3
 -15   6  -3-9.49322 47.9655  12
 -15   6   0 25.6252 56.1040   3
 -15   6   0 14.5693 54.1675  12
   9 -15   0 68.8839 75.6823   6
 -15   6   3-33.6892 53.5469   3
   9 -15   3 33.6089 71.6724   6
   9 -15   6 36.4851 66.5872   6
   6   9   9 62.5698 54.0274  18
   9 -15   9 13.6436 56.1445   6
   6   9  12 20.7748 43.1176  18
   9 -15  12-3.51814 48.0508   6
 -14   5 -13 22.2880 39.1786  15
 -14   5 -13-10.7593 42.5718  16
 -14   5 -10-60.6143 63.8521  16
 -14   5 -10-80.4962 59.4403  15
 -14   5  -7 36.5996 61.1210  15
   9 -14  -7-22.9633 43.7437  19
 -14   5  -7-23.7685 58.1710  16
 -14   5  -4 11.3377 56.6471  16
   5   9  -4-95.5949 52.1499   7
 -14   5  -4-5.99989 63.1242   2
 -14   5  -4-56.2376 56.0359   3
 -14   5  -4 8.89020 46.7708  12
 -14   5  -4 23.6357 60.7086  15
 -14   5  -1 34.4638 62.7573  16
   5   9  -1 62.6374 59.9603   7
 -14   5  -1 115.980 60.5572   3
 -14   5  -1 34.0049 55.9292  12
 -14   5   2 101.711 61.0918   3
 -14   5   2 104.734 58.9930  12
   9 -14   5 150.306 70.0899   6
   9 -14   8-45.4364 63.5970   6
   5   9  11 81.2995 53.8859  18
   9 -14  11-98.1226 58.7352   6
   5   9  14 43.0453 39.4106  18
   4   9 -11 3.27345 36.2536   8
 -13   4 -11 27.5343 55.4915  15
 -13   4  -8-66.3984 60.6584  15
   9 -13  -8 67.9816 43.4548  19
 -13   4  -5-43.9126 55.9291  16
   4   9  -5 38.2781 55.6337   7
 -13   4  -5-11.2626 54.7981   3
 -13   4  -2 125.161 63.0140  16
 -13   4  -2 87.3136 53.5898  15
   4   9  -2 122.886 66.9307   7
 -13   4  -2 276.149 81.5568   2
 -13   4  -2 66.9034 59.1005   3
 -13   4  -2 99.9833 54.3292  12
 -13   4   1 86.9878 63.4973  16
 -13   4   1 71.0315 61.5776   3
 -13   4   1 13.6112 57.3684  12
   9 -13   1 29.3603 71.6723   6
 -13   4   4 62.6398 60.3134   3
   9 -13   4-27.0389 66.1149   6
   9 -13   7 57.0768 62.3701   6
   9 -13  10-98.6866 67.3617   6
   4   9  13-22.2381 49.6827  18
   9 -13  13 21.4915 52.8474   6
   3   9 -15 4.19982 28.1044   8
   3   9 -12 25.8321 43.9989   8
 -12   3 -12 46.0504 51.2839  15
   3   9  -9 25.8553 47.0765   7
 -12   3  -9 69.8117 61.5336  15
   9 -12  -6 62.7086 40.6907  19
   3   9  -6 63.9201 53.3236   7
 -12   3  -6 38.0934 49.5173  15
 -12   3  -6 47.6862 53.8613   3
 -12   3  -6-22.9987 62.3473   2
 -12   3  -3 47.0830 56.7584  15
 -12   3  -3 54.9654 56.2800  16
   3   9  -3 49.1712 69.9450   7
 -12   3  -3 53.0063 72.8586   2
 -12   3  -3 93.7889 61.6449   3
 -12   3  -3 77.0739 51.5031  12
 -12   3   0 100.063 80.8760   2
 -12   3   0-14.2612 59.6798   3
 -12   3   0 109.942 56.8065  12
 -12   3   0 32.4329 64.8392  16
 -12   3   3 213.636 62.8385   3
   9 -12   3 67.1172 65.2256   6
   9 -12   6 5.09435 63.8056   6
   9 -12   9 78.4004 63.8401   6
   3   9  12-37.4435 54.5521  18
   9 -12  12-36.2874 61.6724   6
   3   9  15 38.7996 44.7668  18
   2   9 -16-2.19999 29.4903   8
   2   9 -13-12.2696 46.0247   8
 -11   2 -13 26.5848 53.7271  15
 -11   2 -10-6.19048 59.6927  15
   2   9 -10 9.15696 49.5110   7
   2   9  -7 56.7810 57.0373   7
 -11   2  -7 14.9537 46.7250  15
 -11   2  -7-11.0628 61.5459   2
   2   9  -4 658.935 87.5014   7
 -11   2  -4 341.939 67.2061  15
 -11   2  -4 571.681 72.9389   3
 -11   2  -4 553.636 87.0285   2
 -11   2  -1 406.469 77.1924   9
 -11   2  -1 216.706 65.9283  16
 -11   2  -1 269.390 64.4092  15
 -11   2  -1 389.740 80.2129  14
 -11   2  -1 374.782 66.6851   3
 -11   2  -1 346.169 61.4019  12
 -11   2   2 16.9767 72.4072   2
 -11   2   2-11.0766 66.9279  14
 -11   2   2 35.0689 52.2454   3
   9 -11   2-4.84462 59.9018   6
   9 -11   5 500.154 72.0813   6
   9 -11  11-110.240 67.9007   6
 -11   2  11 70.8110 58.4405  11
   2   9  14 11.9954 50.9841  18
   1   9 -14 4.29153 49.4760   8
   1   9 -11-52.3557 51.2542   7
 -10   1  -8 83.3426 61.8687   2
   1   9  -8 54.8681 59.2616   7
 -10   1  -5 584.209 76.3004   9
   1   9  -5 721.133 88.5509   7
 -10   1  -5 481.332 77.2026  14
 -10   1  -5 658.872 69.2157   3
 -10   1  -5 670.940 83.3911   2
 -10   1  -2 1175.74 100.438   2
   1   9  -2 1210.33 104.511   7
 -10   1  -2 1130.56 89.2609  16
 -10   1  -2 1223.14 90.4283   3
 -10   1  -2 918.897 86.5022  15
 -10   1  -2 965.934 94.3720  14
 -10   1  -2 1335.51 101.191   9
 -10   1   1-5.07964 58.2252   9
 -10   1   1 24.7074 57.4979  14
 -10   1   1 40.3057 48.4706   3
 -10   1   1 38.4107 61.6867   2
   9 -10   1 214.598 59.6659   6
 -10   1   1 63.2634 59.5334  16
 -10   1   4 15.9675 66.4297   9
 -10   1   4-32.1659 63.2576  14
   9 -10   4 97.3496 55.5653   6
   9 -10   7 222.390 67.4959   6
 -10   1   7 240.854 63.8615  11
 -10   1  10 21.6207 62.3149  13
   9 -10  10-33.3792 69.9307   6
   1   9  13 14.5253 56.4153  18
   9 -10  13-73.9647 68.7552   6
 -10   1  13 65.5231 53.7253  11
   1   9  16 12.1460 43.2129  18
   0   9 -15-4.36203 52.9179   8
  -9   0 -12-92.3678 56.5084   2
   0   9  -9-14.7173 57.5212   7
  -9   0  -9 38.4893 61.5977   2
  -9   0  -6 332.376 62.2717   9
  -9   0  -6 317.332 74.0444   2
   0   9  -6 251.343 75.8281   7
  -9   0  -6 123.238 55.4947  15
  -9   0  -6 286.534 64.7368  14
  -9   0  -3 2041.91 115.209   2
   0   9  -3 2194.58 122.731   7
  -9   0  -3 1697.37 103.068   3
  -9   0  -3 1516.47 103.288  15
  -9   0  -3 1625.40 112.823  14
  -9   0  -3 2007.60 114.066   9
  -9   0   0 78.5517 51.0531  16
  -9   0   0 263.010 57.0623  14
  -9   0   0 143.341 48.6332   3
  -9   0   0 125.663 61.8542   2
  -9   0   0 47.9526 56.3666   9
  -9   0   3 119.428 57.5394   9
  -9   0   3 208.516 61.5219  14
  -9   0   3 158.023 59.5280   2
   9  -9   3 172.087 51.5939   6
  -9   0   3 255.284 53.4968   3
  -9   0   3 58.6744 62.2236  10
  -9   0   6 55.4141 56.4060   9
   9  -9   6 9.23553 62.8679  17
  -9   0   6 126.852 57.5827  14
   9  -9   6 132.827 56.2687   6
  -9   0   6 53.8993 55.5909  11
  -9   0   6 186.040 63.7479  10
   9  -9   9 73.1649 71.5473  17
  -9   0   9 166.238 68.7741  13
   9  -9   9-16.0537 65.0870   6
  -9   0   9 58.7319 63.2931  11
   9  -9  12-37.3925 69.8193  17
  -9   0  12-10.8873 59.0156  13
   9  -9  12-6.04209 67.9980   6
  -9   0  12-32.3404 59.9743  11
   0   9  15 3.99737 51.2359  18
  -9   0  15 11.4368 45.0681  13
  -9   0  15-3.77704 43.5445  11
  -1   9 -16 8.22550 52.0709   8
  -8  -1 -13-45.1975 53.6520   2
  -1   9 -13 121.890 61.9275   8
  -8  -1 -10-16.1436 61.9076   2
  -1   9 -10-15.7916 64.8434   7
  -8  -1  -7-4.11050 49.6481   9
  -8  -1  -7 173.475 71.6470   2
  -1   9  -7 170.111 70.5657   7
  -8  -1  -7 60.3667 51.7675  14
  -1   9  -4 958.538 82.8117   7
  -8  -1  -4 702.872 62.2889   3
  -8  -1  -4 637.976 59.5615  15
  -8  -1  -4 675.825 72.1168  14
  -8  -1  -4 925.210 76.2950   2
  -8  -1  -4 663.027 70.8800   9
  -8  -1  -1-13.7977 42.3332  16
  -8  -1  -1 58.9955 41.3506   3
  -8  -1  -1 29.0983 44.7228  10
  -8  -1  -1 7.17581 41.6322  15
  -8  -1  -1 3.50388 47.2683   2
  -8  -1  -1-11.1226 47.4409   9
  -8  -1   2 853.079 76.2960   2
  -8  -1   2 1008.97 74.3388   3
   9  -8   2 1268.63 76.2620   6
  -8  -1   2 1020.48 81.5060  10
  -8  -1   2 1166.40 83.3926   9
   9  -8   5 90.6268 55.2266  17
  -8  -1   5 248.201 57.0184  14
   9  -8   5 262.759 53.4248   6
  -8  -1   5 270.470 58.4226  11
  -8  -1   5 201.476 60.1056  10
  -8  -1   5 161.589 55.4894   9
   9  -8   8-4.84431 65.1434  17
  -8  -1   8 19.7637 67.2756  13
   9  -8   8-9.60373 60.2524   6
  -8  -1   8-19.6491 61.9719  11
  -8  -1   8 57.0519 57.3053  10
   9  -8  11-53.0264 72.0432  17
  -8  -1  11-28.5151 59.2341  13
  -1   9  14-13.6283 52.2686  18
   9  -8  14-118.718 73.6730  17
  -8  -1  14-42.5151 55.7394  13
  -8  -1  14 32.7821 54.3456  11
  -2   9 -17-3.65498 48.6038   8
  -7  -2 -14-21.5835 48.2542   2
  -2   9 -11 5.18387 59.5065   7
  -2   9  -8 97.2740 66.5904   7
  -7  -2  -8 119.473 67.9309   2
  -7  -2  -5 266.771 59.1700   2
  -2   9  -5 259.551 63.0482   7
  -7  -2  -5 142.151 44.9155   9
  -7  -2  -2 65.2470 45.0180   2
  -7  -2  -2 14.8848 32.8940  15
  -2   9  -2-35.3039 49.5766   7
  -7  -2  -2 49.1911 36.3097  16
  -7  -2  -2-45.9582 39.1257  10
  -7  -2   1 378.025 49.6521   2
  -7  -2   1 372.447 53.6986  10
  -7  -2   4 1602.42 94.4610   2
   9  -7   4 1384.85 86.0349   6
  -7  -2   4 1317.54 90.0966  11
  -7  -2   4 1567.65 96.7711  10
   9  -7   7 132.300 57.8617  17
  -7  -2   7 111.200 48.0780  14
  -7  -2   7 199.224 63.0215  13
   9  -7   7 350.260 60.9031   6
  -7  -2   7 83.2477 58.4821  11
  -7  -2   7 214.945 61.1842  10
  -7  -2   7 252.286 51.0585   9
   9  -7  10 46.9895 64.6764  17
  -7  -2  10 50.9698 65.4319  13
   9  -7  10 93.4379 63.9086   6
  -7  -2  10 12.0610 64.2528   1
  -7  -2  10-5.56827 65.2890  11
  -7  -2  10-54.9400 49.9036  10
   9  -7  13-11.6595 64.2602  17
  -2   9  13 9.53157 52.9011  18
  -7  -2  13 63.7958 56.2137  13
  -7  -2  13-63.6213 61.0001   1
  -7  -2  13 26.1081 56.3280  11
   9  -7  16-29.0624 64.9354  17
  -7  -2  16-3.69118 47.0731  13
  -7  -2  16 77.2947 45.5185  11
  -3   9 -15-54.0098 55.5052   8
  -6  -3 -15 74.7278 49.2827   2
  -3   9 -12 33.5449 66.3634   8
  -6  -3 -12-14.9051 59.8048   2
  -6  -3  -9 131.250 66.9421   2
  -3   9  -9 4.82536 65.2403   7
  -3   9  -6 161.104 58.0839   7
  -6  -3  -6 160.364 54.1970   2
  -3   9  -3 778.713 72.5155   7
  -6  -3  -3 824.733 65.2116   2
  -6  -3  -3 900.828 60.8605  10
  -6  -3   0 381.170 46.0505   2
  -6  -3   0 202.785 43.1970  10
  -6  -3   3 444.828 55.3113   2
  -6  -3   3 322.094 57.2778  10
   9  -6   6 209.292 52.0141  17
  -6  -3   6 38.6656 58.5289  13
   9  -6   6 3.34643 47.5035   6
  -6  -3   6 87.9295 58.1601  11
  -6  -3   6 196.764 56.8778  10
  -6  -3   9 78.6555 66.2441  13
   9  -6   9 48.1596 60.6383   6
  -6  -3   9 203.374 68.3067  11
  -6  -3   9 106.552 63.2983   1
   9  -6   9 153.230 62.6357  17
  -6  -3   9 29.0034 52.1344  10
  -3   9  12-45.5499 52.1884  18
   9  -6  12-39.8700 64.5386  17
  -6  -3  12-11.2192 60.0789  13
   9  -6  15 36.6422 65.0837  17
  -6  -3  15-13.2177 52.7202  13
  -6  -3  15 4.34674 50.1126  11
   9  -6  18-9.34318 47.4553  17
  -4   9 -16-31.9481 55.9191   8
  -5  -4 -16-41.3661 44.9294   2
  -5  -4 -13-9.76278 55.6697   2
  -4   9 -13-5.59125 62.0644   8
  -4   9 -10 128.135 65.6762   7
  -5  -4 -10 257.966 75.2248   2
  -4   9  -7-32.9268 48.7562   7
  -5  -4  -7 47.4483 56.6153   2
  -4   9  -4 2949.15 140.064   7
  -5  -4  -4 2951.78 135.755   2
  -5  -4  -4 2682.83 127.124  10
  -5  -4  -1 1075.04 65.9380   2
  -5  -4  -1 978.542 65.5663  10
  -5  -4   2 147.238 46.4536  10
  -5  -4   2 199.962 41.9828   2
  -5  -4   5 3211.43 147.315   2
  -5  -4   5 2938.96 146.790  13
  -5  -4   5 3148.96 147.587  11
  -5  -4   5 2765.10 150.030  10
   9  -5   8 11.0244 49.8811  18
  -5  -4   8 32.1050 56.9193  13
   9  -5   8-34.3095 54.4904   6
   9  -5   8 62.1326 60.4207  17
  -5  -4   8-13.6476 55.4018  11
  -5  -4   8-20.3454 49.2681  10
   9  -5  11 28.9459 56.3392  18
   9  -5  11 5.32769 61.2981  17
  -5  -4  11-16.7774 59.2931  13
  -5  -4  11-105.548 58.4477  11
  -5  -4  11-31.9796 43.5209  10
  -5  -4  14 14.5644 53.0115  11
   9  -5  17-16.3063 58.3401  17
  -5  -4  17-30.0135 40.1725  13
  -5  -4  17-2.99204 36.9990  11
  -4  -5 -14-39.2229 57.7419   2
  -5   9 -11 138.191 68.3144   8
  -5   9  -8 31.3609 53.6204   7
  -5   9  -5 1921.85 112.624   7
  -4  -5  -5 2465.56 117.616   2
  -4  -5  -2 1945.36 96.6816  19
  -4  -5  -2 2136.39 102.031  10
  -4  -5   1 1092.59 64.4344   2
  -4  -5   1 950.801 67.2738  10
  -4  -5   4 3184.60 147.640   2
  -4  -5   4 3289.60 145.057  11
  -4  -5   4 3110.04 153.343  10
  -4  -5   7 1358.52 94.3322  13
  -4  -5   7 1416.02 93.4609  11
  -4  -5   7 1209.93 87.4813  10
   9  -4  10-13.5493 51.5075  18
  -4  -5  10 10.2376 57.0825  13
  -4  -5  10 40.5628 54.8305  11
  -4  -5  10-35.6819 42.9784  10
   9  -4  13-36.0958 57.7663  18
   9  -4  13 11.5903 65.3614  17
  -4  -5  13 66.5031 55.0492  13
  -4  -5  13-50.4726 53.3689  11
   9  -4  16 97.2298 63.9832  17
  -4  -5  16 77.9488 45.8327  13
  -6   9 -15 9.91024 57.4981   8
  -3  -6 -15 32.7587 54.6482   2
  -6   9 -12-16.2199 62.3343   8
  -6   9  -9 26.9462 55.6409   7
  -3  -6  -6 302.189 48.5832  19
  -6   9  -6 372.667 53.3522   7
  -3  -6  -3 1864.00 101.686  19
  -3  -6  -3 2041.32 99.9709  10
  -6   9   0 842.745 61.4281   7
  -3  -6   0 919.859 59.5892   2
  -3  -6   0 856.088 58.8541  10
  -3  -6   3 97.6969 46.7208  10
  -3  -6   6 1281.86 88.3024  10
   9  -3   9-71.6625 54.9754  18
  -3  -6   9-7.36840 41.6648  10
   9  -3  12-15.2343 52.8694  18
   9  -3  15 56.8503 66.1608  17
   9  -3  18-2.91506 43.4794  17
  -2  -7 -16-75.5124 51.2634   2
  -7   9 -13-25.6510 54.6673   8
  -7   9 -10 56.6076 55.4639   8
  -2  -7  -7-7.73685 47.2044  19
  -7   9  -7 33.9737 45.5303   7
  -2  -7  -4 440.583 48.5128  19
  -7   9  -4 462.556 48.1287   7
  -7   9  -4 369.909 51.9171  15
  -7   9  -1 237.294 41.0564  16
  -7   9  -1 225.678 38.5184   7
  -2  -7  -1 321.522 40.5695   2
  -2  -7  -1 302.503 38.4921  10
  -7   9  -1 198.602 41.5914  15
  -7   9   2 992.780 63.3970   3
  -2  -7   5 74.0201 37.5817   6
   9  -2   8 89.9457 51.0406  18
  -2  -7   8 112.293 44.8229  10
   9  -2  11-15.0762 54.7533  18
  -7   9  11-46.6245 40.3611   4
  -2  -7  11-29.1699 34.7465  10
   9  -2  17 93.2376 51.8584  17
  -8   9 -14-27.6050 50.0050   8
  -8   9 -11 18.7758 53.1825   8
  -8   9  -8-15.0500 45.2899   8
  -1  -8  -8 47.2523 59.4710  19
  -1  -8  -5 68.9251 45.8612  19
  -8   9  -5 36.0369 36.0243   7
  -8   9  -5-9.65565 50.8006  15
  -8   9  -5 24.7636 46.0611   5
  -8   9  -2 84.5932 38.1429   4
  -8   9  -2 81.0243 41.0195  15
  -8   9   1 1173.91 78.9529   4
  -1  -8   4 2170.92 110.810   6
  -8   9   4 2036.59 111.311   5
  -8   9   7 142.916 53.3944   4
  -1  -8   7 157.712 41.9252   6
  -8   9   7 119.037 40.9646   5
   9  -1  10-48.4382 55.3617  18
  -8   9  10 7.85075 42.1369   4
  -1  -8  10 11.1401 38.3527  10
   9  -1  13 21.0493 59.4897  18
   9  -1  16 36.8654 56.6403  17
  -9   9 -12-22.2543 46.8289   8
   0  -9  -9 31.7731 60.9520  19
  -9   9  -6 11.5432 61.0846  15
   0  -9  -6 33.8898 58.8808  19
  -9   9  -6 137.790 49.4418   5
  -9   9  -3 199.330 39.8499   4
  -9   9  -3 147.089 54.1166  15
  -9   9  -3 109.509 53.3450   5
  -9   9   0 170.594 39.2080   3
  -9   9   0 77.8664 43.4870   4
  -9   9   0 45.2625 45.9405  16
  -9   9   0 100.782 55.3709   5
  -9   9   3 1511.22 89.3565   3
  -9   9   3 1696.41 101.889   5
  -9   9   6 284.355 61.0529   4
  -9   9   6 297.318 57.1872  12
   0  -9   6 260.573 58.8572   6
  -9   9   6 279.374 51.4935   5
   9   0   9-42.3470 60.0999  18
  -9   9   9-3.90315 44.2205   4
   0  -9   9 3.82883 44.4263   6
   9   0  12 15.9228 57.4027  18
   0  -9  12 12.7353 44.4358   6
   0  -9  12 36.4685 36.4482  10
   9   0  15 75.5378 52.8246  18
   1 -10 -16-58.6188 53.9037   2
 -10   9 -13-33.1060 48.5997   3
 -10   9 -10 52.7527 59.5901   3
   1 -10  -7 73.9835 63.5079  19
 -10   9  -7 84.0461 67.0136  15
 -10   9  -4-29.0700 61.5038   3
 -10   9  -4 99.2681 59.4014  15
 -10   9  -4 128.393 57.2347   5
 -10   9  -1 81.1652 41.4588   4
 -10   9  -1 80.9412 56.0260  16
 -10   9  -1 14.8640 54.1870  15
 -10   9  -1 108.165 54.2133   5
 -10   9  -1 134.502 48.8377   3
 -10   9   2 141.769 60.0996  16
 -10   9   2 140.905 53.0866   4
 -10   9   2 90.6666 42.1599   3
 -10   9   2 33.6631 52.5195   5
 -10   9   5 87.2024 56.8133   4
 -10   9   5 16.4505 53.1828  12
   1 -10   5 8.43753 60.1317   6
 -10   9   5 25.2247 51.0047   5
 -10   9   8 126.800 51.4967   4
   9   1   8 95.9034 60.4048  18
   1 -10   8 17.2169 51.7882   6
 -10   9  11 17.9337 36.3612   4
   9   1  11-56.8397 58.1588  18
   1 -10  11-31.7264 47.9367   6
   1 -10  11-66.5939 40.4734  10
   9   1  14 67.8392 56.5966  18
   9   1  17 24.9219 38.3559  17
 -11   9 -14-45.4137 52.5586  15
 -11   9 -11-123.568 70.4774  15
 -11   9  -8-65.4754 62.1319   3
   2 -11  -8-27.0902 61.1092  19
 -11   9  -8 82.5001 66.4976  15
 -11   9  -5-58.1777 66.8594   3
 -11   9  -5 182.470 76.7901  15
 -11   9  -2 307.790 51.2832   4
 -11   9  -2 185.148 70.8377  16
 -11   9  -2 220.094 70.8237  15
 -11   9  -2 364.027 70.2892   5
 -11   9  -2 239.586 60.8296   3
 -11   9   1-36.7822 56.7492   4
 -11   9   1 38.2225 61.7235  16
 -11   9   1-18.2220 41.1964   3
 -11   9   1 95.4976 59.1950   5
 -11   9   4 461.657 71.4727   4
 -11   9   4 516.607 68.3992  12
 -11   9   4 293.170 55.4119   3
   2 -11   4 471.758 81.1402   6
 -11   9   4 373.066 61.4565   5
 -11   9   7 259.713 58.3680   4
 -11   9   7 128.897 54.7611  12
   2 -11   7 129.646 64.5748   6
 -11   9  10 47.5397 37.7714   4
   9   2  10-111.569 61.1652  18
   2 -11  10 4.95354 54.2177   6
   9   2  13-55.7978 58.6711  18
   2 -11  13-8.99887 52.5490   6
   9   2  16 2.64683 39.3827  18
   9   2  16 37.4582 42.2039  17
 -12   9 -12 28.4493 57.6603  15
 -12   9 -12 16.3778 42.0682   3
   3 -12  -9-27.9062 59.6140  19
 -12   9  -9 72.0336 67.2715  15
 -12   9  -9-17.2141 57.3304   3
 -12   9  -6 138.468 70.9493  15
   3 -12  -6-5.58927 64.4583  19
 -12   9  -6 22.8004 59.6766   3
 -12   9  -3 6.38720 72.4510  16
 -12   9  -3 26.7523 71.3489  15
 -12   9  -3 225.064 61.3418   3
 -12   9   0 30.8584 50.4741   4
 -12   9   0 89.2481 69.3367  16
 -12   9   0 8.35735 46.9331   3
 -12   9   3 482.902 68.9770   4
 -12   9   3 360.325 67.4503  12
 -12   9   3 310.930 54.4432   3
   3 -12   3 249.005 75.8436   6
 -12   9   6 61.2161 55.0695  12
   3 -12   6-21.3372 66.8159   6
 -12   9   6 17.1536 51.4225   4
 -12   9   9 14.7906 39.5153   4
   3 -12   9 77.4838 58.2743   6
   9   3  12-45.2824 55.8847  18
   3 -12  12-91.2077 61.7095   6
   3 -12  12 64.3301 42.3923  10
   9   3  15-58.1187 40.6954  18
 -13   9 -13-38.4904 51.7935  15
 -13   9 -10 13.1846 68.0961  15
 -13   9 -10-51.3920 50.5355   3
   4 -13  -7-11.2662 60.7741  19
 -13   9  -7 79.3986 68.0972  15
 -13   9  -7 22.2946 54.5714   3
 -13   9  -4-57.3867 65.6921  15
 -13   9  -4-84.9226 67.2066  12
 -13   9  -4 55.2100 53.7490   3
 -13   9  -1 13.1818 74.5042  16
 -13   9  -1 10.5686 63.4836  12
 -13   9  -1 14.2213 55.8135   3
 -13   9   2 4.47283 54.5767   4
 -13   9   2 20.1455 61.8050  12
 -13   9   2-4.37087 49.9564   3
 -13   9   5 35.4283 52.8870   4
 -13   9   5 8.03984 43.3670   3
 -13   9   5-4.57742 55.4249  12
 -13   9   8 69.9840 39.3515  12
   4 -13   8-72.4536 63.5147   6
   9   4  11 8.80634 52.2663  18
   4 -13  11-67.6510 57.1263   6
   4 -13  11 20.7998 44.6555  10
   9   4  14-75.4286 41.7236  18
 -14   9 -14 91.2592 40.7209  16
 -14   9 -11 139.279 66.1900  15
 -14   9 -11 41.9230 42.1197   3
 -14   9  -8-83.8996 75.4848  15
   5 -14  -5-46.0047 65.1519  19
 -14   9  -5-20.7352 69.2572  16
 -14   9  -5-35.6714 67.9471  15
 -14   9  -5 21.7777 57.1296  12
 -14   9  -5-16.9051 57.4198   3
 -14   9  -2-6.88647 69.4023  16
 -14   9  -2-33.9852 66.9720  12
 -14   9  -2-47.0558 57.5090   3
 -14   9   1 61.3877 62.7781  12
 -14   9   1-46.3010 50.9174   3
 -14   9   4 41.5633 45.8579   3
 -14   9   4 49.4253 56.1068  12
   5 -14   4 98.1145 74.6992   6
   5 -14   7 20.9314 66.4911   6
   5 -14  10 65.3617 57.7752   6
   9   5  13 53.5037 40.8471  18
 -15   9 -12 3.93266 48.0775  16
 -15   9  -9 35.8676 69.5069  16
 -15   9  -9-25.2064 65.0840  15
 -15   9  -9-21.6939 48.3837   3
   6 -15  -9 27.7595 47.2625  19
 -15   9  -6-90.3189 74.2828  15
 -15   9  -3 6.73336 68.4239  16
 -15   9  -3 40.9387 53.5616  12
 -15   9  -3 15.9974 52.6729   3
 -15   9   0-131.186 61.7016  12
 -15   9   0 42.7975 50.1756   3
 -15   9   3 33.9071 46.2810   3
 -15   9   3-36.0948 54.7376  12
   6 -15   3 78.9586 76.4384   6
   6 -15   6 96.9766 67.1971   6
   6 -15   9 57.4672 55.4066   6
 -16   9 -10 13.6471 55.0983  16
 -16   9 -10 23.4142 49.5366  15
 -16   9 -10 54.5878 32.3521   3
   7 -16  -7 12.6738 51.5038  19
 -16   9  -7 42.0335 67.0040  16
 -16   9  -7 96.5611 64.5052  15
 -16   9  -7 111.395 52.9438   3
   7 -16  -4-64.7100 62.1261  19
 -16   9  -4 51.1188 70.6071  16
 -16   9  -4-54.6013 49.0525  12
 -16   9  -4-4.97377 53.7957   3
   7 -16   2 71.3772 74.6895   6
   7 -16   5-4.81981 61.0221   6
   7 -16   8 4.10250 50.2494   6
 -17   9  -8 4.67908 56.2125  16
   8 -17  -8-32.5079 36.3727  19
 -17   9  -8 8.71723 34.5629   3
   8 -17  -5-23.3251 49.2223  19
 -17   9  -5 5.50186 65.8366  16
 -17   9  -5-20.5837 47.6678   3
 -17   9  -2 80.4627 52.6181   3
 -17   9  -2 38.5398 47.3635  12
   8 -17  -2 115.528 67.9370   6
 -17   9   1 15.1766 45.9613   3
 -17   9   1 67.1387 46.1399  12
   8 -17   1 29.3639 65.2002   6
   8 -17   4 22.1187 59.3045   6
   8 -17   7-11.0681 47.3719   6
   9 -18  -6-16.4628 35.9091  19
 -18   9  -6 75.9944 36.4651   3
   9 -18  -3-46.7530 46.0203  19
 -18   9  -3 41.6987 43.6846   3
   9 -18  -3-58.8624 56.7197   6
 -18   9   0 9.87366 40.1641   3
   9 -18   0 32.2961 54.3760   6
   9 -18   3-15.3214 50.6091   6
   9 -18   6 25.3479 42.8853   6
  10 -19  -4-38.1992 33.4438  19
 -19   9  -4 41.0085 32.6930   3
  10 -19  -1-33.7885 38.7688  19
  10 -18  -5 68.8035 37.8640  19
 -18   8  -5 48.1256 39.8517   3
  10 -18  -5 35.1984 48.2589   6
 -18   8  -2 65.2765 44.7194   3
  10 -18  -2-76.9154 55.3741   6
  10 -18  -2-28.3290 42.2044  19
  10 -18   1 4.09953 54.1625   6
  10 -18   4 7.17694 46.9439   6
 -17   7  -9 36.4010 43.6637  16
  10 -17  -6 3.15896 38.4710  19
 -17   7  -6 14.4384 52.6756  16
 -17   7  -6-7.40460 44.8271   3
  10 -17  -3 3.94761 46.7753  19
 -17   7  -3 34.3089 54.3070   3
  10 -17  -3 69.8821 65.1980   6
 -17   7   0 16.3169 49.2954   3
  10 -17   0-4.88171 61.8062   6
  10 -17   3-92.3928 58.2738   6
   7  10   6 26.1072 48.5563   7
  10 -17   6 31.7294 49.3242   6
   7  10   9 12.3021 35.3591  18
 -16   6 -10-11.8134 45.5942  16
 -16   6  -7 25.8903 57.0838  16
 -16   6  -7-61.9573 49.4325   3
  10 -16  -7-20.0156 39.1242  19
  10 -16  -4-36.5140 46.7740  19
 -16   6  -4 43.8784 60.0313  16
 -16   6  -4-4.99957 56.5151   3
  10 -16  -1-17.5390 74.0211   6
   6  10   2-48.0861 55.7981   7
 -16   6   2 27.8966 55.7500   3
  10 -16   2-47.8503 65.4961   6
  10 -16   5 138.819 64.7336   6
  10 -16   8 25.4864 52.0365   6
   6  10  11-15.4249 38.0034  18
 -15   5 -11-37.7685 44.4992  15
 -15   5 -11-20.0165 46.7559  16
 -15   5  -8 42.8673 57.5197  16
  10 -15  -8-20.9325 35.2799  19
 -15   5  -8-5.59781 56.8803  15
 -15   5  -5-5.68090 56.9219  15
 -15   5  -2-51.7377 56.2802  16
   5  10  -2 10.0268 54.2185   7
 -15   5  -2-21.1983 55.3216   3
   5  10   1 60.2957 62.5183   7
 -15   5   1 4.95355 54.8649   3
  10 -15   1 6.05301 73.1518   6
  10 -15   4 48.6519 67.1113   6
  10 -15   7 43.8334 62.9856   6
   5  10  10-36.1117 52.2282  18
  10 -15  10 12.4975 51.1242   6
   5  10  13 25.3163 35.3803  18
 -14   4 -12-51.8961 44.8267  16
 -14   4 -12 12.2939 42.3297  15
 -14   4  -9 65.3730 59.5069  16
 -14   4  -9 28.0752 56.9222  15
  10 -14  -6-32.9930 41.0745  19
 -14   4  -6-67.6980 58.1157  16
   4  10  -6 4.36992 46.3310   7
 -14   4  -6-61.8551 64.4141   2
 -14   4  -6 71.1894 58.6424   3
 -14   4  -6-29.0394 57.7010  15
 -14   4  -3 22.6666 54.9775  16
   4  10  -3 37.8902 58.1058   7
 -14   4  -3-13.4684 71.0254   2
 -14   4  -3-5.45533 55.1270   3
 -14   4   0 99.9997 61.4962  16
   4  10   0 133.173 67.2687   7
 -14   4   0 57.2136 57.7032   3
 -14   4   3 21.1917 60.5525   3
  10 -14   3-5.57656 67.9142   6
  10 -14   6 112.085 67.8201   6
  10 -14   9-25.5835 63.9756   6
  10 -14  12-16.1201 51.0234   6
   4  10  12 32.7334 49.9772  18
   3  10 -13-2.72058 33.1361   8
 -13   3 -13-31.8813 42.7813  15
   3  10 -10-56.9091 41.8278   7
 -13   3 -10-28.4119 56.9640  15
 -13   3  -7-16.7484 55.4711  16
   3  10  -7-55.4073 50.9077   7
 -13   3  -7-87.0664 56.8330  15
 -13   3  -7 74.0695 62.3703   2
 -13   3  -4-5.44957 55.3823  16
   3  10  -4-55.4181 63.3464   7
 -13   3  -4-21.5026 52.9457   3
 -13   3  -1 171.421 63.5868  16
   3  10  -1 5.86120 69.1612   7
 -13   3  -1-27.2969 80.0244   2
 -13   3  -1-20.5245 61.5340   3
 -13   3   2 25.2570 61.7552   3
  10 -13   2-5.65075 66.6670   6
  10 -13   8 31.2794 62.6387   6
  10 -13  11-87.3932 67.2148   6
   3  10  14-23.3810 41.8325  18
   2  10 -14-2.95520 35.9896   8
   2  10 -11-39.6075 45.1698   7
 -12   2 -11 71.1694 57.2933  15
   2  10  -8-20.1037 53.9503   7
 -12   2  -8 22.9015 54.6973  15
 -12   2  -8 5.94560 63.0277   2
 -12   2  -5-47.0419 55.4100  16
   2  10  -5 22.9400 67.5221   7
 -12   2  -5-27.0069 50.2970  15
 -12   2  -5 70.5884 51.0924   3
 -12   2  -5 67.9456 69.9792   2
 -12   2  -2 16.0347 61.6869  16
 -12   2  -2 37.4712 57.5338  15
   2  10  -2 175.177 78.6978   7
 -12   2  -2 107.761 59.4920   3
 -12   2  -2 108.227 73.9804   2
 -12   2   1-31.4048 77.2241   2
 -12   2   1-31.2584 76.8639  14
 -12   2   1 42.4288 57.8528   3
  10 -12   1 10.8357 69.0803   6
  10 -12   4 10.4835 65.1737   6
  10 -12  10-95.9677 66.0153   6
   2  10  13 72.3968 52.2427  18
   1  10 -15-18.1429 38.2211   8
   1  10 -12-19.0397 53.8353   8
 -11   1 -12-71.5484 52.8135  15
   1  10  -9 94.5326 55.8767   7
 -11   1  -9-5.35400 48.7082  15
 -11   1  -9 23.1359 61.4820   2
   1  10  -6 69.4384 67.4354   7
 -11   1  -6 77.1132 52.9692  15
 -11   1  -6-58.1562 66.1901   2
 -11   1  -3 353.379 73.0136   9
 -11   1  -3 174.266 62.9814  16
 -11   1  -3 199.972 62.1962  15
 -11   1  -3 225.630 74.0330  14
 -11   1  -3 247.472 61.7755   3
   1  10  -3 412.703 86.3297   7
 -11   1  -3 313.949 81.2305   2
 -11   1   0 142.825 68.9749   9
 -11   1   0 15.7507 63.3999  16
 -11   1   0 91.2745 70.3413  14
 -11   1   0 53.5767 58.1011   3
 -11   1   0 129.903 71.5804   2
  10 -11   0 114.618 60.4388   6
 -11   1   3 82.7970 65.7835   9
 -11   1   3 189.062 73.1232   2
 -11   1   3 197.486 63.5281   3
 -11   1   3 113.488 69.4298  14
  10 -11   3 246.733 65.5969   6
  10 -11   6 190.758 66.3530   6
  10 -11   9-79.0120 66.6463   6
   1  10  12 24.0979 55.9312  18
  10 -11  12-86.8880 67.7770   6
   1  10  15 64.8679 43.8358  18
   0  10 -16 3.04910 40.5468   8
   0  10 -13-4.89929 55.9958   8
 -10   0 -10 56.0555 61.0713   2
   0  10 -10 86.0705 59.1692   7
 -10   0 -10-23.7042 55.5560  15
 -10   0  -7 160.912 70.0540   2
 -10   0  -7 103.022 48.9744  15
 -10   0  -7 5.22298 57.6527  14
   0  10  -7 84.3226 72.1174   7
 -10   0  -4 437.742 72.7899   9
 -10   0  -4 161.492 57.3279  15
 -10   0  -4 197.016 66.8456  14
 -10   0  -4 346.688 62.3775   3
 -10   0  -4 292.284 73.4984   2
 -10   0  -1 270.739 70.3806   9
 -10   0  -1 157.189 60.9419  16
 -10   0  -1 180.573 69.9982  14
 -10   0  -1 236.209 61.6300   3
 -10   0  -1 181.998 72.2823   2
 -10   0   2 57.3790 62.7890   9
 -10   0   2 51.9599 54.5276   3
 -10   0   2 41.4257 61.0915  14
 -10   0   2-37.5884 61.3629   2
  10 -10   2-52.7200 54.1024   6
 -10   0   5 166.389 69.1026   9
 -10   0   5 288.262 74.6915  14
  10 -10   5 347.413 64.4252   6
  10 -10   8 140.777 64.9143   6
  10 -10  11 5.91171 66.2572   6
 -10   0  11 92.4877 56.5412  11
   0  10  14 3.99982 49.5473  18
  -1  10 -17 51.7148 37.9533   8
  -1  10 -14-19.0828 58.2150   8
  -9  -1 -11 32.0828 57.2645   2
  -1  10 -11 21.0791 56.0136   7
  -9  -1  -8-39.5198 67.0374   2
  -1  10  -8 83.1376 68.5604   7
  -9  -1  -8 76.6696 50.2163  15
  -9  -1  -5-56.2402 58.9139   9
  -9  -1  -5-77.0375 66.4608   2
  -9  -1  -5 28.3284 57.8311  14
  -1  10  -5 46.3012 70.6923   7
  -9  -1  -5 8.29771 48.4444  15
  -9  -1  -2 178.335 53.9680  15
  -9  -1  -2 138.510 65.1713  14
  -1  10  -2 190.748 70.9535   7
  -9  -1  -2 104.123 48.9935   3
  -9  -1  -2 15.9885 48.1124  16
  -9  -1  -2 157.424 62.0159   2
  -9  -1  -2 105.631 68.0728   9
  -9  -1   1 199.947 57.4022   3
  -9  -1   1 257.505 65.5251  14
  -9  -1   1 95.0003 60.1646   2
  -9  -1   1 86.1744 59.7531  10
  -9  -1   1 219.701 61.7412   9
  -9  -1   4-41.9628 63.3218   2
  -9  -1   4 56.1590 62.4275  14
  10  -9   4 177.147 58.3863   6
  -9  -1   4 165.478 68.7757  10
  -9  -1   4 197.181 64.1406   9
  -9  -1   7 96.4351 54.9354   9
  10  -9   7 206.169 67.1926  17
  -9  -1   7 147.883 59.8348  14
  10  -9   7 79.8461 59.8446   6
  -9  -1   7 147.465 62.8027  11
  -9  -1   7 71.7392 63.2309  10
  10  -9  10-5.82998 64.7199  17
  -9  -1  10-39.3180 60.5980  13
  -1  10  13-14.0763 54.7912  18
  10  -9  13 28.4670 69.4735  17
  -9  -1  13 51.7518 52.3492  11
  -2  10 -15-4.47724 55.7698   8
  -8  -2 -12-48.9985 55.9086   2
  -2  10  -9 9.93475 61.3426   7
  -8  -2  -9 127.345 72.5832   2
  -8  -2  -6 261.764 67.1104   2
  -2  10  -6 292.634 73.0959   7
  -8  -2  -6 97.5914 56.9323  14
  -8  -2  -6 271.832 59.2309   9
  -8  -2  -3 22.9859 54.4394   2
  -2  10  -3 42.6581 63.8374   7
  -8  -2  -3 23.7319 42.0744   3
  -8  -2  -3-77.4463 56.4312   9
  -8  -2   0 321.550 55.7534   2
  -8  -2   0 369.065 57.5228  10
  -8  -2   3 1593.80 101.374   2
  -8  -2   3 1774.37 111.202  10
  -8  -2   3 1464.15 101.982   9
  -8  -2   6 80.9794 57.4631  14
  10  -8   6-27.7291 53.3654   6
  -8  -2   6-12.9351 56.8846  11
  -8  -2   6 108.184 63.8260  10
  -8  -2   6 42.7344 54.6364   9
  10  -8   9 36.5209 62.8033  17
  -8  -2   9 11.3273 61.9909  13
  10  -8   9-27.3354 60.4067   6
  -8  -2   9-84.7203 63.9894  11
  -8  -2   9-5.46958 56.0388  10
  -2  10  12-63.8620 56.0619  18
  10  -8  12-83.9179 67.9397  17
  -8  -2  12-38.6733 59.6341  13
  -8  -2  12-43.7432 59.4530  11
  10  -8  15-29.0812 65.9990  17
  -8  -2  15-18.4130 43.5426  11
  -3  10 -16-20.0459 52.8003   8
  -7  -3 -13 43.6363 55.6794   2
  -3  10 -10 125.328 66.0396   7
  -3  10  -7 487.244 75.3435   7
  -7  -3  -7 385.563 63.3221  14
  -7  -3  -7 380.913 76.4083   2
  -7  -3  -7 470.770 62.8836   9
  -7  -3  -4 149.000 53.0476   2
  -3  10  -4 31.2014 57.3362   7
  -7  -3  -1 220.724 48.5663   2
  -3  10  -1 325.042 61.7966   7
  -7  -3  -1 267.742 48.3003  10
  -7  -3   2 2535.17 128.269   2
  -7  -3   2 2641.85 135.498  10
  -7  -3   5 829.508 83.6179   2
  -7  -3   5 746.803 82.7976  10
  10  -7   8 71.4611 56.6823  17
  -7  -3   8 20.7259 59.8972  13
  10  -7   8 62.7675 58.0380   6
  -7  -3   8 82.4795 59.5910  11
  -7  -3   8 36.3391 52.7873  10
  10  -7  11 27.7306 62.9717  17
  -7  -3  11-22.8388 58.4957  13
  10  -7  14-27.1540 65.5017  17
  -7  -3  14 27.2484 54.5601  13
  -7  -3  14 31.5960 52.1518  11
  10  -7  17 6.61638 47.8012  17
  -4  10 -17 35.9536 46.0702   8
  -4  10 -14-5.09073 58.1843   8
  -6  -4 -14 17.7537 51.4985   2
  -4  10 -11 72.2824 63.0542   7
  -4  10  -8 347.334 68.5015   7
  -6  -4  -8 378.889 74.1214   2
  -4  10  -5 47.8516 52.8352   7
  -6  -4  -5 90.5693 51.6034   2
  -6  -4  -2 1389.48 86.8298   2
  -6  -4  -2 1474.26 87.9847  10
  -6  -4   1 1381.38 81.7405   2
  -6  -4   1 1353.88 85.6874  10
  -6  -4   4 387.660 61.9051   2
  -6  -4   4 216.301 66.4826  10
  -6  -4   7-4.50475 58.4416  13
  -6  -4   7 22.3542 54.5575  11
  -6  -4   7 40.7590 52.3285  10
  10  -6  10-30.7682 58.1005  17
  -6  -4  10-49.2682 59.6337  13
  -6  -4  10 38.0512 54.1612  11
  -6  -4  10-34.1159 48.8391  10
  -6  -4  13 4.89663 51.3784  11
  10  -6  16-78.2604 60.9223  17
  -6  -4  16-24.3570 36.7493  11
  -5  10 -15-48.7355 52.0631   8
  -5  -5 -15 90.3641 48.9610   2
  -5  10 -12 37.6031 60.6191   8
  -5  -5 -12 73.1298 67.3288   2
  -5  10  -9 280.715 68.7321   7
  -5  -5  -9 309.570 74.9233   2
  -5  10  -6-12.6972 49.0032   7
  -5  -5  -6 8.13363 51.6715   2
  -5  10  -3 3107.59 146.376   7
  -5  -5  -3 3146.93 140.997   2
  -5  -5  -3 2730.00 134.662  10
  -5  10   0 1020.60 76.2896   7
  -5  -5   0 1134.08 70.3709   2
  -5  -5   0 1091.61 70.6126  10
  -5  -5   3 96.8822 47.0864   2
  -5  -5   3 49.8048 52.5600  10
  -5  -5   6 431.235 58.5601  11
  -5  -5   6 340.785 62.0647  10
  10  -5   9 37.0094 55.9326  17
  -5  -5   9 102.396 55.7576  13
  -5  -5   9 53.1171 50.3029  11
  -5  -5   9 17.2183 43.8961  10
  10  -5  12-38.9956 60.8313  17
  -5  -5  12-5.14128 54.5066  13
  10  -5  15 14.3251 60.2416  17
  -6  10 -16-30.7730 48.4405   8
  -4  -6 -16 40.0433 47.2230   2
  -4  -6 -13 21.1424 63.7528   2
  -6  10 -10 98.9803 61.3048   7
  -4  -6 -10 211.736 75.6671   2
  -6  10  -7 176.323 54.3880   7
  -4  -6  -7 197.320 65.4926   2
  -4  -6  -4 1029.21 71.2762  19
  -6  10  -4 1139.21 80.4840   7
  -6  10  -1 1032.89 73.9076   7
  -4  -6  -1 884.684 64.8785  10
  -4  -6   2 206.064 50.6884  10
  -4  -6   2 183.503 44.3759   2
  -4  -6   5 513.433 71.2324  10
  -4  -6   8 24.1426 42.1195  10
  10  -4  11 14.7197 55.2355  18
  10  -4  11 114.880 64.8208  17
  -6  10  11 28.6432 43.1828   4
  10  -4  14 15.5625 62.9344  17
  10  -4  17-10.1386 49.6270  17
  -3  -7 -14-90.8813 62.2281   2
  -7  10 -14-27.8996 54.6725   8
  -7  10 -11 20.2089 54.7721   8
  -7  10  -8 38.7151 52.1038   7
  -3  -7  -5 63.6370 52.0485   2
  -3  -7  -5 6.71232 38.8829  19
  -7  10  -5 59.8352 41.8868   7
  -7  10  -2 672.165 60.1744   7
  -3  -7  -2 641.439 53.1759  10
  -3  -7   1 688.989 59.1038   2
  -3  -7   1 784.757 61.2670  10
  -3  -7   4 174.144 57.5716  10
  -3  -7   7-27.1839 45.0715  10
  -7  10   7-31.8016 39.1152   5
  -7  10  10 8.32905 44.2842   4
  -3  -7  10-69.8428 39.6722  10
  10  -3  16 78.1037 54.8593  17
  -8  10 -15-16.5979 47.2244   3
  -2  -8 -15-27.1626 55.4552   2
  -8  10 -12-59.8368 51.3754   8
  -8  10  -9-12.8222 46.7816   8
  -2  -8  -6 163.631 53.4638  19
  -8  10  -6 102.010 48.4462   5
  -8  10  -3 99.7171 37.1252   4
  -8  10  -3 33.2236 33.0580   7
  -2  -8  -3 101.915 31.7519  10
  -2  -8  -3 88.6798 46.1842   2
  -2  -8   0 608.315 55.7475   2
  -2  -8   0 540.539 53.8829  10
  -2  -8   3 1580.13 90.9830   6
  -2  -8   6 186.359 53.4286  10
  -8  10   6 105.553 44.7561   5
  -8  10   9 4.21248 48.5733   4
  -2  -8   9 39.6127 40.1504  10
  10  -2  12 48.8649 55.2560  18
  -2  -8  12 36.3392 37.2589  10
  10  -2  15 30.9277 59.2362  17
  -1  -9 -16 83.3429 50.4089   2
  -9  10 -13 4.07730 46.8091   8
  -9  10 -13 45.4528 52.3045   3
  -1  -9  -7 195.354 68.8190  19
  -9  10  -7 132.664 64.1512  15
  -1  -9  -4 42.8614 47.9071  19
  -9  10  -4-24.1438 49.2011  15
  -9  10  -4-4.02356 52.9846   5
  -9  10  -1 67.5303 42.3601   3
  -9  10  -1-34.6985 42.2224   4
  -9  10  -1 112.741 47.8693  16
  -9  10  -1 112.317 46.3247  15
  -9  10  -1 24.9520 55.4261   5
  -9  10   2 1126.21 84.9413   4
  -9  10   2 1005.09 70.3368   3
  -9  10   2 1112.58 87.0437   5
  -9  10   5 510.418 75.0460   4
  -1  -9   5 504.011 58.6774   6
  -9  10   5 489.480 62.3958   5
  -9  10   8-30.5905 51.5570   4
  -1  -9   8 32.1057 42.9731  10
  -9  10  11 7.33333 37.4726   4
  -1  -9  11-54.3381 39.7732  10
  10  -1  14 34.9099 53.6671  18
  10  -1  17 19.7045 37.9492  17
 -10  10 -14-4.70637 50.0436  15
 -10  10 -14-71.7028 44.4511   3
 -10  10 -11-56.8279 56.1338   3
 -10  10 -11 6.24602 57.7843  15
   0 -10  -8 101.389 63.9885  19
 -10  10  -8 18.8933 62.2351  15
   0 -10  -5 114.662 66.2704  19
 -10  10  -5 143.672 66.0983  15
 -10  10  -5 213.094 57.6085   5
 -10  10  -2-74.5224 50.2134   3
 -10  10  -2 33.5134 38.3058   4
 -10  10  -2-29.5922 53.0751  16
 -10  10  -2 30.5270 51.2696  15
 -10  10  -2-62.0148 59.7553   5
 -10  10   1 120.214 53.7381   4
 -10  10   1 163.828 57.7224  16
 -10  10   1 51.6768 40.9829   3
 -10  10   4 456.298 71.2274   4
   0 -10   4 453.019 68.0814   6
 -10  10   4 288.293 57.1083   5
 -10  10   7 80.3475 54.3659   4
   0 -10   7 3.92742 47.1867   6
 -10  10   7 106.530 42.1563   5
 -10  10  10-27.0521 42.0959   4
   0 -10  10 41.3362 42.2338  10
  10   0  13 40.5828 54.2980  18
  10   0  16-2.92248 41.3532  17
   1 -11 -15 8.07655 54.0467   2
 -11  10 -12-45.9181 58.0000  15
 -11  10 -12 24.1073 50.5902   3
 -11  10  -9 6.25942 60.3586   3
 -11  10  -9-61.1041 57.8272  15
   1 -11  -9 100.382 54.6725  19
   1 -11  -6 137.650 68.3398  19
 -11  10  -6 110.003 71.7129   3
 -11  10  -6 193.521 70.1389  15
 -11  10  -3-6.39737 38.4422   4
 -11  10  -3 47.7990 64.9348  16
 -11  10  -3-31.2683 65.1140  15
 -11  10  -3 124.840 58.3355   5
 -11  10  -3 58.4310 57.8083   3
 -11  10   0-50.4570 49.1401   4
 -11  10   0-49.6671 61.5402  16
 -11  10   0 49.5768 42.0369   3
 -11  10   0 8.99190 58.8147   5
 -11  10   3 158.659 60.6434   4
 -11  10   3 41.0812 45.4899   3
   1 -11   3 68.2111 66.6083   6
 -11  10   3 91.3989 56.0319   5
 -11  10   6 121.115 53.7404   4
 -11  10   6 30.4753 54.0948  12
   1 -11   6 67.6271 56.1178   6
 -11  10   9 16.3336 41.6297   4
   1 -11   9 75.3015 48.0368   6
   1 -11   9 27.4092 48.4463  10
   1 -11  12-8.40362 48.0238   6
   1 -11  12 3.80002 40.1806  10
  10   1  15-75.8619 42.9169  18
  10   1  15 35.7272 46.3635  17
 -12  10 -13 18.9304 48.6169  15
 -12  10 -13-9.94772 37.3987   3
 -12  10 -10 97.9661 60.4029  15
   2 -12  -7-16.6845 61.3033  19
 -12  10  -7 12.3340 62.6637   3
 -12  10  -4-88.1161 74.7461  16
 -12  10  -4-28.4451 70.2679  15
 -12  10  -4-63.4641 60.2208   3
 -12  10  -1 47.2052 46.9818   4
 -12  10  -1 113.876 74.4055  16
 -12  10  -1 112.863 65.3383   5
 -12  10  -1 118.153 51.6939   3
 -12  10   2 337.793 56.6635   3
 -12  10   2 404.613 67.7343   5
 -12  10   5 55.4808 55.3555   4
 -12  10   5-32.2100 55.3116  12
   2 -12   5 169.300 65.5997   6
 -12  10   8 61.7709 44.8764   4
   2 -12   8 4.80578 51.9859   6
   2 -12  11-35.7851 54.8950   6
   2 -12  11 4.11232 45.0115  10
  10   2  14 8.90776 40.2431  18
 -13  10 -14-16.4388 41.4812  16
 -13  10 -11 51.6362 62.3565  15
 -13  10 -11 24.1952 43.3041   3
   3 -13  -8 77.4934 65.4334  19
 -13  10  -8 83.2325 69.9244  15
 -13  10  -8 27.8064 56.5497   3
 -13  10  -5-21.3177 71.4027  16
 -13  10  -5 5.50859 57.0472   3
   3 -13  -5 52.7548 66.2605  19
 -13  10  -2-99.1046 78.2529  16
 -13  10  -2-51.5867 52.4773   3
 -13  10   1 78.2947 52.1979   4
 -13  10   1 130.967 64.6226  12
 -13  10   1 182.353 56.4061   3
 -13  10   4 62.6673 51.6061   4
 -13  10   4-11.6929 42.4568   3
 -13  10   4-13.9334 54.9071  12
 -13  10   7-8.02442 41.7709   4
 -13  10   7 27.1356 41.6132  12
   3 -13   7-83.1427 62.9184   6
   3 -13  10-34.2870 59.4231   6
   3 -13  10 4.43058 48.6097  10
 -14  10 -12 8.74634 52.6400  16
 -14  10 -12 22.8722 50.4231  15
 -14  10 -12-18.1842 35.9745   3
 -14  10  -9 86.5216 64.0225  16
 -14  10  -9 115.340 66.0253  15
 -14  10  -9-38.2698 52.8813   3
   4 -14  -9 80.5327 59.1409  19
 -14  10  -6 20.8911 67.1491  16
 -14  10  -6-7.18620 70.1397  15
   4 -14  -6 97.1789 61.2109  19
 -14  10  -6-90.7239 53.0224  12
 -14  10  -6-5.47342 52.1275   3
 -14  10  -3 7.37441 72.2016  16
 -14  10  -3 5.62617 61.7365  12
 -14  10  -3-78.7728 59.3751   3
 -14  10   0 64.5460 75.2551  16
 -14  10   0 16.2211 64.3171  12
 -14  10   0 9.52362 51.3747   3
 -14  10   3-52.9340 47.4464   3
 -14  10   3 9.36550 56.9204  12
   4 -14   3 84.0423 70.8105   6
 -14  10   6 3.97701 43.9452  12
   4 -14   6-61.8133 66.4836   6
   4 -14   9-4.62634 55.4680   6
   4 -14  12-25.8726 46.0492   6
 -15  10 -13 8.29148 35.3647  16
 -15  10 -10-45.9795 57.5314  16
 -15  10 -10-69.3837 58.3157  15
 -15  10 -10-58.6382 42.7565   3
 -15  10  -7-32.1411 67.6260  16
 -15  10  -7 47.1382 69.7389  15
 -15  10  -7-52.6556 60.0537   3
   5 -15  -7-10.4204 61.9734  19
 -15  10  -4-63.7826 70.8467  16
 -15  10  -1-7.23095 70.3664  16
 -15  10  -1 15.2609 55.8115  12
 -15  10  -1-44.2254 51.0256   3
 -15  10   2 4.19010 44.1922   3
 -15  10   2-32.8090 56.3064  12
   5 -15   2 40.4298 74.6689   6
 -15  10   5 10.5416 37.9377   3
   5 -15   5 155.065 68.5431   6
   5 -15   8 35.9115 55.7249   6
   5 -15  11 29.9184 47.4335   6
   5 -15  11-3.00200 35.6353  10
 -16  10 -11-17.8751 45.7457  16
 -16  10 -11-13.4420 25.0003   3
   6 -16  -8-50.4780 48.8972  19
 -16  10  -8 38.6692 64.2309  16
 -16  10  -8 5.57402 58.9385  15
 -16  10  -8 23.7956 46.3070   3
   6 -16  -5-65.0823 59.9120  19
 -16  10  -5-18.7109 42.7812  12
 -16  10  -5-54.0297 56.6346   3
 -16  10  -5 50.1899 68.6721  16
 -16  10  -2-90.7515 53.8678  12
 -16  10  -2 70.8362 53.6260   3
 -16  10   1 24.9972 45.0650   3
   6 -16   1 39.3358 74.2502   6
 -16  10   4 99.3639 38.9797   3
 -16  10   4 49.0415 47.9929  12
   6 -16   4 4.99152 62.9048   6
   6 -16   7 4.17184 50.3156   6
   6 -16  10-9.71172 42.9138   6
   6 -16  10 34.5878 34.2186  10
 -17  10  -9 51.7708 51.2377  16
 -17  10  -9 30.5436 31.2215   3
   7 -17  -6 15.5584 49.6847  19
 -17  10  -6 107.148 65.6228  16
 -17  10  -6-26.9573 46.7228   3
   7 -17  -3-74.8521 55.5359  19
 -17  10  -3 4.20851 49.3502   3
 -17  10  -3-7.35055 44.7651  12
 -17  10   0 58.5376 45.2865   3
 -17  10   0 43.2678 49.2716  12
   7 -17   0-80.4218 66.0859   6
 -17  10   3 58.0920 37.1793   3
 -17  10   3 96.8291 42.8417  12
   7 -17   3-27.6123 56.5093   6
   7 -17   6-11.2312 47.7359   6
   8 -18  -7-63.4850 32.4250  19
 -18  10  -7 9.77605 33.1928   3
   8 -18  -4-3.36802 43.0398  19
 -18  10  -4 102.097 46.1428   3
   8 -18  -4 15.8948 53.5360   6
 -18  10  -1-36.6674 41.1410   3
   8 -18  -1 29.2449 53.7367   6
 -18  10   2 5.91463 36.0289   3
   8 -18   2 75.4648 54.4206   6
   8 -18   5 45.3022 43.2011   6
   9 -19  -5 21.1824 30.4884  19
 -19  10  -5 14.9744 29.5350   3
   9 -19  -2 28.0543 39.7970  19
 -19  10  -2 70.4613 37.1834   3
  11 -19  -3 13.1712 30.6651  19
  11 -19   0-5.22224 34.3287  19
  11 -18  -4-38.6299 35.4984  19
 -18   7  -4 6.54930 41.5407   3
 -18   7  -1 61.7474 44.9517   3
  11 -18  -1-49.3604 51.0597   6
  11 -18   2-67.1669 53.0833   6
  11 -18   5-42.1817 41.9057   6
 -17   6  -8-18.6609 43.9462  16
  11 -17  -5 3.00373 35.9501  19
 -17   6  -5 77.7112 53.0444  16
 -17   6  -5-68.3721 49.1130   3
  11 -17  -5-83.2227 55.9609   6
 -17   6  -2-104.467 51.7050   3
  11 -17  -2 19.0456 58.1319   6
   6  11   1-54.4275 47.9242   7
  11 -17   1-42.8129 59.1739   6
   6  11   4-8.03132 48.5266   7
  11 -17   4 4.28803 53.2161   6
   6  11   7-49.7649 48.2517   7
  11 -17   7 32.9469 47.0043   6
 -16   5  -9-44.2833 47.0337  16
 -16   5  -6-87.8802 52.9485  16
 -16   5  -6-8.34660 48.7547   3
 -16   5  -3 5.26769 58.8867  16
   5  11  -3 38.0299 49.3500   7
 -16   5  -3 57.0386 55.9724   3
  11 -16  -3 5.41448 65.9483   6
   5  11   0 9.68837 54.6469   7
 -16   5   0 42.0776 52.1481   3
  11 -16   0 42.1100 64.8489   6
   5  11   3 136.028 61.6569   7
  11 -16   3 15.1393 63.1543   6
  11 -16   6-13.7133 54.0413   6
   5  11   9 35.0637 49.8392  18
  11 -16   9 26.3042 47.1635   6
   4  11 -10-18.4623 32.2498   8
 -15   4 -10-8.56611 42.1823  15
 -15   4 -10-25.1428 46.7341  16
 -15   4  -7-5.25035 56.0991  16
 -15   4  -7-68.3270 53.4264  15
   4  11  -1-60.3348 62.0049   7
 -15   4  -1 55.1887 53.8602   3
  11 -15  -1-65.8137 75.7522   6
   4  11   2 79.2992 65.5049   7
  11 -15   2 77.6263 69.8839   6
  11 -15   5 93.1669 64.5638   6
  11 -15   8 4.64241 56.5372   6
   4  11  11 3.34218 47.9251  18
  11 -15  11-96.8600 48.9267   6
   3  11 -11-58.5180 38.9835   8
 -14   3  -8 31.6395 55.0452  16
 -14   3  -8-21.7877 55.9579  15
   3  11  -8 32.5546 47.0179   7
 -14   3  -8 19.8036 57.4464   2
 -14   3  -5 22.4368 53.0832  16
   3  11  -5 5.24039 54.1241   7
 -14   3  -5-39.3221 56.1260  15
 -14   3  -5-61.4845 66.4886   2
 -14   3  -5 20.9786 50.8822   3
 -14   3  -2 81.1992 56.4422  16
   3  11  -2-47.0150 65.8381   7
 -14   3  -2 114.462 77.2918   2
 -14   3  -2-46.8887 55.2314   3
 -14   3   1 210.651 64.9193   3
   3  11   1 119.738 71.9340   7
  11 -14   1 44.7048 69.7656   6
  11 -14   4 134.320 68.0818   6
  11 -14   7 87.3004 63.2200   6
  11 -14  10 19.6541 59.6125   6
   3  11  13 77.2445 41.6645  18
   2  11 -12 3.45008 41.4471   8
   2  11  -9-9.13588 51.8655   7
 -13   2  -9-85.6840 58.0520  16
 -13   2  -9 33.0764 54.9219  15
 -13   2  -9 61.1105 59.0873   2
 -13   2  -6 38.1347 52.5327  16
   2  11  -6-38.4802 57.8298   7
 -13   2  -6-28.0716 52.6225  15
 -13   2  -6-18.8244 67.6899   2
 -13   2  -3 27.9390 57.1902  16
   2  11  -3 72.4940 68.8264   7
 -13   2  -3 178.720 60.7047   3
   2  11   0 182.794 78.7792   7
 -13   2   0 95.8696 60.1988   3
  11 -13   6 57.7284 59.3610   6
  11 -13   9-20.9671 61.3368   6
   2  11  12-7.79985 52.1961  18
  11 -13  12 31.1631 53.6944   6
   1  11 -13 40.3706 46.6539   8
   1  11 -10 42.7932 56.8971   7
 -12   1 -10-50.0344 56.1791  15
 -12   1 -10-25.8521 58.3174   2
 -12   1  -7-15.9770 49.5973  16
   1  11  -7 28.3023 62.2530   7
 -12   1  -7-66.4993 52.4496  15
 -12   1  -7 6.40579 72.5762   2
 -12   1  -4 78.9893 56.2463  16
   1  11  -4-18.6832 75.5512   7
 -12   1  -4-27.5542 53.9478  15
 -12   1  -4-12.2879 65.2955  14
 -12   1  -4-33.6866 51.0146   3
 -12   1  -4 31.0203 70.7531   2
 -12   1  -1 19.0864 75.0856   9
 -12   1  -1-27.9377 61.6235  16
   1  11  -1 48.8291 80.6654   7
 -12   1  -1 172.954 64.3295   3
 -12   1  -1-6.41595 79.9441  14
 -12   1  -1 116.852 74.7841   2
 -12   1   2-30.2977 75.4790   2
 -12   1   2 39.0689 74.7461  14
  11 -12   2-4.96463 62.7434   6
  11 -12   8 27.9168 62.2710   6
  11 -12  11-31.4488 61.4668   6
   1  11  14-6.06210 42.3983  18
   0  11 -14-64.1436 50.3920   8
   0  11 -11-14.3302 55.4416   7
 -11   0 -11 90.9054 56.0000   2
   0  11  -8 44.5809 59.3900   7
 -11   0  -8 30.8654 70.2599   2
 -11   0  -5 5.66809 57.9285   9
 -11   0  -5-93.9801 57.7713  16
   0  11  -5-109.099 80.7418   7
 -11   0  -5-56.1712 51.7631  15
 -11   0  -5 5.71454 62.2625  14
 -11   0  -5 69.1798 67.3278   2
 -11   0  -2-61.5420 69.2554   9
 -11   0  -2 5.03965 56.3287  16
   0  11  -2 47.8495 82.6827   7
 -11   0  -2 41.7521 75.6501  14
 -11   0  -2 59.4039 60.5694   3
 -11   0  -2-37.7940 68.7211   2
 -11   0   1 44.0579 70.5265   9
 -11   0   1 122.056 74.9087  14
 -11   0   1-10.3092 63.7532   2
 -11   0   4 80.8823 66.7185   9
 -11   0   4 43.7071 70.6720  14
  11 -11   4 154.631 63.8049   6
  11 -11  10 98.0434 65.4372   6
   0  11  13 43.9755 50.6402  18
  -1  11 -15 24.0681 44.9123   8
 -10  -1 -12-81.6026 54.0048   2
 -10  -1  -9-106.641 68.3453   2
  -1  11  -9-31.7057 60.1809   7
 -10  -1  -6 124.645 71.7107   2
 -10  -1  -6 117.964 59.0954   9
  -1  11  -6-5.74680 76.0268   7
 -10  -1  -6 154.914 64.2929  14
 -10  -1  -3 70.3836 62.5670   9
  -1  11  -3 222.407 85.8247   7
 -10  -1  -3 43.5320 69.3941  14
 -10  -1  -3 128.973 54.1155   3
 -10  -1  -3 160.304 68.4800   2
 -10  -1   0-5.66542 68.3610  14
 -10  -1   0 88.0471 61.0599   2
 -10  -1   0 78.6440 65.8974   9
 -10  -1   3-16.9377 64.8102   9
 -10  -1   3 45.4109 68.3269  14
 -10  -1   3 9.57084 58.9477   2
 -10  -1   3-5.75045 70.5682  10
 -10  -1   6 108.735 61.8305   9
 -10  -1   6 235.228 70.2205  14
  11 -10   6 283.087 62.6742   6
 -10  -1   6 287.534 69.6426  10
  11 -10   9 117.296 67.3152   6
  -1  11  12-60.8042 56.8956  18
  -2  11 -16 15.9749 43.9721   8
  -9  -2 -13 8.33919 50.8790   2
  -2  11 -13-44.5560 58.2889   8
  -9  -2 -10-67.7356 66.6083   2
  -2  11 -10-5.46167 59.0781   7
  -9  -2  -7 115.887 55.0035   9
  -9  -2  -7 217.811 71.7201   2
  -2  11  -7 130.409 74.4567   7
  -9  -2  -7 65.4797 55.3056  14
  -9  -2  -4 370.450 72.6241   2
  -2  11  -4 417.430 86.7567   7
  -9  -2  -4 347.765 70.2052  14
  -9  -2  -4 279.292 67.6334   9
  -9  -2  -1-15.7258 67.0944  14
  -2  11  -1 102.711 71.2094   7
  -9  -2  -1 113.335 55.8988   2
  -9  -2  -1 77.5223 54.7028  10
  -9  -2  -1-46.5559 65.8646   9
  -9  -2   2 367.562 73.8219  14
  -9  -2   2 230.710 62.3502   2
  -9  -2   2 264.160 74.4034  10
  -9  -2   2 425.214 72.7309   9
  -9  -2   5-47.8016 62.7893  14
  -9  -2   5 75.7177 71.4757  10
  -9  -2   5-5.27041 57.9582   9
  -9  -2   8 62.9699 55.7535  10
  11  -9  11 33.8388 65.1607  17
  -9  -2  11-47.1481 57.4751  11
  -2  11  14 85.6671 44.7133  18
  -3  11 -17 10.2740 35.9819   8
  -8  -3 -14-15.3331 45.6933   2
  -3  11 -14-36.2808 55.2372   8
  -3  11 -11 46.2846 57.2176   7
  -8  -3 -11-57.2148 63.3443   2
  -3  11  -8 47.1008 66.7810   7
  -8  -3  -8 99.9207 71.0769   2
  -3  11  -5 932.626 93.5881   7
  -8  -3  -5 900.789 86.0160   2
  -8  -3  -5 670.030 79.5751  14
  -8  -3  -5 867.749 79.8897   9
  -8  -3  -2 38.1640 52.2803   2
  -3  11  -2 90.5070 66.4923   7
  -8  -3  -2 101.937 47.3953  10
  -8  -3   1 1099.49 82.3006   2
  -8  -3   1 1121.87 91.1764  10
  -8  -3   4 1049.70 87.2399   2
  -8  -3   4 1007.66 100.732  10
  -8  -3   4 898.105 84.4007   9
  -8  -3   7 13.8217 46.6881   9
  -8  -3   7 4.62638 49.4177  14
  -8  -3   7 27.6313 57.5343  10
  -8  -3  10-70.5719 58.2728  11
  11  -8  10 21.9486 59.6257  17
  -8  -3  10 46.0705 50.8517  10
  -3  11  13 27.0270 47.4378  18
  11  -8  13 59.2896 66.3097  17
  -8  -3  13 108.264 51.2477  11
  -4  11 -15-7.80380 50.2760   8
  -7  -4 -15-24.0793 43.2451   2
  -7  -4 -12 46.7304 61.5313   2
  -4  11  -9 89.8148 66.3736   7
  -4  11  -6 647.825 82.0098   7
  -7  -4  -6 674.621 82.9671   2
  -7  -4  -3 82.5250 48.9276   2
  -4  11  -3 37.6463 57.4362   7
  -7  -4  -3 11.4493 39.6520  10
  -4  11   0 686.086 76.2784   7
  -7  -4   0 520.666 64.6261  10
  -7  -4   0 521.501 59.1113   2
  -7  -4   3 1515.16 97.5162   2
  -7  -4   3 1357.79 104.210  10
  -7  -4   6 50.5884 57.6596  10
  -7  -4   6 113.925 47.3223   9
  -7  -4   9 15.4517 52.6241  11
  -7  -4   9-5.19731 48.2361  10
  -7  -4  12 88.4411 54.6365  11
  11  -7  15-13.1062 57.3425  17
  -5  11 -16-30.6606 46.5417   8
  -5  11 -13 44.1569 55.9636   8
  -6  -5 -13 14.3820 55.8689   2
  -5  11 -10 30.3613 59.3541   7
  -6  -5 -10 65.7436 69.2595   2
  -5  11  -7 122.810 59.5333   7
  -6  -5  -7 189.482 65.7799   2
  -5  11  -4 46.4115 57.2775   7
  -6  -5  -4-36.1712 48.7565   2
  -6  -5  -1-30.4445 46.8363   2
  -6  -5  -1 10.5616 38.4457  10
  -6  -5   2 495.817 60.9035   2
  -6  -5   2 286.506 63.0956  10
  -6  -5   5 23.9569 58.0202  10
  -6  -5   8 4.70015 48.6738  10
  11  -6  11-47.3325 58.5126  17
  -6  -5  11 30.6305 43.4693  10
  11  -6  14-109.868 62.2031  17
  -6  11 -14-30.1246 48.9728   8
  -5  -6 -14 8.86220 52.2786   2
  -6  11 -11 61.4163 60.7782   8
  -5  -6 -11 33.3408 69.8738   2
  -6  11  -8 98.6088 59.4396   7
  -5  -6  -8 78.8065 65.5254   2
  -6  11  -5 84.1943 52.0179   7
  -5  -6  -5 53.6018 50.6619   2
  -5  -6  -2 38.1495 41.5085   2
  -6  11  -2-16.3337 50.1188   7
  -5  -6  -2 39.2505 37.3130  10
  -6  11   1 113.912 51.0490   7
  -5  -6   1-33.1974 48.9795  10
  -5  -6   1 16.7619 45.5134   2
  -5  -6   4-43.6498 55.6786  10
  -5  -6   7-8.82747 47.8467  10
  11  -5  13-50.4989 62.1158  17
  11  -5  16 14.2117 48.9704  17
  -7  11 -15-11.3490 46.6019   8
  -4  -7 -15-15.8460 48.8006   2
  -4  -7 -12 50.1251 68.8872   2
  -7  11  -9-9.42833 54.4658   7
  -4  -7  -6 72.4240 39.6624  19
  -7  11  -6 39.9366 47.6916   7
  -4  -7  -6 187.336 64.0351   2
  -7  11  -3 82.0117 44.6335   7
  -4  -7  -3 58.2228 43.4839   2
  -4  -7  -3 12.5934 33.4116  10
  -4  -7   0-26.5507 42.4673   2
  -7  11   0 34.8498 44.9027   7
  -4  -7   0 31.0681 39.8852  10
  -4  -7   3 16.5466 57.3575  10
  -4  -7   6-39.2537 50.0873  10
  -4  -7   9 4.15804 40.2176  10
  -4  -7  12 3.62616 37.0491  10
  11  -4  15-3.98605 54.1900  17
  -8  11 -16-10.5323 34.9033   3
  -8  11 -13 12.7344 47.5522   8
  -3  -8 -13-21.6449 63.9707   2
  -8  11 -10 64.3895 51.2547   8
  -3  -8 -10 121.011 80.9753   2
  -3  -8  -7 50.1658 49.9894  19
  -8  11  -7 16.2042 45.9116   7
  -3  -8  -7 43.6213 66.1606   2
  -3  -8  -4 240.748 45.2621  19
  -8  11  -4 166.629 43.4685   7
  -3  -8  -4 255.217 55.1968   2
  -3  -8  -1-10.2656 41.6733   2
  -3  -8  -1-3.34673 36.0148  10
  -3  -8   2 308.532 58.4244  10
  -3  -8   5 115.085 57.1231  10
  -8  11   5 122.518 53.1591   5
  -8  11   8-56.9919 55.8062   4
  -3  -8   8 8.51799 44.1116  10
  -8  11  11 3.83311 38.9586   4
  -3  -8  11 46.6704 41.1330  10
  11  -3  14 8.82062 55.5394  17
  -9  11 -14-22.0819 49.1369   3
  -2  -9 -14 9.28577 56.3258   2
  -2  -9 -11 25.6047 79.4465   2
  -2  -9  -8 34.9645 50.4033  19
  -2  -9  -5 289.077 56.9432  19
  -9  11  -5 130.627 54.9733   5
  -9  11  -2 34.3025 40.7239   4
  -2  -9  -2-17.9966 44.5922   2
  -2  -9  -2 36.6389 36.6362  10
  -9  11  -2 26.5324 58.7140   5
  -9  11   1 335.367 63.4817   4
  -2  -9   1 364.904 58.1335  10
  -9  11   1 348.606 71.2787   5
  -9  11   1 266.383 50.6341   3
  -9  11   4 309.779 74.1959   4
  -2  -9   4 501.953 70.0637  10
  -9  11   4 396.003 63.5976   5
  -9  11   7 18.8926 53.8672   4
  -2  -9   7 72.4585 44.6095  10
  -9  11   7-20.1244 36.2745   5
  -9  11  10-8.15051 42.6498   4
  -2  -9  10 24.6629 42.9063  10
  11  -2  13-59.7929 57.2288  17
  11  -2  16-13.4373 38.5152  17
  -1 -10 -15 33.5107 51.2493   2
 -10  11 -15-49.8031 36.7462   3
  -1 -10 -12-5.89411 72.8768   2
 -10  11 -12-5.33352 56.6829   3
  -1 -10  -6 152.989 64.2847  19
 -10  11  -6 126.813 51.8520   5
 -10  11  -3 120.851 61.7760   3
  -1 -10  -3 247.250 51.6911   2
 -10  11  -3 122.708 58.3019   5
 -10  11   0 59.5080 49.6888   4
  -1 -10   0-16.4858 46.8999  10
 -10  11   0 85.0150 62.1965   5
 -10  11   0-47.5852 45.1246   3
 -10  11   3 358.696 72.3983   4
  -1 -10   3 388.389 66.5416   6
 -10  11   3 302.650 65.7670   5
 -10  11   6-24.5151 57.3699   4
 -10  11   6 8.07282 46.4368  12
  -1 -10   6 77.3616 50.5153  10
 -10  11   6-3.69148 39.6285   5
 -10  11   9 20.5025 41.8980   4
  -1 -10   9 4.36021 44.3072  10
 -10  11  12 2.94765 33.3198   4
  -1 -10  12-7.15628 37.7379  10
  11  -1  15 18.3968 42.0095  17
   0 -11 -13 25.2307 63.0120   2
 -11  11 -13 81.9839 47.9166   3
 -11  11 -10 71.4798 55.3122  15
 -11  11  -7 121.437 72.5566   3
   0 -11  -7 120.674 63.6639  19
 -11  11  -4 91.7341 63.7135   3
   0 -11  -4 14.5912 62.1973  19
 -11  11  -4 35.7201 64.1353  16
 -11  11  -4 62.5043 65.3126  15
 -11  11  -4 185.472 56.8783   5
 -11  11  -1 41.4704 44.8322   4
 -11  11  -1 33.2120 58.2930  16
 -11  11  -1 82.1763 59.9823   5
 -11  11  -1 151.395 54.3424   3
 -11  11   2 17.6774 56.3845   4
 -11  11   2 47.4392 41.5736   3
 -11  11   2 109.241 57.5768   5
 -11  11   5 65.9747 57.0594   4
 -11  11   5-4.25486 50.4043  12
   0 -11   5-34.2210 51.6936   6
 -11  11   5 28.0660 44.9170   5
 -11  11   8 12.9150 45.0537   4
   0 -11   8-4.55237 49.5877  10
 -11  11  11-3.22729 35.1635   4
   0 -11  11-49.0374 44.3056  10
 -12  11 -14 3.07703 37.4905  16
 -12  11 -14 90.5099 34.0402   3
   1 -12 -14-49.0105 53.0533   2
 -12  11 -11 32.0243 55.5696  15
 -12  11 -11 4.75369 51.7843   3
   1 -12  -8 11.0084 56.6988  19
 -12  11  -8-32.2125 62.1252  15
 -12  11  -8 88.3939 64.5117   3
   1 -12  -5 16.4087 63.3513  19
 -12  11  -5 59.6594 67.1927  16
 -12  11  -5 41.8882 65.4573  15
 -12  11  -5 78.8607 67.0461   3
 -12  11  -2 118.630 44.7944   4
 -12  11  -2 70.5599 72.6020  16
 -12  11  -2 78.1492 63.0366   5
 -12  11  -2 104.489 58.7298   3
 -12  11   1 379.626 64.1681   4
 -12  11   1 240.614 52.3700   3
 -12  11   1 256.032 67.3001   5
 -12  11   4 28.8071 52.9486   4
 -12  11   4-54.2982 53.9527  12
   1 -12   4 69.8576 61.3720   6
 -12  11   4 142.882 51.9386   5
 -12  11   7-4.50055 46.4826   4
 -12  11   7-3.87973 40.7086  12
   1 -12   7-4.54815 48.2140   6
 -12  11  10 26.0501 36.9724   4
   1 -12  10-12.4851 47.0433   6
   1 -12  10-17.5452 48.0078  10
 -13  11 -12 16.9250 50.1240  16
 -13  11 -12-31.4375 49.3888  15
 -13  11 -12 29.9172 37.7440   3
   2 -13 -12 8.82959 58.5186   2
 -13  11  -9 34.9479 59.8376  16
 -13  11  -9 73.3767 58.9643  15
 -13  11  -9-122.285 59.2915   3
   2 -13  -6-5.51847 56.0806  19
 -13  11  -6-33.8936 65.7703  16
 -13  11  -6-70.9934 65.6756  15
 -13  11  -6 5.91626 59.9559   3
 -13  11  -3 179.621 75.4438  16
 -13  11  -3 24.9829 54.5041   3
 -13  11   0 207.641 52.7659   4
 -13  11   0 155.570 76.5164  16
 -13  11   0 111.729 55.4716   3
 -13  11   3 69.8970 55.4824   4
 -13  11   3 105.615 58.9677  12
 -13  11   3 51.4736 42.4742   3
 -13  11   6-26.0021 44.5450   4
 -13  11   6-36.2421 45.6463  12
   2 -13   6-73.3314 61.5824   6
 -13  11   9 13.4908 37.0027   4
   2 -13   9 35.1496 53.0956   6
   2 -13   9-26.8592 48.9961  10
 -14  11 -13 5.91290 37.5014  16
 -14  11 -13 21.2386 27.2282   3
 -14  11 -10-56.3696 57.1476  16
 -14  11 -10 37.9873 56.6467  15
 -14  11 -10-12.1740 46.0776   3
   3 -14 -10-17.4044 52.7873   2
 -14  11  -7-26.5260 65.4955  15
 -14  11  -7 17.5775 47.7514  12
   3 -14  -4 5.90228 60.6330  19
 -14  11  -4-87.9784 74.0840  16
 -14  11  -4-55.5981 59.0876  12
 -14  11  -4 105.599 57.5130   3
 -14  11  -1 103.739 77.5725  16
 -14  11  -1 103.117 63.2679  12
 -14  11  -1-4.89974 53.6641   3
 -14  11   2 43.1331 50.5936   4
 -14  11   2 14.9931 57.6346  12
 -14  11   2 45.8287 45.7301   3
   3 -14   2 50.0952 71.1094   6
 -14  11   5 69.1316 50.1366   4
 -14  11   5-8.31282 45.6047  12
   3 -14   5-5.16893 62.7102   6
   3 -14   8 4.51730 53.9452   6
   3 -14  11 58.9993 43.1254  10
 -15  11 -11 11.7363 45.9645  16
 -15  11 -11-11.5904 35.0158   3
   4 -15  -8 4.69371 58.2516  19
 -15  11  -8 11.3839 62.4471  16
 -15  11  -8 29.2414 61.0455  15
 -15  11  -8-4.69792 53.1056   3
 -15  11  -5 9.67386 53.4427  12
 -15  11  -2-74.3956 75.1758  16
 -15  11  -2 48.7749 59.1742  12
 -15  11  -2 25.3894 52.3053   3
 -15  11   1-34.3208 56.2850  12
 -15  11   1-17.0530 44.5039   3
   4 -15   1 16.6274 68.0179   6
 -15  11   4 3.58237 37.6881   3
   4 -15   4 34.7947 59.2419   6
 -15  11   7 8.92236 34.6557  12
   4 -15   7 12.9876 50.7611   6
   4 -15  10-10.5260 44.7411   6
   4 -15  10 40.6308 40.3576  10
 -16  11  -9 108.290 57.7853  16
 -16  11  -9 46.4973 40.7546   3
   5 -16  -6-4.71563 58.9578  19
 -16  11  -6-40.6706 62.9854  16
 -16  11  -6-9.62280 55.4727   3
 -16  11  -3-87.5886 73.7744  16
 -16  11  -3-71.0180 51.7636  12
 -16  11  -3-23.9617 54.3364   3
 -16  11   0 22.7654 53.3861  12
 -16  11   0-25.1230 43.2475   3
   5 -16   0-26.9443 67.4951   6
 -16  11   3-3.52033 38.0732   3
 -16  11   3 11.6865 47.6269  12
   5 -16   3 74.5777 58.8054   6
   5 -16   6 20.8062 51.6481   6
   5 -16   9 13.6518 44.1452   6
   5 -16   9 58.2106 39.9349  10
 -17  11 -10 19.9858 39.0012  16
   6 -17  -7-38.2764 47.0969  19
 -17  11  -7-79.9316 57.9266  16
 -17  11  -7 17.2777 42.4975   3
   6 -17  -4 4.47720 56.6864  19
 -17  11  -4-4.19174 50.4585   3
 -17  11  -4 29.6709 40.6129  12
 -17  11  -1 31.3307 44.2804   3
 -17  11  -1 19.3974 46.1530  12
   6 -17  -1 29.8369 61.3783   6
 -17  11   2 36.1276 36.7117   3
 -17  11   2-32.1168 43.9600  12
   6 -17   2 25.8575 51.8767   6
   6 -17   5-11.4537 48.6819   6
   6 -17   8-30.1279 37.8192  10
 -18  11  -8 7.72578 24.9716   3
   7 -18  -5-77.3720 45.3973  19
 -18  11  -5 3.20244 40.9960   3
   7 -18  -5-35.7371 48.9747   6
   7 -18  -2-8.11821 53.3647  19
 -18  11  -2 3.40509 42.6479   3
 -18  11  -2 32.3118 40.7274  12
   7 -18  -2-44.4239 54.2213   6
 -18  11   1 23.2004 36.0620   3
 -18  11   1-8.84843 39.8538  12
   7 -18   1 42.0798 51.1192   6
   7 -18   4 9.99804 44.8874   6
   8 -19  -3-10.9187 37.5711  19
 -19  11  -3-25.0395 35.4374   3
   8 -19   0 27.4489 42.1714  19
 -19  11   0 24.8701 34.5465   3
  12 -18  -3-14.8457 32.4801  19
  12 -18   0 23.9461 45.7185   6
   6  12   3-17.6086 39.9143   7
  12 -18   3-45.0006 41.2865   6
   6  12   6-14.5406 34.9801  18
   6  12   6-36.3036 37.7847   7
 -17   5  -4 19.6144 48.0546   3
   5  12  -1 77.2329 48.9865   7
  12 -17  -1-29.8554 54.2936   6
   5  12   2-62.4387 52.1799   7
  12 -17   2-54.6010 54.8948   6
   5  12   5-42.9366 52.4080   7
  12 -17   5 71.4854 48.8087   6
   5  12   8 5.60901 40.5371  18
   5  12   8 58.2804 44.9952   7
   4  12  -5-21.3386 41.9718   7
 -16   4  -5 66.8128 52.1196  16
 -16   4  -5 69.8227 50.3219   3
   4  12  -2-32.5244 56.8021   7
 -16   4  -2 28.7815 55.7750   3
  12 -16  -2 19.8718 61.3107   6
   4  12   1 5.01193 59.2514   7
  12 -16   1 14.9627 59.9184   6
   4  12   4 54.4760 60.9217   7
  12 -16   4 54.1743 52.5294   6
  12 -16   7 8.47221 52.7669   6
   4  12  10-33.8582 41.8862  18
   3  12  -9 51.0414 37.1424   7
   3  12  -6-24.9043 50.3557   7
 -15   3  -6 24.6519 52.7951  16
 -15   3  -6-39.6876 67.3001   2
 -15   3  -3 37.9768 71.8796   2
  12 -15   0-35.9491 60.2290   6
  12 -15   3 30.3896 62.6343   6
  12 -15   6-42.3909 58.9061   6
  12 -15   9-13.2368 52.7983   6
   3  12  12-14.6386 36.3007  18
   2  12 -10-68.7362 42.8929   7
   2  12  -7 23.2249 54.2436   7
 -14   2  -7 134.713 57.3871  16
 -14   2  -7-15.5419 50.5728  15
 -14   2  -7-39.3594 65.7964   2
 -14   2  -4 44.0163 52.5878  16
   2  12  -4 64.7631 66.1241   7
 -14   2  -4 18.9399 70.0969   2
 -14   2  -1-6.65706 74.0896   2
   2  12  -1-6.14712 69.0453   7
 -14   2  -1 124.039 56.0574   3
  12 -14   2 147.484 64.2725   6
  12 -14   5 79.9376 57.9200   6
  12 -14   8 4.87261 58.8825   6
   2  12  11-18.3178 51.4167  18
  12 -14  11-60.6799 50.8733   6
   1  12 -14-49.8281 29.9730   8
   1  12  -8-28.6540 57.8243   7
 -13   1  -8 62.7348 63.7450   2
 -13   1  -5 21.5786 51.2198  16
   1  12  -5 12.1882 64.9329   7
 -13   1  -5 25.0276 70.4144   2
 -13   1  -2 22.4622 55.3368  16
   1  12  -2 106.603 76.5417   7
 -13   1  -2 103.846 56.7301   3
 -13   1  -2-6.09964 70.0480   2
 -13   1   1 12.4036 74.9477   2
   1  12   1 25.0380 76.0870   7
  12 -13   7-55.8772 58.7244   6
  12 -13  10-4.86175 57.5923   6
   1  12  13 42.8994 40.4991  18
   0  12 -12-8.26391 53.5105   8
 -12   0  -9-11.4956 64.6830   2
   0  12  -6-83.5481 67.3922   7
 -12   0  -6-102.725 71.1815   2
   0  12  -3-50.3543 78.1396   7
 -12   0  -3 136.180 53.7723   3
 -12   0  -3 6.39355 70.6679  14
 -12   0   0-20.2637 75.0150   9
   0  12   0 107.532 81.5315   7
 -12   0   0 135.398 85.5918  14
 -12   0   3 26.5709 70.4243  14
  12 -12   9 5.49794 61.8701   6
   0  12  12-58.2590 51.1067  18
  -1  12 -13 24.6220 51.4054   8
  -1  12 -10 36.2430 60.3353   7
 -11  -1 -10 15.9566 59.9970   2
  -1  12  -7-41.1453 64.1941   7
 -11  -1  -7-71.0892 58.5703  14
 -11  -1  -7 43.1256 69.4984   2
 -11  -1  -4 122.520 66.6068   9
  -1  12  -4 6.17679 79.8868   7
 -11  -1  -4 89.4141 65.7457  14
 -11  -1  -4 11.2607 69.0002   2
 -11  -1  -1 248.123 77.9671   9
  -1  12  -1 285.360 96.2428   7
 -11  -1  -1 136.069 83.1670  14
 -11  -1  -1 332.555 75.0090   2
 -11  -1   2 74.0430 68.2826   9
 -11  -1   2 258.450 79.9189  14
 -11  -1   2 40.4863 61.3974   2
 -11  -1   5 66.9620 58.7280   9
 -11  -1   5 30.4752 62.6402  14
  -2  12 -14 15.4391 51.2473   8
  -2  12 -11-29.4163 60.3929   7
 -10  -2 -11 14.7961 57.3466   2
 -10  -2  -8-29.7805 66.4243   2
  -2  12  -8-16.9344 62.5187   7
 -10  -2  -5 70.1635 56.7358   9
  -2  12  -5 6.15213 81.3545   7
 -10  -2  -5 117.335 61.3205  14
 -10  -2  -5 163.211 65.8340   2
  -2  12  -2 640.342 95.9767   7
 -10  -2  -2 491.776 87.9438  14
 -10  -2  -2 491.370 73.6734   2
 -10  -2  -2 491.930 79.4734   9
 -10  -2   1 12.1700 77.0000  14
 -10  -2   1 159.948 61.0893   2
 -10  -2   1 122.670 72.7605   9
 -10  -2   4 34.5668 59.1883   9
 -10  -2   4-20.5113 60.9956   2
 -10  -2   4 46.2469 61.5968  14
 -10  -2   4 31.3298 63.6743  10
 -10  -2   7-25.7456 50.2656  14
  -2  12  13-73.5783 44.8342  18
  -3  12 -15 49.4230 44.9681   8
  -3  12 -12-39.2769 57.4504   8
  -9  -3 -12-4.52299 54.0183   2
  -9  -3  -9 63.5072 64.8791   2
  -3  12  -9 81.5670 58.8654   7
  -9  -3  -6 41.0183 51.8234   9
  -9  -3  -6 16.2791 61.7593   2
  -3  12  -6 94.9136 73.0461   7
  -9  -3  -6-5.14044 57.7280  14
  -3  12  -3 432.325 84.2898   7
  -9  -3  -3 265.813 71.3767  14
  -9  -3  -3 227.578 64.1491   2
  -9  -3  -3 268.368 66.1942   9
  -3  12   0 148.947 78.7396   7
  -9  -3   0 99.0323 57.4712   2
  -9  -3   0-43.9387 57.2716  10
  -9  -3   0 70.3586 64.5286   9
  -9  -3   3 203.268 70.9669  14
  -9  -3   3 77.9506 57.5551   2
  -9  -3   3 198.387 69.7477  10
  -9  -3   3 119.472 60.0797   9
  -9  -3   6-85.9860 51.4309   9
  -9  -3   6-35.4912 52.5405  14
  -9  -3   6-23.7867 60.2885  10
  -9  -3   9-53.9402 57.0698  10
  -3  12  12-75.3419 50.6361  18
  -4  12 -16 13.9144 38.5878   8
  -4  12 -13 54.5470 53.8468   8
  -8  -4 -13-46.0850 49.0202   2
  -4  12 -10 5.22883 57.3667   7
  -8  -4 -10-32.6282 64.2891   2
  -4  12  -7 10.4039 63.5944   7
  -8  -4  -7-4.87070 52.5423  14
  -8  -4  -4 81.9419 57.8843   2
  -4  12  -4 32.5572 68.8586   7
  -4  12  -1 85.8991 69.4282   7
  -8  -4  -1 24.1222 50.1997   2
  -8  -4  -1 47.8601 49.2117  10
  -8  -4   2 291.571 61.0255   2
  -8  -4   2 311.808 73.1035  10
  -8  -4   5 47.6636 62.0373  10
  -8  -4   5 22.7080 47.4198   9
  -8  -4  11-74.2425 45.7858  10
  -5  12 -14-12.0520 51.2365   8
  -7  -5 -14-49.2410 47.3695   2
  -7  -5 -11 95.9963 68.4478   2
  -5  12  -8-20.7508 63.5456   7
  -7  -5  -5-4.56735 56.6915   2
  -5  12  -5 65.6132 61.7106   7
  -7  -5  -2 147.198 52.9079   2
  -5  12  -2 209.811 64.9750   7
  -7  -5  -2 153.553 49.4879  10
  -7  -5   1-11.8722 53.1695   2
  -7  -5   1 44.2743 54.9825  10
  -7  -5   4 41.2444 59.4651   2
  -7  -5   4 36.3011 62.4390  10
  -7  -5   7 61.9306 43.0553  14
  -7  -5   7 77.3811 51.7500  10
  -7  -5  10-41.3569 48.7364  10
  -6  12 -15-37.5162 45.6472   8
  -6  -6 -15 13.2972 44.2086   2
  -6  12 -12 4.77715 53.1513   8
  -6  -6 -12 20.7322 63.7264   2
  -6  12  -9 30.5129 59.7552   7
  -6  -6  -9 5.66826 69.0340   2
  -6  12  -6-62.2021 57.4847   7
  -6  -6  -6 34.7077 58.7388   2
  -6  -6  -3 186.721 52.9720   2
  -6  12  -3 115.768 62.6280   7
  -6  12   0 527.181 73.9669   7
  -6  -6   0 465.797 60.9629  10
  -6  -6   0 483.253 63.7564   2
  -6  -6   3 43.2960 59.7233  10
  -6  -6   6-30.1869 51.9745  10
  -6  12  12 7.49132 41.8661   4
  12  -6  15-89.1660 49.1181  17
  -7  12 -16 43.8358 37.0893   3
  -7  12 -13-51.0604 47.9967   8
  -5  -7 -13 29.0129 56.3468   2
  -7  12 -10-29.1917 52.0982   8
  -5  -7 -10 29.2088 73.9616   2
  -7  12  -7-67.5581 60.0215   7
  -5  -7  -7-15.7881 63.7423   2
  -7  12  -4 4.44164 52.3032   7
  -5  -7  -4 58.1658 55.8442   2
  -5  -7  -1 890.576 71.5911   2
  -7  12  -1 758.491 72.3921   7
  -7  12   2 198.314 56.4030   7
  -5  -7   2 297.748 61.1862  10
  -5  -7   5-42.6019 55.6376  10
  -5  -7  11 16.7612 43.5133  10
  -8  12 -14-7.07085 42.7242   8
  -4  -8 -14 34.2379 54.2813   2
  -4  -8 -11 29.3599 75.4015   2
  -8  12  -8-22.1772 48.5524   7
  -4  -8  -5 35.7242 36.7129  19
  -8  12  -5-57.5611 44.9950   7
  -4  -8  -5-32.4365 56.3246   2
  -8  12  -2 283.415 51.6607   4
  -4  -8  -2 388.952 59.6097   2
  -8  12  -2 282.705 49.9222   7
  -4  -8  -2 256.312 46.2479  10
  -4  -8   1 33.1398 54.0233  10
  -4  -8   4 140.327 59.6553  10
  -4  -8   7 27.4945 46.1755  10
  -8  12   7-7.53106 38.2626   5
  -8  12  10 143.072 50.5167   4
  -4  -8  10 45.8968 45.2392  10
  -3  -9 -15 42.0353 49.8600   2
  -9  12 -15 21.3644 40.5350   3
  -3  -9 -12 32.9386 68.6435   2
  -3  -9  -9 62.5654 75.0484   2
  -3  -9  -6 67.8501 50.6399  19
  -9  12  -6 3.74760 41.2355   7
  -3  -9  -6 111.839 61.2071   2
  -9  12  -6 13.2278 51.7171   5
  -3  -9  -3 20.6696 39.8087  19
  -3  -9  -3 4.23232 52.1402   2
  -9  12  -3 47.1706 55.6561   5
  -9  12   0-12.9072 48.6336   3
  -9  12   0 39.6851 53.6999   4
  -3  -9   0-20.3593 47.6432  10
  -9  12   3-80.9807 70.2706   4
  -3  -9   3 55.9469 58.1812  10
  -9  12   3 32.8129 60.6020   5
  -9  12   6-21.4065 62.2362   4
  -3  -9   6 18.8631 48.8502  10
  -9  12   6 76.3446 45.6386   5
  -9  12   9 9.11726 48.0801   4
  -3  -9   9-25.8778 44.3075  10
  -9  12  12-21.5504 33.3728   4
  -3  -9  12 24.3478 36.0199  10
 -10  12 -13-57.9315 52.7993   3
  -2 -10 -13 14.1046 58.5730   2
  -2 -10 -10-136.534 80.2535   2
  -2 -10  -7-4.32774 48.3713  19
  -2 -10  -4 68.0884 48.8405  19
  -2 -10  -4 153.711 54.7445   2
 -10  12  -4 107.519 57.1749   5
 -10  12  -1-82.3077 54.3945   3
 -10  12  -1-47.7647 48.5761   4
  -2 -10  -1 44.6713 46.3220  10
 -10  12  -1-10.1607 63.8673   5
 -10  12   2 29.6413 61.3774   4
  -2 -10   2 187.872 60.5818  10
 -10  12   2 9.86320 62.9459   5
 -10  12   5 31.8923 60.2524   4
  -2 -10   5 136.071 53.8565  10
 -10  12   5 16.3892 43.4816   5
 -10  12   8-9.28674 50.7081   4
  -2 -10   8 59.7698 48.6232  10
 -10  12  11 77.5600 37.4807   4
  -2 -10  11 22.8704 40.2472  10
  -1 -11 -14 66.0310 50.6380   2
 -11  12 -14-11.7712 37.0622   3
 -11  12 -11 16.2179 60.0275   3
  -1 -11 -11 78.3225 69.9593   2
 -11  12  -8-6.94036 67.5370   3
  -1 -11  -8 37.2706 49.6377  19
  -1 -11  -8-35.9008 71.5971   2
 -11  12  -5-85.5690 70.6850   3
  -1 -11  -5-36.6486 54.5245  19
 -11  12  -2 40.9712 42.6702   4
 -11  12  -2 48.5794 60.1820   5
 -11  12  -2-40.8124 57.5436   3
 -11  12   1 26.2782 53.1417   4
  -1 -11   1 14.6169 56.0600  10
 -11  12   1 19.3305 42.0230   3
 -11  12   1 69.2356 64.3778   5
 -11  12   4-41.6554 59.9022   4
  -1 -11   4 85.7621 53.7519  10
 -11  12   4-60.5730 49.3450   5
 -11  12   7-32.4736 50.1704   4
 -11  12   7 14.3818 38.7911   5
  -1 -11   7-57.6660 52.8496  10
 -11  12  10 61.9283 44.0609   4
  -1 -11  10 38.2200 46.6273  10
   0 -12 -12 138.750 59.5352   2
 -12  12 -12-23.8629 46.4588   3
   0 -12  -9 5.68482 67.4791   2
   0 -12  -6-9.80901 56.3013   2
   0 -12  -6 37.1077 58.2975  19
 -12  12  -6 13.1051 65.2828   3
   0 -12  -3-4.98344 56.9619  19
 -12  12  -3 50.1307 61.9759   3
 -12  12   0 117.560 51.8637   4
   0 -12   0 99.5516 59.6866  10
 -12  12   0 99.3354 46.8428   3
 -12  12   3 24.4301 55.1147   4
 -12  12   6-14.3082 49.2606   4
 -12  12   6-40.1576 43.5331  12
   0 -12   6 54.4153 53.2341  10
 -12  12   9 49.1721 43.9860   4
   0 -12   9-13.5566 50.3974  10
 -13  12 -13 15.4997 33.6290   3
 -13  12 -10 18.6803 51.9878  16
 -13  12 -10 44.6776 51.4376  15
   1 -13 -10 108.525 62.4661   2
 -13  12 -10 37.4622 52.9623   3
 -13  12  -7-66.9517 59.9877  15
 -13  12  -4-6.62384 63.2884  16
 -13  12  -4-62.1765 58.5430   3
 -13  12  -1 125.680 46.6045   4
 -13  12  -1 71.5929 68.7374  16
 -13  12  -1 27.4311 49.9294   3
 -13  12  -1 199.277 68.8050   5
 -13  12   2 94.8663 53.9613   4
 -13  12   2 4.93917 56.0944  12
 -13  12   2-4.20961 44.6426   3
   1 -13   2 72.7393 65.3226   6
 -13  12   5 52.4670 51.8524   4
 -13  12   5-108.864 47.1428  12
   1 -13   5-54.1978 52.2031   6
   1 -13   5-5.30845 58.9443  10
 -13  12   8 7.48987 41.9549   4
   1 -13   8-35.8437 44.8199   6
   1 -13   8-4.57739 50.8117  10
   1 -13  11 25.3241 42.0746  10
 -14  12 -11-40.8398 43.1832  16
   2 -14 -11 3.57230 46.5892   2
 -14  12 -11-46.9214 43.0470   3
   2 -14  -8 51.4311 57.4858  19
 -14  12  -8 21.4425 56.5376  16
 -14  12  -8-73.5029 59.4794  15
 -14  12  -8 30.2036 56.2644   3
 -14  12  -2 198.109 73.7118  16
 -14  12  -2 45.0231 61.5132  12
 -14  12  -2 34.5720 52.0301   3
 -14  12   1-4.00074 44.7335   4
 -14  12   1 56.0966 61.0342  12
 -14  12   1 8.76886 47.3131   3
   2 -14   1 147.455 68.3261   6
 -14  12   4 92.0931 49.5718   4
 -14  12   4-34.7010 49.0319  12
   2 -14   4-57.3535 55.9225   6
 -14  12   7 100.407 45.7873   4
 -14  12   7 31.7050 36.0814  12
   2 -14   7 102.899 49.3110   6
   2 -14   7 56.1899 53.2221  10
   2 -14  10-3.75976 43.8080  10
 -15  12  -9-31.6165 54.6884  16
 -15  12  -9 78.1437 52.1932  15
 -15  12  -9-12.1108 49.6352   3
   3 -15  -6-26.2675 61.8521  19
 -15  12  -6-5.85088 60.5904  16
 -15  12  -6 17.2105 51.2785  12
 -15  12  -6 20.7629 58.0166   3
 -15  12   3 70.0332 37.8693   3
   3 -15   3-117.821 57.6180   6
 -15  12   6 35.2052 37.3038  12
   3 -15   6 21.0106 50.6899   6
   3 -15   6 13.9498 53.9605  10
   3 -15   9-22.0155 42.5808  10
 -16  12 -10 54.2272 41.7329  16
 -16  12 -10-5.16256 32.8026   3
   4 -16  -7 46.3841 55.2566  19
 -16  12  -7 89.0177 58.4667  16
 -16  12  -7-65.8609 55.0954   3
   4 -16  -4-90.5857 62.2562  19
 -16  12  -4-73.3963 69.4754  16
 -16  12  -4-66.8132 50.3046  12
 -16  12  -4 19.6404 56.2772   3
 -16  12  -1-18.3098 55.1061  12
 -16  12  -1 60.3822 47.3261   3
 -16  12   2 57.8001 38.2048   3
 -16  12   2-45.1418 49.5000  12
   4 -16   2 22.5929 53.2044   6
 -16  12   5 12.6000 38.3138  12
   4 -16   5 79.9119 49.2381   6
   4 -16   8-3.21386 41.4074   6
   4 -16   8 10.3958 41.1330  10
 -17  12  -8-10.7644 43.6154  16
 -17  12  -8 25.8584 37.4623   3
   5 -17  -5-4.26441 55.6925  19
 -17  12  -5 4.03970 50.4119   3
   5 -17  -2-19.1782 61.7727  19
 -17  12  -2-7.87711 45.4064   3
 -17  12  -2 11.2384 44.9143  12
   5 -17  -2 4.63678 57.5441   6
 -17  12   1 23.8050 38.2700   3
 -17  12   1-25.5605 45.6517  12
   5 -17   1-54.3778 52.7702   6
   5 -17   1 4.01986 43.2583  10
 -17  12   4 28.8910 34.9137  12
   5 -17   4-3.69365 48.1585   6
   5 -17   4-16.0329 45.1063  10
   5 -17   7 43.7954 40.3518   6
   5 -17   7 67.5628 41.5009  10
   6 -18  -6-13.7968 38.4849  19
 -18  12  -6 8.48873 36.0784   3
   6 -18  -3 18.2116 47.5702  19
 -18  12  -3 23.4040 43.0788   3
 -18  12  -3 8.01978 36.2329  12
   6 -18  -3-3.79228 51.9536   6
 -18  12   0-5.99337 38.0946   3
 -18  12   0 30.5456 40.5067  12
   6 -18   0 110.280 49.1186   6
   6 -18   3-25.9370 45.5484   6
   6 -18   3 28.9725 38.5967  10
   7 -19  -4-27.7171 36.8147  19
 -19  12  -4-21.0261 32.3558   3
   7 -19  -1-2.89286 40.7050  19
 -19  12  -1-26.3203 32.9839   3
   5  13   1-17.5108 39.5588   7
   5  13   4-55.6742 40.2196   7
   4  13  -3 3.36453 42.8993   7
   4  13   0-54.4679 50.0797   7
   4  13   3 52.8239 51.0850   7
  13 -17   3-67.1826 45.6433   6
   4  13   6-56.0863 47.8468   7
   4  13   9-29.7595 32.3297  18
   4  13   9-32.9118 34.1721   7
   3  13  -7 17.8849 38.6077   7
   3  13  -4-24.8561 50.7496   7
   3  13  -1-61.3179 58.3631   7
   3  13   2-9.90456 57.0945   7
   3  13   5-32.5161 58.2885   7
  13 -16   5-7.87163 46.0557   6
   2  13 -11 44.6399 31.3547   8
   2  13  -8 48.3783 44.3274   7
   2  13  -5-37.9970 57.7438   7
 -15   2  -5-23.0947 70.7287   2
 -15   2  -2-18.1251 71.7250   2
   2  13  -2-42.7482 65.3364   7
   2  13   1 45.0392 65.4811   7
  13 -15   7-37.0601 50.1665   6
   2  13  10-67.3250 47.7596  18
   1  13 -12 32.3502 34.2663   8
   1  13  -9-15.2667 48.0632   7
 -14   1  -9 8.25192 49.8596   2
   1  13  -6-20.2005 60.5486   7
 -14   1  -6 23.4545 67.7447   2
 -14   1  -3-29.9764 69.2747   2
 -14   1   0 35.5228 70.1530   2
   1  13   0 54.5935 71.2895   7
   1  13  12 36.0975 37.1775  18
   0  13 -13 5.24999 36.2877   8
   0  13 -10-3.93732 49.4289   7
 -13   0 -10 94.3064 50.7218   2
   0  13  -7 25.9878 59.6638   7
 -13   0  -7-17.6911 70.2809   2
   0  13  -4-31.2941 72.9331   7
 -13   0  -4-24.0242 67.7472   2
   0  13  -1 57.6201 74.7559   7
 -13   0  -1-111.726 79.8112  14
 -13   0  -1 90.4636 69.2547   2
   0  13   2 82.1765 78.8819   7
 -13   0   2 173.399 77.3138  14
   0  13  11-14.3476 47.5470  18
  -1  13 -14-14.5518 33.6308   8
  -1  13 -11-44.3743 53.6683   7
 -12  -1 -11-43.4127 48.6414   2
  -1  13  -8-5.06882 60.4100   7
 -12  -1  -8 5.92036 70.2747   2
  -1  13  -5 12.2207 66.5581   7
 -12  -1  -5-23.3472 61.7171  14
 -12  -1  -5 12.1880 68.5776   2
  -1  13  -2-96.1903 81.0441   7
 -12  -1  -2 6.74223 75.1856  14
 -12  -1  -2 80.7502 66.4371   2
  -1  13   1 173.774 86.7507   7
 -12  -1   1 41.5561 81.4470  14
 -12  -1   1 78.4444 68.6110   2
 -12  -1   4 68.5133 61.8974   9
 -12  -1   4 25.2129 60.4299  14
  -1  13  13-81.5363 36.7880  18
  -2  13 -15-2.18613 29.9487   8
  -2  13 -12-70.9063 53.5846   8
 -11  -2 -12-36.1189 45.8465   2
  -2  13  -9 5.36025 63.1111   7
 -11  -2  -9-33.0355 64.1556   2
 -11  -2  -6-21.9305 55.4051   9
  -2  13  -6 121.990 73.1333   7
 -11  -2  -6-88.7436 57.5944  14
 -11  -2  -6-5.80412 66.4852   2
  -2  13  -3 6.41567 82.6946   7
 -11  -2  -3 108.546 69.5642  14
 -11  -2   0 245.791 77.3786   9
  -2  13   0 107.823 85.9503   7
 -11  -2   0 13.3484 79.5177  14
 -11  -2   3 134.164 67.5595  14
 -11  -2   6 21.2914 50.3736   9
 -11  -2   6-5.38754 52.8984  14
  -2  13  12-37.0182 43.7504  18
  -3  13 -13 38.5509 52.0892   8
 -10  -3 -13-48.8193 43.2149   2
  -3  13 -10 113.103 60.7699   7
 -10  -3 -10 56.8809 62.9322   2
  -3  13  -7-72.2738 65.7294   7
 -10  -3  -7-15.6098 50.9443  14
 -10  -3  -7 28.8992 66.6395   2
  -3  13  -4-25.1057 80.5870   7
 -10  -3  -4 22.9300 61.6875  14
  -3  13  -1 123.655 81.7469   7
 -10  -3  -1 19.1957 79.9110  14
 -10  -3  -1 125.399 60.7092   2
 -10  -3  -1 64.6714 74.1437   9
 -10  -3   2-80.9114 74.3274  14
 -10  -3   2 37.9285 57.5181   2
 -10  -3   2-5.95722 59.6922  10
 -10  -3   2 100.552 68.4569   9
 -10  -3   5-5.31550 51.5693  14
  -4  13 -14 30.5362 46.3529   8
  -9  -4 -11 24.0849 58.7835   2
  -4  13 -11 27.8282 56.9244   7
  -9  -4  -8-51.7490 67.5588   2
  -4  13  -8 15.4676 57.7605   7
  -4  13  -5 86.9988 70.2412   7
  -9  -4  -5 10.6492 58.2971  14
  -4  13  -2 82.4058 75.5957   7
  -9  -4  -2 105.839 57.0297   2
  -9  -4  -2-33.2106 60.6065   9
  -4  13   1 5.91270 75.2580   7
  -9  -4   1 18.0471 54.7356   2
  -9  -4   1 37.9155 61.5013  10
  -9  -4   1-22.7264 60.5352   9
  -9  -4   4-73.8145 60.0182   2
  -9  -4   4-53.5410 54.5772  14
  -9  -4   4-6.07460 60.1919  10
  -9  -4   4-37.6260 54.4900   9
  -9  -4   7-13.0496 41.5566  14
  -9  -4   7 23.5439 61.9188  10
  -9  -4  10 32.0141 47.2500  10
  -5  13 -15 2.82458 39.2207   8
  -5  13 -12 17.6649 51.8996   8
  -8  -5 -12-76.5602 57.2314   2
  -8  -5  -9-33.5776 73.2134   2
  -5  13  -9-15.6474 60.3948   7
  -5  13  -6-74.0670 64.0650   7
  -8  -5  -6 9.92825 54.0822  14
  -8  -5  -3 41.5281 56.0963   2
  -5  13  -3 11.2153 70.4979   7
  -5  13   0 16.5812 68.2114   7
  -8  -5   0 13.2425 54.6806   2
  -8  -5   0-42.9334 53.0751  10
  -8  -5   3 75.4481 59.3193   2
  -8  -5   3 46.7253 64.2701  10
  -8  -5   6 18.0692 44.8799  14
  -8  -5   9-28.9222 50.8505  10
  -5  13  12-41.7569 42.8420   4
  -6  13 -13-23.7110 47.9445   8
  -7  -6 -13-4.10823 51.2700   2
  -7  -6 -10 32.7470 68.1197   2
  -6  13  -7-34.3931 59.6305   7
  -7  -6  -7-64.5226 68.6995   2
  -7  -6  -4-9.53785 58.5275   2
  -6  13  -4 57.3800 62.5462   7
  -6  13  -1 46.0053 63.8420   7
  -7  -6  -1 58.0154 51.6247  10
  -7  -6  -1 104.648 56.6226   2
  -6  13   2 30.3167 63.4227   7
  -7  -6   2 148.641 57.8842   2
  -7  -6   2 159.307 61.3509  10
  -7  -6   5-38.1396 53.8303  10
  -7  -6   8 5.24702 54.9122  10
  -6  13  11-31.4576 49.5449   4
  -7  -6  11 63.2743 40.0837  10
  -7  13 -14 44.5908 42.0118   8
  -6  -7 -14-50.5337 50.0463   2
  -7  13 -11 85.5368 53.0035   8
  -6  -7 -11-130.135 72.5212   2
  -7  13  -8 44.4193 57.9897   7
  -6  -7  -8-41.5428 73.1052   2
  -7  13  -5 4.69136 53.6232   7
  -6  -7  -5 34.1041 57.6001   2
  -6  -7  -2 75.2384 55.8229   2
  -7  13  -2 67.6344 61.5707   7
  -6  -7  -2 103.996 47.6441  10
  -7  13   1 321.175 67.1290   7
  -6  -7   1 450.402 66.8965   2
  -6  -7   1 361.550 62.1362  10
  -6  -7   4 104.246 56.3578  10
  -7  13   7 8.67460 47.8103   5
  -6  -7  10 30.9392 46.9866  10
  -8  13 -15-14.6913 39.5773   3
  -8  13 -12-27.1914 44.6305   8
  -5  -8 -12-105.293 68.0886   2
  -5  -8  -9 35.9878 72.6349   2
  -8  13  -6-36.6687 53.4238   7
  -5  -8  -3 86.2278 55.0695   2
  -8  13  -3-4.17786 47.3467   7
  -5  -8   0 282.544 58.3635  10
  -5  -8   3 160.518 58.0392  10
  -8  13   9 15.0215 53.8843   4
  -5  -8   9-35.1655 48.1131  10
  -8  13  12-49.6440 36.8749   4
  -9  13 -13-69.3640 55.3977   3
  -4  -9 -13-9.13018 58.3322   2
  -4  -9 -10 41.3513 74.8059   2
  -9  13  -7-76.8498 44.8059   7
  -4  -9  -7 105.218 68.7343   2
  -4  -9  -4-4.93276 59.6107   2
  -9  13  -4 29.5236 55.9946   5
  -9  13  -1 20.3002 54.6148   3
  -9  13  -1 56.4554 50.6029   4
  -4  -9  -1-20.9663 48.9642  10
  -9  13   2-67.5582 68.4398   4
  -4  -9   2-4.81883 55.3275  10
  -9  13   5 5.98622 64.8920   4
  -9  13   8 45.6585 58.6130   4
  -4  -9   8-17.9790 47.8897  10
  -9  13  11 48.6770 38.3477   4
  -4  -9  11 22.3184 38.2343  10
 -10  13 -14-25.3938 41.8105   3
 -10  13 -11-75.6600 60.0347   3
  -3 -10 -11-49.0159 69.8459   2
  -3 -10  -8-5.71738 67.1753   2
  -3 -10  -5 35.2384 44.7689  19
 -10  13  -2-73.1018 66.6268   3
 -10  13  -2-18.9189 43.7378   4
 -10  13  -2-37.5026 65.2605   5
 -10  13   1-59.8578 63.2949   4
  -3 -10   1-19.4226 53.0530  10
 -10  13   1-89.3963 68.7221   5
 -10  13   4-68.3349 65.4170   4
 -10  13   7-26.2452 56.3521   4
  -3 -10   7 9.55418 51.0322  10
 -10  13   7-39.7978 40.9064   5
 -10  13  10 34.4836 42.0354   4
  -3 -10  10-28.6171 47.3331  10
  -2 -11 -12-67.7194 57.7780   2
 -11  13 -12-4.28558 49.7392   3
 -11  13  -9-19.4608 69.4621   3
  -2 -11  -9-5.55892 70.3809   2
 -11  13  -6 133.972 75.6903   3
  -2 -11  -6-4.37931 49.2817  19
  -2 -11  -6-19.9942 57.9967   2
 -11  13  -6-42.6696 48.7685   5
 -11  13  -3-11.4745 61.8960   3
  -2 -11  -3-28.9152 50.3126  19
 -11  13   0 38.7043 50.1695   4
  -2 -11   0 68.1410 56.4077  10
 -11  13   0 95.2584 50.7608   3
 -11  13   3-16.1380 61.0809   4
 -11  13   6 31.6630 54.7956   4
  -2 -11   6 80.8044 53.2657  10
 -11  13   6-35.0524 43.0332   5
 -11  13   9 31.9651 44.9917   4
  -2 -11   9 56.4092 49.9425  10
 -12  13 -13-37.0467 37.1176   3
  -1 -12 -10-72.9439 60.6378   2
 -12  13 -10-78.8265 59.4681   3
  -1 -12  -7 58.8729 58.2754   2
  -1 -12  -4 26.9429 49.5026  19
 -12  13  -4 13.8395 52.7299   5
 -12  13  -4 12.3227 65.1523   3
 -12  13  -1 47.3032 44.2728   4
 -12  13  -1 4.76524 50.1404   3
 -12  13  -1 31.0605 62.4445   5
 -12  13   2 9.68541 52.6364   4
 -12  13   2 60.0632 58.0866   5
 -12  13   5 30.5408 52.2996   4
 -12  13   5-55.7289 45.3394  12
  -1 -12   5-84.1021 57.5395  10
 -12  13   5 12.5353 44.7534   5
 -12  13   8 29.3203 47.7701   4
  -1 -12   8-9.20556 51.3293  10
 -12  13  11 15.1238 29.7985   4
  -1 -12  11-28.6565 41.8248  10
   0 -13 -11-7.75252 51.1310   2
 -13  13 -11 33.4431 47.2986   3
   0 -13  -8-8.97651 53.8225   2
 -13  13  -8 91.8238 64.5911   3
   0 -13  -5-60.4142 57.2061  19
   0 -13  -2-33.9784 56.0862  19
 -13  13  -2-34.9594 61.1759   5
 -13  13  -2 4.93984 51.4328   3
 -13  13   1-34.4919 47.1922   4
 -13  13   1-62.8496 47.9537   3
   0 -13   1 14.4055 59.3741   6
   0 -13   1 64.9272 56.7738  10
 -13  13   1-5.16295 59.9068   5
 -13  13   4 64.9908 54.3245   4
 -13  13   4-49.1955 47.4098  12
   0 -13   4 5.40051 56.6651  10
 -13  13   7-75.0277 48.9115   4
   0 -13   7-23.7748 53.7852  10
 -13  13  10 5.35146 32.0943   4
   0 -13  10 63.9055 44.7210  10
 -14  13 -12-19.9557 32.3670   3
 -14  13  -9-8.51629 49.6158   3
   1 -14  -6-46.0919 59.8074  19
 -14  13  -6-10.9038 59.1095   3
 -14  13   0 78.5725 43.0501   4
 -14  13   0-48.1507 59.8032  12
   1 -14   0-5.06889 50.9397  10
   1 -14   3-34.3500 49.7233   6
   1 -14   3 123.262 59.6339  10
 -14  13   6-3.99463 46.3489   4
 -14  13   6-13.2120 38.1614  12
   1 -14   6 65.7621 54.3861  10
   1 -14   9 7.74177 44.6272  10
 -15  13 -10 78.1546 41.9823   3
   2 -15  -7 45.4270 52.8467  19
 -15  13  -7-50.8727 52.9801  16
 -15  13  -7 115.153 59.6616   3
   2 -15  -4 4.74893 54.7490  19
 -15  13  -4 80.4710 61.7006  16
 -15  13  -4 5.00861 56.1088  12
 -15  13  -4-77.6030 56.6238   3
 -15  13  -1-52.2303 62.9939  12
 -15  13  -1 46.5714 49.6197   3
 -15  13   2-8.84240 53.5317  12
 -15  13   2 30.2320 38.0797   3
   2 -15   2-43.5247 53.5135   6
   2 -15   2 25.0238 51.6903  10
 -15  13   5-20.0124 38.0408  12
   2 -15   5 61.9905 46.8218   6
   2 -15   5-83.4978 55.2865  10
   2 -15   8 64.3415 45.8870  10
 -16  13  -8 31.9890 43.1201  16
 -16  13  -8-22.3067 46.4804   3
   3 -16  -5-27.1741 56.9313  19
 -16  13  -5 7.52535 45.2030  12
 -16  13  -5-14.3116 56.2820   3
   3 -16  -2-4.82646 54.6961  19
 -16  13  -2-73.5873 57.9332  12
 -16  13  -2-31.1790 49.3458   3
 -16  13   1 25.6761 37.3740   3
 -16  13   1-12.5746 50.3541  12
   3 -16   1 30.2038 50.2753   6
   3 -16   1-43.4486 46.0587  10
 -16  13   4 75.1262 40.1878  12
   3 -16   4 7.33276 43.4579   6
   3 -16   4 34.7371 48.1103  10
   3 -16   7-39.5754 44.3415  10
 -17  13  -9-12.7803 29.0953   3
   4 -17  -6-6.99414 48.9884  19
 -17  13  -6 25.4551 47.3331   3
   4 -17  -3 40.7706 54.5690  19
 -17  13  -3 18.0177 45.2203  12
 -17  13  -3-15.5856 46.6280   3
   4 -17  -3 41.6634 54.8689   6
 -17  13   0 30.8110 38.6123   3
 -17  13   0-32.6310 45.9037  12
   4 -17   0 15.9298 49.0566   6
 -17  13   3 3.02219 38.2028  12
   4 -17   3-44.3102 44.6697   6
   4 -17   3-26.3186 43.2596  10
   4 -17   6-66.0030 41.5546  10
 -18  13  -7-2.25353 31.0125   3
   5 -18  -4-62.4339 47.8059  19
 -18  13  -4 34.1939 41.8022   3
   5 -18  -1-54.7714 50.1790  19
 -18  13  -1 17.8283 38.9419   3
 -18  13  -1 58.9773 41.8511  12
   5 -18  -1 46.1756 48.5013   6
 -18  13   2-10.5132 35.8965  12
   5 -18   2 17.9483 42.3281   6
   6 -19  -2 2.64059 37.9482  19
 -19  13  -2 20.0164 31.6970   3
   6 -19   1-2.52684 36.3609  19
   4  14  -1 15.1809 37.1572   7
   4  14   2 33.1448 39.9826   7
   4  14   5 43.1110 34.7372   7
   3  14  -5 53.3686 34.5766   7
   3  14  -2-16.9004 44.8797   7
   3  14   1 22.6716 48.6068   7
   3  14   4 7.41187 50.9237   7
   3  14   7 33.9411 42.0973   7
   2  14  -6-24.2322 39.7665   7
   2  14  -3 4.16192 53.1596   7
   2  14   0 14.1575 59.0010   7
   2  14   3-4.66003 57.7256   7
   2  14   6 16.2057 54.7409   7
   2  14   9-30.9070 39.7223  18
   2  14   9-78.9989 41.0340   7
   1  14 -10 58.4418 35.3477   8
   1  14  -7 14.6929 47.8916   7
 -15   1  -7-22.5972 55.1451   2
   1  14  -4 13.9781 57.1786   7
 -15   1  -4-5.51890 65.1106   2
   1  14  -1-69.5888 64.8640   7
   1  14   2-21.6425 62.5162   7
   1  14   5 94.8786 61.9561   7
   1  14  11 6.43707 31.4668  18
   0  14 -11 19.2901 37.0051   8
   0  14  -8-8.17290 51.2886   7
 -14   0  -8-58.3808 56.5651   2
   0  14  -5-25.9459 61.4710   7
 -14   0  -5 22.3170 65.0081   2
 -14   0  -2-54.8003 64.0177   2
   0  14   4-11.4001 67.7977   7
  -1  14 -12 5.63289 38.9342   8
  -1  14  -9 8.31743 53.7646   7
 -13  -1  -9-13.0750 54.7850   2
  -1  14  -6 20.4963 59.0769   7
 -13  -1  -6 11.2259 66.7631   2
 -13  -1  -3-18.9939 72.2072  14
 -13  -1  -3-16.5414 64.1136   2
 -13  -1   0-13.7949 74.4065   9
  -1  14   0 18.8906 73.9841   7
 -13  -1   0 16.0646 64.2032   2
 -13  -1   0-62.9809 74.1833  14
  -1  14  12-6.84182 31.8085  18
  -2  14 -13 32.3750 38.3026   8
  -2  14 -10-60.6930 52.7640   7
 -12  -2 -10 4.25815 52.5605   2
  -2  14  -7 125.145 63.8244   7
 -12  -2  -7 39.8958 69.0799   2
 -12  -2  -4-41.2085 65.2016   9
  -2  14  -4 67.9144 72.9950   7
 -12  -2  -4-23.8449 64.4709  14
 -12  -2  -4-84.0299 68.4919   2
 -12  -2  -1-7.06529 79.5236   9
  -2  14  -1 50.6827 75.8237   7
 -12  -2  -1 41.4736 73.6632  14
 -12  -2  -1 76.7732 63.3033   2
 -12  -2   2 79.7209 67.8974   9
 -12  -2   2 104.845 64.5967   2
  -2  14   2-38.0880 75.0641   7
 -12  -2   2 19.9460 68.3212  14
  -2  14  11-43.6483 40.6808  18
  -3  14 -14-24.8796 31.4192   8
 -11  -3 -11 43.0058 48.8142   2
  -3  14  -8 103.448 64.0538   7
 -11  -3  -8 91.2575 66.9626   2
 -11  -3  -5-56.9375 58.6511   9
  -3  14  -5 23.5797 67.8171   7
 -11  -3  -5 61.3130 56.3259  14
 -11  -3  -5 38.8236 65.5690   2
 -11  -3  -2-6.36651 69.1927   9
  -3  14  -2 63.7074 76.9963   7
 -11  -3  -2-6.42287 69.2975  14
 -11  -3  -2 82.3688 64.6073   2
 -11  -3   1-6.60220 70.3424   9
  -3  14   1-6.28559 73.2381   7
 -11  -3   1-6.64918 69.7668  14
 -11  -3   1 14.8555 57.9393   2
 -11  -3   4-11.0312 52.6959   9
 -11  -3   4-17.3412 58.0848  14
  -4  14 -12 7.55063 49.3878   8
 -10  -4 -12 3.54734 45.2305   2
  -4  14  -9-14.8722 59.4382   7
 -10  -4  -9 42.0265 65.4376   2
 -10  -4  -6 55.0651 51.7248   9
  -4  14  -6 38.6278 63.9093   7
 -10  -4  -6 30.1021 50.4356  14
 -10  -4  -6 44.0002 69.4027   2
  -4  14  -3 86.1097 74.3595   7
 -10  -4  -3 83.5025 66.0897  14
 -10  -4  -3 20.3766 62.0775   2
  -4  14   0 56.2863 73.3342   7
 -10  -4   0-6.55966 74.4857  14
 -10  -4   3-81.9738 62.6663   2
 -10  -4   3-29.3828 59.7467  14
  -4  14   3-108.599 69.1364   7
 -10  -4   3-5.85833 59.3970   9
 -10  -4   6-49.7859 46.6231   9
 -10  -4   6-4.74961 46.6372  14
 -10  -4   6 72.3838 66.9582  10
  -5  14 -13-10.0074 45.4201   8
  -9  -5 -13-3.19870 42.9463   2
  -9  -5 -10 29.9174 60.9574   2
  -5  14 -10-22.4739 55.3670   7
  -9  -5  -7 71.5341 68.0869   2
  -5  14  -7 71.3468 60.5490   7
  -5  14  -4 115.791 68.4651   7
  -9  -5  -4 5.44131 56.8231  14
  -9  -5  -4 40.7153 61.8857   2
  -5  14  -1 193.492 76.2654   7
  -5  14   2-46.4457 71.8039   7
  -9  -5   5-44.3220 48.9262  14
  -9  -5   5 5.95019 59.9610  10
  -9  -5   5-4.94846 47.1317   9
  -9  -5   8-15.2337 54.9143  10
  -6  14 -14 23.7742 36.7442   8
  -8  -6 -11-67.3697 59.4015   2
  -6  14 -11-12.5647 47.2550   8
  -8  -6  -8 84.3557 70.3759   2
  -8  -6  -5-5.21329 62.2650   2
  -6  14  -5 5.38283 62.4638   7
  -8  -6  -5 66.7633 50.1771   9
  -6  14  -2 5.54461 65.1620   7
  -8  -6  -2-60.9546 49.6010  10
  -6  14   1 66.2396 63.7971   7
  -8  -6   1 31.0547 55.0325  10
  -6  14   4 42.8769 60.3338   7
  -8  -6   7 21.2648 55.9303  10
  -8  -6  10-44.4127 41.6206  10
  -7  14 -12 21.6440 42.5591   8
  -7  -7 -12-17.6718 55.1327   2
  -7  14  -9-18.2360 53.3455   7
  -7  -7  -9-5.61630 71.7375   2
  -7  -7  -6-43.1075 65.1964   2
  -7  14  -6-113.623 55.7188   7
  -7  14  -3 9.96981 55.9712   7
  -7  14   0-20.1822 55.2551   7
  -7  -7   0 96.1287 57.5431   2
  -7  -7   0 79.7649 53.9429  10
  -7  14   3 39.0088 53.5146   7
  -7  -7   6-5.66312 61.1042  10
  -7  -7   6 55.3391 40.2964   9
  -7  -7   9-53.8368 46.6255  10
  -7  14  12-6.30742 36.5922   4
  -6  -8 -13 15.3164 49.6749   2
  -8  14 -10 117.073 50.8427   8
  -6  -8 -10 27.3668 66.4737   2
  -8  14  -7 27.5471 52.5252   7
  -6  -8  -7 126.580 68.8433   2
  -6  -8  -4-35.1421 60.8165   2
  -8  14  -4 124.564 52.5207   7
  -8  14  -1 176.966 55.8176   7
  -6  -8  -1 42.8236 51.2221  10
  -6  -8   5-47.4708 56.3650  10
  -6  -8   8-27.6333 49.8141  10
  -8  14  11-40.9369 41.4136   4
  -6  -8  11-6.99836 36.8198  10
  -9  14 -14-63.2001 40.2504   3
  -5  -9 -11-67.6464 65.1023   2
  -5  -9  -8 51.6897 72.2195   2
  -9  14  -5 24.9905 46.8166   7
  -5  -9  -5 25.2709 60.5167   2
  -9  14  -5 147.551 58.0668   5
  -9  14   1 49.1367 63.5062   4
  -9  14   4 18.8189 66.6869   4
  -9  14   4 62.7628 55.4690   5
  -9  14   7 66.1524 59.6485   4
  -5  -9   7 77.6490 54.4048  10
  -9  14   7 36.4527 44.7972   5
  -9  14  10 40.9036 45.2087   4
  -5  -9  10 24.9344 42.7076  10
 -10  14 -12-25.6876 51.1307   3
  -4 -10 -12-8.78198 57.2537   2
  -4 -10  -9 46.2952 71.9706   2
  -4 -10  -6 46.9806 63.9661   2
 -10  14  -6 54.6092 48.2582   5
 -10  14  -3-99.5783 66.8147   3
 -10  14  -3 59.0411 63.4602   5
 -10  14   0-29.0772 54.0526   4
 -10  14   3 11.6415 63.2506   4
 -10  14   3-10.8837 60.2653   5
 -10  14   6 50.8670 60.2236   4
  -4 -10   6-54.0139 53.6221  10
 -10  14   6-41.2555 44.5123   5
 -10  14   9-30.5092 47.8166   4
  -4 -10   9 21.1285 45.6962  10
 -11  14 -13 62.1532 39.1058   3
 -11  14 -10-37.6091 66.5239   3
  -3 -11 -10-150.063 67.6718   2
  -3 -11  -7-5.30984 63.9149   2
 -11  14  -4-32.1057 65.9645   3
 -11  14  -4 4.60142 55.7153   5
 -11  14  -1 46.0473 47.9060   4
 -11  14  -1 110.013 70.6917   5
 -11  14  -1 67.2810 53.0780   3
 -11  14   2-10.6407 54.8024   4
  -3 -11   2 10.7547 56.2760  10
 -11  14   2-5.62814 64.7458   5
 -11  14   5-72.5198 62.4968   4
  -3 -11   5 62.3962 57.0502  10
 -11  14   5-34.4282 48.6521   5
 -11  14   8 17.7634 51.4186   4
  -3 -11   8 8.74753 48.4393  10
 -11  14  11-36.4087 31.6585   4
  -3 -11  11 43.6652 36.7625  10
  -2 -12 -11-54.3731 57.0365   2
 -12  14 -11 39.6854 47.2972   3
  -2 -12  -8 14.7598 61.3152   2
 -12  14  -8 107.779 69.2067   3
 -12  14  -5 34.6703 52.3865   5
 -12  14  -2 163.892 63.6124   5
 -12  14  -2 5.29236 53.6884   3
 -12  14   1 55.5789 48.4732   4
  -2 -12   1-42.9005 58.2739  10
 -12  14   1-75.0447 63.2413   5
 -12  14   4 85.4477 57.1855   4
  -2 -12   4-38.3399 58.5025  10
 -12  14   4-13.5908 48.8706   5
 -12  14   7 104.157 54.3217   4
  -2 -12   7-9.29469 52.7938  10
 -12  14  10 41.8770 37.2009   4
  -2 -12  10 3.70024 39.1352  10
 -13  14 -12 15.3296 34.1439   3
  -1 -13  -9 50.1108 56.5106   2
 -13  14  -9-18.9415 56.3260   3
  -1 -13  -6 181.006 49.9185  19
 -13  14  -6 76.9556 63.7612   3
 -13  14  -3-4.71491 58.0789   5
  -1 -13   0 35.1759 51.9009  10
 -13  14   0-68.5300 64.0756   5
 -13  14   3-47.3185 54.2182   5
  -1 -13   3-27.9456 58.6612  10
 -13  14   6-26.9983 51.4322   4
  -1 -13   6-4.84883 54.0748  10
 -13  14   9 18.3559 36.8990   4
  -1 -13   9-3.77637 43.2567  10
 -14  14 -10 6.64871 41.9391   3
 -14  14  -7 54.6086 58.4831   3
   0 -14  -4 22.1480 47.9064  19
 -14  14  -4-60.2292 55.0690   3
   0 -14  -1-114.870 51.9386  19
 -14  14  -1-90.1045 51.9176   3
 -14  14   2-101.387 49.4259   4
 -14  14   2-14.1876 54.9045  12
   0 -14   2-5.37076 54.0003  10
 -14  14   5-63.0629 52.2725   4
 -14  14   5 63.0690 42.0933  12
   0 -14   5 4.90607 55.5816  10
 -14  14   8 6.11324 36.8024   4
   0 -14   8 50.2675 46.8257  10
 -15  14 -11 8.91053 30.6115   3
 -15  14  -8 20.1323 50.9829   3
   1 -15  -5-33.1333 49.0936  19
 -15  14  -5-40.2651 52.4858  12
 -15  14  -5-73.0782 57.1498   3
   1 -15  -2-17.0203 48.4307  19
 -15  14  -2-51.8710 62.4457  12
 -15  14  -2-23.5988 50.6742   3
 -15  14   1-23.8028 57.6441  12
   1 -15   1 63.7514 48.5287   6
   1 -15   1 4.71545 47.9188  10
 -15  14   4 3.87597 47.4754   4
 -15  14   4 28.1648 41.1082  12
   1 -15   4-18.7634 51.8285  10
   1 -15   7 30.5996 44.3940  10
 -16  14  -9 5.59538 37.0837   3
   2 -16  -6-3.33114 43.5327  19
 -16  14  -6-94.0055 54.0253   3
   2 -16  -3-83.6762 51.3609  19
 -16  14  -3-17.9936 54.8055  12
 -16  14  -3-17.3582 51.0105   3
   2 -16   0-4.01701 46.4102  19
 -16  14   0-8.63183 52.0529  12
 -16  14   0 7.42799 39.1707   3
   2 -16   0 3.83830 45.1903   6
 -16  14   3 3.48024 41.3119  12
   2 -16   3 16.8303 45.5013  10
 -16  14   6 39.5171 30.8631  12
   2 -16   6-50.7157 42.1213  10
 -17  14  -7 26.4762 40.7994   3
   3 -17  -4-3.62661 48.3825  19
 -17  14  -4-55.7430 42.0370  12
 -17  14  -4 32.8456 46.8591   3
   3 -17  -4 14.0451 48.6121   6
   3 -17  -1-46.5994 47.9016  19
 -17  14  -1 79.5224 40.2017   3
 -17  14  -1 14.6961 48.7822  12
   3 -17  -1 14.0069 45.4296   6
 -17  14   2 46.5272 41.1825  12
   3 -17   2-5.97906 38.5846   6
   3 -17   2-6.93277 40.6447  10
 -17  14   5 4.32119 29.0085  12
   3 -17   5-19.4133 41.5433  10
   4 -18  -5 2.37723 34.4898  19
 -18  14  -5-10.5582 35.8291   3
   4 -18  -2-5.89381 41.2223  19
 -18  14  -2 2.77070 37.3773   3
 -18  14  -2 32.4339 39.0552  12
 -18  14   1 13.3614 37.4370  12
   3  15   0 7.11700 34.7905   7
   3  15   3-4.81056 35.5063   7
   2  15  -4-34.1481 38.3878   7
   2  15  -1 29.7123 45.1711   7
   2  15   2 34.4195 46.8100   7
   2  15   5 51.1405 43.8033   7
   1  15  -8-44.5816 30.1921   7
   1  15  -5 9.63130 43.3088   7
   1  15  -2 32.0063 53.6424   7
   1  15   1 48.3368 58.4615   7
   1  15   4 20.5803 55.5290   7
   1  15   7-6.21496 45.6312   7
   0  15  -9-4.73463 34.2062   7
   0  15  -6-51.8511 45.2980   7
 -15   0  -6 48.9397 55.5227   2
   0  15  -3-31.7502 57.9366   7
 -15   0  -3 5.07208 62.0093   2
   0  15   0-40.3576 62.7399   7
   0  15   3 68.4008 63.3217   7
   0  15   6 61.6118 57.9989   7
   0  15   9 19.9609 40.4135   7
  -1  15  -7 3.93187 50.6594   7
 -14  -1  -7 17.7262 55.1000   2
  -1  15  -4 14.5513 57.6912   7
 -14  -1  -4-20.2408 60.5491   2
  -1  15  -1-32.2438 62.8831   7
 -14  -1  -1-10.2557 61.1181   2
  -1  15   2 49.2772 65.6707   7
  -1  15   5 69.3614 61.8790   7
  -1  15   8 41.0033 50.7764   7
  -1  15  11 20.0809 32.6850   7
  -2  15 -11-41.8381 38.5879   8
  -2  15  -8 8.15010 55.0250   7
 -13  -2  -8 125.992 56.1244   2
  -2  15  -5 85.8913 61.9394   7
 -13  -2  -5 56.6336 60.7967   2
  -2  15  -2-5.71431 68.1314   7
 -13  -2  -2-84.5443 62.5451   2
 -13  -2   1-19.1427 66.9535   9
 -13  -2   1-34.3540 58.7261   2
  -2  15   1 29.6794 70.6028   7
  -2  15   4-5.50470 63.1894   7
  -3  15 -12-41.8664 37.8398   8
  -3  15  -9 59.0749 52.2023   7
 -12  -3  -9-56.1937 53.5456   2
  -3  15  -6 24.9675 63.7844   7
 -12  -3  -6 42.2562 51.2697  14
 -12  -3  -6-26.3992 63.9314   2
 -12  -3  -3 94.4344 63.9854   9
 -12  -3  -3-35.1770 62.2552   2
 -12  -3   0-88.5258 75.0791   9
 -12  -3   0 20.0397 70.2890  14
 -12  -3   0-53.6033 59.5952   2
 -12  -3   3 46.2213 59.3771   9
  -4  15 -13-29.5096 32.7275   8
  -4  15 -10-37.6551 50.3403   7
 -11  -4 -10-48.6962 53.0209   2
  -4  15  -7-4.69441 55.8356   7
 -11  -4  -7-5.22344 64.7049   2
 -11  -4  -4 63.4559 57.9232   9
 -11  -4  -4 62.7390 67.7467   2
 -11  -4  -1 50.7079 70.2098   9
  -4  15  -1 42.6509 71.3059   7
 -11  -4  -1 12.7882 66.0547  14
 -11  -4  -1 49.1425 59.9797   2
 -11  -4   2-5.98475 63.4488   9
 -11  -4   2-40.1775 61.2860   2
  -4  15   2-65.2002 68.9237   7
 -11  -4   2 18.1865 59.8792  14
 -11  -4   5-9.57182 48.7758   9
  -4  15   5-60.6299 64.0958   7
  -5  15 -11 3.53700 46.6562   8
 -10  -5 -11 22.2857 47.8569   2
  -5  15  -8 70.8383 59.4759   7
 -10  -5  -8-30.7332 61.5398   2
 -10  -5  -5 85.2900 53.5350   9
 -10  -5  -5 71.9971 65.9811   2
  -5  15  -2 95.6684 71.9941   7
 -10  -5  -2-48.3447 64.7320  14
 -10  -5  -2 76.0221 62.2195   2
 -10  -5  -2 91.0425 68.1704   9
  -5  15   1-58.2123 64.4676   7
 -10  -5   1 24.8838 66.1146  14
 -10  -5   1 29.6057 55.9017   2
 -10  -5   1 37.4780 66.7186   9
 -10  -5   4-5.09114 50.5871   9
 -10  -5   4 10.2957 49.6508  14
 -10  -5   4-124.585 64.3200  10
 -10  -5   7-30.9946 54.6336  10
  -6  15 -12 30.1391 40.3478   8
  -9  -6 -12 20.4461 46.2652   2
  -6  15  -9 4.23424 51.3688   7
  -9  -6  -9-30.3573 61.1424   2
  -9  -6  -6 85.5005 51.3156   9
  -9  -6  -6 58.1857 65.0944   2
  -6  15  -3 5.39992 64.1006   7
  -9  -6  -3 38.8667 62.2041  14
  -9  -6  -3 24.8268 59.5363   2
  -9  -6  -3 5.46871 58.2698   9
  -6  15   0 61.6081 60.8858   7
  -9  -6   0 54.1976 56.7081   2
  -9  -6   0 15.1969 49.7683  10
  -9  -6   0 79.2778 61.8552   9
  -6  15   3-26.7737 55.3087   7
  -9  -6   3 5.35743 53.6844  14
  -9  -6   3-17.3872 57.4122  10
  -9  -6   3-31.6154 53.2489   9
  -9  -6   6 45.2987 43.2094   9
  -6  15   6-24.3972 52.5078   7
  -9  -6   6-33.0409 60.2719  10
  -9  -6   9 24.8656 43.7182  10
  -8  -7 -10-14.5673 59.4810   2
  -7  15 -10 41.5419 44.1028   8
  -8  -7  -7 48.3280 65.6491   2
  -7  15  -7-4.70070 57.7980   7
  -7  15  -4-63.1726 54.5940   7
  -8  -7  -4 50.9878 62.4807   2
  -8  -7  -4-97.0205 52.8745   9
  -7  15  -1 36.8038 58.0922   7
  -8  -7  -1-15.1937 60.7237   2
  -8  -7  -1 14.2852 48.1189  10
  -7  15   2-19.8412 52.3220   7
  -8  -7   2-26.8858 53.5776  10
  -8  -7   5 4.47984 44.2450  14
  -8  -7   5 5.51858 57.1490  10
  -8  -7   5-13.1860 43.5372   9
  -8  -7   8 22.4665 47.8806  10
  -7  15  11-25.3017 41.7705   4
  -7  -8 -11-58.4522 57.3704   2
  -7  -8  -8 93.6231 69.1025   2
  -8  15  -8-49.2574 49.7976   7
  -7  -8  -5 51.4462 61.8040   2
  -8  15  -5-35.8188 62.4362   5
  -8  15  -2 9.30828 51.0610   7
  -7  -8  -2 4.93439 58.0957   2
  -7  -8   1-5.19819 54.2593  10
  -7  -8   4-40.2132 59.0330  10
  -8  15   7 28.8062 66.7116   4
  -7  -8   7 55.4387 57.1059  10
  -8  15   7 8.50311 47.7466   5
  -8  15  10-80.0999 48.1098   4
  -7  -8  10-25.6832 38.1363  10
  -9  15 -12 3.80985 48.2723   3
  -6  -9 -12 106.657 52.2969   2
  -6  -9  -9 53.3692 66.7508   2
  -6  -9  -6 5.25650 63.9098   2
  -9  15  -6 11.7200 45.8301   7
  -9  15  -6 112.679 56.6757   5
  -9  15  -3 5.50160 63.9704   5
  -6  -9  -3 19.5567 57.9192   2
  -9  15   0 34.6072 51.8764   4
  -6  -9   0-5.10998 50.9116  10
  -9  15   3 54.8693 63.1381   4
  -6  -9   3-32.0427 55.0132  10
  -9  15   3 56.9603 62.3460   5
  -6  -9   6-49.6364 54.1971  10
  -9  15   6 41.2913 50.5718   5
  -9  15   9-22.8015 54.1312   4
  -6  -9   9 28.6883 43.5560  10
 -10  15 -13 13.6569 36.6169   3
 -10  15 -10 29.6374 58.6333   3
  -5 -10 -10-43.3651 63.5556   2
  -5 -10  -7-77.1653 64.9607   2
  -5 -10  -4 62.0840 58.2220   2
 -10  15  -4 86.2298 63.1231   5
 -10  15  -1-8.65941 45.6645   4
 -10  15  -1 17.9800 70.4173   5
 -10  15   2-5.54061 56.3062   4
  -5 -10   2 10.5844 52.2762  10
 -10  15   2 93.8547 66.9031   5
  -5 -10   5 82.8128 56.2569  10
 -10  15   5-4.79980 54.6331   5
 -10  15   8-32.4445 52.6295   4
  -5 -10   8-4.27147 46.0822  10
 -10  15  11 5.71658 34.0767   4
  -5 -10  11 42.8782 34.3996  10
  -4 -11 -11-58.8201 53.5582   2
 -11  15 -11 34.7492 48.7980   3
 -11  15  -8 34.3325 65.6845   3
  -4 -11  -8-28.7989 59.0132   2
 -11  15  -5 148.614 69.7731   3
  -4 -11  -5 92.4381 58.4151   2
 -11  15  -5 68.7380 54.0219   5
 -11  15  -2-67.1154 66.2999   5
 -11  15   1 34.6123 50.2617   4
  -4 -11   1 93.6867 54.6293  10
 -11  15   1-41.3413 69.8323   5
  -4 -11   4-85.6152 61.8379  10
 -11  15   4 9.52879 52.2890   5
 -11  15   7 22.9195 54.1026   4
 -11  15   7 44.3610 38.8629   5
  -4 -11   7 59.2547 52.2331  10
 -11  15  10 38.2141 36.7931   4
  -4 -11  10-54.7624 41.0848  10
 -12  15 -12 7.73070 34.5986   3
  -3 -12  -9 8.25686 51.9910   2
 -12  15  -9 19.0459 56.7492   3
 -12  15  -6-52.4445 62.7356   3
 -12  15  -3 167.612 62.2253   5
 -12  15  -3 38.1917 57.9474   3
  -3 -12   0 49.1625 51.8515  10
 -12  15   0-90.3113 64.6974   5
  -3 -12   3 42.7164 58.0679  10
 -12  15   3 82.4408 57.2591   5
 -12  15   6-4.68071 54.7835   4
 -12  15   6 105.678 44.4842   5
  -3 -12   6-28.6399 54.4529  10
 -12  15   9 13.2778 39.5616   4
  -3 -12   9-25.7669 39.9999  10
 -13  15 -10 24.1490 44.4566   3
 -13  15  -7-25.0786 57.0828   3
 -13  15  -4-40.9890 55.8302   3
 -13  15  -1 9.35468 46.7446   3
 -13  15  -1 66.3350 62.5088   5
 -13  15   2 18.1831 49.9932   4
 -13  15   2-4.95643 56.8987   5
  -2 -13   2-62.7280 53.8477  10
 -13  15   5-46.3870 55.2931   4
 -13  15   5-26.1038 44.0965  12
  -2 -13   5-9.61181 52.7349  10
 -13  15   8-40.6830 41.0504   4
  -2 -13   8 27.0562 44.8477  10
 -14  15 -11-22.9232 29.4445   3
 -14  15  -8 58.6701 50.7846   3
 -14  15  -5-46.3074 52.3729   3
 -14  15  -2 37.3750 47.6222   3
 -14  15   1 43.3249 41.0900   4
 -14  15   1-83.4466 58.6224  12
  -1 -14   1-47.0481 47.9432  10
 -14  15   4 85.7671 51.7303   4
 -14  15   4 34.4707 44.6531  12
  -1 -14   4 4.78769 53.5336  10
 -14  15   7 97.8435 44.9247   4
  -1 -14   7 11.3566 43.6850  10
 -15  15  -9-32.9901 40.7274   3
 -15  15  -6-80.3647 48.3524  12
 -15  15  -6 50.5911 54.0474   3
 -15  15  -3 24.3659 57.7578  12
 -15  15  -3-94.1834 51.8501   3
 -15  15   0-9.43301 56.2122  12
 -15  15   3-25.2003 41.7914   4
 -15  15   3-58.7967 44.1666  12
   0 -15   3-22.1436 49.1777  10
   0 -15   6-3.71847 45.0230  10
 -16  15  -7-80.4898 43.9724   3
 -16  15  -4-19.5288 51.8745  12
 -16  15  -4-55.3011 50.5619   3
 -16  15  -1 8.70671 56.2817  12
 -16  15   2 17.1321 43.9229  12
   1 -16   2-48.3187 43.4944  10
 -16  15   5 41.7138 33.9213  12
   1 -16   5-34.5311 43.6417  10
 -17  15  -5-33.3963 41.4833   3
 -17  15  -2 23.1551 45.6628  12
 -17  15  -2 12.0432 38.9290   3
 -17  15   1 3.03637 39.9849  12
 -17  15   4 18.2749 31.1586  12
 -18  15  -3 6.92802 30.4109   3
 -18  15  -3-13.2373 31.9651  12
 -18  15   0-2.49517 35.5073  12
 -18  15   3-53.5276 28.1407  12
   2  16   1 8.13728 30.6538   7
   1  16  -3 51.5771 36.5412   7
   1  16   0 62.1567 43.6376   7
   1  16   3 56.7618 42.9748   7
   1  16   6-6.40412 31.0556   7
   0  16  -7-20.3651 29.9533   7
   0  16  -4-8.97818 42.5889   7
   0  16  -1-25.5393 50.5944   7
   0  16   2-36.9962 51.9181   7
   0  16   5 40.8659 47.2106   7
  -1  16  -8 11.5381 33.0716   7
  -1  16  -5-20.5340 47.5280   7
 -15  -1  -5-24.9352 52.9025   2
  -1  16  -2 8.32682 56.9501   7
  -1  16   1-4.36857 57.1484   7
  -1  16   4-32.5379 55.9004   7
  -1  16   7 29.6836 41.5352   7
  -2  16  -9 7.40847 35.7318   7
  -2  16  -6 48.7826 47.4080   7
 -14  -2  -6 53.5599 52.5651   2
  -2  16  -3 57.9673 56.6584   7
 -14  -2  -3-82.5697 55.5453   2
  -2  16   0 4.85241 59.8849   7
  -2  16   3-32.6728 57.3996   7
  -2  16   6-37.8114 50.2194   7
  -2  16   9-56.6921 36.3024   7
  -3  16 -10 23.2683 35.4820   8
  -3  16  -7-15.4256 51.3861   7
 -13  -3  -7 99.1326 53.2380   2
  -3  16  -4 9.28481 56.6479   7
 -13  -3  -4 18.5641 54.4181   2
 -13  -3  -1-79.8791 61.5641   9
  -3  16  -1 25.9819 60.5619   7
 -13  -3  -1-28.0392 55.9347   2
 -13  -3  -1-57.6043 66.2814  14
  -3  16   2-66.7715 65.1643   7
 -13  -3   2-21.5631 59.7219  14
  -3  16   5 4.44952 55.6279   7
  -3  16   8 16.1476 44.0443   7
  -4  16 -11 77.1237 35.9216   8
  -4  16  -8 3.72019 49.2342   7
 -12  -4  -8 29.2736 52.7604   2
  -4  16  -5-64.1247 55.5665   7
 -12  -4  -5 75.6040 50.0472  14
 -12  -4  -5-51.7442 58.4870   2
 -12  -4  -2-28.2543 59.2919   9
  -4  16  -2-91.0042 64.8158   7
 -12  -4  -2 73.2266 63.5302  14
 -12  -4  -2 42.4111 54.6758   2
 -12  -4   1 11.9664 64.0728   9
 -12  -4   1 43.4380 56.5964   2
  -4  16   1 113.390 63.0517   7
 -12  -4   1-70.1623 62.9236  14
 -12  -4   4 22.7931 49.3020   9
  -4  16   4 63.7903 57.1796   7
 -12  -4   4-13.8146 49.6805  14
  -4  16   7 96.5497 50.3090   7
  -4  16  10 27.5272 37.2622   4
  -5  16  -9 44.8476 47.6423   7
 -11  -5  -9 36.9493 53.2788   2
 -11  -5  -6-58.6066 45.8330   9
  -5  16  -6 34.2861 52.6071   7
 -11  -5  -6-12.6407 48.1729  14
 -11  -5  -6-92.8194 61.3090   2
 -11  -5  -3-51.3537 55.8032   9
  -5  16  -3 35.7414 59.9906   7
 -11  -5  -3 15.3875 54.7853  14
 -11  -5  -3 4.77854 59.8500   2
 -11  -5   0 46.4755 62.3647   9
  -5  16   0 15.9759 61.7917   7
 -11  -5   0-85.5192 57.8644   2
 -11  -5   3 4.92838 50.6322   9
  -5  16   3 61.2886 58.1219   7
 -11  -5   3-4.93308 51.3606  14
  -5  16   6 30.0473 51.6804   7
  -6  16 -10-31.0620 42.4235   8
 -10  -6 -10 58.0754 51.6513   2
  -6  16  -7-8.52906 52.3331   7
 -10  -6  -7 19.1448 58.0637   2
 -10  -6  -4-44.1492 53.4352   9
  -6  16  -4 42.5430 58.5566   7
 -10  -6  -4-19.7265 54.6165  14
 -10  -6  -4-14.9161 59.8501   2
  -6  16  -1 26.1754 60.2682   7
 -10  -6  -1 86.4743 57.4167   2
 -10  -6  -1 75.3414 65.2591   9
 -10  -6   2-44.7031 57.7554   2
  -6  16   2-15.2685 57.0179   7
 -10  -6   2 16.1617 54.2876   9
 -10  -6   5 36.3346 43.7647   9
  -6  16   5-4.53888 53.9863   7
 -10  -6   5-60.6302 44.0293  14
 -10  -6   5 10.5280 56.6465  10
  -6  16  11 26.9857 35.1979   4
  -7  16  -8 14.9839 45.7264   7
  -9  -7  -8 72.6953 60.2707   2
  -7  16  -5-42.4428 51.0908   7
  -9  -7  -5-27.7208 50.2067  14
  -9  -7  -5-4.88059 60.6839   2
  -9  -7  -5 23.0686 48.5374   9
  -7  16  -2 106.714 58.8504   7
  -9  -7  -2-4.91859 60.9335   2
  -9  -7  -2-42.9865 59.3733   9
  -7  16   1 81.3018 55.0253   7
  -9  -7   1-55.5697 53.0146  10
  -9  -7   1-92.5585 60.8618   9
  -9  -7   4-50.3870 47.8135  14
  -9  -7   4-26.6708 58.5212  10
  -9  -7   4 50.6048 47.2600   9
  -9  -7   7-13.5185 50.0217  10
  -7  16  10 3.66081 43.4540   4
  -8  16 -12-37.8831 38.7763   3
  -8  -8  -9 104.046 60.8437   2
  -8  16  -6-24.0057 45.4361   7
  -8  -8  -6 4.32715 47.9287  14
  -8  -8  -6 14.9457 60.7943   2
  -8  16  -6-79.0093 52.2791   5
  -8  -8  -6-17.4491 46.0162   9
  -8  16  -3 20.9784 47.1162   7
  -8  -8  -3 43.7085 58.0017   2
  -8  -8  -3 9.69408 53.8094   9
  -8  -8   0-62.4725 50.0821  10
  -8  -8   3-42.1057 54.2207  10
  -8  -8   3-9.07301 47.6073   9
  -8  16   6-32.6326 64.8190   4
  -8  -8   6 51.9795 42.0627  14
  -8  -8   6-9.55057 52.1404  10
  -8  16   6-27.4417 52.2734   5
  -8  -8   6-7.38817 37.5361   9
  -8  16   9-38.2412 47.9580   4
  -8  -8   9-57.3108 38.4935  10
  -9  16 -10-47.8968 51.1939   3
  -7  -9 -10-55.6426 56.3958   2
  -7  -9  -7 103.381 62.5534   2
  -9  16  -4 47.9052 55.2738   3
  -7  -9  -4 23.6319 56.6729   2
  -9  16  -4-9.78674 57.9722   5
  -9  16  -1 23.7623 70.3770   5
  -7  -9   2 36.8946 55.7810  10
  -9  16   2 107.884 69.5883   5
  -9  16   5-31.8999 64.7516   4
  -7  -9   5-5.12588 56.9021  10
  -9  16   5 4.84622 55.3932   5
  -7  -9   5 64.7906 42.2125   9
  -9  16   8-36.4100 53.9142   4
  -7  -9   8 15.8769 43.3396  10
  -9  16  11-33.5786 32.4919   4
 -10  16 -11 9.65169 41.3808   3
  -6 -10  -8 92.5989 59.6830   2
 -10  16  -8 14.7470 57.0674   3
 -10  16  -5-32.9117 56.5101   3
 -10  16  -5 41.8286 50.4581   5
  -6 -10  -5 68.8694 56.6710   2
 -10  16  -2-21.7544 68.1217   5
 -10  16   1-72.7270 55.1739   4
  -6 -10   1 57.8454 54.4592  10
 -10  16   1 11.4995 67.9744   5
 -10  16   4-15.9511 60.7841   4
  -6 -10   4-49.2905 59.3830  10
 -10  16   4-40.2248 57.9823   5
 -10  16   7 18.3294 55.1583   4
  -6 -10   7-22.5417 48.9899  10
 -10  16  10-18.4588 36.6850   4
  -6 -10  10-43.5308 35.6355  10
  -5 -11  -9 36.4979 53.9659   2
 -11  16  -9 74.2431 52.8143   3
 -11  16  -6-40.3985 57.2104   3
  -5 -11  -6 85.7619 51.6168   2
 -11  16  -6-49.9665 43.1305   5
 -11  16  -3 4.74933 56.1501   5
 -11  16  -3 30.9412 54.3927   3
 -11  16   0 32.7821 45.3918   4
  -5 -11   0-4.96367 50.0269  10
 -11  16   0 85.0444 71.5323   5
 -11  16   3-5.01984 58.2437   4
  -5 -11   3-26.0046 52.8474  10
 -11  16   3 49.2031 58.8752   5
 -11  16   6 40.2756 53.2426   4
 -11  16   6 55.3612 44.5322   5
  -5 -11   6 4.50067 50.3209  10
 -11  16   9 46.5278 39.5306   4
  -5 -11   9-20.8024 38.4869  10
 -12  16 -10-28.2972 41.0752   3
  -4 -12  -7 41.5899 48.3783   2
 -12  16  -7-28.0709 53.0040   3
 -12  16  -4 66.1828 50.1966   5
 -12  16  -4 4.77957 48.7161   3
 -12  16  -1-10.0759 60.2838   5
 -12  16   2-88.1549 53.4754   4
 -12  16   2 68.6623 59.0378   5
  -4 -12   2 10.1696 54.5851  10
 -12  16   5-8.95199 54.3215   4
 -12  16   5-31.0616 46.0194   5
  -4 -12   5-84.8857 54.6218  10
 -12  16   8 24.3647 41.3249   4
  -4 -12   8 23.1661 42.8668  10
 -13  16  -8-7.41711 45.3384   3
 -13  16  -5-52.9297 50.1190   3
 -13  16  -2-45.6678 54.0139   5
 -13  16   1-74.1054 43.3705   4
 -13  16   1-4.84083 56.8889   5
  -3 -13   1 9.31637 48.3821  10
 -13  16   4-60.1554 52.7367   4
 -13  16   4 8.06746 48.7531  12
  -3 -13   4-28.7038 53.7212  10
 -13  16   7 40.8803 43.8311   4
  -3 -13   7 22.4081 41.6628  10
 -13  16  10 5.91765 27.1465   4
 -14  16  -9 24.7684 37.3670   3
 -14  16  -6 3.76295 45.5617   3
 -14  16  -3 16.3502 45.1660   3
 -14  16   0-35.2190 34.7889   4
 -14  16   0-28.8654 58.7145  12
 -14  16   3 43.5696 43.9635   4
 -14  16   3-77.6649 51.7537  12
  -2 -14   3-4.53540 49.6414  10
 -14  16   6-12.7764 41.6553   4
  -2 -14   6-37.7703 43.9265  10
 -15  16  -7-54.4871 43.1466   3
 -15  16  -4-53.8716 55.1067  12
 -15  16  -4 53.2300 45.9470   3
 -15  16  -1 53.5433 56.7260  12
 -15  16   2-3.90373 49.4273  12
  -1 -15   2 31.2242 43.7276  10
 -15  16   5-40.0128 32.8435  12
  -1 -15   5-14.4675 42.9475  10
 -16  16  -5 2.99879 42.4385  12
 -16  16  -5 33.8309 40.9041   3
 -16  16  -2-7.79754 53.8962  12
 -16  16   1-60.8029 45.0475  12
 -16  16   4 107.428 35.5472  12
 -17  16  -3 21.6262 37.7661  12
 -17  16   0-2.92534 41.2163  12
 -17  16   3 15.4288 31.4587  12
 -18  16  -1 57.5302 31.8107  12
   0  17  -2-14.8070 32.5504   7
   0  17   1-30.2797 34.4459   7
  -1  17  -3 26.3406 39.3504   7
  -1  17   0 3.05836 44.3114   7
  -1  17   3-11.3641 40.6014   7
  -2  17  -7-16.7012 30.4581   7
  -2  17  -4 9.08680 42.7384   7
  -2  17  -1 3.51820 47.9033   7
  -2  17   2-14.1305 49.4162   7
  -2  17   5 25.7485 41.1793   7
  -3  17  -8 17.6960 31.6612   7
  -3  17  -5 27.7080 43.8219   7
 -14  -3  -5 26.2692 48.5263   2
  -3  17  -2 63.2419 53.8475   7
 -14  -3  -2 35.2411 50.4805   2
  -3  17   1 40.5238 54.8562   7
  -3  17   4-31.9173 47.4014   7
  -3  17   7-29.0717 34.5887   7
  -4  17  -9-6.66130 32.5197   8
  -4  17  -6-16.9344 48.1301   7
 -13  -4  -6-3.76784 47.9588   2
  -4  17  -3-44.2067 50.4275   7
 -13  -4  -3-34.5156 51.7300  14
  -4  17   0 30.7386 54.3182   7
 -13  -4   0 58.9897 59.0768  14
  -4  17   3-48.8449 52.2028   7
  -4  17   6 18.5811 42.1716   7
  -4  17   9-36.1138 33.4569   4
  -5  17  -7 6.46633 44.5619   7
 -12  -5  -7-26.8144 49.6926   2
 -12  -5  -4-24.6693 44.7872   9
  -5  17  -4-3.93910 49.0676   7
 -12  -5  -4 82.7498 50.3891  14
 -12  -5  -4-83.7683 52.9348   2
 -12  -5  -1-30.3302 54.7990   9
  -5  17  -1 26.4606 55.1365   7
 -12  -5  -1-12.6029 50.5688   2
 -12  -5  -1-25.1858 56.9408  14
 -12  -5   2 9.35479 50.4591   9
  -5  17   2-12.8232 51.8566   7
 -12  -5   2-37.5782 54.7333  14
  -5  17   5-7.08173 46.0889   7
  -6  17  -8-8.83391 41.4292   7
 -11  -6  -8-3.86565 50.9895   2
 -11  -6  -5-43.1061 43.3984   9
  -6  17  -5 53.7249 49.7812   7
 -11  -6  -5-3.92436 43.9631  14
 -11  -6  -5-17.1533 54.2934   2
 -11  -6  -2-14.2743 50.6995   9
  -6  17  -2-17.5296 52.0236   7
 -11  -6  -2 33.2586 54.0699  14
 -11  -6  -2 73.7772 52.2432   2
 -11  -6   1-4.85613 53.5283   9
  -6  17   1-22.2871 52.8024   7
 -11  -6   1-8.61690 49.7774   2
 -11  -6   1 53.4225 53.5333  14
 -11  -6   4-75.3586 44.7067   9
 -11  -6   4-63.3628 45.9227  14
  -6  17  10-14.2291 31.3364   4
 -10  -7  -6 43.8333 41.6581   9
  -7  17  -6 3.51913 44.7133   7
 -10  -7  -6-47.1573 43.4062  14
 -10  -7  -6-4.44877 56.2244   2
  -7  17  -6-23.7867 41.7800   5
 -10  -7  -3-32.5259 49.2793   9
  -7  17  -3-105.901 50.0327   7
 -10  -7  -3 32.6934 52.8154  14
 -10  -7  -3-17.3212 52.8582   2
  -7  17   0 12.3721 46.3044   4
  -7  17   0 4.06876 48.5888   7
 -10  -7   0 5.15024 59.6300  14
 -10  -7   0 12.8920 50.2814   2
 -10  -7   0-20.4062 55.4358   9
 -10  -7   3 91.0939 47.9321   9
 -10  -7   3-48.0802 48.0719  14
  -7  17   6-49.2138 55.6560   4
  -7  17   9-13.0428 40.6935   4
  -8  17 -10 2.87923 36.5826   3
  -8  17  -7 30.1899 39.6265   7
  -9  -8  -7-26.1097 55.9707   2
  -8  17  -4-17.9489 44.4737   7
  -9  -8  -4 88.2886 51.9783  14
  -9  -8  -4-31.0044 55.4792   2
  -8  17  -4 64.3207 52.4269   5
  -9  -8  -4 22.0423 47.2104   9
  -9  -8  -1 77.1571 60.3113  14
  -9  -8  -1 58.8630 51.8890   2
  -9  -8  -1-101.196 56.2946   9
  -8  17   2-68.4774 52.6304   4
  -9  -8   2 89.9425 52.4244  14
  -9  -8   2-67.7400 53.9570  10
  -9  -8   2 61.8154 53.9896   9
  -9  -8   5-31.8387 37.7859   9
  -8  17   5 64.4540 56.8172   4
  -9  -8   5 25.0436 41.1572  14
  -9  -8   5 22.7403 51.0651  10
  -8  17   5-52.6238 50.1212   5
  -8  17   8-7.61094 47.0529   4
  -9  17  -8-18.6966 45.9747   3
  -8  -9  -8 28.3004 53.6756   2
  -8  -9  -5 32.9560 46.7881  14
  -8  -9  -5 12.8302 54.5425   2
  -9  17  -5 15.4986 46.5619   5
  -8  -9  -5 58.1178 44.5766   9
  -9  17  -2-9.81077 57.1567   5
  -8  -9  -2 18.6125 50.8071   9
  -9  17   1-12.6871 49.0685   4
  -8  -9   1-79.6894 51.6709  10
  -9  17   1 35.8865 60.1099   5
  -8  -9   1 119.308 52.2174   9
  -9  17   4-22.7349 54.7387   4
  -8  -9   4 36.1180 46.9633  14
  -8  -9   4-9.68417 53.1289  10
  -9  17   4-18.5646 55.7620   5
  -8  -9   4 94.5049 44.8162   9
  -9  17   7 12.2884 50.1719   4
  -8  -9   7-18.9929 44.9984  10
  -9  17  10 17.4832 34.0130   4
 -10  17  -9-3.18386 41.5113   3
 -10  17  -6 31.8598 45.0242   3
  -7 -10  -6 3.68190 43.4451  14
  -7 -10  -6 3.97079 50.6353   2
 -10  17  -6 3.10574 39.0478   5
  -7 -10  -6 63.1461 42.4612   9
 -10  17  -3-40.8213 53.2931   5
  -7 -10  -3 8.94702 48.0227   9
 -10  17   0-21.3301 41.3541   4
 -10  17   0 66.4446 62.2579   5
  -7 -10   0 100.590 47.5406  10
 -10  17   3 21.8145 50.7383   4
  -7 -10   3 4.84028 53.6127  10
 -10  17   3 81.3965 62.1193   5
  -7 -10   3 20.0080 42.3239   9
 -10  17   6 28.7895 50.9465   4
  -7 -10   6-24.7527 45.8991  10
 -10  17   9 20.6520 37.7567   4
 -11  17 -10-49.9888 33.4484   3
  -6 -11  -7 53.7184 47.5749   2
 -11  17  -7 37.3586 44.0154   3
 -11  17  -4-7.56242 46.8400   5
 -11  17  -1 56.3789 59.0943   5
 -11  17   2 15.7428 46.8211   4
 -11  17   2 27.7451 55.8885   5
  -6 -11   2 38.3183 52.5573  10
 -11  17   5 31.7118 50.7203   4
 -11  17   5-33.3165 43.8527   5
  -6 -11   5 35.7916 49.7773  10
  -6 -11   5-29.1952 36.3410   9
 -11  17   8-41.2190 39.5244   4
  -6 -11   8-41.7068 38.4954  10
 -12  17  -8 33.9016 40.7374   3
 -12  17  -5-44.6646 40.8536   5
 -12  17  -2 8.48357 50.6558   5
 -12  17   1-10.4685 42.8238   4
 -12  17   1-13.5120 54.6415   5
  -5 -12   1-8.93144 47.3414  10
 -12  17   4-15.4543 47.7704   4
 -12  17   4 72.5473 49.0251   5
  -5 -12   4-56.7603 53.7057  10
 -12  17   7-58.4287 41.4026   4
  -5 -12   7-3.52931 41.6519  10
 -13  17  -9 37.9181 30.6806   3
 -13  17  -6 19.2031 40.3099   3
 -13  17  -3 7.35146 45.1082   5
 -13  17   0-34.5339 32.4903   4
 -13  17   0-4.31513 52.7621   5
 -13  17   3-13.9774 43.6882   4
 -13  17   3-100.008 49.6444  12
 -13  17   3 30.6679 47.8405   5
  -4 -13   3 73.4525 53.2670  10
 -13  17   6 21.7428 41.1044   4
  -4 -13   6-18.8684 42.8471  10
 -13  17   9 21.1986 25.2223   4
 -14  17  -7-31.2706 36.3475  12
 -14  17  -7 2.67131 34.3020   3
 -14  17  -1-34.5255 56.5647  12
 -14  17   2 41.5756 35.2793   4
 -14  17   2-11.5657 48.6363  12
  -3 -14   2-32.2670 46.6000  10
 -14  17   5 36.6026 38.2190   4
  -3 -14   5-29.9066 43.7411  10
 -15  17  -5 42.6651 44.0619  12
 -15  17  -2-34.2586 51.6045  12
 -15  17   1-60.7508 48.7086  12
 -15  17   4 30.2559 32.2402  12
 -16  17  -3-6.14082 44.9674  12
 -16  17   0 68.1392 43.0549  12
 -16  17   3 55.8515 32.0361  12
 -17  17  -1-4.76013 33.2923  12
  -2  18  -2-2.07892 30.8885   7
  -2  18   1 77.4339 34.9270   7
  -3  18  -3 32.2828 34.9823   7
  -3  18   0 38.2913 41.2871   7
  -3  18   3 24.0045 36.8995   7
  -4  18  -4-13.1145 38.0053   7
  -4  18  -1 80.8289 42.4044   7
  -4  18   2-105.273 43.1525   7
  -5  18  -5 37.3742 38.2274   7
  -5  18  -2 40.0901 42.4448   7
 -13  -5  -2-3.44382 45.0563   2
  -5  18   1 15.6436 42.7963   7
 -13  -5   1-15.3828 49.5479  14
  -5  18   7 2.38265 33.2308   4
  -6  18  -6 7.46439 36.0995   7
 -12  -6  -3 66.2697 43.6234   9
  -6  18  -3-14.7311 40.2500   7
 -12  -6  -3 10.5874 46.1772   2
 -12  -6  -3 59.2674 49.2677  14
 -12  -6   0-8.31119 48.4363   9
  -6  18   0-3.32915 43.1315   7
 -12  -6   0-104.284 52.8273  14
  -6  18   3 20.0584 43.2939   4
 -12  -6   3-30.8780 43.5921  14
  -6  18   6-2.98098 38.8009   4
 -11  -7  -4 14.2253 41.3561   9
  -7  18  -4-26.8045 40.6200   7
 -11  -7  -4 7.12294 45.9698  14
 -11  -7  -4-39.4822 47.5810   2
  -7  18  -4-46.8350 44.6349   5
 -11  -7  -1 79.9685 50.5549   9
 -11  -7  -1-62.5767 47.9121   2
 -11  -7  -1 21.5358 50.9186  14
 -11  -7   2-44.2952 45.0080   9
  -7  18   2-17.1316 44.2204   4
 -11  -7   2 70.8370 50.5289  14
  -7  18   2 24.6888 51.4431   5
  -7  18   5-62.5181 42.8182   4
  -7  18   8 50.9302 32.9224   4
 -10  -8  -5-13.1587 40.6750  14
 -10  -8  -5 28.3677 47.2302   2
 -10  -8  -2 41.7866 47.9678   9
 -10  -8  -2-80.0477 53.1499  14
 -10  -8  -2 3.47255 43.4933   2
  -8  18  -2 11.9806 49.1931   5
 -10  -8   1 53.9763 46.4108   9
  -8  18   1 3.25288 40.9673   4
 -10  -8   1-4.19392 51.3723  14
  -8  18   1 12.4706 50.9184   5
 -10  -8   4-37.0851 38.1150   9
  -8  18   4 45.3148 46.8041   4
 -10  -8   4-16.3926 39.9321  14
  -8  18   4-44.4625 47.1645   5
  -8  18   7-14.5760 37.5630   4
  -9  -9  -6-37.0146 37.5809  14
  -9  -9  -3 4.06929 45.1946   9
  -9  -9  -3 20.4658 48.1149  14
  -9  -9  -3 56.7507 43.1101   2
  -9  18  -3 78.8681 46.8050   5
  -9  -9   0-48.5324 53.4211  14
  -9  18   0 25.3451 52.6180   5
  -9  -9   0 39.5407 48.9935   9
  -9  -9   3 18.1205 40.5093   9
  -9  18   3 7.09544 44.1939   4
  -9  -9   3 29.2697 43.5195  14
  -9  18   3-7.97554 49.7661   5
  -9  18   6 31.9235 39.9279   4
  -8 -10  -4-22.7102 46.9745  14
 -10  18  -4 3.09235 39.7054   5
  -8 -10  -4 41.5517 44.1067   9
  -8 -10  -1 48.8429 52.3001  14
 -10  18  -1-16.5302 51.7822   5
  -8 -10  -1 93.0085 49.6393   9
 -10  18   2 69.5193 39.8799   4
  -8 -10   2 63.8627 48.5280  14
 -10  18   2 32.7636 51.2130   5
  -8 -10   2 24.9827 46.0174  10
  -8 -10   2-39.1318 46.3686   9
 -10  18   5-34.7248 40.8857   4
  -8 -10   5 7.53489 43.9936  10
 -10  18   8 61.4215 34.7885   4
  -7 -11  -5 3.28097 40.5671  14
 -11  18  -2-70.8911 46.4179   5
  -7 -11  -2-42.8411 47.9311   9
 -11  18   1-14.1481 35.9744   4
 -11  18   1-15.0967 48.6429   5
  -7 -11   1-30.9809 44.8555  10
  -7 -11   1-81.6961 46.6602   9
 -11  18   4-43.8505 39.0983   4
  -7 -11   4 45.0675 42.8178  14
 -11  18   4 59.8913 41.9861   5
  -7 -11   4 3.95249 45.2826  10
  -7 -11   4 64.3289 37.6462   9
 -11  18   7 28.9085 33.4079   4
  -6 -12  -6 9.97304 34.1061  14
 -12  18  -3 41.6758 42.5641   5
  -6 -12  -3-18.6629 44.6652   9
 -12  18   0 70.5891 48.2644   5
 -12  18   3-35.3636 38.4979   4
 -12  18   3-3.38837 42.4484   5
  -6 -12   3-51.3023 47.2297  10
  -6 -12   3-9.51815 37.3653   9
 -12  18   6-2.61994 33.8133   4
 -13  18  -1-34.0170 44.0704   5
 -13  18   2 36.0101 32.9220   4
 -13  18   2 49.1986 43.2888  12
 -13  18   5 31.2586 33.0103   4
 -14  18  -5-35.7550 39.9250  12
 -14  18  -2-17.0173 47.3327  12
 -14  18   1-25.8508 43.9400  12
 -14  18   4 91.1170 30.0005   4
 -15  18  -3-25.1370 38.9077  12
 -15  18   0-75.0930 42.6124  12
 -12  -7  -2-3.13040 41.4260  14
 -12  -7   1-40.2401 42.0425  14
  -7  19   4 16.8188 29.1555   4
 -11  -8  -3 58.1847 40.9101  14
 -11  -8   0-68.5887 44.4835  14
  -8  19   3 37.7186 30.9010   4
 -11  -8   3-26.9187 35.8554  14
 -10  -9  -4-25.3447 38.7651  14
 -10  -9  -1 71.4314 49.4423  14
  -9  19   2-47.0515 30.2095   4
 -10  -9   2-21.7296 41.3705  14
  -9  19   5 23.1129 30.7020   4
  -9 -10  -2 6.80879 43.9381  14
  -9 -10   1-6.70874 44.2456  14
 -10  19   4-52.3408 31.8699   4
  -8 -11  -3 41.4939 42.5405  14
  -8 -11   0-10.6200 47.0004  14
 -11  19   3-16.7328 29.0028   4
  -8 -11   3-2.70358 35.9543  14
  -7 -12  -4 7.80834 33.8792  14
  -7 -12  -1 24.2920 46.9677  14
  -7 -12   2-108.133 41.4273  14
  -6 -13  -2 3.09382 43.5903  14
 -13  19  -2 5.26336 36.5424  12
  -6 -13   1 47.7887 39.4357  14
  -5 -14   0-27.5758 37.3868  14
   0   0   0    0.00    0.00   0

TITL XSW-250807-2-350k in R3
REM R3 (#146 in standard setting)
CELL 1.54184  16.135714  16.135714  17.111217  90.0000  90.0000 120.0000
ZERR   54.00   0.001179   0.001179   0.001670   0.0000   0.0000   0.0000
LATT -3
SYMM -y, x-y, z
SYMM -x+y,-x, z
SFAC C H N O Si
UNIT 54.00 54.00 54.00 54.00 54.00
REM  CrysAlisPro recorded range (K): Min=343.8; max=350.0; aver:346.9
TEMP 74
TREF
HKLF 4
END
;
_shelx_hkl_checksum                67450
_olex2_submission_special_instructions  'No special instructions were received'
_oxdiff_exptl_absorpt_empirical_details
;
Empirical correction (ABSPACK) includes:
- Absorption correction using spherical harmonics
- Frame scaling
;
_oxdiff_exptl_absorpt_empirical_full_max  1.419
_oxdiff_exptl_absorpt_empirical_full_min  0.646
loop_
  _twin_individual_id
  _twin_individual_mass_fraction_refined
 1 0.57(17)
 2 0.43(17)
# start Validation Reply Form
_vrf_PLAT260_xsw-250807-2-350k
;
PROBLEM: Large Average Ueq of Residue Including       Si1      0.304 Check 
RESPONSE: It could be due to disorder.
;
# end Validation Reply Form
