# Supplementary material for: Organosilicon cluster goes ferroelectric
Source: Natl Sci Rev. 2026 Apr 29;13(14):nwag243. doi: 10.1093/nsr/nwag243 (PMC13411271; doi:10.1093/nsr/nwag243)
Supplement: nwag243_Supplemental_Files [file nwag243_supplemental_files.zip › cif files/cif_compound-2__100K_auto.cif]

data_zhy_poss_100k_auto
_audit_creation_date               2025-10-19
_audit_creation_method
;
Olex2 1.5-ac6-020
(compiled 2024.02.14 svn.r2f8d729c for Rigaku Oxford Diffraction, GUI svn.r6966)
;
_shelx_SHELXL_version_number       '2019/3'
_audit_contact_author_address      ?
_audit_contact_author_email        ?
_audit_contact_author_name         ''
_audit_contact_author_phone        ?
_publ_contact_author_id_orcid      ?
_publ_section_references
;
Dolomanov, O.V., Bourhis, L.J., Gildea, R.J, Howard, J.A.K. & Puschmann, H.
 (2009), J. Appl. Cryst. 42, 339-341.

Sheldrick, G.M. (2008). Acta Cryst. A64, 112-122.

Sheldrick, G.M. (2015). Acta Cryst. C71, 3-8.
;
_chemical_name_common              ?
_chemical_name_systematic          ?
_chemical_formula_moiety           'C32 H72 O12 Si8'
_chemical_formula_sum              'C32 H72 O12 Si8'
_chemical_formula_weight           873.61
_chemical_absolute_configuration   ?
_chemical_melting_point            ?
_chemical_oxdiff_formula           'Si O C H '
loop_
  _atom_type_symbol
  _atom_type_description
  _atom_type_scat_dispersion_real
  _atom_type_scat_dispersion_imag
  _atom_type_scat_source
 'C' 'C' 0.0181 0.0091 'International Tables Vol C Tables 4.2.6.8 and 6.1.1.4'
 'H' 'H' 0.0000 0.0000 'International Tables Vol C Tables 4.2.6.8 and 6.1.1.4'
 'O' 'O' 0.0492 0.0322 'International Tables Vol C Tables 4.2.6.8 and 6.1.1.4'
 'Si' 'Si' 0.2541 0.3302 'International Tables Vol C Tables 4.2.6.8 and 6.1.1.4'

_shelx_space_group_comment
;
The symmetry employed for this shelxl refinement is uniquely defined
by the following loop, which should always be used as a source of
symmetry information in preference to the above space-group names.
They are only intended as comments.
;
_space_group_crystal_system        'triclinic'
_space_group_IT_number             1
_space_group_name_H-M_alt          'P 1'
_space_group_name_Hall             'P 1'
loop_
  _space_group_symop_operation_xyz
 'x, y, z'

_cell_length_a                     9.9963(2)
_cell_length_b                     10.8102(2)
_cell_length_c                     10.96000(10)
_cell_angle_alpha                  96.7700(10)
_cell_angle_beta                   91.0730(10)
_cell_angle_gamma                  99.3960(10)
_cell_volume                       1159.45(3)
_cell_formula_units_Z              1
_cell_measurement_reflns_used      9842
_cell_measurement_temperature      99.9(3)
_cell_measurement_theta_max        73.3640
_cell_measurement_theta_min        4.0230
_shelx_estimated_absorpt_T_max     0.744
_shelx_estimated_absorpt_T_min     0.695
_exptl_absorpt_coefficient_mu      2.616
_exptl_absorpt_correction_T_max    1.00000
_exptl_absorpt_correction_T_min    0.84945
_exptl_absorpt_correction_type     multi-scan
_exptl_absorpt_process_details
;
CrysAlisPro 1.171.43.129a (Rigaku Oxford Diffraction, 2024)
Empirical absorption correction using spherical harmonics,
implemented in SCALE3 ABSPACK scaling algorithm.
;
_exptl_absorpt_special_details     ?
_exptl_crystal_colour              colourless
_exptl_crystal_colour_primary      colourless
_exptl_crystal_density_diffrn      1.251
_exptl_crystal_density_meas        ?
_exptl_crystal_density_method      ?
_exptl_crystal_description         block
_exptl_crystal_F_000               472
_exptl_crystal_size_max            0.15
_exptl_crystal_size_mid            0.13
_exptl_crystal_size_min            0.12
_exptl_transmission_factor_max     ?
_exptl_transmission_factor_min     ?
_diffrn_reflns_av_R_equivalents    0.0218
_diffrn_reflns_av_unetI/netI       0.0232
_diffrn_reflns_Laue_measured_fraction_full  0.990
_diffrn_reflns_Laue_measured_fraction_max  0.946
_diffrn_reflns_limit_h_max         12
_diffrn_reflns_limit_h_min         -12
_diffrn_reflns_limit_k_max         13
_diffrn_reflns_limit_k_min         -13
_diffrn_reflns_limit_l_max         9
_diffrn_reflns_limit_l_min         -13
_diffrn_reflns_number              13567
_diffrn_reflns_point_group_measured_fraction_full  0.717
_diffrn_reflns_point_group_measured_fraction_max  0.673
_diffrn_reflns_theta_full          67.684
_diffrn_reflns_theta_max           73.673
_diffrn_reflns_theta_min           4.065
_diffrn_ambient_environment        N~2~
_diffrn_ambient_temperature        99.9(3)
_diffrn_detector                   'Hybrid Pixel Array Detector'
_diffrn_detector_area_resol_mean   10.0000
_diffrn_detector_type              'HyPix-Arc 150'
_diffrn_measured_fraction_theta_full  0.990
_diffrn_measured_fraction_theta_max  0.946
_diffrn_measurement_details
;
List of Runs (angles in degrees, time in seconds):

  # Type    Start    End  Width  t~exp~   \w     \q     \k     \f   Frames
--------------------------------------------------------------------------
  1  \w     40.00 104.00   0.50    0.05    --   60.40  15.00 120.00  128
  2  \w     78.00 106.00   0.50    0.05    --   60.40  15.00   0.00   56
  3  \w     45.00  74.00   0.50    0.05    --   60.40  15.00   0.00   58
  4  \w     55.00 116.00   0.50    0.05    --   75.32  15.00 -60.00  122
  5  \w     79.00 105.00   0.50    0.05    --   60.40  15.00-120.00   52
  6  \w     43.00  76.00   0.50    0.05    --   60.40  15.00-120.00   66
  7  \w     55.00 118.00   0.50    0.05    --   75.32  15.00-180.00  126
  8  \w     60.00 118.00   0.50    0.05    --   75.32  15.00-120.00  116
  9  \w     56.00  92.00   0.50    0.05    --   75.32  15.00  60.00   72
 10  \w     24.00  50.00   0.50    0.05    --   60.40-125.00 150.00   52
 11  \w     32.00  98.00   0.50    0.05    --   74.97-125.00 120.00  132
 12  \w     46.00  99.00   0.50    0.05    --   74.97-125.00   0.00  106
 13  \w     33.00  74.00   0.50    0.05    --   75.32-125.00  60.00   82
 14  \w     35.00  78.00   0.50    0.05    --   75.32-125.00 -30.00   86
 15  \w     66.00  92.00   0.50    0.05    --   79.83-104.00  41.74   52
 16  \w     66.00  99.00   0.50    0.05    --   75.32-125.00 -60.00   66
 17  \w     42.00  90.00   0.50    0.05    --   79.83-103.00 -87.71   96
 18  \w     44.00  77.00   0.50    0.05    --   75.32-125.00-150.00   66
 19  \w     51.00  99.00   0.50    0.05    --   74.97-125.00-180.00   96
 20  \w     41.00  67.00   0.50    0.05    --   60.40-125.00-150.00   52
 21  \w    -77.00 -51.00   0.50    0.05    --  -60.77 -15.00  60.00   52
 22  \w    -96.00 -55.00   0.50    0.05    --  -60.77 -15.00 -60.00   82
 23  \w   -114.00 -66.00   0.50    0.05    --  -75.45 -15.00 -90.00   96
 24  \w   -106.00 -79.00   0.50    0.05    --  -60.77 -15.00-150.00   54
 25  \w    -73.00 -36.00   0.50    0.05    --  -78.89 136.00 -19.02   74
 26  \w    -62.00 -24.00   0.50    0.05    --  -60.77 125.00-180.00   76
 27  \w    -64.00 -23.00   0.50    0.05    --  -60.77 125.00-120.00   82
 28  \w    -99.00 -42.00   0.50    0.05    --  -78.89 124.00 -63.16  114
 29  \w    -98.00 -72.00   0.50    0.05    --  -78.89 118.00  -1.14   52
 30  \w    -72.00 -34.00   0.50    0.05    --  -73.82 125.00   0.00   76
 31  \w    -97.00 -40.00   0.50    0.05    --  -78.89 116.00  67.59  114
 32  \w    -98.00 -40.00   0.50    0.05    --  -78.89 121.00 173.91  116
 33  \w    -90.00 -38.00   0.50    0.05    --  -78.89 104.00 160.04  104
;
_diffrn_measurement_device         'four-circle diffractometer'
_diffrn_measurement_device_type    'XtaLAB Synergy R, DW system, HyPix-Arc 150'
_diffrn_measurement_method         '\w scans'
_diffrn_orient_matrix_type        
 'CrysAlisPro convention (1999,Acta A55,543-557)'
_diffrn_orient_matrix_UB_11        -0.0629831000
_diffrn_orient_matrix_UB_12        -0.1332836000
_diffrn_orient_matrix_UB_13        -0.0603428000
_diffrn_orient_matrix_UB_21        -0.1327642000
_diffrn_orient_matrix_UB_22        0.0480543000
_diffrn_orient_matrix_UB_23        -0.0280719000
_diffrn_orient_matrix_UB_31        0.0533356000
_diffrn_orient_matrix_UB_32        0.0333156000
_diffrn_orient_matrix_UB_33        -0.1250474000
_diffrn_radiation_monochromator    mirror
_diffrn_radiation_probe            x-ray
_diffrn_radiation_type             'Cu K\a'
_diffrn_radiation_wavelength       1.54184
_diffrn_source                     'Rotating-anode X-ray tube'
_diffrn_source_type                'Rigaku (Cu) X-ray Source'
_reflns_Friedel_coverage           0.423
_reflns_Friedel_fraction_full      0.444
_reflns_Friedel_fraction_max       0.400
_reflns_number_gt                  5915
_reflns_number_total               6339
_reflns_special_details
;
 Reflections were merged by SHELXL according to the crystal
 class for the calculation of statistics and refinement.
 
 _reflns_Friedel_fraction is defined as the number of unique
 Friedel pairs measured divided by the number that would be
 possible theoretically, ignoring centric projections and
 systematic absences.
;
_reflns_threshold_expression       'I > 2\s(I)'
_computing_cell_refinement         'CrysAlisPro 1.171.43.129a (Rigaku OD, 2024)'
_computing_data_collection        
 'CrysAlisPro system (CCD 43.129a 64-bit (release 29-06-2024))'
_computing_data_reduction          'CrysAlisPro 1.171.43.129a (Rigaku OD, 2024)'
_computing_molecular_graphics      'Olex2 1.5-ac6-020 (Dolomanov et al., 2009)'
_computing_publication_material    'Olex2 1.5-ac6-020 (Dolomanov et al., 2009)'
_computing_structure_refinement    'SHELXL 2019/3 (Sheldrick, 2015)'
_computing_structure_solution      'SHELXS  (Sheldrick, 2008)'
_refine_diff_density_max           0.350
_refine_diff_density_min           -0.502
_refine_diff_density_rms           0.064
_refine_ls_abs_structure_details
;
 Classical Flack method preferred over Parsons because s.u. lower.
;
_refine_ls_abs_structure_Flack     0.21(4)
_refine_ls_extinction_coef         .
_refine_ls_extinction_method       none
_refine_ls_goodness_of_fit_ref     1.081
_refine_ls_hydrogen_treatment      constr
_refine_ls_matrix_type             full
_refine_ls_number_parameters       467
_refine_ls_number_reflns           6339
_refine_ls_number_restraints       3
_refine_ls_R_factor_all            0.0394
_refine_ls_R_factor_gt             0.0379
_refine_ls_restrained_S_all        1.081
_refine_ls_shift/su_max            0.001
_refine_ls_shift/su_mean           0.000
_refine_ls_structure_factor_coef   Fsqd
_refine_ls_weighting_details      
 'w=1/[\s^2^(Fo^2^)+(0.0768P)^2^+0.2710P] where P=(Fo^2^+2Fc^2^)/3'
_refine_ls_weighting_scheme        calc
_refine_ls_wR_factor_gt            0.1081
_refine_ls_wR_factor_ref           0.1101
_refine_special_details            ?
_olex2_refinement_description
;
1. Fixed Uiso
 At 1.2 times of:
  All C(H) groups, All C(H,H) groups
 At 1.5 times of:
  All C(H,H,H) groups
2. Uiso/Uaniso restraints and constraints
Uanis(C25) = Uanis(C26) = Uanis(C27) = Uanis(C28)
3.a Ternary CH refined with riding coordinates:
 C2(H2), C6(H6), C10(H10), C14(H14), C18(H18), C22(H22), C26(H26), C30(H30)
3.b Secondary CH2 refined with riding coordinates:
 C1(H1A,H1B), C5(H5A,H5B), C9(H9A,H9B), C13(H13A,H13B), C17(H17A,H17B),
 C21(H21A,H21B), C25(H25A,H25B), C29(H29A,H29B)
3.c Idealised Me refined as rotating group:
 C3(H3A,H3B,H3C), C4(H4A,H4B,H4C), C7(H7A,H7B,H7C), C8(H8A,H8B,H8C), C11(H11A,
 H11B,H11C), C12(H12A,H12B,H12C), C15(H15A,H15B,H15C), C16(H16A,H16B,H16C),
 C19(H19A,H19B,H19C), C20(H20A,H20B,H20C), C23(H23A,H23B,H23C), C24(H24A,H24B,
 H24C), C27(H27A,H27B,H27C), C28(H28A,H28B,H28C), C31(H31A,H31B,H31C), C32(H32A,
 H32B,H32C)
;
_atom_sites_solution_hydrogens     geom
_atom_sites_solution_primary       direct
_atom_sites_solution_secondary     ?
loop_
  _atom_site_label
  _atom_site_type_symbol
  _atom_site_fract_x
  _atom_site_fract_y
  _atom_site_fract_z
  _atom_site_U_iso_or_equiv
  _atom_site_adp_type
  _atom_site_occupancy
  _atom_site_site_symmetry_order
  _atom_site_calc_flag
  _atom_site_refinement_flags_posn
  _atom_site_refinement_flags_adp
  _atom_site_refinement_flags_occupancy
  _atom_site_disorder_assembly
  _atom_site_disorder_group
 C1 C 0.1587(6) 0.3751(6) 0.3353(6) 0.0188(13) Uani 1 1 d . . . . .
 H1A H 0.214196 0.311663 0.302833 0.023 Uiso 1 1 calc R U . . .
 H1B H 0.101472 0.338356 0.399136 0.023 Uiso 1 1 calc R U . . .
 C2 C 0.0662(6) 0.3968(6) 0.2316(6) 0.0229(14) Uani 1 1 d . . . . .
 H2 H 0.026100 0.473914 0.259079 0.028 Uiso 1 1 calc R U . . .
 C3 C -0.0504(7) 0.2859(8) 0.2031(7) 0.0354(18) Uani 1 1 d . . . . .
 H3A H -0.014383 0.210656 0.169071 0.053 Uiso 1 1 calc R U . . .
 H3B H -0.114614 0.306679 0.143088 0.053 Uiso 1 1 calc R U . . .
 H3C H -0.097046 0.269381 0.278817 0.053 Uiso 1 1 calc R U . . .
 C4 C 0.1458(8) 0.4211(8) 0.1151(6) 0.0359(18) Uani 1 1 d . . . . .
 H4A H 0.221257 0.491198 0.135562 0.054 Uiso 1 1 calc R U . . .
 H4B H 0.085243 0.442723 0.052470 0.054 Uiso 1 1 calc R U . . .
 H4C H 0.181396 0.344871 0.083300 0.054 Uiso 1 1 calc R U . . .
 C5 C 0.6670(5) 0.5832(5) 0.2168(5) 0.0111(7) Uani 1 1 d . . . . .
 H5A H 0.754362 0.642303 0.222502 0.013 Uiso 1 1 calc R U . . .
 H5B H 0.687525 0.499980 0.233081 0.013 Uiso 1 1 calc R U . . .
 C6 C 0.6103(7) 0.5693(6) 0.0827(6) 0.0194(8) Uani 1 1 d . . . . .
 H6 H 0.513257 0.527159 0.078817 0.023 Uiso 1 1 calc R U . . .
 C7 C 0.6920(9) 0.4883(8) -0.0001(7) 0.0382(13) Uani 1 1 d . . . . .
 H7A H 0.783797 0.534864 -0.006303 0.057 Uiso 1 1 calc R U . . .
 H7B H 0.647504 0.468217 -0.082079 0.057 Uiso 1 1 calc R U . . .
 H7C H 0.697010 0.409855 0.035085 0.057 Uiso 1 1 calc R U . . .
 C8 C 0.6190(10) 0.7009(8) 0.0393(7) 0.0532(18) Uani 1 1 d . . . . .
 H8A H 0.555419 0.747477 0.084510 0.080 Uiso 1 1 calc R U . . .
 H8B H 0.595628 0.691362 -0.048935 0.080 Uiso 1 1 calc R U . . .
 H8C H 0.711555 0.747617 0.054721 0.080 Uiso 1 1 calc R U . . .
 C9 C 0.5120(6) 1.0265(6) 0.2737(5) 0.0176(12) Uani 1 1 d . . . . .
 H9A H 0.611279 1.041001 0.263542 0.021 Uiso 1 1 calc R U . . .
 H9B H 0.468646 0.990147 0.192528 0.021 Uiso 1 1 calc R U . . .
 C10 C 0.4683(7) 1.1548(6) 0.3088(6) 0.0209(13) Uani 1 1 d . . . . .
 H10 H 0.372095 1.139298 0.334377 0.025 Uiso 1 1 calc R U . . .
 C11 C 0.4727(8) 1.2231(7) 0.1958(7) 0.0287(15) Uani 1 1 d . . . . .
 H11A H 0.565767 1.236957 0.167476 0.043 Uiso 1 1 calc R U . . .
 H11B H 0.442734 1.304720 0.216215 0.043 Uiso 1 1 calc R U . . .
 H11C H 0.412550 1.171958 0.130642 0.043 Uiso 1 1 calc R U . . .
 C12 C 0.5536(9) 1.2313(6) 0.4152(7) 0.0343(18) Uani 1 1 d . . . . .
 H12A H 0.532477 1.192688 0.490575 0.051 Uiso 1 1 calc R U . . .
 H12B H 0.533915 1.317690 0.425245 0.051 Uiso 1 1 calc R U . . .
 H12C H 0.649951 1.233135 0.398848 0.051 Uiso 1 1 calc R U . . .
 C13 C 0.0239(6) 0.8131(6) 0.3848(6) 0.0183(13) Uani 1 1 d . . . . .
 H13A H 0.019141 0.784197 0.295493 0.022 Uiso 1 1 calc R U . . .
 H13B H -0.050177 0.759326 0.422136 0.022 Uiso 1 1 calc R U . . .
 C14 C -0.0044(6) 0.9513(6) 0.4031(7) 0.0249(15) Uani 1 1 d . . . . .
 H14 H 0.075712 1.007334 0.374687 0.030 Uiso 1 1 calc R U . . .
 C15 C -0.1283(7) 0.9635(7) 0.3262(7) 0.0332(17) Uani 1 1 d . . . . .
 H15A H -0.119708 0.926391 0.241271 0.050 Uiso 1 1 calc R U . . .
 H15B H -0.135399 1.053006 0.327453 0.050 Uiso 1 1 calc R U . . .
 H15C H -0.209914 0.919013 0.360115 0.050 Uiso 1 1 calc R U . . .
 C16 C -0.0243(9) 0.9962(7) 0.5348(8) 0.0400(19) Uani 1 1 d . . . . .
 H16A H -0.107266 0.947391 0.562255 0.060 Uiso 1 1 calc R U . . .
 H16B H -0.032322 1.085907 0.543118 0.060 Uiso 1 1 calc R U . . .
 H16C H 0.053591 0.984655 0.585328 0.060 Uiso 1 1 calc R U . . .
 C17 C 0.8217(6) 0.6419(5) 0.6797(6) 0.0170(12) Uani 1 1 d . . . . .
 H17A H 0.894353 0.692886 0.638085 0.020 Uiso 1 1 calc R U . . .
 H17B H 0.830734 0.674524 0.768263 0.020 Uiso 1 1 calc R U . . .
 C18 C 0.8483(6) 0.5056(6) 0.6660(7) 0.0218(14) Uani 1 1 d . . . . .
 H18 H 0.768270 0.450592 0.695647 0.026 Uiso 1 1 calc R U . . .
 C19 C 0.8674(7) 0.4591(7) 0.5290(7) 0.0302(15) Uani 1 1 d . . . . .
 H19A H 0.782627 0.456441 0.481605 0.045 Uiso 1 1 calc R U . . .
 H19B H 0.891422 0.374271 0.522274 0.045 Uiso 1 1 calc R U . . .
 H19C H 0.940041 0.517092 0.496655 0.045 Uiso 1 1 calc R U . . .
 C20 C 0.9744(7) 0.4962(7) 0.7441(8) 0.039(2) Uani 1 1 d . . . . .
 H20A H 1.050573 0.559174 0.724572 0.059 Uiso 1 1 calc R U . . .
 H20B H 0.997671 0.411436 0.726016 0.059 Uiso 1 1 calc R U . . .
 H20C H 0.955537 0.511783 0.831439 0.059 Uiso 1 1 calc R U . . .
 C21 C 0.3327(6) 0.4316(5) 0.7944(6) 0.0179(13) Uani 1 1 d . . . . .
 H21A H 0.373844 0.468968 0.876112 0.022 Uiso 1 1 calc R U . . .
 H21B H 0.233050 0.417022 0.802551 0.022 Uiso 1 1 calc R U . . .
 C22 C 0.3774(6) 0.3013(6) 0.7627(6) 0.0202(13) Uani 1 1 d . . . . .
 H22 H 0.473365 0.315204 0.736280 0.024 Uiso 1 1 calc R U . . .
 C23 C 0.2878(8) 0.2193(7) 0.6575(8) 0.0355(18) Uani 1 1 d . . . . .
 H23A H 0.196601 0.193388 0.686712 0.053 Uiso 1 1 calc R U . . .
 H23B H 0.327729 0.144151 0.630559 0.053 Uiso 1 1 calc R U . . .
 H23C H 0.282050 0.268271 0.588369 0.053 Uiso 1 1 calc R U . . .
 C24 C 0.3700(8) 0.2268(6) 0.8741(7) 0.0299(16) Uani 1 1 d . . . . .
 H24A H 0.434081 0.272397 0.939292 0.045 Uiso 1 1 calc R U . . .
 H24B H 0.393476 0.143117 0.849550 0.045 Uiso 1 1 calc R U . . .
 H24C H 0.277775 0.217443 0.904471 0.045 Uiso 1 1 calc R U . . .
 C25 C 0.1813(7) 0.8724(7) 0.8496(7) 0.0293(8) Uani 1 1 d . . . . .
 H25A H 0.163439 0.956386 0.833060 0.035 Uiso 1 1 calc R U . . .
 H25B H 0.092855 0.814975 0.842496 0.035 Uiso 1 1 calc R U . . .
 C26 C 0.2338(8) 0.8850(7) 0.9832(7) 0.0293(8) Uani 1 1 d . . . . .
 H26 H 0.330077 0.929219 0.986767 0.035 Uiso 1 1 calc R U . . .
 C27 C 0.2337(6) 0.7588(6) 1.0311(6) 0.0293(8) Uani 1 1 d . . . . .
 H27A H 0.140330 0.721170 1.046096 0.044 Uiso 1 1 calc R U . . .
 H27B H 0.288384 0.771690 1.108077 0.044 Uiso 1 1 calc R U . . .
 H27C H 0.272134 0.702152 0.970104 0.044 Uiso 1 1 calc R U . . .
 C28 C 0.1549(7) 0.9657(7) 1.0694(6) 0.0293(8) Uani 1 1 d . . . . .
 H28A H 0.175383 1.053818 1.053032 0.044 Uiso 1 1 calc R U . . .
 H28B H 0.181252 0.960080 1.154921 0.044 Uiso 1 1 calc R U . . .
 H28C H 0.057379 0.934840 1.055637 0.044 Uiso 1 1 calc R U . . .
 C29 C 0.6843(6) 1.0783(6) 0.7310(6) 0.0203(13) Uani 1 1 d . . . . .
 H29A H 0.740939 1.114277 0.666433 0.024 Uiso 1 1 calc R U . . .
 H29B H 0.628532 1.141812 0.762827 0.024 Uiso 1 1 calc R U . . .
 C30 C 0.7812(7) 1.0577(7) 0.8389(6) 0.0288(16) Uani 1 1 d . . . . .
 H30 H 0.822251 0.980994 0.812316 0.035 Uiso 1 1 calc R U . . .
 C31 C 0.7016(9) 1.0339(8) 0.9512(7) 0.041(2) Uani 1 1 d . . . . .
 H31A H 0.649912 1.102606 0.972078 0.061 Uiso 1 1 calc R U . . .
 H31B H 0.763994 1.030007 1.020136 0.061 Uiso 1 1 calc R U . . .
 H31C H 0.638927 0.953569 0.934586 0.061 Uiso 1 1 calc R U . . .
 C32 C 0.8958(8) 1.1702(7) 0.8643(8) 0.0391(19) Uani 1 1 d . . . . .
 H32A H 0.950186 1.177187 0.791187 0.059 Uiso 1 1 calc R U . . .
 H32B H 0.953409 1.157986 0.933715 0.059 Uiso 1 1 calc R U . . .
 H32C H 0.857454 1.247610 0.884207 0.059 Uiso 1 1 calc R U . . .
 O1 O 0.4203(4) 0.5407(4) 0.3410(4) 0.0188(9) Uani 1 1 d . . . . .
 O2 O 0.5241(5) 0.7768(5) 0.3278(4) 0.0203(10) Uani 1 1 d . . . . .
 O3 O 0.3090(4) 0.8784(4) 0.3930(4) 0.0191(9) Uani 1 1 d . . . . .
 O4 O 0.2020(4) 0.6404(4) 0.4038(4) 0.0191(9) Uani 1 1 d . . . . .
 O5 O 0.3046(5) 0.5000(4) 0.5510(4) 0.0217(10) Uani 1 1 d . . . . .
 O6 O 0.6445(4) 0.6471(5) 0.4698(4) 0.0200(9) Uani 1 1 d . . . . .
 O7 O 0.5427(4) 0.9544(4) 0.5158(4) 0.0203(10) Uani 1 1 d . . . . .
 O8 O 0.1999(4) 0.8086(5) 0.5960(4) 0.0214(10) Uani 1 1 d . . . . .
 O9 O 0.5372(4) 0.5769(4) 0.6750(4) 0.0198(9) Uani 1 1 d . . . . .
 O10 O 0.6433(4) 0.8157(4) 0.6648(5) 0.0212(10) Uani 1 1 d . . . . .
 O11 O 0.4274(4) 0.9151(4) 0.7244(4) 0.0199(10) Uani 1 1 d . . . . .
 O12 O 0.3218(5) 0.6768(4) 0.7419(4) 0.0200(10) Uani 1 1 d . . . . .
 Si1 Si 0.27517(14) 0.51720(13) 0.41023(13) 0.0148(4) Uani 1 1 d . . . . .
 Si2 Si 0.56058(14) 0.63928(13) 0.34297(13) 0.0141(3) Uani 1 1 d . . . . .
 Si3 Si 0.47215(13) 0.90677(13) 0.38224(14) 0.0142(3) Uani 1 1 d . . . . .
 Si4 Si 0.18787(13) 0.78486(13) 0.44910(13) 0.0146(3) Uani 1 1 d . . . . .
 Si5 Si 0.37366(13) 0.54825(13) 0.68818(14) 0.0144(3) Uani 1 1 d . . . . .
 Si6 Si 0.65879(13) 0.67034(13) 0.62069(13) 0.0140(3) Uani 1 1 d . . . . .
 Si7 Si 0.57065(13) 0.93756(12) 0.65991(13) 0.0141(4) Uani 1 1 d . . . . .
 Si8 Si 0.28518(13) 0.81574(14) 0.72741(13) 0.0146(3) Uani 1 1 d . . . . .

loop_
  _atom_site_aniso_label
  _atom_site_aniso_U_11
  _atom_site_aniso_U_22
  _atom_site_aniso_U_33
  _atom_site_aniso_U_23
  _atom_site_aniso_U_13
  _atom_site_aniso_U_12
 C1 0.014(2) 0.016(3) 0.022(3) -0.004(2) 0.000(2) -0.007(2)
 C2 0.022(3) 0.023(3) 0.022(4) -0.002(3) 0.008(2) 0.000(2)
 C3 0.031(4) 0.046(5) 0.023(4) -0.001(3) -0.003(3) -0.009(3)
 C4 0.043(4) 0.042(4) 0.019(4) 0.004(3) -0.007(3) -0.003(4)
 C5 0.0077(15) 0.0134(16) 0.0130(19) -0.0009(14) 0.0058(13) 0.0053(12)
 C6 0.0213(19) 0.026(2) 0.010(2) -0.0011(17) 0.0056(16) 0.0049(16)
 C7 0.050(3) 0.043(3) 0.022(3) -0.007(2) 0.019(2) 0.014(2)
 C8 0.103(5) 0.046(3) 0.021(3) 0.015(3) 0.010(3) 0.035(3)
 C9 0.019(3) 0.025(3) 0.008(3) 0.004(2) 0.005(2) 0.000(2)
 C10 0.028(3) 0.016(3) 0.022(3) 0.008(3) 0.005(3) 0.006(2)
 C11 0.037(4) 0.027(3) 0.025(4) 0.010(3) 0.006(3) 0.011(3)
 C12 0.058(5) 0.016(3) 0.025(4) -0.004(3) -0.001(3) 0.001(3)
 C13 0.013(3) 0.021(3) 0.020(3) 0.003(2) -0.004(2) 0.001(2)
 C14 0.014(3) 0.021(3) 0.041(4) 0.009(3) 0.007(3) 0.002(2)
 C15 0.031(4) 0.041(4) 0.030(4) 0.011(3) 0.002(3) 0.009(3)
 C16 0.041(4) 0.027(4) 0.053(5) -0.005(3) -0.009(3) 0.016(3)
 C17 0.018(3) 0.019(3) 0.015(3) 0.002(2) 0.007(2) 0.008(2)
 C18 0.018(3) 0.023(3) 0.029(4) 0.007(3) 0.004(3) 0.011(2)
 C19 0.031(3) 0.029(3) 0.031(4) -0.006(3) 0.012(3) 0.013(3)
 C20 0.022(3) 0.036(4) 0.068(6) 0.019(4) -0.002(3) 0.019(3)
 C21 0.018(3) 0.013(3) 0.026(3) 0.002(2) 0.002(2) 0.010(2)
 C22 0.019(3) 0.021(3) 0.022(3) 0.001(3) 0.007(2) 0.006(2)
 C23 0.048(4) 0.023(3) 0.037(4) 0.003(3) -0.008(3) 0.010(3)
 C24 0.046(4) 0.017(3) 0.029(4) 0.009(3) 0.007(3) 0.009(3)
 C25 0.0341(18) 0.0320(18) 0.021(2) 0.0011(15) 0.0045(14) 0.0057(14)
 C26 0.0341(18) 0.0320(18) 0.021(2) 0.0011(15) 0.0045(14) 0.0057(14)
 C27 0.0341(18) 0.0320(18) 0.021(2) 0.0011(15) 0.0045(14) 0.0057(14)
 C28 0.0341(18) 0.0320(18) 0.021(2) 0.0011(15) 0.0045(14) 0.0057(14)
 C29 0.027(3) 0.019(3) 0.018(3) 0.005(2) 0.005(2) 0.011(2)
 C30 0.026(3) 0.031(4) 0.027(4) -0.001(3) -0.014(3) 0.004(3)
 C31 0.049(5) 0.043(5) 0.027(4) 0.007(4) 0.003(4) -0.002(4)
 C32 0.030(4) 0.036(4) 0.046(5) -0.008(4) -0.007(3) 0.001(3)
 O1 0.018(2) 0.016(2) 0.022(3) -0.0009(18) 0.0065(18) 0.0014(16)
 O2 0.023(2) 0.020(2) 0.020(2) 0.0019(19) 0.0057(19) 0.0089(18)
 O3 0.015(2) 0.023(2) 0.020(2) 0.0057(18) 0.0080(17) 0.0031(17)
 O4 0.021(2) 0.020(2) 0.017(2) -0.0004(19) 0.0030(18) 0.0060(18)
 O5 0.027(2) 0.021(2) 0.015(2) 0.0005(19) -0.0042(18) -0.0004(18)
 O6 0.018(2) 0.031(2) 0.012(2) 0.0021(18) 0.0048(17) 0.0087(18)
 O7 0.023(2) 0.022(2) 0.016(2) 0.0044(19) 0.0038(18) 0.0032(18)
 O8 0.020(2) 0.027(2) 0.017(2) 0.0010(19) -0.0009(17) 0.0072(19)
 O9 0.016(2) 0.018(2) 0.028(3) 0.0069(19) 0.0005(18) 0.0046(16)
 O10 0.019(2) 0.014(2) 0.030(3) -0.001(2) -0.0025(19) 0.0056(17)
 O11 0.017(2) 0.021(2) 0.021(2) -0.0026(19) 0.0063(18) 0.0029(17)
 O12 0.023(2) 0.016(2) 0.023(2) 0.0046(19) 0.0094(19) 0.0063(17)
 Si1 0.0160(8) 0.0155(8) 0.0132(9) 0.0008(7) 0.0035(7) 0.0041(7)
 Si2 0.0162(8) 0.0136(8) 0.0130(9) 0.0007(6) 0.0027(6) 0.0046(6)
 Si3 0.0155(8) 0.0142(8) 0.0135(8) 0.0011(7) 0.0028(6) 0.0044(6)
 Si4 0.0126(8) 0.0163(8) 0.0148(9) 0.0013(7) 0.0021(6) 0.0025(6)
 Si5 0.0139(8) 0.0156(8) 0.0143(9) 0.0032(7) 0.0034(6) 0.0031(6)
 Si6 0.0146(8) 0.0148(8) 0.0136(9) 0.0010(6) 0.0021(6) 0.0053(6)
 Si7 0.0139(7) 0.0129(8) 0.0150(9) -0.0002(7) 0.0007(7) 0.0018(6)
 Si8 0.0136(7) 0.0170(8) 0.0135(9) 0.0005(7) 0.0046(6) 0.0039(6)

_geom_special_details
;
 All esds (except the esd in the dihedral angle between two l.s. planes)
 are estimated using the full covariance matrix.  The cell esds are taken
 into account individually in the estimation of esds in distances, angles
 and torsion angles; correlations between esds in cell parameters are only
 used when they are defined by crystal symmetry.  An approximate (isotropic)
 treatment of cell esds is used for estimating esds involving l.s. planes.
;
loop_
  _geom_bond_atom_site_label_1
  _geom_bond_atom_site_label_2
  _geom_bond_distance
  _geom_bond_site_symmetry_2
  _geom_bond_publ_flag
 C1 C2 1.515(9) . ?
 C1 Si1 1.863(6) . ?
 C2 C3 1.528(9) . ?
 C2 C4 1.543(9) . ?
 C5 C6 1.547(8) . ?
 C5 Si2 1.865(5) . ?
 C6 C7 1.526(9) . ?
 C6 C8 1.543(10) . ?
 C9 C10 1.529(8) . ?
 C9 Si3 1.861(6) . ?
 C10 C11 1.512(9) . ?
 C10 C12 1.509(9) . ?
 C13 C14 1.556(8) . ?
 C13 Si4 1.857(6) . ?
 C14 C15 1.518(10) . ?
 C14 C16 1.495(11) . ?
 C17 C18 1.530(8) . ?
 C17 Si6 1.826(6) . ?
 C18 C19 1.552(10) . ?
 C18 C20 1.534(9) . ?
 C21 C22 1.550(8) . ?
 C21 Si5 1.819(6) . ?
 C22 C23 1.543(9) . ?
 C22 C24 1.536(9) . ?
 C25 C26 1.530(10) . ?
 C25 Si8 1.820(7) . ?
 C26 C27 1.518(10) . ?
 C26 C28 1.528(9) . ?
 C29 C30 1.573(8) . ?
 C29 Si7 1.827(7) . ?
 C30 C31 1.502(10) . ?
 C30 C32 1.524(9) . ?
 O1 Si1 1.647(4) . ?
 O1 Si2 1.614(4) . ?
 O2 Si2 1.614(5) . ?
 O2 Si3 1.628(5) . ?
 O3 Si3 1.618(4) . ?
 O3 Si4 1.626(5) . ?
 O4 Si1 1.628(5) . ?
 O4 Si4 1.612(5) . ?
 O5 Si1 1.603(5) . ?
 O5 Si5 1.634(5) . ?
 O6 Si2 1.597(5) . ?
 O6 Si6 1.643(5) . ?
 O7 Si3 1.603(5) . ?
 O7 Si7 1.635(5) . ?
 O8 Si4 1.599(5) . ?
 O8 Si8 1.647(5) . ?
 O9 Si5 1.626(4) . ?
 O9 Si6 1.619(5) . ?
 O10 Si6 1.621(5) . ?
 O10 Si7 1.611(4) . ?
 O11 Si7 1.604(5) . ?
 O11 Si8 1.640(5) . ?
 O12 Si5 1.613(5) . ?
 O12 Si8 1.627(5) . ?

loop_
  _geom_angle_atom_site_label_1
  _geom_angle_atom_site_label_2
  _geom_angle_atom_site_label_3
  _geom_angle
  _geom_angle_site_symmetry_1
  _geom_angle_site_symmetry_3
  _geom_angle_publ_flag
 C2 C1 Si1 116.1(4) . . ?
 C1 C2 C3 111.1(6) . . ?
 C1 C2 C4 111.4(5) . . ?
 C3 C2 C4 110.6(6) . . ?
 C6 C5 Si2 118.5(4) . . ?
 C7 C6 C5 109.5(5) . . ?
 C7 C6 C8 110.1(6) . . ?
 C8 C6 C5 109.7(6) . . ?
 C10 C9 Si3 116.9(4) . . ?
 C11 C10 C9 108.4(5) . . ?
 C12 C10 C9 112.0(5) . . ?
 C12 C10 C11 112.3(6) . . ?
 C14 C13 Si4 117.0(4) . . ?
 C15 C14 C13 110.6(6) . . ?
 C16 C14 C13 112.3(6) . . ?
 C16 C14 C15 109.2(6) . . ?
 C18 C17 Si6 117.8(4) . . ?
 C17 C18 C19 110.3(5) . . ?
 C17 C18 C20 110.2(6) . . ?
 C20 C18 C19 110.2(6) . . ?
 C22 C21 Si5 117.8(4) . . ?
 C23 C22 C21 111.7(5) . . ?
 C24 C22 C21 111.6(5) . . ?
 C24 C22 C23 107.7(6) . . ?
 C26 C25 Si8 119.2(5) . . ?
 C27 C26 C25 113.4(6) . . ?
 C27 C26 C28 109.2(6) . . ?
 C28 C26 C25 112.1(6) . . ?
 C30 C29 Si7 115.8(4) . . ?
 C31 C30 C29 110.2(6) . . ?
 C31 C30 C32 112.2(7) . . ?
 C32 C30 C29 110.1(6) . . ?
 Si2 O1 Si1 141.9(3) . . ?
 Si2 O2 Si3 151.7(3) . . ?
 Si3 O3 Si4 142.4(3) . . ?
 Si4 O4 Si1 151.6(3) . . ?
 Si1 O5 Si5 152.9(3) . . ?
 Si2 O6 Si6 152.0(3) . . ?
 Si3 O7 Si7 152.2(3) . . ?
 Si4 O8 Si8 151.6(3) . . ?
 Si6 O9 Si5 143.4(3) . . ?
 Si7 O10 Si6 152.6(3) . . ?
 Si7 O11 Si8 143.8(3) . . ?
 Si5 O12 Si8 152.1(3) . . ?
 O1 Si1 C1 112.1(3) . . ?
 O4 Si1 C1 108.5(3) . . ?
 O4 Si1 O1 108.3(2) . . ?
 O5 Si1 C1 109.3(3) . . ?
 O5 Si1 O1 109.0(2) . . ?
 O5 Si1 O4 109.7(2) . . ?
 O1 Si2 C5 109.0(2) . . ?
 O2 Si2 C5 112.0(3) . . ?
 O2 Si2 O1 108.2(3) . . ?
 O6 Si2 C5 107.7(2) . . ?
 O6 Si2 O1 110.9(3) . . ?
 O6 Si2 O2 109.0(3) . . ?
 O2 Si3 C9 109.5(3) . . ?
 O3 Si3 C9 107.8(3) . . ?
 O3 Si3 O2 109.0(3) . . ?
 O7 Si3 C9 112.1(3) . . ?
 O7 Si3 O2 108.8(2) . . ?
 O7 Si3 O3 109.7(2) . . ?
 O3 Si4 C13 107.9(3) . . ?
 O4 Si4 C13 107.7(3) . . ?
 O4 Si4 O3 109.1(2) . . ?
 O8 Si4 C13 113.3(3) . . ?
 O8 Si4 O3 109.4(2) . . ?
 O8 Si4 O4 109.2(2) . . ?
 O5 Si5 C21 112.5(3) . . ?
 O9 Si5 C21 109.2(3) . . ?
 O9 Si5 O5 107.8(3) . . ?
 O12 Si5 C21 109.0(3) . . ?
 O12 Si5 O5 109.1(3) . . ?
 O12 Si5 O9 109.3(3) . . ?
 O6 Si6 C17 112.6(3) . . ?
 O9 Si6 C17 109.4(2) . . ?
 O9 Si6 O6 108.6(2) . . ?
 O9 Si6 O10 109.3(2) . . ?
 O10 Si6 C17 109.0(3) . . ?
 O10 Si6 O6 108.0(3) . . ?
 O7 Si7 C29 108.2(3) . . ?
 O10 Si7 C29 109.3(3) . . ?
 O10 Si7 O7 108.4(2) . . ?
 O11 Si7 C29 113.0(3) . . ?
 O11 Si7 O7 108.4(2) . . ?
 O11 Si7 O10 109.4(3) . . ?
 O8 Si8 C25 107.7(3) . . ?
 O11 Si8 C25 110.1(3) . . ?
 O11 Si8 O8 108.5(3) . . ?
 O12 Si8 C25 113.0(3) . . ?
 O12 Si8 O8 108.9(3) . . ?
 O12 Si8 O11 108.4(2) . . ?

_shelx_res_file
;
TITL ZHY_POSS_100K_auto in P1 #1
    zhy_poss_100k_auto.res
    created by SHELXL-2019/3 at 15:41:46 on 19-Oct-2025
CELL 1.54184 9.9963 10.8102 10.96 96.77 91.073 99.396
ZERR 1 0.0002 0.0002 0.0001 0.001 0.001 0.001
LATT -1
SFAC C H O Si
UNIT 32 72 12 8
EADP C25 C26 C27 C28

L.S. 24
PLAN  19
SIZE 0.12 0.13 0.15
TEMP -173
BOND
fmap 2 53
ACTA
REM <olex2.extras>
REM <HklSrc "%.\\ZHY_POSS_100K_auto.hkl">
REM </olex2.extras>

WGHT    0.076800    0.271000
FVAR       0.90174
C1    1    0.158662    0.375138    0.335342    11.00000    0.01399    0.01591 =
         0.02177   -0.00411    0.00002   -0.00676
AFIX  23
H1A   2    0.214196    0.311663    0.302833    11.00000   -1.20000
H1B   2    0.101472    0.338356    0.399136    11.00000   -1.20000
AFIX   0
C2    1    0.066171    0.396819    0.231615    11.00000    0.02218    0.02254 =
         0.02196   -0.00238    0.00770    0.00037
AFIX  13
H2    2    0.026100    0.473914    0.259079    11.00000   -1.20000
AFIX   0
C3    1   -0.050421    0.285943    0.203090    11.00000    0.03085    0.04557 =
         0.02314   -0.00058   -0.00323   -0.00901
AFIX 137
H3A   2   -0.014383    0.210656    0.169071    11.00000   -1.50000
H3B   2   -0.114614    0.306679    0.143088    11.00000   -1.50000
H3C   2   -0.097046    0.269381    0.278817    11.00000   -1.50000
AFIX   0
C4    1    0.145781    0.421120    0.115105    11.00000    0.04305    0.04182 =
         0.01936    0.00447   -0.00701   -0.00280
AFIX 137
H4A   2    0.221257    0.491198    0.135562    11.00000   -1.50000
H4B   2    0.085243    0.442723    0.052470    11.00000   -1.50000
H4C   2    0.181396    0.344871    0.083300    11.00000   -1.50000
AFIX   0
C5    1    0.667047    0.583230    0.216832    11.00000    0.00768    0.01339 =
         0.01299   -0.00087    0.00578    0.00528
AFIX  23
H5A   2    0.754362    0.642303    0.222502    11.00000   -1.20000
H5B   2    0.687525    0.499980    0.233081    11.00000   -1.20000
AFIX   0
C6    1    0.610312    0.569271    0.082701    11.00000    0.02132    0.02637 =
         0.01032   -0.00112    0.00561    0.00488
AFIX  13
H6    2    0.513257    0.527159    0.078817    11.00000   -1.20000
AFIX   0
C7    1    0.691959    0.488310   -0.000051    11.00000    0.04952    0.04337 =
         0.02160   -0.00705    0.01854    0.01357
AFIX 137
H7A   2    0.783797    0.534864   -0.006303    11.00000   -1.50000
H7B   2    0.647504    0.468217   -0.082079    11.00000   -1.50000
H7C   2    0.697010    0.409855    0.035085    11.00000   -1.50000
AFIX   0
C8    1    0.619023    0.700943    0.039289    11.00000    0.10285    0.04567 =
         0.02149    0.01481    0.00974    0.03482
AFIX 137
H8A   2    0.555419    0.747477    0.084510    11.00000   -1.50000
H8B   2    0.595628    0.691362   -0.048935    11.00000   -1.50000
H8C   2    0.711555    0.747617    0.054721    11.00000   -1.50000
AFIX   0
C9    1    0.511952    1.026518    0.273651    11.00000    0.01880    0.02519 =
         0.00823    0.00387    0.00514    0.00033
AFIX  23
H9A   2    0.611279    1.041001    0.263542    11.00000   -1.20000
H9B   2    0.468646    0.990147    0.192528    11.00000   -1.20000
AFIX   0
C10   1    0.468294    1.154762    0.308789    11.00000    0.02816    0.01559 =
         0.02156    0.00815    0.00462    0.00637
AFIX  13
H10   2    0.372095    1.139298    0.334377    11.00000   -1.20000
AFIX   0
C11   1    0.472726    1.223115    0.195840    11.00000    0.03717    0.02701 =
         0.02550    0.00963    0.00566    0.01094
AFIX 137
H11A  2    0.565767    1.236957    0.167476    11.00000   -1.50000
H11B  2    0.442734    1.304720    0.216215    11.00000   -1.50000
H11C  2    0.412550    1.171958    0.130642    11.00000   -1.50000
AFIX   0
C12   1    0.553638    1.231273    0.415187    11.00000    0.05840    0.01602 =
         0.02524   -0.00386   -0.00135    0.00139
AFIX 137
H12A  2    0.532477    1.192688    0.490575    11.00000   -1.50000
H12B  2    0.533915    1.317690    0.425245    11.00000   -1.50000
H12C  2    0.649951    1.233135    0.398848    11.00000   -1.50000
AFIX   0
C13   1    0.023893    0.813105    0.384840    11.00000    0.01309    0.02082 =
         0.02027    0.00347   -0.00372    0.00057
AFIX  23
H13A  2    0.019141    0.784197    0.295493    11.00000   -1.20000
H13B  2   -0.050177    0.759326    0.422136    11.00000   -1.20000
AFIX   0
C14   1   -0.004355    0.951286    0.403082    11.00000    0.01412    0.02129 =
         0.04067    0.00869    0.00722    0.00249
AFIX  13
H14   2    0.075712    1.007334    0.374687    11.00000   -1.20000
AFIX   0
C15   1   -0.128329    0.963507    0.326165    11.00000    0.03139    0.04088 =
         0.02991    0.01117    0.00190    0.00906
AFIX 137
H15A  2   -0.119708    0.926391    0.241271    11.00000   -1.50000
H15B  2   -0.135399    1.053006    0.327453    11.00000   -1.50000
H15C  2   -0.209914    0.919013    0.360115    11.00000   -1.50000
AFIX   0
C16   1   -0.024307    0.996178    0.534796    11.00000    0.04057    0.02729 =
         0.05274   -0.00529   -0.00920    0.01577
AFIX 137
H16A  2   -0.107266    0.947391    0.562255    11.00000   -1.50000
H16B  2   -0.032322    1.085907    0.543118    11.00000   -1.50000
H16C  2    0.053591    0.984655    0.585328    11.00000   -1.50000
AFIX   0
C17   1    0.821713    0.641906    0.679709    11.00000    0.01847    0.01943 =
         0.01484    0.00178    0.00691    0.00797
AFIX  23
H17A  2    0.894353    0.692886    0.638085    11.00000   -1.20000
H17B  2    0.830734    0.674524    0.768263    11.00000   -1.20000
AFIX   0
C18   1    0.848332    0.505645    0.666011    11.00000    0.01797    0.02267 =
         0.02852    0.00746    0.00394    0.01067
AFIX  13
H18   2    0.768270    0.450592    0.695647    11.00000   -1.20000
AFIX   0
C19   1    0.867358    0.459073    0.529018    11.00000    0.03121    0.02904 =
         0.03090   -0.00610    0.01235    0.01258
AFIX 137
H19A  2    0.782627    0.456441    0.481605    11.00000   -1.50000
H19B  2    0.891422    0.374271    0.522274    11.00000   -1.50000
H19C  2    0.940041    0.517092    0.496655    11.00000   -1.50000
AFIX   0
C20   1    0.974412    0.496152    0.744056    11.00000    0.02199    0.03580 =
         0.06766    0.01878   -0.00183    0.01933
AFIX 137
H20A  2    1.050573    0.559174    0.724572    11.00000   -1.50000
H20B  2    0.997671    0.411436    0.726016    11.00000   -1.50000
H20C  2    0.955537    0.511783    0.831439    11.00000   -1.50000
AFIX   0
C21   1    0.332687    0.431624    0.794448    11.00000    0.01761    0.01301 =
         0.02564    0.00213    0.00224    0.00992
AFIX  23
H21A  2    0.373844    0.468968    0.876112    11.00000   -1.20000
H21B  2    0.233050    0.417022    0.802551    11.00000   -1.20000
AFIX   0
C22   1    0.377425    0.301287    0.762727    11.00000    0.01899    0.02113 =
         0.02160    0.00144    0.00738    0.00636
AFIX  13
H22   2    0.473365    0.315204    0.736280    11.00000   -1.20000
AFIX   0
C23   1    0.287777    0.219298    0.657497    11.00000    0.04803    0.02278 =
         0.03674    0.00299   -0.00841    0.01027
AFIX 137
H23A  2    0.196601    0.193388    0.686712    11.00000   -1.50000
H23B  2    0.327729    0.144151    0.630559    11.00000   -1.50000
H23C  2    0.282050    0.268271    0.588369    11.00000   -1.50000
AFIX   0
C24   1    0.370019    0.226824    0.874085    11.00000    0.04631    0.01699 =
         0.02912    0.00885    0.00726    0.00859
AFIX 137
H24A  2    0.434081    0.272397    0.939292    11.00000   -1.50000
H24B  2    0.393476    0.143117    0.849550    11.00000   -1.50000
H24C  2    0.277775    0.217443    0.904471    11.00000   -1.50000
AFIX   0
C25   1    0.181330    0.872370    0.849555    11.00000    0.03413    0.03197 =
         0.02145    0.00115    0.00448    0.00571
AFIX  23
H25A  2    0.163439    0.956386    0.833060    11.00000   -1.20000
H25B  2    0.092855    0.814975    0.842496    11.00000   -1.20000
AFIX   0
C26   1    0.233817    0.884991    0.983198    11.00000    0.03413    0.03197 =
         0.02145    0.00115    0.00448    0.00571
AFIX  13
H26   2    0.330077    0.929219    0.986767    11.00000   -1.20000
AFIX   0
C27   1    0.233651    0.758823    1.031114    11.00000    0.03413    0.03197 =
         0.02145    0.00115    0.00448    0.00571
AFIX 137
H27A  2    0.140330    0.721170    1.046096    11.00000   -1.50000
H27B  2    0.288384    0.771690    1.108077    11.00000   -1.50000
H27C  2    0.272134    0.702152    0.970104    11.00000   -1.50000
AFIX   0
C28   1    0.154881    0.965665    1.069428    11.00000    0.03413    0.03197 =
         0.02145    0.00115    0.00448    0.00571
AFIX 137
H28A  2    0.175383    1.053818    1.053032    11.00000   -1.50000
H28B  2    0.181252    0.960080    1.154921    11.00000   -1.50000
H28C  2    0.057379    0.934840    1.055637    11.00000   -1.50000
AFIX   0
C29   1    0.684346    1.078309    0.731004    11.00000    0.02653    0.01904 =
         0.01843    0.00472    0.00501    0.01075
AFIX  23
H29A  2    0.740939    1.114277    0.666433    11.00000   -1.20000
H29B  2    0.628532    1.141812    0.762827    11.00000   -1.20000
AFIX   0
C30   1    0.781165    1.057698    0.838938    11.00000    0.02641    0.03056 =
         0.02748   -0.00124   -0.01366    0.00421
AFIX  13
H30   2    0.822251    0.980994    0.812316    11.00000   -1.20000
AFIX   0
C31   1    0.701582    1.033901    0.951192    11.00000    0.04889    0.04318 =
         0.02705    0.00708    0.00335   -0.00213
AFIX 137
H31A  2    0.649912    1.102606    0.972078    11.00000   -1.50000
H31B  2    0.763994    1.030007    1.020136    11.00000   -1.50000
H31C  2    0.638927    0.953569    0.934586    11.00000   -1.50000
AFIX   0
C32   1    0.895776    1.170150    0.864271    11.00000    0.03013    0.03604 =
         0.04609   -0.00791   -0.00713    0.00083
AFIX 137
H32A  2    0.950186    1.177187    0.791187    11.00000   -1.50000
H32B  2    0.953409    1.157986    0.933715    11.00000   -1.50000
H32C  2    0.857454    1.247610    0.884207    11.00000   -1.50000
AFIX   0
O1    3    0.420323    0.540745    0.340973    11.00000    0.01784    0.01579 =
         0.02175   -0.00091    0.00652    0.00143
O2    3    0.524122    0.776842    0.327750    11.00000    0.02258    0.01994 =
         0.02029    0.00194    0.00574    0.00894
O3    3    0.309026    0.878449    0.393031    11.00000    0.01531    0.02316 =
         0.01968    0.00567    0.00797    0.00313
O4    3    0.202049    0.640362    0.403848    11.00000    0.02073    0.02007 =
         0.01685   -0.00044    0.00304    0.00598
O5    3    0.304554    0.500029    0.550970    11.00000    0.02710    0.02111 =
         0.01485    0.00053   -0.00419   -0.00038
O6    3    0.644544    0.647136    0.469847    11.00000    0.01827    0.03084 =
         0.01238    0.00209    0.00476    0.00872
O7    3    0.542727    0.954418    0.515804    11.00000    0.02316    0.02177 =
         0.01640    0.00439    0.00384    0.00321
O8    3    0.199926    0.808609    0.595962    11.00000    0.02004    0.02734 =
         0.01748    0.00103   -0.00095    0.00725
O9    3    0.537246    0.576858    0.675049    11.00000    0.01555    0.01778 =
         0.02773    0.00690    0.00053    0.00463
O10   3    0.643284    0.815651    0.664755    11.00000    0.01928    0.01384 =
         0.03045   -0.00075   -0.00248    0.00560
O11   3    0.427403    0.915115    0.724368    11.00000    0.01670    0.02140 =
         0.02055   -0.00258    0.00628    0.00291
O12   3    0.321802    0.676850    0.741880    11.00000    0.02313    0.01586 =
         0.02278    0.00464    0.00944    0.00626
SI1   4    0.275173    0.517204    0.410228    11.00000    0.01604    0.01549 =
         0.01320    0.00078    0.00350    0.00411
SI2   4    0.560575    0.639280    0.342972    11.00000    0.01620    0.01363 =
         0.01298    0.00071    0.00272    0.00461
SI3   4    0.472147    0.906772    0.382235    11.00000    0.01552    0.01418 =
         0.01353    0.00111    0.00280    0.00438
SI4   4    0.187865    0.784864    0.449096    11.00000    0.01256    0.01625 =
         0.01481    0.00133    0.00214    0.00252
SI5   4    0.373661    0.548252    0.688181    11.00000    0.01390    0.01561 =
         0.01427    0.00320    0.00343    0.00308
SI6   4    0.658793    0.670336    0.620694    11.00000    0.01456    0.01480 =
         0.01358    0.00097    0.00206    0.00527
SI7   4    0.570652    0.937563    0.659910    11.00000    0.01394    0.01289 =
         0.01498   -0.00025    0.00068    0.00178
SI8   4    0.285181    0.815738    0.727412    11.00000    0.01358    0.01698 =
         0.01351    0.00049    0.00455    0.00387
HKLF 4


REM  ZHY_POSS_100K_auto in P1 #1
REM wR2 = 0.1101, GooF = S = 1.081, Restrained GooF = 1.081 for all data
REM R1 = 0.0379 for 5915 Fo > 4sig(Fo) and 0.0394 for all 6339 data
REM 467 parameters refined using 3 restraints

END

WGHT      0.0768      0.2823

REM Highest difference peak  0.350,  deepest hole -0.502,  1-sigma level  0.064
Q1    1   0.0161  0.8824  0.3938  11.00000  0.05    0.35
Q2    1   0.7623  0.6578  0.6488  11.00000  0.05    0.35
Q3    1   0.8301  0.5819  0.6745  11.00000  0.05    0.35
Q4    1   0.0863  0.7979  0.4187  11.00000  0.05    0.33
Q5    1   0.2149  0.4386  0.3744  11.00000  0.05    0.30
Q6    1   0.6341  1.0159  0.7030  11.00000  0.05    0.30
Q7    1   0.4841  0.5778  0.3524  11.00000  0.05    0.27
Q8    1   0.3614  0.8890  0.7162  11.00000  0.05    0.27
Q9    1  -0.0399  0.4040  0.2162  11.00000  0.05    0.27
Q10   1   0.8861  1.0497  0.8616  11.00000  0.05    0.25
Q11   1   0.4977  0.9243  0.7410  11.00000  0.05    0.25
Q12   1   0.3561  0.3759  0.7762  11.00000  0.05    0.24
Q13   1   0.3458  0.5324  0.3222  11.00000  0.05    0.24
Q14   1   0.4877  1.0857  0.2944  11.00000  0.05    0.24
Q15   1   0.1396  0.7764  0.5537  11.00000  0.05    0.23
Q16   1   0.5228  0.9309  0.4694  11.00000  0.05    0.23
Q17   1   0.6209  0.9535  0.5524  11.00000  0.05    0.23
Q18   1   0.7058  0.6808  0.5164  11.00000  0.05    0.23
Q19   1   0.3462  0.4621  0.7218  11.00000  0.05    0.23
;
_shelx_res_checksum                77513
_shelx_hkl_file
;
 -12   0  -1   18.11    1.67
 -12   0   0   50.16    2.75
 -12   1  -2   25.16    2.04
 -12   1  -1    2.61    0.96
 -12   1   0    9.57    1.34
 -12   2  -2    5.64    1.20
 -12   2  -1   83.73    4.00
 -12   2   0    3.00    0.95
 -12   2   1   15.90    1.66
 -12   3  -2   31.74    2.37
 -12   3  -1  202.91    6.78
 -12   3   0  616.48   15.10
 -12   3   1  406.84   10.58
 -12   4  -2  131.36    4.95
 -12   4  -1   44.92    2.79
 -12   4   0  791.31   18.33
 -11  -3  -2    3.55    0.95
 -11  -3  -1   71.31    3.56
 -11  -3   0   52.37    2.98
 -11  -3   1   15.22    1.52
 -11  -2  -3  163.92    5.86
 -11  -2  -2    0.43    0.77
 -11  -2  -1    4.89    1.27
 -11  -2   0   59.04    3.51
 -11  -2   1    9.16    1.45
 -11  -1  -4   83.32    3.85
 -11  -1  -3    0.22    0.90
 -11  -1  -2    5.96    1.47
 -11  -1  -1  125.34    5.67
 -11  -1   0  206.15    7.58
 -11  -1   1   97.07    4.71
 -11  -1   2    2.98    0.91
 -11   0  -4  530.67   13.71
 -11   0  -3  411.43   11.94
 -11   0  -2   64.63    4.07
 -11   0  -1  429.30   12.78
 -11   0   0  449.34   13.22
 -11   0   0  466.57   13.31
 -11   0   1  462.30   13.23
 -11   0   1  475.83   13.24
 -11   0   2   27.34    2.40
 -11   1  -4  310.94    9.51
 -11   1  -3  484.01   13.65
 -11   1  -2   25.33    2.68
 -11   1  -2   25.48    2.62
 -11   1  -1  211.09    8.25
 -11   1  -1  228.34    8.47
 -11   1   0  391.98   12.32
 -11   1   0  426.23   12.57
 -11   1   1  256.11    8.94
 -11   1   1  260.38    8.99
 -11   1   2   11.30    1.71
 -11   1   2   11.15    1.73
 -11   2  -4    1.15    0.97
 -11   2  -3   40.73    3.30
 -11   2  -3   47.02    3.42
 -11   2  -2   -1.03    1.31
 -11   2  -2   -0.14    1.01
 -11   2  -1   52.90    3.92
 -11   2  -1   57.02    3.94
 -11   2   0  105.57    5.49
 -11   2   0  103.24    5.36
 -11   2   1   24.78    2.59
 -11   2   1   24.78    2.60
 -11   2   2    1.01    0.95
 -11   2   2   -0.24    1.18
 -11   3  -5   21.61    2.24
 -11   3  -4    7.65    1.49
 -11   3  -3   36.62    3.10
 -11   3  -3   37.67    3.05
 -11   3  -2  122.42    5.99
 -11   3  -2  126.23    5.86
 -11   3  -1  105.91    5.61
 -11   3  -1  123.26    5.81
 -11   3   0  350.91   11.59
 -11   3   0  389.19   11.78
 -11   3   1    7.40    1.64
 -11   3   1    9.09    1.85
 -11   3   2  133.55    5.82
 -11   3   2  136.70    6.21
 -11   3   2  140.15    5.89
 -11   4  -5    0.38    0.76
 -11   4  -4  153.61    6.03
 -11   4  -3    2.80    1.28
 -11   4  -3    2.76    1.09
 -11   4  -2    1.16    1.20
 -11   4  -2    1.19    1.13
 -11   4  -1   22.05    2.59
 -11   4  -1   21.31    2.43
 -11   4   0  202.09    7.94
 -11   4   0  206.13    7.71
 -11   4   1  177.84    7.10
 -11   4   1  171.88    7.36
 -11   4   1  176.97    6.88
 -11   4   2   26.16    2.45
 -11   4   2   21.41    2.41
 -11   4   2   24.92    2.36
 -11   5  -4  163.64    5.75
 -11   5  -4  111.45    4.92
 -11   5  -3    9.06    1.64
 -11   5  -2    1.21    1.05
 -11   5  -2    1.40    1.15
 -11   5  -2    0.72    0.94
 -11   5  -1    5.99    1.57
 -11   5  -1    7.09    1.61
 -11   5  -1    5.07    1.40
 -11   5   0  180.34    7.25
 -11   5   0  172.56    7.33
 -11   5   0  192.96    7.07
 -11   5   1  123.50    5.56
 -11   5   1  112.66    5.65
 -11   5   1  125.83    5.40
 -11   5   2   -0.13    0.90
 -11   5   2    1.25    0.85
 -11   6  -2    0.24    0.85
 -11   6  -1   94.84    4.43
 -11   6  -1   84.46    4.64
 -11   6  -1   88.52    4.63
 -11   6   0  137.70    6.13
 -11   6   0  154.75    5.88
 -10  -5  -2   11.49    1.39
 -10  -5  -1   27.44    2.22
 -10  -5   0    3.62    1.03
 -10  -5   1    0.09    0.68
 -10  -4  -4   31.85    2.24
 -10  -4  -3  103.29    4.60
 -10  -4  -2   15.19    1.91
 -10  -4  -1  102.98    4.95
 -10  -4   0   96.01    4.77
 -10  -4   1   15.71    1.91
 -10  -3  -5   65.36    3.24
 -10  -3  -4  688.74   17.07
 -10  -3  -3  246.09    8.49
 -10  -3  -2   18.49    2.33
 -10  -3  -1  246.76    8.92
 -10  -3   0  448.97   13.23
 -10  -3   1   25.33    2.57
 -10  -3   2    8.28    1.56
 -10  -2  -6   35.80    2.34
 -10  -2  -5  104.12    4.54
 -10  -2  -4  230.53    8.22
 -10  -2  -3  363.12   11.61
 -10  -2  -2    0.48    1.05
 -10  -2  -1  261.26    9.63
 -10  -2   0  130.18    6.36
 -10  -2   1   57.88    4.11
 -10  -2   2    6.36    1.46
 -10  -1  -5    1.28    0.94
 -10  -1  -4    4.38    1.43
 -10  -1  -3   73.17    4.76
 -10  -1  -2  109.15    6.02
 -10  -1  -1    8.88    2.02
 -10  -1  -1   11.31    2.18
 -10  -1   0   22.79    2.83
 -10  -1   0   22.49    2.76
 -10  -1   1    7.16    1.71
 -10  -1   1    9.15    1.86
 -10  -1   2   13.44    2.03
 -10   0  -7  137.75    4.99
 -10   0  -6   37.99    2.83
 -10   0  -5   54.39    3.60
 -10   0  -4   63.30    4.28
 -10   0  -3    2.61    1.45
 -10   0  -3    2.40    1.38
 -10   0  -2    5.14    1.73
 -10   0  -2    4.49    1.63
 -10   0  -1  148.31    7.15
 -10   0  -1  139.27    7.06
 -10   0   0  654.50   18.14
 -10   0   0  615.24   17.97
 -10   0   1  226.74    8.88
 -10   0   1  230.13    9.08
 -10   0   2  209.81    8.31
 -10   0   2  213.02    8.26
 -10   1  -7  153.85    5.57
 -10   1  -7  169.02    5.71
 -10   1  -6  324.20   10.27
 -10   1  -5   75.87    4.41
 -10   1  -4    8.83    1.87
 -10   1  -4    5.17    1.55
 -10   1  -3   18.12    2.52
 -10   1  -3   23.12    2.86
 -10   1  -2   -0.54    1.22
 -10   1  -2    1.30    1.33
 -10   1  -1  306.67   11.05
 -10   1   0  127.24    6.59
 -10   1   1   16.92    2.46
 -10   1   1   15.27    2.34
 -10   1   2  102.65    5.62
 -10   1   2  110.31    5.73
 -10   2  -7  350.90   10.04
 -10   2  -5   13.01    1.97
 -10   2  -4   27.10    2.94
 -10   2  -4   30.29    3.08
 -10   2  -3   53.23    4.22
 -10   2  -3   56.05    4.26
 -10   2  -2    0.94    1.22
 -10   2  -2    0.36    1.33
 -10   2  -1    1.08    1.39
 -10   2   0    3.14    1.47
 -10   2   1   35.78    3.39
 -10   2   2    1.31    1.10
 -10   2   2    0.16    1.28
 -10   2   3   31.45    2.91
 -10   3  -7   22.70    2.19
 -10   3  -6   19.88    2.52
 -10   3  -5    1.72    1.12
 -10   3  -5    4.02    1.32
 -10   3  -4   -0.46    1.12
 -10   3  -4    0.16    1.15
 -10   3  -3   12.39    2.17
 -10   3  -3   13.04    2.25
 -10   3  -2   48.99    4.17
 -10   3  -2   57.33    4.35
 -10   3  -1   87.08    5.55
 -10   3  -1   96.02    5.58
 -10   3   1    0.35    1.04
 -10   3   2  101.52    5.67
 -10   3   3  330.42   11.37
 -10   4  -7  125.63    5.02
 -10   4  -6    9.52    1.74
 -10   4  -5   37.00    3.08
 -10   4  -4  599.79   17.24
 -10   4  -4  657.54   17.06
 -10   4  -3  585.33   17.41
 -10   4  -3  648.87   17.33
 -10   4  -2  159.63    7.76
 -10   4  -2  192.37    7.88
 -10   4  -1  892.70   23.61
 -10   4   0  339.72   11.99
 -10   4   1   42.47    3.78
 -10   4   2    9.90    1.88
 -10   4   2    6.48    1.86
 -10   4   3  342.28   11.56
 -10   5  -7  142.29    5.10
 -10   5  -6   41.36    3.02
 -10   5  -5  434.67   12.92
 -10   5  -4 1131.55   25.44
 -10   5  -4 1080.47   26.02
 -10   5  -3   99.50    5.69
 -10   5  -3   97.83    5.18
 -10   5  -2   96.87    5.70
 -10   5  -1  378.87   12.80
 -10   5   0  130.40    7.02
 -10   5   0  132.45    6.80
 -10   5   1   29.54    3.41
 -10   5   1   38.09    3.50
 -10   5   2   43.60    3.83
 -10   5   2   47.08    3.69
 -10   5   3   64.55    4.35
 -10   5   4    2.17    1.11
 -10   6  -6   38.10    2.44
 -10   6  -5   82.93    4.12
 -10   6  -4  399.94   11.92
 -10   6  -4  410.44   12.19
 -10   6  -3    2.83    1.19
 -10   6  -3    1.74    1.18
 -10   6  -3    5.07    1.52
 -10   6  -2    1.02    1.38
 -10   6  -2    0.17    1.14
 -10   6  -1    8.32    1.94
 -10   6  -1    8.85    2.00
 -10   6   0   11.76    2.17
 -10   6   0   10.08    2.00
 -10   6   1   24.45    2.83
 -10   6   1   25.48    2.99
 -10   6   2    4.23    1.44
 -10   6   3   19.93    2.36
 -10   7  -4   30.35    2.56
 -10   7  -3    3.34    1.26
 -10   7  -3    5.62    1.29
 -10   7  -2   41.20    3.46
 -10   7  -1   94.60    5.32
 -10   7   0  108.32    5.77
 -10   7   1    3.22    1.35
 -10   7   2  230.81    8.50
 -10   8  -1  318.41   10.15
 -10   8   0   66.74    4.07
 -10   8   1   21.93    2.37
  -9  -7  -1    5.00    0.95
  -9  -7   0   79.36    3.47
  -9  -6  -3  342.76    9.57
  -9  -6  -2   13.02    1.67
  -9  -6  -1  208.23    7.27
  -9  -6   0  343.22   10.17
  -9  -6   1   77.20    3.96
  -9  -5  -5  192.33    6.18
  -9  -5  -4  306.58    9.15
  -9  -5  -3   -1.11    1.27
  -9  -5  -2    3.83    1.31
  -9  -5  -2    1.91    1.10
  -9  -5  -1   42.15    3.26
  -9  -5  -1   35.12    3.14
  -9  -5   0    7.77    1.53
  -9  -5   0    4.54    1.51
  -9  -5   1   10.64    1.79
  -9  -5   2    1.80    0.94
  -9  -4  -6   18.24    1.73
  -9  -4  -5  137.22    5.39
  -9  -4  -4   18.44    2.24
  -9  -4  -3  160.49    6.96
  -9  -4  -2   32.47    3.13
  -9  -4  -2   36.94    3.28
  -9  -4  -1  299.52   10.71
  -9  -4  -1  326.78   10.81
  -9  -4   0  571.49   16.55
  -9  -4   0  609.08   16.43
  -9  -4   1  220.32    8.51
  -9  -4   2   11.24    1.84
  -9  -3  -7    0.15    0.63
  -9  -3  -6    0.11    0.92
  -9  -3  -5   13.14    1.86
  -9  -3  -4  279.12    9.81
  -9  -3  -3   93.46    5.43
  -9  -3  -2   51.90    4.10
  -9  -3  -1   70.80    4.78
  -9  -3  -1   66.94    4.62
  -9  -3   2    2.03    1.10
  -9  -2  -7  391.80   10.64
  -9  -2  -7  376.65   10.70
  -9  -2  -6   96.93    4.94
  -9  -2  -5   -0.14    1.05
  -9  -2  -4   82.13    5.07
  -9  -2  -3   85.37    5.34
  -9  -2  -1   66.37    4.80
  -9  -2   0  237.90    9.60
  -9  -2   0  244.31    9.67
  -9  -2   1   27.55    3.07
  -9  -2   1   32.44    3.23
  -9  -1  -8  143.54    5.28
  -9  -1  -7  288.07    9.22
  -9  -1  -7  273.94    8.73
  -9  -1  -6   41.47    3.34
  -9  -1  -5    2.41    1.26
  -9  -1  -4   29.55    3.15
  -9  -1  -3    1.93    1.35
  -9  -1  -2   45.09    4.01
  -9  -1  -2   43.42    4.05
  -9  -1  -1   47.30    4.07
  -9  -1  -1   45.65    4.05
  -9  -1   0   44.93    3.97
  -9  -1   0   44.86    3.88
  -9  -1   1    1.98    1.21
  -9  -1   1    2.30    1.26
  -9  -1   2    0.34    1.05
  -9  -1   2    0.99    1.14
  -9   0  -8   11.47    1.57
  -9   0  -7    0.41    0.93
  -9   0  -7    1.10    0.94
  -9   0  -6   14.73    2.13
  -9   0  -5   66.71    4.59
  -9   0  -4   41.26    3.80
  -9   0  -3    4.46    1.58
  -9   0  -3    5.44    1.91
  -9   0  -2   35.36    3.60
  -9   0  -2   34.35    3.57
  -9   0  -1  194.46    8.75
  -9   0  -1  220.48    9.10
  -9   0   0  107.89    6.18
  -9   0   0  109.28    6.17
  -9   0   1  235.78    9.62
  -9   0   1  233.40    9.29
  -9   0   2   20.13    2.63
  -9   0   2   22.35    2.69
  -9   1  -8  164.95    6.05
  -9   1  -8  142.49    5.56
  -9   1  -7  367.28   11.37
  -9   1  -7  357.94   11.40
  -9   1  -6    2.13    1.11
  -9   1  -5  417.13   13.52
  -9   1  -5  458.99   13.92
  -9   1  -4  614.60   17.78
  -9   1  -3  430.37   14.54
  -9   1  -3  467.72   14.59
  -9   1  -2   -0.62    1.38
  -9   1  -2    0.57    1.43
  -9   1  -1  513.16   16.16
  -9   1   0  604.55   17.92
  -9   1   1   46.34    4.03
  -9   1   2   17.41    2.43
  -9   1   2   18.60    2.62
  -9   2  -8  560.02   14.57
  -9   2  -7  375.41   11.94
  -9   2  -7  360.48   11.21
  -9   2  -5  671.03   18.21
  -9   2  -5  633.79   18.10
  -9   2  -4 1177.09   28.86
  -9   2  -3  338.92   11.84
  -9   2  -3  309.85   11.72
  -9   2  -2  397.42   13.04
  -9   2  -2  374.60   13.20
  -9   2  -1  251.53   10.18
  -9   2   0    0.39    1.19
  -9   2   1   75.00    5.12
  -9   2   2   48.73    3.99
  -9   3  -8  131.22    5.61
  -9   3  -7    0.80    1.19
  -9   3  -5   97.46    5.36
  -9   3  -5   86.08    5.28
  -9   3  -4    0.53    1.20
  -9   3  -3  213.89    8.69
  -9   3  -3  191.62    8.75
  -9   3  -2   23.00    3.06
  -9   3  -1  282.68   10.92
  -9   3   0  164.61    7.88
  -9   3   1   52.53    4.29
  -9   3   2    7.21    1.71
  -9   3   3   14.16    2.22
  -9   4  -8   19.45    2.11
  -9   4  -7    0.15    1.09
  -9   4  -5  123.62    5.99
  -9   4  -5  134.42    6.21
  -9   4  -5  124.05    6.37
  -9   4  -4  763.34   20.18
  -9   4  -3  397.16   13.47
  -9   4  -2   26.71    3.19
  -9   4  -1  838.36   22.84
  -9   4   0  755.07   21.02
  -9   4   1   31.79    3.38
  -9   4   2  243.47    9.76
  -9   4   3  110.43    6.35
  -9   4   4   24.15    2.87
  -9   5  -8  117.04    4.89
  -9   5  -7    1.60    1.16
  -9   5  -6   16.01    2.34
  -9   5  -6   20.51    2.32
  -9   5  -5  236.23    8.87
  -9   5  -5  241.71    9.24
  -9   5  -4  192.83    7.77
  -9   5  -4  183.00    8.29
  -9   5  -2  387.88   13.48
  -9   5  -1  998.50   26.25
  -9   5   0  422.42   14.24
  -9   5   1    2.58    1.38
  -9   5   2  329.55   12.22
  -9   5   3  440.98   14.28
  -9   5   3  430.69   13.60
  -9   5   4    0.85    1.10
  -9   6  -8  338.72    9.10
  -9   6  -7   54.25    3.30
  -9   6  -6    9.16    1.72
  -9   6  -6    7.95    1.58
  -9   6  -5   37.08    3.26
  -9   6  -5   31.77    3.01
  -9   6  -5   32.56    3.07
  -9   6  -4   43.89    3.84
  -9   6  -4   44.35    3.84
  -9   6  -4   43.06    3.37
  -9   6  -3    3.28    1.50
  -9   6  -3    4.07    1.71
  -9   6  -2  401.30   13.80
  -9   6  -1  444.86   14.90
  -9   6   0   33.01    3.71
  -9   6   1   30.46    3.48
  -9   6   2    2.21    1.45
  -9   6   2    0.37    1.14
  -9   6   3  139.15    6.98
  -9   6   4   17.75    2.36
  -9   7  -6  188.18    6.55
  -9   7  -6  223.73    7.66
  -9   7  -5   22.64    2.54
  -9   7  -4    2.40    1.30
  -9   7  -3   38.17    3.62
  -9   7  -3   34.25    3.41
  -9   7  -2    6.86    1.90
  -9   7  -2    7.62    1.94
  -9   7  -1   56.48    4.54
  -9   7  -1   55.32    4.55
  -9   7   0    2.20    1.59
  -9   7   1  105.16    6.21
  -9   7   2  163.72    7.68
  -9   7   3   74.82    4.79
  -9   8  -6   66.72    3.18
  -9   8  -5  243.89    8.38
  -9   8  -4  178.42    7.19
  -9   8  -3   77.62    4.62
  -9   8  -3   72.38    4.50
  -9   8  -2    1.64    1.15
  -9   8  -1   -0.17    1.13
  -9   8   0   33.52    3.35
  -9   8   1  133.04    6.63
  -9   8   2   17.85    2.37
  -9   9  -5  662.55   15.62
  -9   9  -3    1.30    0.93
  -9   9  -2  252.07    8.58
  -9   9  -2  235.96    8.24
  -9   9  -1  354.09   11.12
  -9   9   2   31.37    2.71
  -8  -8  -2   39.95    2.35
  -8  -8  -1    3.20    0.88
  -8  -8   0   81.58    3.51
  -8  -8   1   71.34    3.27
  -8  -7  -4   37.24    2.32
  -8  -7  -4   28.09    2.07
  -8  -7  -3  502.61   13.03
  -8  -7  -2    8.33    1.52
  -8  -7  -1  224.19    7.71
  -8  -7   0  676.79   16.86
  -8  -7   1  297.51    8.93
  -8  -6  -5  155.57    5.50
  -8  -6  -5  146.65    5.30
  -8  -6  -4  590.39   15.34
  -8  -6  -3  259.84    8.91
  -8  -6  -2   35.51    3.06
  -8  -6  -1  274.93    9.52
  -8  -6   0  479.62   13.75
  -8  -6   1   73.11    4.24
  -8  -5  -6  205.11    6.91
  -8  -5  -5  258.41    8.60
  -8  -5  -5  242.53    8.22
  -8  -5  -4  136.37    6.25
  -8  -5  -3    6.63    1.65
  -8  -5  -2   55.83    4.11
  -8  -5  -1   63.65    4.43
  -8  -5   0   13.44    2.07
  -8  -5   1   17.76    2.25
  -8  -4  -7  143.50    5.39
  -8  -4  -7  121.83    4.80
  -8  -4  -5   14.96    2.15
  -8  -4  -5   15.79    2.11
  -8  -4  -4   13.20    2.20
  -8  -4  -3   82.74    5.20
  -8  -4  -1   56.43    4.27
  -8  -4   0   75.95    4.80
  -8  -4   1   30.54    2.94
  -8  -3  -8   53.05    2.93
  -8  -3  -8   47.17    2.84
  -8  -3  -7   29.56    2.65
  -8  -3  -7   30.43    2.80
  -8  -3  -6   15.68    2.03
  -8  -3  -5   19.90    2.63
  -8  -3  -5   21.76    2.63
  -8  -3  -3    0.74    1.30
  -8  -3  -2    0.91    1.27
  -8  -3  -1    2.12    1.22
  -8  -3   0  109.66    5.89
  -8  -3   1   11.93    1.98
  -8  -3   2  438.80   13.62
  -8  -2  -9    1.77    0.70
  -8  -2  -8  330.85    9.99
  -8  -2  -8  330.04    9.87
  -8  -2  -7  373.43   11.75
  -8  -2  -6  101.57    5.29
  -8  -2  -5  720.76   19.60
  -8  -2  -4  169.36    7.83
  -8  -2  -4  186.38    8.26
  -8  -2  -3   -0.19    1.26
  -8  -2  -2   44.31    3.89
  -8  -2  -1  104.07    5.83
  -8  -2   0    2.19    1.38
  -8  -2   0    0.34    1.03
  -8  -2   1    2.76    1.40
  -8  -2   1    4.21    1.31
  -8  -2   1    4.42    1.56
  -8  -2   2   96.97    5.47
  -8  -1  -9    1.71    0.87
  -8  -1  -9    2.50    0.91
  -8  -1  -8  173.24    6.95
  -8  -1  -8  170.81    6.70
  -8  -1  -7  469.27   14.07
  -8  -1  -6    5.78    1.46
  -8  -1  -4  288.27   11.02
  -8  -1  -4  337.14   11.82
  -8  -1  -3  338.81   12.15
  -8  -1  -3  363.97   12.48
  -8  -1  -2  200.35    8.71
  -8  -1  -2  223.79    9.11
  -8  -1  -2  222.31    9.23
  -8  -1  -1  365.28   12.12
  -8  -1  -1  333.50   11.86
  -8  -1  -1  364.81   12.20
  -8  -1   0   46.54    3.79
  -8  -1   0   53.01    4.16
  -8  -1   0   45.96    3.93
  -8  -1   1  421.27   13.24
  -8  -1   1  418.48   13.38
  -8  -1   2   86.23    5.01
  -8  -1   2   87.05    5.14
  -8   0  -9    7.84    1.37
  -8   0  -8  185.81    7.13
  -8   0  -8  182.33    7.45
  -8   0  -8  181.85    6.99
  -8   0  -7    7.70    1.81
  -8   0  -7    4.73    1.52
  -8   0  -6    1.68    1.11
  -8   0  -5   99.74    5.84
  -8   0  -5  110.63    6.15
  -8   0  -4    5.88    1.73
  -8   0  -3   23.65    2.99
  -8   0  -3   24.45    2.97
  -8   0  -2    1.11    1.34
  -8   0  -2    2.00    1.46
  -8   0  -1  367.39   12.60
  -8   0  -1  396.86   12.70
  -8   0   0  496.53   15.42
  -8   0   0  543.91   15.46
  -8   0   1  173.68    7.67
  -8   0   1  169.08    7.36
  -8   0   2   40.74    3.50
  -8   0   2   39.82    3.37
  -8   0   3   22.39    2.57
  -8   1  -9   29.81    2.55
  -8   1  -9   27.19    2.31
  -8   1  -8    1.53    1.19
  -8   1  -8    2.27    1.16
  -8   1  -7   11.22    1.92
  -8   1  -6   30.16    3.11
  -8   1  -5  331.00   11.95
  -8   1  -5  367.72   12.25
  -8   1  -4 1154.68   28.77
  -8   1  -3  180.71    7.99
  -8   1  -3  165.52    7.88
  -8   1  -2  588.45   16.88
  -8   1  -2  588.70   17.24
  -8   1  -1 2162.86   48.09
  -8   1   0  774.55   20.72
  -8   1   1    1.39    1.13
  -8   1   2  641.05   17.85
  -8   1   3   33.45    3.12
  -8   2  -9   30.02    2.53
  -8   2  -9   31.63    2.72
  -8   2  -8   20.77    2.51
  -8   2  -8   26.76    2.90
  -8   2  -7   -0.35    1.24
  -8   2  -6  139.38    6.60
  -8   2  -5  880.12   23.79
  -8   2  -5  976.73   24.00
  -8   2  -4  478.94   15.11
  -8   2  -3    4.85    1.78
  -8   2  -3    5.84    1.89
  -8   2  -2  342.23   12.21
  -8   2  -1 1433.79   34.12
  -8   2   0  228.41    9.24
  -8   2   1   12.61    2.20
  -8   2   2  116.82    6.09
  -8   2   3   13.20    2.15
  -8   3 -10   11.16    1.34
  -8   3  -9  137.62    5.85
  -8   3  -8  229.07    8.95
  -8   3  -7   26.88    2.88
  -8   3  -7   34.48    3.66
  -8   3  -5    2.01    1.31
  -8   3  -5    1.46    1.13
  -8   3  -5    2.21    1.28
  -8   3  -4  138.38    7.08
  -8   3  -3   46.16    4.05
  -8   3  -2    1.33    1.47
  -8   3  -1  132.05    6.81
  -8   3   0   32.06    3.29
  -8   3   1   27.40    3.08
  -8   3   2  400.89   12.96
  -8   3   3  264.77    9.77
  -8   4 -10   24.25    1.88
  -8   4  -9   30.79    2.64
  -8   4  -8   15.26    2.28
  -8   4  -7    0.19    1.21
  -8   4  -6   79.46    4.88
  -8   4  -5    4.95    1.58
  -8   4  -5    9.23    1.78
  -8   4  -4  127.75    6.82
  -8   4  -3  286.60   10.90
  -8   4  -2   27.78    3.24
  -8   4  -1  836.64   22.57
  -8   4   0  657.66   18.79
  -8   4   1  261.08   10.08
  -8   4   2 3538.32   74.54
  -8   4   3 1167.35   27.83
  -8   4   3 1242.57   29.43
  -8   4   4    0.19    1.24
  -8   5  -9  179.82    6.56
  -8   5  -8  210.25    8.02
  -8   5  -7   24.81    2.62
  -8   5  -7   28.41    3.12
  -8   5  -6  160.71    7.35
  -8   5  -6  168.04    8.07
  -8   5  -5   53.87    4.27
  -8   5  -5   50.89    3.72
  -8   5  -4    5.17    1.81
  -8   5  -3  312.45   11.62
  -8   5  -2   39.46    3.89
  -8   5  -1  143.19    7.38
  -8   5   0  345.34   12.47
  -8   5   1  143.49    6.67
  -8   5   1  140.41    7.31
  -8   5   2 1094.72   26.50
  -8   5   2 1104.64   27.79
  -8   5   3 1289.40   31.95
  -8   5   3 1285.41   29.86
  -8   5   3 1280.79   31.09
  -8   5   4  107.25    6.23
  -8   6  -9  463.44   11.90
  -8   6  -8  628.03   16.21
  -8   6  -7   65.99    4.24
  -8   6  -7   51.92    3.82
  -8   6  -6  326.57   11.39
  -8   6  -6  332.13   11.31
  -8   6  -5  940.91   24.25
  -8   6  -5  906.27   23.89
  -8   6  -5  914.17   23.69
  -8   6  -4  326.40   11.94
  -8   6  -4  344.05   12.20
  -8   6  -3   24.54    3.16
  -8   6  -2   26.29    3.31
  -8   6  -1  113.68    6.70
  -8   6   0    2.93    1.62
  -8   6   0    3.10    1.76
  -8   6   0    6.03    1.67
  -8   6   1   18.53    2.98
  -8   6   1   16.48    2.66
  -8   6   1   25.21    2.77
  -8   6   2  133.70    7.44
  -8   6   2  143.71    6.66
  -8   6   2  147.93    7.41
  -8   6   3    7.02    1.51
  -8   6   3    6.83    1.87
  -8   6   4    2.47    1.40
  -8   7  -8  239.57    7.42
  -8   7  -7  134.16    5.59
  -8   7  -7  140.94    5.81
  -8   7  -7  143.63    6.23
  -8   7  -6    0.27    0.84
  -8   7  -6    2.77    1.31
  -8   7  -5  291.45   10.59
  -8   7  -4  421.44   13.81
  -8   7  -4  395.14   13.13
  -8   7  -3   25.29    3.13
  -8   7  -2   31.27    3.53
  -8   7  -2   29.04    3.45
  -8   7  -1    4.39    1.51
  -8   7  -1    4.13    1.71
  -8   7  -1    4.93    1.93
  -8   7   0   13.64    2.27
  -8   7   0   14.29    2.72
  -8   7   0   11.96    2.40
  -8   7   1   72.96    4.63
  -8   7   1   72.81    5.43
  -8   7   2  101.44    6.33
  -8   7   3   77.05    5.26
  -8   7   4   83.15    4.40
  -8   7   4   82.88    5.18
  -8   7   5   39.93    3.21
  -8   8  -7  100.35    4.83
  -8   8  -7  108.02    4.60
  -8   8  -6  221.59    7.87
  -8   8  -6  224.32    8.33
  -8   8  -5  103.05    5.59
  -8   8  -4   34.13    3.31
  -8   8  -3  162.61    7.52
  -8   8  -2  445.08   14.43
  -8   8  -1  398.08   13.61
  -8   8   0    7.82    2.10
  -8   8   1  180.24    8.49
  -8   8   1  179.56    7.43
  -8   8   2  160.91    7.74
  -8   8   2  162.68    6.85
  -8   8   3    7.82    1.52
  -8   8   4   66.36    4.31
  -8   8   4   76.41    3.94
  -8   8   5    3.35    1.11
  -8   8   5    2.74    0.79
  -8   9  -7  109.75    4.22
  -8   9  -6  663.10   16.28
  -8   9  -5  382.58   11.56
  -8   9  -4  226.08    8.44
  -8   9  -3  193.05    7.73
  -8   9  -2 1030.62   25.51
  -8   9  -1  533.99   15.85
  -8   9   0    6.26    1.50
  -8   9   0    8.37    1.96
  -8   9   1  170.88    6.81
  -8   9   2  430.55   12.22
  -8   9   3  246.16    7.95
  -8   9   3  246.35    8.78
  -8   9   4   17.44    1.70
  -8   9   4   16.18    1.94
  -8  10  -6   40.28    2.36
  -8  10  -5  162.18    5.80
  -8  10  -3  367.10   10.71
  -8  10  -2  177.37    6.61
  -8  10  -2  182.32    6.87
  -8  10  -1   35.33    2.66
  -8  10  -1   40.30    3.16
  -8  10   0   13.61    2.00
  -8  10   1    1.30    0.87
  -8  10   1    1.95    1.19
  -8  10   2    9.70    1.38
  -8  10   2    6.87    1.44
  -8  10   3   24.26    1.88
  -8  11  -4   77.98    3.33
  -7  -9  -2   -0.14    0.60
  -7  -9  -1  424.48   10.80
  -7  -9   0  460.45   11.48
  -7  -8  -4   61.92    3.09
  -7  -8  -3  113.99    4.82
  -7  -8  -2    4.87    1.22
  -7  -8  -2    2.59    1.13
  -7  -8  -1    3.36    1.16
  -7  -8  -1    4.16    1.20
  -7  -8   0   47.73    3.27
  -7  -8   0   51.95    3.39
  -7  -8   1    1.11    0.82
  -7  -8   1    0.11    0.77
  -7  -7  -5   10.53    1.31
  -7  -7  -5   12.19    1.42
  -7  -7  -5    9.84    1.41
  -7  -7  -4   17.41    2.05
  -7  -7  -3    7.65    1.58
  -7  -7  -3    6.53    1.56
  -7  -7  -2    0.75    1.02
  -7  -7  -2    0.88    1.15
  -7  -7  -1  507.37   14.66
  -7  -7  -1  509.34   14.66
  -7  -7   0  351.08   11.34
  -7  -7   0  360.35   11.36
  -7  -7   1   21.36    2.38
  -7  -7   1   19.34    2.30
  -7  -6  -6   13.20    1.45
  -7  -6  -6   16.53    1.80
  -7  -6  -6   15.52    1.79
  -7  -6  -5    2.78    1.17
  -7  -6  -4   53.29    3.84
  -7  -6  -4   52.50    3.82
  -7  -6  -3    2.29    1.26
  -7  -6  -3    0.99    1.18
  -7  -6  -2   66.59    4.59
  -7  -6  -2   70.22    4.71
  -7  -6  -1   74.08    4.79
  -7  -6   0  112.92    5.92
  -7  -6   1    4.19    1.37
  -7  -5  -8  462.72   11.20
  -7  -5  -7  440.43   12.03
  -7  -5  -6   96.32    4.68
  -7  -5  -6  101.78    5.01
  -7  -5  -5  136.80    6.38
  -7  -5  -4  319.93   11.11
  -7  -5  -4  313.39   11.01
  -7  -5  -3   12.19    2.18
  -7  -5  -2    3.08    1.42
  -7  -5  -2    2.70    1.45
  -7  -5  -1  116.19    6.22
  -7  -5  -1  123.57    6.39
  -7  -5   0   25.46    2.86
  -7  -5   0   28.27    2.99
  -7  -5   1   60.28    4.15
  -7  -5   1   56.26    4.03
  -7  -4  -8  293.29    8.52
  -7  -4  -8  296.45    8.95
  -7  -4  -7  265.72    9.08
  -7  -4  -7  307.52    9.94
  -7  -4  -6    2.58    1.19
  -7  -4  -5  185.08    7.97
  -7  -4  -4    1.63    1.30
  -7  -4  -4    0.91    1.20
  -7  -4  -3   63.23    4.64
  -7  -4  -3   53.35    4.29
  -7  -4  -2   51.80    4.12
  -7  -4  -1    4.48    1.54
  -7  -4   0  424.48   13.37
  -7  -4   0  440.73   13.49
  -7  -4   1   33.71    3.13
  -7  -4   1   37.46    3.23
  -7  -3  -9    7.61    1.29
  -7  -3  -9    9.81    1.31
  -7  -3  -8    3.73    1.35
  -7  -3  -8    5.07    1.31
  -7  -3  -7   52.62    4.10
  -7  -3  -6    5.06    1.44
  -7  -3  -6    3.70    1.43
  -7  -3  -5  167.75    7.70
  -7  -3  -4  591.90   17.27
  -7  -3  -3   38.03    3.65
  -7  -3  -2   57.06    4.31
  -7  -3  -2   59.13    4.37
  -7  -3  -1 1000.47   24.98
  -7  -3  -1 1008.67   25.06
  -7  -3   0  556.01   15.51
  -7  -3   0  517.78   15.60
  -7  -3   0  539.27   15.38
  -7  -3   1  208.23    7.95
  -7  -3   1  207.41    7.94
  -7  -3   1  198.80    8.14
  -7  -2 -10    1.57    0.74
  -7  -2  -9   27.55    2.47
  -7  -2  -9   28.23    2.49
  -7  -2  -8   21.07    2.57
  -7  -2  -8   26.57    2.85
  -7  -2  -5  766.53   20.85
  -7  -2  -4 1963.43   44.22
  -7  -2  -3  578.36   16.78
  -7  -2  -3  578.88   17.05
  -7  -2  -2  320.61   11.33
  -7  -2  -2  325.52   11.10
  -7  -2  -2  321.30   11.07
  -7  -2  -1 2141.35   47.17
  -7  -2  -1 2146.48   46.90
  -7  -2  -1 2168.48   46.95
  -7  -2   0 1861.80   40.91
  -7  -2   0 1858.50   41.33
  -7  -2   1  175.07    6.97
  -7  -2   1  170.92    7.20
  -7  -2   2   60.40    3.93
  -7  -2   3   26.68    2.60
  -7  -1 -10   23.53    2.05
  -7  -1 -10   23.88    2.00
  -7  -1  -9  152.69    6.54
  -7  -1  -9  153.55    6.34
  -7  -1  -8    2.07    1.30
  -7  -1  -8    2.65    1.35
  -7  -1  -7    7.87    1.97
  -7  -1  -7    8.56    1.90
  -7  -1  -6   73.68    4.74
  -7  -1  -5  731.75   19.77
  -7  -1  -5  669.81   19.00
  -7  -1  -4 2195.42   48.75
  -7  -1  -4 2197.43   48.68
  -7  -1  -3  910.12   23.62
  -7  -1  -3  950.08   23.79
  -7  -1  -2  196.03    8.02
  -7  -1  -2  187.81    7.80
  -7  -1  -1  844.66   21.58
  -7  -1  -1  858.60   21.43
  -7  -1   0  388.39   11.91
  -7  -1   0  374.80   11.59
  -7  -1   1    0.52    0.86
  -7  -1   1    0.82    0.95
  -7  -1   2    1.51    1.00
  -7  -1   2    2.35    1.20
  -7  -1   3   26.94    2.63
  -7   0 -10   27.44    2.35
  -7   0 -10   24.23    2.16
  -7   0  -9  177.00    7.38
  -7   0  -9  169.67    6.92
  -7   0  -8   18.89    2.65
  -7   0  -8   19.72    2.57
  -7   0  -8   19.40    2.54
  -7   0  -7    6.12    1.80
  -7   0  -6    0.50    0.97
  -7   0  -5  214.57    8.82
  -7   0  -5  240.13    9.32
  -7   0  -4  144.14    6.99
  -7   0  -4  160.20    7.20
  -7   0  -3   29.59    3.04
  -7   0  -3   33.14    3.27
  -7   0  -3   29.39    3.08
  -7   0  -2  135.43    6.42
  -7   0  -2  141.46    6.46
  -7   0  -1  390.49   12.51
  -7   0  -1  417.78   12.52
  -7   0  -1  427.40   12.57
  -7   0   0   90.03    5.03
  -7   0   0   83.46    4.62
  -7   0   1   38.43    3.24
  -7   0   2  538.71   14.93
  -7   0   3 1350.24   30.73
  -7   1 -10   46.16    3.17
  -7   1  -9   -0.14    0.90
  -7   1  -9   -0.32    0.97
  -7   1  -9    0.14    1.00
  -7   1  -8    5.21    1.69
  -7   1  -8    2.79    1.40
  -7   1  -7   53.32    4.23
  -7   1  -6   13.73    2.10
  -7   1  -5  147.20    6.99
  -7   1  -5  155.31    7.09
  -7   1  -4  389.68   12.94
  -7   1  -4  433.22   13.11
  -7   1  -3    8.01    1.80
  -7   1  -3    9.03    1.96
  -7   1  -2   11.55    2.03
  -7   1  -1  405.04   12.56
  -7   1   0  231.34    8.68
  -7   1   1  407.40   12.30
  -7   1   2 3763.91   77.39
  -7   1   3 1527.89   34.15
  -7   2 -10  101.32    4.79
  -7   2 -10  113.80    4.99
  -7   2  -9  841.17   21.53
  -7   2  -9  850.97   21.60
  -7   2  -8  271.84   10.45
  -7   2  -8  316.87   11.42
  -7   2  -7   22.16    2.65
  -7   2  -6  124.22    6.25
  -7   2  -6  124.90    6.36
  -7   2  -5    0.70    0.98
  -7   2  -5    0.16    1.04
  -7   2  -4    1.40    1.26
  -7   2  -4    5.03    1.45
  -7   2  -3   58.67    4.27
  -7   2  -2   16.58    2.30
  -7   2  -1  126.00    6.20
  -7   2   0    1.99    1.10
  -7   2   1   56.30    3.92
  -7   2   2  867.61   21.67
  -7   2   3   76.37    4.44
  -7   3 -10  211.44    7.50
  -7   3  -9  928.20   23.09
  -7   3  -9  892.22   22.36
  -7   3  -8  766.04   20.66
  -7   3  -8  686.11   19.36
  -7   3  -7   21.11    2.73
  -7   3  -6  470.40   14.15
  -7   3  -5  491.57   15.09
  -7   3  -5  522.22   14.76
  -7   3  -4   59.72    4.36
  -7   3  -3   80.05    5.03
  -7   3  -2    2.32    1.32
  -7   3  -1   12.70    2.19
  -7   3   0    7.83    1.68
  -7   3   1   80.26    4.34
  -7   3   1   76.02    4.74
  -7   3   2  220.47    7.79
  -7   3   2  221.14    8.44
  -7   3   3  690.93   17.50
  -7   3   3  700.93   18.38
  -7   3   4    4.87    1.57
  -7   4 -10   83.67    4.32
  -7   4  -9  256.35    9.41
  -7   4  -8  179.83    8.32
  -7   4  -7   43.82    3.73
  -7   4  -6    5.27    1.61
  -7   4  -5    1.77    1.16
  -7   4  -5    0.89    1.21
  -7   4  -4    2.16    1.32
  -7   4  -3   17.77    2.62
  -7   4  -2   29.42    3.11
  -7   4  -1    9.23    1.77
  -7   4  -1   11.43    2.11
  -7   4   0    6.25    1.43
  -7   4   0   10.39    2.01
  -7   4   1  372.70   11.28
  -7   4   1  345.04   11.74
  -7   4   2 2687.95   56.10
  -7   4   2 2630.09   56.98
  -7   4   3  541.08   14.79
  -7   4   3  537.90   15.67
  -7   4   4  118.52    6.45
  -7   5 -10   25.48    2.30
  -7   5  -9   19.41    2.39
  -7   5  -8    2.61    1.22
  -7   5  -8    3.36    1.53
  -7   5  -7  136.32    6.82
  -7   5  -6  639.52   18.29
  -7   5  -5  555.77   16.54
  -7   5  -4  153.61    7.46
  -7   5  -3    0.93    1.21
  -7   5  -2  202.67    8.66
  -7   5  -1  310.56   11.36
  -7   5  -1  332.28   10.83
  -7   5   0  148.73    7.31
  -7   5   0  148.51    6.67
  -7   5   1    2.03    1.36
  -7   5   1    0.88    1.16
  -7   5   2   12.93    2.51
  -7   5   2   12.23    2.19
  -7   5   2   11.50    1.91
  -7   5   3  116.17    6.20
  -7   5   3  112.64    5.61
  -7   5   3  111.92    6.48
  -7   5   4   55.94    3.82
  -7   5   5  778.11   21.06
  -7   6 -10    8.61    1.33
  -7   6  -9    9.41    1.67
  -7   6  -8  105.98    5.57
  -7   6  -8  101.17    5.05
  -7   6  -7   11.70    2.13
  -7   6  -7    8.83    1.95
  -7   6  -6 1173.32   29.15
  -7   6  -5 1296.76   32.57
  -7   6  -5 1395.38   32.67
  -7   6  -4  398.21   13.56
  -7   6  -3  208.20    9.15
  -7   6  -2 1304.73   32.30
  -7   6  -2 1323.12   30.85
  -7   6  -1  798.59   22.32
  -7   6  -1  830.34   21.22
  -7   6   0   13.60    2.54
  -7   6   0   15.07    2.59
  -7   6   0   16.63    2.38
  -7   6   1   17.35    2.79
  -7   6   1   17.50    2.72
  -7   6   1   20.58    2.57
  -7   6   2   51.68    4.32
  -7   6   2   52.50    3.90
  -7   6   3   82.61    4.86
  -7   6   4   36.16    3.74
  -7   6   4   37.59    3.19
  -7   6   5    0.91    1.24
  -7   7  -9   17.34    1.77
  -7   7  -9   16.16    1.77
  -7   7  -8   29.35    2.63
  -7   7  -8   29.51    2.63
  -7   7  -7    4.31    1.35
  -7   7  -7    4.49    1.54
  -7   7  -7    2.09    1.27
  -7   7  -6   64.90    4.74
  -7   7  -6   69.53    4.50
  -7   7  -5  182.16    8.28
  -7   7  -4  428.66   14.08
  -7   7  -4  450.46   14.65
  -7   7  -3  856.15   23.31
  -7   7  -3  876.43   23.79
  -7   7  -2 1148.06   27.73
  -7   7  -2 1152.37   29.42
  -7   7  -1  206.59    8.43
  -7   7  -1  210.60    9.42
  -7   7   0   78.38    4.88
  -7   7   0   76.84    5.54
  -7   7   1   13.91    2.21
  -7   7   1   17.83    2.92
  -7   7   2    0.80    1.12
  -7   7   2    1.75    1.56
  -7   7   3  100.07    5.39
  -7   7   3   92.13    6.04
  -7   7   4    4.73    1.73
  -7   7   5  114.24    5.25
  -7   7   5  109.39    5.92
  -7   8  -9    3.42    0.86
  -7   8  -8    4.57    1.19
  -7   8  -7   23.35    2.65
  -7   8  -7   27.97    2.74
  -7   8  -6    6.63    1.77
  -7   8  -5    0.37    1.28
  -7   8  -4    1.54    1.41
  -7   8  -3   16.26    2.56
  -7   8  -2  199.78    8.08
  -7   8  -2  186.56    8.70
  -7   8  -1   46.62    3.75
  -7   8  -1   42.79    4.12
  -7   8   0  100.90    5.54
  -7   8   0   91.90    6.13
  -7   8   1  518.01   15.17
  -7   8   1  509.04   16.61
  -7   8   2  392.43   12.33
  -7   8   2  381.45   13.65
  -7   8   4  145.93    6.26
  -7   8   4  147.03    7.07
  -7   8   5  319.28   10.69
  -7   8   5  343.36   10.01
  -7   9  -8    0.08    0.71
  -7   9  -7   18.82    2.12
  -7   9  -6    0.90    1.27
  -7   9  -5   -0.33    1.10
  -7   9  -4    6.44    1.68
  -7   9  -3  182.29    7.90
  -7   9  -3  176.82    7.78
  -7   9  -2  285.46    9.92
  -7   9  -2  305.30   11.14
  -7   9  -1  294.03   11.18
  -7   9   0   86.15    5.64
  -7   9   1  631.45   17.19
  -7   9   2  331.85   10.74
  -7   9   3   78.37    4.38
  -7   9   3   77.86    5.01
  -7   9   4  298.06    9.17
  -7   9   4  285.40    9.88
  -7   9   5  409.71   10.85
  -7   9   5  408.92   11.50
  -7  10  -7   77.15    3.58
  -7  10  -6   96.42    4.51
  -7  10  -5    9.82    1.67
  -7  10  -4   42.99    3.31
  -7  10  -3   14.53    1.99
  -7  10  -2  286.17    9.63
  -7  10  -2  311.29   10.31
  -7  10  -1  175.20    7.62
  -7  10  -1  187.80    7.10
  -7  10   0   27.93    3.00
  -7  10   0   28.04    2.61
  -7  10   1  146.79    6.83
  -7  10   1  152.78    6.28
  -7  10   2   63.31    4.24
  -7  10   2   63.26    3.73
  -7  10   3    1.72    1.07
  -7  10   3    1.85    0.93
  -7  10   4   57.82    3.04
  -7  10   5   16.74    1.35
  -7  11  -6   69.78    3.07
  -7  11  -5    7.79    1.27
  -7  11   0   66.09    3.88
  -7  11   0   74.23    3.65
  -7  11   1  245.94    8.23
  -7  11   1  252.01    7.65
  -7  11   2  147.36    5.20
  -7  11   3    6.05    0.96
  -6 -10  -1  267.49    7.49
  -6 -10   0  550.51   13.12
  -6  -9  -4    2.51    0.77
  -6  -9  -3   82.62    3.93
  -6  -9  -2    1.63    0.94
  -6  -9  -2    2.03    1.03
  -6  -9  -1  387.61   11.34
  -6  -9  -1  408.86   11.45
  -6  -9   0  390.71   11.29
  -6  -9   0  389.36   11.17
  -6  -9   1   -0.11    0.73
  -6  -9   1    1.38    0.88
  -6  -8  -5   28.33    2.19
  -6  -8  -4   32.64    2.66
  -6  -8  -4   36.81    2.83
  -6  -8  -3   11.41    1.85
  -6  -8  -3   14.34    2.02
  -6  -8  -2    2.64    1.22
  -6  -8  -2    0.28    1.00
  -6  -8  -1    3.70    1.30
  -6  -8  -1    3.18    1.30
  -6  -8   0    1.18    1.03
  -6  -8   0    0.43    0.96
  -6  -8   1   28.77    2.74
  -6  -8   1   30.11    2.78
  -6  -7  -6   13.90    1.65
  -6  -7  -6   12.64    1.43
  -6  -7  -5    3.48    1.24
  -6  -7  -5    1.63    0.99
  -6  -7  -4   25.85    2.70
  -6  -7  -4   23.30    2.62
  -6  -7  -3   14.34    2.24
  -6  -7  -3   15.55    2.29
  -6  -7  -2   56.55    4.19
  -6  -7  -1    0.33    0.93
  -6  -7   0   13.20    2.07
  -6  -7   0   12.50    2.01
  -6  -7   1   31.76    2.99
  -6  -7   1   29.51    2.91
  -6  -7   2  124.43    5.85
  -6  -6  -7   58.14    3.28
  -6  -6  -7   61.89    3.33
  -6  -6  -6    3.48    1.33
  -6  -6  -6    3.59    1.26
  -6  -6  -5  302.88   10.27
  -6  -6  -5  289.69   10.15
  -6  -6  -4  382.93   12.53
  -6  -6  -3  192.38    8.19
  -6  -6  -3  193.98    8.29
  -6  -6  -2  154.22    7.16
  -6  -6  -2  152.92    7.22
  -6  -6  -1  652.83   18.09
  -6  -6  -1  653.80   18.18
  -6  -6   0  393.23   12.51
  -6  -6   1  100.98    5.38
  -6  -6   2   88.12    4.82
  -6  -5  -8  395.67   11.12
  -6  -5  -8  415.16   10.79
  -6  -5  -7   45.39    3.20
  -6  -5  -7   46.42    3.51
  -6  -5  -6  237.31    8.76
  -6  -5  -5 1260.28   30.24
  -6  -5  -4 1123.30   27.85
  -6  -5  -4 1124.87   27.78
  -6  -5  -3   45.01    3.92
  -6  -5  -3   42.63    3.72
  -6  -5  -2  416.29   13.19
  -6  -5  -1  879.16   22.21
  -6  -5  -1  846.37   22.00
  -6  -5   0  750.23   19.51
  -6  -5   0  737.45   19.41
  -6  -5   1   87.94    4.87
  -6  -5   1   83.80    4.74
  -6  -5   2  213.51    7.98
  -6  -5   2  226.12    8.06
  -6  -4  -9    3.53    1.04
  -6  -4  -9    2.37    0.88
  -6  -4  -8   54.78    3.34
  -6  -4  -8   58.28    3.70
  -6  -4  -8   61.65    3.96
  -6  -4  -7   10.54    1.90
  -6  -4  -7   10.87    2.05
  -6  -4  -7   10.87    1.74
  -6  -4  -7   14.16    2.03
  -6  -4  -5  630.21   18.05
  -6  -4  -5  656.37   18.26
  -6  -4  -4  702.13   19.39
  -6  -4  -3   61.22    4.40
  -6  -4  -3   60.23    4.36
  -6  -4  -2   11.18    2.02
  -6  -4  -2   11.06    1.99
  -6  -4  -1  145.79    6.59
  -6  -4  -1  148.89    6.60
  -6  -4   0   70.42    4.30
  -6  -4   0   66.25    4.15
  -6  -4   1   39.98    3.17
  -6  -4   1   38.26    3.06
  -6  -4   2    7.90    1.47
  -6  -4   2    8.55    1.48
  -6  -3 -10   18.76    1.79
  -6  -3  -9   28.80    2.56
  -6  -3  -9   35.92    2.94
  -6  -3  -8    1.74    1.28
  -6  -3  -8    1.16    1.25
  -6  -3  -7   19.75    2.42
  -6  -3  -6  109.04    5.91
  -6  -3  -5   37.33    3.49
  -6  -3  -4   -0.17    1.15
  -6  -3  -4    0.87    1.18
  -6  -3  -3  277.24    9.87
  -6  -3  -3  264.70    9.82
  -6  -3  -2    2.77    1.28
  -6  -3  -2    3.33    1.35
  -6  -3  -1 1234.59   28.76
  -6  -3  -1 1189.17   28.04
  -6  -3  -1 1207.62   28.26
  -6  -3   0  423.20   12.49
  -6  -3   0  407.26   11.94
  -6  -3   0  403.60   11.99
  -6  -3   1   75.60    4.39
  -6  -3   1   72.50    4.02
  -6  -3   1   80.96    4.30
  -6  -3   2  830.94   20.55
  -6  -3   2  854.07   20.22
  -6  -3   2  853.02   20.18
  -6  -2 -10    6.98    1.41
  -6  -2 -10    6.37    1.27
  -6  -2  -9   27.89    2.85
  -6  -2  -9   28.71    2.87
  -6  -2  -8   28.16    3.11
  -6  -2  -6   15.92    2.33
  -6  -2  -5  209.52    8.50
  -6  -2  -4 3340.45   70.71
  -6  -2  -4 3435.84   70.85
  -6  -2  -3    5.62    1.49
  -6  -2  -3    5.06    1.50
  -6  -2  -3    3.02    1.46
  -6  -2  -2 1445.47   32.76
  -6  -2  -2 1431.20   32.64
  -6  -2  -2 1467.23   33.11
  -6  -2  -1 2698.40   56.09
  -6  -2  -1 2669.37   56.28
  -6  -2  -1 2669.33   55.98
  -6  -2   0  188.07    6.92
  -6  -2   0  185.50    7.07
  -6  -2   0  185.16    6.90
  -6  -2   1  312.34    9.48
  -6  -2   1  327.03    9.83
  -6  -2   1  293.39    9.25
  -6  -2   2 4895.47   95.96
  -6  -2   2 4739.72   96.27
  -6  -2   2 4828.33   95.89
  -6  -1 -11   25.83    2.02
  -6  -1 -11   26.71    2.03
  -6  -1 -10   31.41    2.74
  -6  -1 -10   25.22    2.52
  -6  -1  -9  229.79    8.86
  -6  -1  -9  224.63    8.98
  -6  -1  -8  277.61   10.53
  -6  -1  -8  261.62    9.55
  -6  -1  -7   46.06    4.03
  -6  -1  -6  121.54    6.05
  -6  -1  -6  139.38    6.72
  -6  -1  -5  315.31   10.85
  -6  -1  -4 1061.02   25.81
  -6  -1  -4 1059.45   25.73
  -6  -1  -3  154.37    6.66
  -6  -1  -3  155.23    6.60
  -6  -1  -3  152.96    6.56
  -6  -1  -2  273.39    9.13
  -6  -1  -2  278.25    9.29
  -6  -1  -2  265.81    9.03
  -6  -1  -1 3305.85   67.79
  -6  -1  -1 3370.12   68.03
  -6  -1  -1 3278.42   67.79
  -6  -1   0  271.97    8.51
  -6  -1   0  259.48    8.49
  -6  -1   0  266.08    8.47
  -6  -1   1  684.34   16.69
  -6  -1   2 1388.67   30.04
  -6  -1   3   52.67    3.21
  -6   0 -11  298.58    8.70
  -6   0 -11  277.52    8.36
  -6   0 -10  116.03    5.65
  -6   0 -10  113.08    5.50
  -6   0  -9  471.61   14.66
  -6   0  -9  468.51   13.74
  -6   0  -9  448.51   14.01
  -6   0  -8  103.82    6.02
  -6   0  -8   83.14    5.63
  -6   0  -7    4.78    1.67
  -6   0  -6   81.70    4.81
  -6   0  -5   64.30    4.33
  -6   0  -5   68.74    4.50
  -6   0  -5   64.20    4.23
  -6   0  -4    2.69    1.21
  -6   0  -4    5.10    1.54
  -6   0  -3  163.39    6.73
  -6   0  -3  165.39    6.71
  -6   0  -2   48.19    3.33
  -6   0  -2   47.42    3.26
  -6   0  -1  164.75    6.31
  -6   0   0  600.26   15.16
  -6   0   1  323.14    9.44
  -6   0   2    0.75    0.97
  -6   0   3  399.60   11.14
  -6   1 -11    3.27    1.07
  -6   1 -10    4.21    1.24
  -6   1 -10    4.68    1.41
  -6   1 -10    5.37    1.55
  -6   1  -9   91.51    5.34
  -6   1  -9   79.75    5.29
  -6   1  -8  146.46    7.46
  -6   1  -8  132.13    7.11
  -6   1  -8  129.75    6.78
  -6   1  -7   11.26    2.18
  -6   1  -6    2.12    1.26
  -6   1  -5  142.32    6.34
  -6   1  -5  136.97    6.32
  -6   1  -4    5.76    1.38
  -6   1  -4    7.35    1.53
  -6   1  -3   10.96    1.82
  -6   1  -2   26.04    2.48
  -6   1  -2   26.47    2.50
  -6   1  -1    1.18    0.81
  -6   1   0  128.87    5.47
  -6   1   1  715.52   17.65
  -6   1   2 1811.52   38.77
  -6   1   3 1570.98   34.10
  -6   2 -11    3.28    1.06
  -6   2 -11    3.91    1.05
  -6   2 -10   80.01    4.48
  -6   2 -10   83.03    4.78
  -6   2 -10   82.50    4.73
  -6   2  -9  328.23   11.79
  -6   2  -9  352.05   11.97
  -6   2  -8   56.83    4.25
  -6   2  -8   52.05    4.31
  -6   2  -8   52.87    4.53
  -6   2  -7  573.16   16.67
  -6   2  -6 2005.59   45.75
  -6   2  -6 2147.28   45.19
  -6   2  -5 1106.47   26.86
  -6   2  -5 1135.21   26.44
  -6   2  -4   16.75    2.19
  -6   2  -3  725.61   18.58
  -6   2  -2  431.10   12.51
  -6   2  -1  121.89    5.42
  -6   2   0    1.79    0.98
  -6   2   0   -0.10    0.64
  -6   2   1  185.97    6.42
  -6   2   1  193.56    7.09
  -6   2   2  214.00    6.91
  -6   2   2  202.40    7.32
  -6   2   3   95.99    4.21
  -6   2   3   93.11    4.55
  -6   3 -11   26.93    2.34
  -6   3 -10   67.84    4.18
  -6   3 -10   65.26    4.31
  -6   3  -9  462.44   14.07
  -6   3  -9  428.69   14.10
  -6   3  -8   25.16    3.07
  -6   3  -8   22.54    2.57
  -6   3  -8   30.31    3.46
  -6   3  -7  122.63    6.06
  -6   3  -7  115.79    6.34
  -6   3  -6 1694.60   39.79
  -6   3  -6 1955.91   40.88
  -6   3  -5  957.84   24.11
  -6   3  -5 1014.44   23.60
  -6   3  -4    2.82    1.28
  -6   3  -3  201.31    7.80
  -6   3  -2  842.70   20.94
  -6   3  -1  640.94   15.92
  -6   3  -1  610.34   16.57
  -6   3   0   45.38    2.97
  -6   3   0   38.41    3.05
  -6   3   1  364.55   10.42
  -6   3   1  358.83   10.99
  -6   3   2    8.14    1.38
  -6   3   2    8.96    1.61
  -6   3   3   87.30    4.24
  -6   3   3   84.85    4.50
  -6   3   4    7.25    1.75
  -6   4 -11   17.57    1.92
  -6   4 -10    7.22    1.72
  -6   4  -9   25.40    3.06
  -6   4  -9   23.53    2.61
  -6   4  -8   58.24    4.77
  -6   4  -8   53.80    4.19
  -6   4  -7   34.34    3.81
  -6   4  -7   35.64    3.25
  -6   4  -7   34.40    3.37
  -6   4  -7   37.38    3.49
  -6   4  -6  201.92    8.26
  -6   4  -6  205.16    8.53
  -6   4  -5    0.16    1.04
  -6   4  -4   28.24    2.86
  -6   4  -3    1.37    1.21
  -6   4  -2  131.95    5.64
  -6   4  -2  135.20    6.27
  -6   4  -1    7.65    1.50
  -6   4  -1    3.03    1.25
  -6   4   0  111.51    5.11
  -6   4   0  117.39    5.67
  -6   4   1    2.90    1.07
  -6   4   1    1.28    1.09
  -6   4   2   49.70    3.26
  -6   4   2   46.84    3.55
  -6   4   3  284.55    9.17
  -6   4   3  299.47   10.02
  -6   4   3  291.03   10.42
  -6   4   4  185.90    8.01
  -6   4   4  185.85    6.98
  -6   5 -11  102.51    4.43
  -6   5 -10    4.77    1.37
  -6   5  -9   19.44    2.33
  -6   5  -9   18.63    2.58
  -6   5  -8    9.72    2.10
  -6   5  -8   12.14    2.00
  -6   5  -7    4.97    1.74
  -6   5  -7    6.86    1.97
  -6   5  -7    6.58    1.74
  -6   5  -6  480.21   15.74
  -6   5  -5  385.63   12.57
  -6   5  -4  113.42    6.04
  -6   5  -3  107.79    5.21
  -6   5  -3   94.34    5.39
  -6   5  -2 2042.57   43.79
  -6   5  -2 2018.55   44.82
  -6   5  -1 1093.20   25.09
  -6   5  -1 1014.60   25.77
  -6   5   0   37.39    3.01
  -6   5   0   28.71    3.08
  -6   5   1 2874.34   59.35
  -6   5   1 2806.51   60.50
  -6   5   2 1698.70   37.29
  -6   5   2 1684.70   38.37
  -6   5   2 1690.97   38.99
  -6   5   3   20.72    2.35
  -6   5   3   21.85    2.68
  -6   5   3   22.01    2.97
  -6   5   4  315.90   10.08
  -6   5   4  282.62   10.82
  -6   5   5  342.92   10.70
  -6   5   5  357.89   12.20
  -6   6 -11   15.02    1.54
  -6   6 -10   37.03    2.92
  -6   6 -10   35.56    2.56
  -6   6  -9   80.05    4.76
  -6   6  -9   72.39    4.27
  -6   6  -8   14.34    2.40
  -6   6  -8   13.40    2.29
  -6   6  -7   74.54    5.11
  -6   6  -7   70.24    5.10
  -6   6  -7   82.04    5.10
  -6   6  -6  146.06    7.40
  -6   6  -6  153.40    7.58
  -6   6  -5  876.45   23.48
  -6   6  -5  879.59   22.95
  -6   6  -4  462.35   14.29
  -6   6  -4  405.87   13.51
  -6   6  -3  564.74   15.57
  -6   6  -3  570.61   16.84
  -6   6  -2 2834.32   58.83
  -6   6  -2 2738.24   60.18
  -6   6  -1  990.78   24.07
  -6   6  -1  994.61   25.39
  -6   6   0   99.09    5.22
  -6   6   0   98.88    5.81
  -6   6   0   96.40    5.85
  -6   6   1 2534.13   53.39
  -6   6   1 2483.97   54.77
  -6   6   1 2480.25   55.17
  -6   6   2 1174.35   27.89
  -6   6   2 1187.39   29.19
  -6   6   2 1167.35   29.58
  -6   6   3  185.46    7.49
  -6   6   3  165.58    8.05
  -6   6   4  335.46   10.95
  -6   6   5  307.68   10.15
  -6   7 -10  177.65    6.07
  -6   7 -10  168.81    5.85
  -6   7  -9  286.44    9.37
  -6   7  -9  281.72    9.22
  -6   7  -8   56.16    3.96
  -6   7  -8   49.45    3.84
  -6   7  -7   17.39    2.42
  -6   7  -7   11.51    2.27
  -6   7  -6   16.89    2.40
  -6   7  -6   15.81    2.75
  -6   7  -5    1.60    1.55
  -6   7  -4  146.98    7.52
  -6   7  -3    4.72    1.42
  -6   7  -3    3.71    1.57
  -6   7  -3    3.25    1.73
  -6   7  -2  589.02   16.14
  -6   7  -2  545.16   17.20
  -6   7  -2  580.12   17.41
  -6   7  -1 1205.06   28.64
  -6   7  -1 1218.16   30.47
  -6   7  -1 1207.32   30.39
  -6   7   0    1.09    1.16
  -6   7   0    0.42    1.40
  -6   7   0    0.83    1.60
  -6   7   1  275.59    9.92
  -6   7   1  286.98   11.27
  -6   7   2  118.90    6.04
  -6   7   2  113.85    6.76
  -6   7   3    2.43    1.33
  -6   7   4    5.19    1.43
  -6   7   5   24.79    2.55
  -6   7   5   20.25    2.71
  -6   8 -10  538.60   12.81
  -6   8  -9  177.84    6.06
  -6   8  -9  195.19    6.84
  -6   8  -8    0.69    1.09
  -6   8  -7   27.97    3.11
  -6   8  -7   24.34    2.87
  -6   8  -6    3.49    1.68
  -6   8  -5   64.55    4.92
  -6   8  -4    3.37    1.48
  -6   8  -3    5.70    1.77
  -6   8  -3    5.52    1.46
  -6   8  -2    1.88    1.22
  -6   8  -1  190.11    7.88
  -6   8   0   27.97    2.96
  -6   8   1  931.05   25.55
  -6   8   1  959.13   23.94
  -6   8   2  402.32   14.29
  -6   8   2  422.40   13.12
  -6   8   3   56.00    4.06
  -6   8   4  212.84    9.11
  -6   8   5  544.30   16.07
  -6   8   5  563.37   15.12
  -6   8   6  420.02   12.26
  -6   8   6  419.13   11.54
  -6   9  -9    2.22    0.92
  -6   9  -8   38.59    2.94
  -6   9  -7  164.62    6.95
  -6   9  -6  253.16    9.65
  -6   9  -5   59.78    4.51
  -6   9  -4    2.56    1.49
  -6   9  -3  491.33   15.37
  -6   9  -3  560.87   16.18
  -6   9  -2   30.81    2.97
  -6   9  -2   30.76    3.50
  -6   9  -1   35.52    3.23
  -6   9  -1   40.74    4.03
  -6   9   0   40.24    3.45
  -6   9   0   36.72    3.93
  -6   9   1  744.54   19.70
  -6   9   3   14.99    2.15
  -6   9   3   13.74    2.44
  -6   9   4  496.26   13.76
  -6   9   4  474.87   14.68
  -6   9   5 1120.22   25.46
  -6   9   5 1115.56   26.39
  -6   9   6  126.36    4.75
  -6  10  -8  130.40    4.89
  -6  10  -7  655.62   16.43
  -6  10  -6  439.65   12.73
  -6  10  -5   40.97    3.34
  -6  10  -4  149.39    6.74
  -6  10  -3  127.72    6.21
  -6  10  -3  140.84    5.88
  -6  10  -2    0.15    1.00
  -6  10  -2    0.17    1.08
  -6  10  -2    0.92    0.91
  -6  10  -1    0.18    1.27
  -6  10  -1    0.98    1.00
  -6  10   0    0.18    1.24
  -6  10   0    0.85    0.94
  -6  10   1   54.98    4.33
  -6  10   1   57.17    3.86
  -6  10   2    1.39    1.33
  -6  10   2    2.01    1.07
  -6  10   3   36.01    2.88
  -6  10   3   42.70    3.55
  -6  10   4  186.39    6.57
  -6  10   4  177.10    7.06
  -6  10   5   88.73    3.83
  -6  11  -7  348.40    9.07
  -6  11  -6   78.30    3.76
  -6  11  -5    6.53    1.31
  -6  11  -1    0.97    0.83
  -6  11  -1    0.96    1.01
  -6  11   0    3.57    1.10
  -6  11   0    6.56    1.60
  -6  11   1    4.12    1.11
  -6  11   1    1.40    1.11
  -6  11   2   39.22    3.07
  -6  11   2   35.21    2.61
  -6  11   3   29.44    2.47
  -6  11   3   36.14    2.43
  -6  11   4    2.81    0.75
  -6  12   1  209.13    6.17
  -6  12   2   48.04    2.42
  -5 -10  -3   28.19    2.06
  -5 -10  -2   15.18    1.70
  -5 -10  -1  151.97    5.85
  -5 -10  -1  159.02    5.88
  -5 -10   0  218.50    7.39
  -5 -10   0  223.39    7.40
  -5 -10   1   19.27    1.96
  -5 -10   1   21.78    2.06
  -5 -10   2  237.74    7.31
  -5  -9  -5  299.59    8.21
  -5  -9  -4  217.47    7.18
  -5  -9  -4  206.24    7.09
  -5  -9  -3    8.70    1.53
  -5  -9  -3    7.06    1.43
  -5  -9  -2   57.31    3.74
  -5  -9  -2   52.99    3.65
  -5  -9  -1   11.45    1.85
  -5  -9  -1    9.54    1.71
  -5  -9   0   21.34    2.45
  -5  -9   0   23.13    2.52
  -5  -9   1    0.40    0.88
  -5  -9   1    0.27    0.88
  -5  -9   2  374.92   11.05
  -5  -9   2  372.88   11.08
  -5  -8  -6  119.47    4.92
  -5  -8  -5  608.89   16.00
  -5  -8  -5  654.64   16.22
  -5  -8  -4  902.03   22.34
  -5  -8  -4  919.09   22.30
  -5  -8  -3  157.55    6.86
  -5  -8  -3  146.54    6.61
  -5  -8  -2  511.50   15.16
  -5  -8  -2  529.50   15.22
  -5  -8  -1  556.48   16.05
  -5  -8   0   88.83    5.19
  -5  -8   1    2.96    1.30
  -5  -8   2    0.29    0.86
  -5  -7  -8  154.07    5.01
  -5  -7  -7  176.94    6.39
  -5  -7  -6    3.18    1.13
  -5  -7  -6    3.75    1.17
  -5  -7  -5  191.59    7.69
  -5  -7  -5  198.19    7.68
  -5  -7  -4  292.44   10.29
  -5  -7  -3   68.41    4.62
  -5  -7  -3   65.06    4.44
  -5  -7  -2    1.39    1.15
  -5  -7  -2    0.52    1.17
  -5  -7  -1    1.89    1.26
  -5  -7   0   44.48    3.68
  -5  -7   1   37.96    3.34
  -5  -7   2   85.49    4.83
  -5  -6  -8    8.53    1.42
  -5  -6  -8    8.81    1.28
  -5  -6  -7    0.13    1.00
  -5  -6  -7    0.50    0.95
  -5  -6  -6  319.98   10.36
  -5  -6  -6  294.17   10.11
  -5  -6  -5  338.53   11.43
  -5  -6  -4   11.37    2.07
  -5  -6  -4   10.63    2.03
  -5  -6  -3   28.94    3.07
  -5  -6  -2  436.94   13.68
  -5  -6  -1  546.84   15.79
  -5  -6   0  235.21    8.89
  -5  -6   1  267.29    9.43
  -5  -6   2  214.60    7.96
  -5  -5  -9    8.72    1.34
  -5  -5  -9    9.89    1.37
  -5  -5  -8    4.55    1.36
  -5  -5  -8    3.64    1.29
  -5  -5  -7   24.55    2.48
  -5  -5  -7   26.38    2.90
  -5  -5  -7   21.45    2.58
  -5  -5  -6  445.77   13.63
  -5  -5  -5  376.10   12.24
  -5  -5  -5  375.42   12.35
  -5  -5  -4  529.99   15.50
  -5  -5  -3   19.92    2.61
  -5  -5  -3   18.37    2.48
  -5  -5  -2 1581.61   35.86
  -5  -5  -2 1570.64   35.88
  -5  -5  -1 1632.22   36.62
  -5  -5   0  412.22   12.34
  -5  -5   1  339.36   10.59
  -5  -5   2  739.10   18.11
  -5  -5   2  708.35   17.98
  -5  -4 -10   55.31    3.00
  -5  -4 -10   50.19    2.69
  -5  -4  -9  419.62   11.97
  -5  -4  -9  390.42   11.27
  -5  -4  -9  417.43   11.58
  -5  -4  -8  139.99    6.62
  -5  -4  -8  139.99    6.31
  -5  -4  -8  129.31    6.14
  -5  -4  -6   33.83    3.24
  -5  -4  -6   40.84    3.48
  -5  -4  -5  186.22    7.79
  -5  -4  -5  190.11    7.97
  -5  -4  -4  615.07   17.07
  -5  -4  -4  639.92   17.32
  -5  -4  -3    5.07    1.45
  -5  -4  -3    5.73    1.46
  -5  -4  -2   94.86    4.97
  -5  -4  -2   95.90    5.02
  -5  -4  -1  216.47    7.91
  -5  -4  -1  230.46    8.12
  -5  -4   0    1.80    1.02
  -5  -4   1   23.47    2.20
  -5  -4   1   17.44    1.95
  -5  -4   2   96.22    4.44
  -5  -4   2  104.56    4.59
  -5  -3 -10  119.14    5.20
  -5  -3 -10  110.03    4.85
  -5  -3 -10  115.15    4.68
  -5  -3  -9  310.15   10.45
  -5  -3  -9  290.48   10.11
  -5  -3  -9  312.99    9.84
  -5  -3  -8   42.95    3.88
  -5  -3  -8   40.05    3.65
  -5  -3  -8   43.58    3.51
  -5  -3  -7    4.50    1.43
  -5  -3  -7    4.86    1.38
  -5  -3  -6   11.61    1.98
  -5  -3  -5   38.82    3.37
  -5  -3  -5   38.48    3.36
  -5  -3  -4    1.28    1.09
  -5  -3  -4    0.15    1.00
  -5  -3  -3   22.79    2.45
  -5  -3  -3   22.21    2.43
  -5  -3  -2   19.94    2.15
  -5  -3  -2   20.15    2.38
  -5  -3  -2   19.08    2.13
  -5  -3  -1  160.36    6.19
  -5  -3  -1  165.37    6.54
  -5  -3  -1  157.83    6.15
  -5  -3   0  532.87   14.00
  -5  -3   0  541.36   14.10
  -5  -3   1  443.47   11.83
  -5  -3   1  457.51   11.98
  -5  -3   1  464.40   12.38
  -5  -3   2 1727.60   35.89
  -5  -3   2 1680.12   36.27
  -5  -2 -11   35.19    2.11
  -5  -2 -11   39.41    2.55
  -5  -2 -11   41.23    2.69
  -5  -2 -10   36.96    2.70
  -5  -2 -10   39.69    3.15
  -5  -2 -10   45.27    3.42
  -5  -2  -9   45.50    3.43
  -5  -2  -9   50.41    3.99
  -5  -2  -8  136.64    6.49
  -5  -2  -8  149.29    7.47
  -5  -2  -8  146.06    7.32
  -5  -2  -7   28.27    2.92
  -5  -2  -7   29.07    2.85
  -5  -2  -6  154.00    6.83
  -5  -2  -5   42.60    3.39
  -5  -2  -5   43.72    3.43
  -5  -2  -4   71.42    4.28
  -5  -2  -4   69.71    4.14
  -5  -2  -3   60.52    3.74
  -5  -2  -3   64.12    3.77
  -5  -2  -3   62.38    3.95
  -5  -2  -2   28.72    2.44
  -5  -2  -2   26.70    2.34
  -5  -2  -2   29.36    2.61
  -5  -2  -1 1123.56   24.74
  -5  -2  -1 1094.17   24.39
  -5  -2  -1 1038.94   24.16
  -5  -2   0   41.63    2.79
  -5  -2   0   38.68    2.56
  -5  -2   1 2219.91   45.43
  -5  -2   1 2165.07   45.00
  -5  -2   2 4538.62   92.29
  -5  -2   2 4828.31   92.14
  -5  -2   2 4633.79   91.92
  -5  -1 -11   71.91    3.38
  -5  -1 -11   77.51    4.06
  -5  -1 -11   75.06    4.00
  -5  -1 -10  147.83    6.68
  -5  -1 -10  137.41    6.56
  -5  -1  -9  323.94   11.48
  -5  -1  -9  312.73   11.58
  -5  -1  -8  672.10   18.32
  -5  -1  -8  687.37   19.50
  -5  -1  -8  631.43   19.02
  -5  -1  -7    0.15    0.86
  -5  -1  -7   -0.18    1.08
  -5  -1  -6  478.03   13.80
  -5  -1  -6  521.50   14.51
  -5  -1  -5 3590.98   73.72
  -5  -1  -4   80.45    4.47
  -5  -1  -4   85.50    4.60
  -5  -1  -3  956.86   22.61
  -5  -1  -3  976.05   22.72
  -5  -1  -3  990.00   22.86
  -5  -1  -2  835.82   20.02
  -5  -1  -2  867.51   20.21
  -5  -1  -2  899.26   20.47
  -5  -1  -1   62.28    3.29
  -5  -1  -1   58.00    3.21
  -5  -1   0  401.32   10.45
  -5  -1   0  386.58   10.34
  -5  -1   1 1198.74   25.56
  -5  -1   1 1165.22   25.43
  -5  -1   2 2810.96   55.99
  -5  -1   2 2770.67   55.94
  -5   0 -11   77.89    4.26
  -5   0 -11   68.48    4.08
  -5   0 -10  126.74    6.28
  -5   0 -10  114.18    6.14
  -5   0  -9  318.66   11.48
  -5   0  -8  238.08    9.94
  -5   0  -8  233.17    9.74
  -5   0  -8  244.38    9.73
  -5   0  -7   59.77    4.62
  -5   0  -5 1385.82   31.71
  -5   0  -5 1450.46   32.07
  -5   0  -4   15.82    1.91
  -5   0  -4   14.66    1.87
  -5   0  -3  274.74    8.45
  -5   0  -3  271.27    8.49
  -5   0  -2  108.35    4.58
  -5   0  -1  218.52    6.86
  -5   0  -1  218.28    6.89
  -5   0   0    8.66    1.23
  -5   0   1   66.79    3.12
  -5   0   2  119.24    4.32
  -5   0   2  124.63    4.63
  -5   0   3   14.12    1.52
  -5   1 -11    0.51    0.98
  -5   1 -11    1.49    1.05
  -5   1 -10    9.44    1.95
  -5   1 -10   10.96    2.09
  -5   1 -10    9.43    1.82
  -5   1  -9   40.87    3.69
  -5   1  -8   32.67    3.52
  -5   1  -8   41.52    3.96
  -5   1  -8   39.82    3.73
  -5   1  -7    6.83    1.90
  -5   1  -6   56.16    3.66
  -5   1  -5   39.24    2.91
  -5   1  -5   36.04    2.69
  -5   1  -5   37.08    2.90
  -5   1  -4   83.80    4.08
  -5   1  -4   81.26    4.17
  -5   1  -4   80.85    4.28
  -5   1  -3  743.73   18.06
  -5   1  -1    2.04    0.96
  -5   1   0  406.36   10.60
  -5   1   0  403.24   10.73
  -5   1   1   12.58    1.51
  -5   1   1   13.91    1.41
  -5   1   2  165.51    5.27
  -5   1   2  174.97    5.84
  -5   1   3  852.59   18.86
  -5   1   3  872.92   19.64
  -5   2 -11    0.13    0.95
  -5   2 -11    0.69    0.98
  -5   2 -10    6.13    1.70
  -5   2 -10    5.90    1.65
  -5   2 -10    3.86    1.37
  -5   2  -9  103.08    6.08
  -5   2  -9  111.85    6.35
  -5   2  -9   93.59    5.59
  -5   2  -8   43.07    4.07
  -5   2  -8   33.16    3.48
  -5   2  -8   34.68    3.40
  -5   2  -7  811.66   21.41
  -5   2  -6 1037.77   24.65
  -5   2  -6 1037.36   25.36
  -5   2  -5  676.82   16.65
  -5   2  -5  664.22   17.11
  -5   2  -4    9.81    1.57
  -5   2  -1  238.99    7.16
  -5   2   0  115.76    4.39
  -5   2   0  105.44    4.52
  -5   2   1  426.61   10.88
  -5   2   1  438.05   11.57
  -5   2   2 1626.44   34.29
  -5   2   2 1671.09   35.01
  -5   2   3  161.25    5.34
  -5   2   3  157.81    5.73
  -5   3 -12  135.72    4.94
  -5   3 -11    1.77    1.09
  -5   3 -11    1.18    1.01
  -5   3 -10   46.70    3.89
  -5   3 -10   48.16    3.67
  -5   3 -10   50.24    3.92
  -5   3  -9   84.68    5.14
  -5   3  -8  303.08   11.65
  -5   3  -8  300.06   11.16
  -5   3  -8  282.74   10.38
  -5   3  -7  111.67    5.73
  -5   3  -7   98.96    5.28
  -5   3  -7  116.05    6.67
  -5   3  -7  106.74    6.01
  -5   3  -7  112.39    5.95
  -5   3  -6  857.97   21.12
  -5   3  -6  796.47   20.57
  -5   3  -5  196.36    7.23
  -5   3  -5  191.97    7.23
  -5   3  -4    4.76    1.24
  -5   3  -3  303.18    9.44
  -5   3   4  101.00    4.37
  -5   3   4   99.68    5.05
  -5   4 -12   83.57    3.74
  -5   4 -11    5.09    1.40
  -5   4 -10  336.81   11.07
  -5   4 -10  347.48   11.78
  -5   4  -9   41.00    3.51
  -5   4  -8    1.49    1.45
  -5   4  -8    0.73    1.14
  -5   4  -8   -0.16    1.06
  -5   4  -8    0.36    0.97
  -5   4  -7   20.95    2.94
  -5   4  -7   13.43    2.39
  -5   4  -7   15.11    2.27
  -5   4  -7   16.53    2.37
  -5   4  -6  201.04    8.25
  -5   4  -6  196.76    7.92
  -5   4  -5   62.41    3.96
  -5   4  -4   52.63    3.60
  -5   4  -3 1059.81   24.00
  -5   4  -3 1052.42   24.80
  -5   4  -2  119.97    4.98
  -5   4  -2  115.92    5.28
  -5   4  -1   20.18    1.94
  -5   4  -1   15.46    1.94
  -5   4   0  276.22    8.41
  -5   4   0  282.10    9.01
  -5   4   1  262.38    8.14
  -5   4   1  253.25    8.47
  -5   4   2  219.10    7.21
  -5   4   2  197.94    7.42
  -5   4   3    0.44    1.03
  -5   4   3    1.67    0.96
  -5   4   3    0.22    0.74
  -5   4   4    3.39    1.36
  -5   4   4    2.24    1.16
  -5   4   4    1.35    0.86
  -5   4   5  223.10    8.58
  -5   4   5  215.50    7.51
  -5   5 -11   54.77    3.51
  -5   5 -11   41.90    2.69
  -5   5 -10  306.53   10.54
  -5   5 -10  281.89    9.59
  -5   5  -9   20.95    2.88
  -5   5  -8   28.86    3.32
  -5   5  -8   30.38    3.40
  -5   5  -8   24.19    2.92
  -5   5  -7  212.33    9.35
  -5   5  -7  198.30    8.39
  -5   5  -6   64.53    4.81
  -5   5  -6   57.49    4.35
  -5   5  -5   43.24    3.50
  -5   5  -4   11.89    1.96
  -5   5  -3    4.34    1.21
  -5   5  -3    4.20    1.38
  -5   5  -2   13.78    1.84
  -5   5  -2   14.90    2.11
  -5   5  -1  240.57    7.90
  -5   5  -1  232.53    8.56
  -5   5   0  426.42   11.78
  -5   5   0  397.96   12.26
  -5   5   1 3339.29   67.84
  -5   5   1 3291.59   68.80
  -5   5   2 4288.97   88.48
  -5   5   2 4326.29   86.95
  -5   5   2 4317.32   87.93
  -5   5   3   14.03    2.25
  -5   5   3   14.27    2.05
  -5   5   3   13.84    1.87
  -5   5   4 1894.95   42.51
  -5   5   4 1882.99   40.92
  -5   5   5  761.01   20.37
  -5   5   5  746.92   18.98
  -5   6 -11   62.81    3.22
  -5   6 -11   68.23    3.66
  -5   6 -10    7.47    1.60
  -5   6 -10    6.54    1.60
  -5   6  -9  186.51    8.03
  -5   6  -9  174.75    7.56
  -5   6  -8  140.20    7.25
  -5   6  -8  145.83    7.05
  -5   6  -7  249.01    9.93
  -5   6  -7  234.96    9.89
  -5   6  -6  687.81   19.05
  -5   6  -6  616.73   18.50
  -5   6  -5  120.59    6.39
  -5   6  -5  109.67    6.35
  -5   6  -5  123.89    6.26
  -5   6  -4  486.63   14.52
  -5   6  -4  503.86   13.68
  -5   6  -4  502.14   14.90
  -5   6  -3   64.05    4.43
  -5   6  -3   68.67    3.98
  -5   6  -3   62.71    4.42
  -5   6  -2    4.69    1.24
  -5   6  -2    3.64    1.48
  -5   6  -2    3.15    1.37
  -5   6  -1   43.43    3.79
  -5   6  -1   52.60    3.48
  -5   6  -1   47.53    3.81
  -5   6   0  819.03   21.47
  -5   6   0  796.89   20.07
  -5   6   0  816.72   21.31
  -5   6   1 2861.34   62.33
  -5   6   1 2968.29   60.92
  -5   6   1 2906.32   62.11
  -5   6   2  331.00   11.93
  -5   6   2  360.81   11.09
  -5   6   3   96.85    5.88
  -5   6   3  101.68    5.22
  -5   6   4 1845.88   42.42
  -5   6   4 1846.07   40.76
  -5   6   5 1920.94   42.14
  -5   6   6  287.06    9.59
  -5   7 -11    8.14    1.15
  -5   7 -11    7.56    1.25
  -5   7 -10  289.56    9.23
  -5   7 -10  289.89    9.20
  -5   7  -9  162.31    7.10
  -5   7  -9  173.69    7.28
  -5   7  -8    2.06    1.29
  -5   7  -7  401.66   13.80
  -5   7  -7  413.32   13.27
  -5   7  -6  908.53   24.62
  -5   7  -6  954.00   23.96
  -5   7  -4   48.07    3.41
  -5   7  -3  222.67    8.22
  -5   7  -3  242.23    9.42
  -5   7  -2  590.27   15.80
  -5   7  -2  585.82   17.38
  -5   7  -2  574.00   17.08
  -5   7  -1   73.81    4.42
  -5   7  -1   76.59    5.18
  -5   7   0   35.89    3.15
  -5   7   0   35.66    3.69
  -5   7   1  927.21   23.06
  -5   7   1  917.12   24.47
  -5   7   2   56.03    4.02
  -5   7   2   49.35    4.43
  -5   7   3  249.35    9.17
  -5   7   3  228.05    9.90
  -5   7   4  913.06   23.03
  -5   7   5  164.74    7.08
  -5   7   5  167.60    7.85
  -5   7   6    4.56    1.53
  -5   8 -10  318.06    9.09
  -5   8 -10  287.82    8.26
  -5   8  -9  234.38    8.31
  -5   8  -9  216.22    7.52
  -5   8  -8    6.46    1.73
  -5   8  -7  353.40   12.54
  -5   8  -7  365.55   11.49
  -5   8  -6   26.54    3.23
  -5   8  -5   67.74    5.02
  -5   8  -4   38.41    3.10
  -5   8  -3    5.49    1.73
  -5   8  -3   10.52    1.76
  -5   8  -2   -0.60    1.18
  -5   8  -2    1.47    1.08
  -5   8  -1    4.38    1.68
  -5   8  -1    1.37    1.12
  -5   8   0   21.44    3.11
  -5   8   0   22.18    2.64
  -5   8   1  231.18   10.14
  -5   8   1  236.66    9.01
  -5   8   2   67.99    4.55
  -5   8   3   39.53    3.49
  -5   8   4   19.24    2.78
  -5   8   4   16.45    2.26
  -5   8   5  166.07    7.74
  -5   8   6  109.63    5.61
  -5   8   6  106.23    5.13
  -5   9 -10    1.03    0.67
  -5   9  -9   33.40    2.67
  -5   9  -8    1.37    1.14
  -5   9  -7  119.55    6.06
  -5   9  -7  108.96    5.37
  -5   9  -6  240.54    9.59
  -5   9  -5   20.33    2.75
  -5   9  -4    9.55    2.06
  -5   9  -3  129.33    6.61
  -5   9  -3  134.14    6.13
  -5   9  -2   52.88    4.07
  -5   9  -2   54.84    3.89
  -5   9  -1    2.96    1.22
  -5   9   0  263.53    9.69
  -5   9   1   14.38    2.27
  -5   9   2   37.95    3.87
  -5   9   2   37.34    3.42
  -5   9   3   78.43    5.46
  -5   9   3   92.31    5.21
  -5   9   4  110.64    6.23
  -5   9   5  277.72   10.01
  -5   9   5  298.82    9.65
  -5   9   6    2.95    1.02
  -5   9   6    3.98    1.23
  -5   9   7  138.28    4.69
  -5  10  -9   32.42    2.17
  -5  10  -8   50.27    3.16
  -5  10  -7  373.83   10.94
  -5  10  -7  393.95   11.56
  -5  10  -6  183.37    7.44
  -5  10  -5   40.59    3.50
  -5  10  -4  428.30   13.28
  -5  10  -3  542.06   15.51
  -5  10  -2  127.39    6.61
  -5  10  -1    1.33    1.30
  -5  10   0  270.38   10.59
  -5  10   1   22.89    3.01
  -5  10   2    6.15    1.55
  -5  10   2    6.63    1.85
  -5  10   3    2.25    1.14
  -5  10   3    1.76    1.38
  -5  10   4    2.99    1.16
  -5  10   4    6.52    1.62
  -5  10   5   21.35    2.04
  -5  10   5   17.43    2.08
  -5  10   6   -0.29    0.65
  -5  11  -7   62.60    3.24
  -5  11  -7   66.98    3.20
  -5  11  -6   51.09    3.25
  -5  11  -6   51.46    3.19
  -5  11  -5    5.21    1.29
  -5  11  -1   16.40    1.98
  -5  11  -1   15.01    2.20
  -5  11   0    4.75    1.24
  -5  11   0    3.31    1.42
  -5  11   1   37.45    3.36
  -5  11   1   40.33    3.04
  -5  11   2    1.16    1.05
  -5  11   2    0.46    0.80
  -5  11   3    0.50    0.90
  -5  11   3    1.24    0.91
  -5  11   4    4.58    1.04
  -5  11   5   24.36    1.71
  -5  12  -5    5.49    1.10
  -5  12   1  246.73    7.34
  -5  12   2    2.16    0.72
  -5  12   3  121.01    4.18
  -4 -11  -2   28.76    2.05
  -4 -11  -1  174.05    5.84
  -4 -11   0   97.73    4.16
  -4 -11   1   58.62    3.08
  -4 -11   2   22.54    1.79
  -4 -10  -5   10.00    1.18
  -4 -10  -4    3.68    0.96
  -4 -10  -3    0.41    0.81
  -4 -10  -3    0.31    0.77
  -4 -10  -2   10.15    1.62
  -4 -10  -2    7.77    1.48
  -4 -10  -1   22.54    2.39
  -4 -10  -1   20.29    2.27
  -4 -10   0   13.14    1.93
  -4 -10   1   14.96    2.00
  -4 -10   2    5.28    1.28
  -4 -10   2    3.56    1.11
  -4  -9  -6   23.44    2.00
  -4  -9  -5  376.09   10.36
  -4  -9  -5  373.79   10.45
  -4  -9  -4  177.01    6.74
  -4  -9  -4  177.27    6.80
  -4  -9  -3    5.75    1.51
  -4  -9  -3    8.67    1.65
  -4  -9  -2  545.35   15.54
  -4  -9  -1  661.94   18.13
  -4  -9   0   68.88    4.72
  -4  -9   1   27.67    2.99
  -4  -9   2    2.80    1.26
  -4  -8  -7    1.53    0.87
  -4  -8  -5  423.14   12.18
  -4  -8  -5  407.71   12.17
  -4  -8  -4  493.89   14.22
  -4  -8  -4  476.44   14.15
  -4  -8  -2  874.96   22.78
  -4  -8  -1 1482.97   35.22
  -4  -8  -1 1509.65   35.27
  -4  -8   0  439.59   14.00
  -4  -8   0  434.54   13.90
  -4  -8   1  268.91   10.01
  -4  -8   1  255.14    9.72
  -4  -8   2   87.10    5.12
  -4  -8   2   92.25    5.23
  -4  -7  -8   55.19    3.23
  -4  -7  -7    1.73    1.11
  -4  -7  -6  100.30    5.08
  -4  -7  -6  109.20    5.23
  -4  -7  -5  229.56    8.64
  -4  -7  -4  362.89   11.85
  -4  -7  -4  341.30   11.62
  -4  -7  -3   98.43    5.63
  -4  -7  -2   32.46    3.32
  -4  -7  -1   91.08    5.50
  -4  -7  -1   98.74    5.66
  -4  -7   0   47.94    3.88
  -4  -7   0   49.07    3.89
  -4  -7   1   95.81    5.37
  -4  -7   1   85.77    5.08
  -4  -7   2   13.07    2.10
  -4  -7   2   13.62    2.07
  -4  -6  -9   45.86    2.87
  -4  -6  -8    1.70    0.83
  -4  -6  -8    1.04    1.01
  -4  -6  -7    2.24    1.23
  -4  -6  -6   14.83    2.14
  -4  -6  -5  186.07    7.70
  -4  -6  -5  192.51    7.88
  -4  -6  -4  404.05   12.77
  -4  -6  -3  127.06    6.35
  -4  -6  -2    0.17    1.17
  -4  -6  -2    0.50    1.18
  -4  -6  -1   40.57    3.50
  -4  -6  -1   45.43    3.69
  -4  -6   0    0.89    1.11
  -4  -6   0    1.80    1.23
  -4  -6   1  227.00    8.44
  -4  -6   1  251.35    8.81
  -4  -6   2  809.12   20.28
  -4  -6   2  835.08   20.46
  -4  -6   3  520.52   14.09
  -4  -5 -10   25.26    1.83
  -4  -5 -10   27.32    2.05
  -4  -5  -9  251.62    8.31
  -4  -5  -9  270.13    8.79
  -4  -5  -8  422.77   12.89
  -4  -5  -8  414.49   12.62
  -4  -5  -7    1.21    1.08
  -4  -5  -6  127.25    6.09
  -4  -5  -6  126.85    6.14
  -4  -5  -5   56.60    4.01
  -4  -5  -5   62.78    4.19
  -4  -5  -4   37.01    3.26
  -4  -5  -4   36.73    3.25
  -4  -5  -3    1.62    1.28
  -4  -5  -2    2.61    1.21
  -4  -5  -2    3.07    1.29
  -4  -5  -1   78.35    4.46
  -4  -5  -1   82.21    4.59
  -4  -5   0   32.44    2.80
  -4  -5   0   36.53    2.93
  -4  -5   1 1556.88   34.49
  -4  -5   1 1597.36   34.68
  -4  -5   2 3794.06   77.31
  -4  -5   2 3870.53   77.44
  -4  -5   3 1444.24   31.45
  -4  -4 -10  458.35   12.52
  -4  -4 -10  476.26   12.61
  -4  -4  -9 1058.61   25.48
  -4  -4  -9 1013.20   24.77
  -4  -4  -8  373.84   12.30
  -4  -4  -8  351.88   11.74
  -4  -4  -7  396.52   13.13
  -4  -4  -7  379.42   12.51
  -4  -4  -6  512.86   14.66
  -4  -4  -6  521.77   14.85
  -4  -4  -5  149.31    6.46
  -4  -4  -5  141.88    6.36
  -4  -4  -4   98.68    5.08
  -4  -4  -4  106.65    5.27
  -4  -4  -3  209.05    7.64
  -4  -4  -2  162.70    6.57
  -4  -4  -2  171.24    6.76
  -4  -4  -1    0.46    0.84
  -4  -4  -1    0.34    0.83
  -4  -4   0  407.12   11.39
  -4  -4   0  422.18   11.56
  -4  -4   1  628.61   15.87
  -4  -4   1  678.30   16.12
  -4  -4   2   31.63    2.34
  -4  -4   3  309.68    8.69
  -4  -3 -11   22.56    1.89
  -4  -3 -11   20.66    1.95
  -4  -3 -10  387.90   11.60
  -4  -3 -10  393.24   11.66
  -4  -3 -10  405.64   12.04
  -4  -3  -9  399.99   12.77
  -4  -3  -9  431.69   13.24
  -4  -3  -8   11.51    2.23
  -4  -3  -8   13.56    2.17
  -4  -3  -8   11.02    2.09
  -4  -3  -6  623.53   16.70
  -4  -3  -6  620.23   16.60
  -4  -3  -5  697.35   17.96
  -4  -3  -5  708.06   17.94
  -4  -3  -4  369.30   10.93
  -4  -3  -4  373.79   10.89
  -4  -3  -3  119.77    5.17
  -4  -3  -3  124.47    5.23
  -4  -3  -2  274.23    8.43
  -4  -3  -1    1.62    1.00
  -4  -3  -1    1.27    0.78
  -4  -3   0   64.08    3.39
  -4  -3   0   69.94    3.49
  -4  -3   1 1236.25   26.72
  -4  -3   1 1223.76   26.89
  -4  -3   1 1269.53   26.92
  -4  -3   2 1225.75   26.49
  -4  -3   2 1246.91   26.32
  -4  -2 -11   15.46    2.00
  -4  -2 -11   16.20    1.91
  -4  -2 -11   15.80    1.77
  -4  -2 -10   16.34    2.37
  -4  -2 -10   17.32    2.29
  -4  -2 -10   15.77    2.09
  -4  -2  -9   70.08    4.89
  -4  -2  -8    3.53    1.38
  -4  -2  -8    3.17    1.50
  -4  -2  -8    3.70    1.60
  -4  -2  -7   87.73    5.15
  -4  -2  -6   10.71    1.76
  -4  -2  -6   11.22    1.77
  -4  -2  -5  270.16    8.85
  -4  -2  -5  268.84    8.77
  -4  -2  -4  177.49    6.47
  -4  -2  -4  178.70    6.44
  -4  -2  -3  655.73   15.89
  -4  -2  -3  604.05   15.24
  -4  -2  -2    4.78    1.16
  -4  -2  -2    2.90    0.92
  -4  -2  -1  397.62   10.34
  -4  -2  -1  411.24   10.61
  -4  -2  -1  399.88   10.35
  -4  -2   0   16.15    1.62
  -4  -2   0   11.66    1.37
  -4  -2   1  235.52    6.61
  -4  -2   1  231.60    6.57
  -4  -2   1  234.77    6.78
  -4  -2   2 1058.69   22.34
  -4  -2   3 1439.31   29.70
  -4  -1 -12   17.06    1.52
  -4  -1 -11   23.58    2.54
  -4  -1 -11   23.44    2.17
  -4  -1 -11   26.77    2.65
  -4  -1 -10    1.74    1.23
  -4  -1 -10    2.88    1.06
  -4  -1  -9   28.33    2.93
  -4  -1  -9   34.50    3.61
  -4  -1  -9   34.03    3.54
  -4  -1  -8   51.93    3.91
  -4  -1  -8   42.78    3.59
  -4  -1  -8   45.07    4.09
  -4  -1  -8   52.19    4.39
  -4  -1  -7  599.36   16.92
  -4  -1  -7  601.84   16.44
  -4  -1  -6 2397.46   50.34
  -4  -1  -5 3423.09   69.60
  -4  -1  -5 3428.13   69.65
  -4  -1  -4  357.75   10.29
  -4  -1  -4  361.61   10.14
  -4  -1  -3 1285.54   28.07
  -4  -1  -3 1303.92   28.01
  -4  -1  -2 2479.35   50.27
  -4  -1  -2 2469.62   50.49
  -4  -1  -2 2504.11   50.33
  -4  -1  -1    4.89    0.89
  -4  -1  -1    6.67    1.12
  -4  -1  -1    6.62    1.02
  -4  -1   0 1266.26   26.36
  -4  -1   0 1251.25   26.34
  -4  -1   1   84.10    3.16
  -4  -1   2    4.89    0.77
  -4  -1   2    5.65    0.82
  -4   0 -12  103.08    4.15
  -4   0 -11   10.29    1.91
  -4   0 -11   11.05    1.91
  -4   0 -10   43.49    3.50
  -4   0 -10   40.34    3.29
  -4   0 -10   43.34    3.88
  -4   0  -9  147.77    6.82
  -4   0  -9  156.27    7.28
  -4   0  -9  157.91    7.91
  -4   0  -9  160.60    7.74
  -4   0  -8  138.19    6.41
  -4   0  -8  136.44    6.88
  -4   0  -8  139.19    7.23
  -4   0  -8  139.11    7.20
  -4   0  -7 1107.18   27.82
  -4   0  -7 1158.31   26.67
  -4   0  -7 1133.03   28.04
  -4   0  -6 1102.83   25.27
  -4   0  -6 1089.17   25.13
  -4   0  -5 1757.01   38.27
  -4   0  -5 1850.85   38.45
  -4   0  -4   25.90    2.12
  -4   0  -3  581.66   13.80
  -4   0  -3  545.64   13.48
  -4   0  -3  569.12   13.75
  -4   0  -2 2074.38   41.87
  -4   0  -2 2015.47   41.77
  -4   0  -1  142.79    4.81
  -4   0  -1  149.80    4.85
  -4   0   0    2.40    0.72
  -4   0   1 2603.07   51.72
  -4   0   2  235.99    6.12
  -4   0   2  223.36    5.87
  -4   0   3  143.00    4.11
  -4   0   3  151.56    4.69
  -4   1 -12  229.34    7.05
  -4   1 -11    7.04    1.76
  -4   1 -11    8.50    1.78
  -4   1 -11    7.07    1.43
  -4   1 -11    6.52    1.46
  -4   1 -10    8.51    1.90
  -4   1 -10    7.82    1.73
  -4   1  -9   95.33    5.79
  -4   1  -9   83.39    5.43
  -4   1  -9   94.92    6.00
  -4   1  -8  236.04    9.65
  -4   1  -8  231.82    9.81
  -4   1  -7   18.05    2.10
  -4   1  -7   18.61    2.69
  -4   1  -7   15.76    2.41
  -4   1  -6  105.01    4.80
  -4   1  -6  116.64    4.86
  -4   1  -5 1048.39   22.81
  -4   1  -5 1053.06   22.78
  -4   1  -4  285.54    8.07
  -4   1  -3  342.07    9.32
  -4   1  -2 2869.59   57.55
  -4   1  -1 1521.23   31.58
  -4   1   0  704.54   15.70
  -4   1   0  736.68   16.09
  -4   1   1   88.88    3.48
  -4   1   1   88.33    3.20
  -4   1   2   42.57    2.06
  -4   1   2   44.72    2.33
  -4   1   3  134.91    4.24
  -4   1   3  146.72    4.71
  -4   2 -12    0.99    0.83
  -4   2 -12    0.17    0.66
  -4   2 -11    1.53    0.84
  -4   2 -11    2.25    1.21
  -4   2 -11    2.86    1.26
  -4   2 -10    2.17    1.33
  -4   2  -9    8.32    1.93
  -4   2  -9    8.79    2.04
  -4   2  -9    6.63    1.83
  -4   2  -8   14.56    2.32
  -4   2  -8   10.69    1.81
  -4   2  -8   10.02    2.12
  -4   2  -8   10.22    2.28
  -4   2  -7   89.75    4.75
  -4   2  -7  102.27    5.97
  -4   2  -7  101.60    5.20
  -4   2  -7  106.44    5.64
  -4   2  -7   96.81    5.60
  -4   2  -6    2.86    1.10
  -4   2  -6    2.37    1.10
  -4   2  -6    5.65    1.47
  -4   2  -5  465.77   12.49
  -4   2  -5  454.57   12.08
  -4   2  -5  459.83   11.68
  -4   2  -4   34.07    2.41
  -4   2  -3    4.14    1.07
  -4   2  -2    7.07    1.18
  -4   2  -2    9.08    1.15
  -4   2  -1 1414.34   30.55
  -4   2  -1 1477.86   30.12
  -4   2   0  889.12   19.81
  -4   2   0  907.90   19.42
  -4   2   1  556.00   13.29
  -4   2   1  556.23   12.82
  -4   2   2 2167.86   44.70
  -4   2   2 2224.39   44.38
  -4   2   3  357.90    9.48
  -4   2   3  368.34    9.23
  -4   2   4  668.39   15.21
  -4   2   4  661.88   16.17
  -4   3 -12  224.70    7.55
  -4   3 -11    8.39    1.88
  -4   3 -11   10.68    1.86
  -4   3 -11    9.97    1.60
  -4   3 -10  285.03   10.53
  -4   3 -10  265.37   10.43
  -4   3  -9  416.39   13.82
  -4   3  -9  409.43   13.13
  -4   3  -9  395.09   12.42
  -4   3  -9  397.64   13.34
  -4   3  -8    1.54    1.15
  -4   3  -8    3.10    1.30
  -4   3  -8    1.66    1.04
  -4   3  -8    2.92    1.32
  -4   3  -8    1.82    1.51
  -4   3  -7  434.79   13.14
  -4   3  -7  445.74   13.54
  -4   3  -7  446.69   13.96
  -4   3  -7  433.11   13.28
  -4   3  -6 1111.15   25.90
  -4   3  -6 1069.35   25.43
  -4   3  -5   15.48    1.82
  -4   3  -4   86.45    3.99
  -4   3  -4   76.81    3.64
  -4   3  -3  917.49   20.99
  -4   3  -3  928.80   20.48
  -4   3  -2   94.41    4.10
  -4   3  -2   93.55    3.77
  -4   3  -1  271.38    7.96
  -4   3  -1  270.31    7.49
  -4   3   0  862.18   19.75
  -4   3   0  883.99   19.32
  -4   3   1 1191.07   26.06
  -4   3   1 1204.90   25.60
  -4   3   2 1086.70   24.44
  -4   3   2 1139.04   24.16
  -4   3   3  961.27   21.68
  -4   3   3  949.76   21.21
  -4   3   4  237.64    7.27
  -4   3   4  238.18    8.02
  -4   3   5  360.69   10.80
  -4   4 -12    3.42    1.23
  -4   4 -11   42.86    3.18
  -4   4 -11   57.62    4.02
  -4   4 -10  955.96   24.20
  -4   4 -10  956.66   24.87
  -4   4  -9  374.62   12.43
  -4   4  -9  338.71   11.84
  -4   4  -9  365.44   12.89
  -4   4  -8   43.57    4.07
  -4   4  -8   40.04    3.66
  -4   4  -8   31.87    3.26
  -4   4  -8   45.28    3.67
  -4   4  -7 1212.85   28.67
  -4   4  -7 1249.91   29.50
  -4   4  -7 1156.52   28.86
  -4   4  -7 1218.48   29.67
  -4   4  -6  489.37   14.23
  -4   4  -6  453.41   13.62
  -4   4  -6  468.64   13.13
  -4   4  -5   20.42    2.15
  -4   4  -2    3.52    0.90
  -4   4  -2    2.96    1.03
  -4   4  -1   21.61    1.89
  -4   4  -1   23.16    2.14
  -4   4   0   52.46    2.89
  -4   4   0   50.19    3.13
  -4   4   1  411.10   10.77
  -4   4   1  403.75   11.23
  -4   4   2   15.77    2.02
  -4   4   3   79.00    4.38
  -4   4   4  260.45    8.20
  -4   4   4  253.70    8.91
  -4   4   5   27.32    2.36
  -4   4   5   26.96    2.70
  -4   5 -12   12.57    1.34
  -4   5 -12   12.88    1.66
  -4   5 -11   69.61    4.04
  -4   5 -11   86.56    4.80
  -4   5 -10  508.59   15.14
  -4   5 -10  551.99   16.12
  -4   5  -9   16.27    2.41
  -4   5  -9   15.47    2.52
  -4   5  -8   99.02    6.04
  -4   5  -8   94.19    5.60
  -4   5  -7  205.82    8.53
  -4   5  -7  219.42    9.18
  -4   5  -7  217.36    9.10
  -4   5  -6   57.12    4.36
  -4   5  -6   53.04    4.06
  -4   5  -5  180.31    7.56
  -4   5  -5  149.72    6.90
  -4   5  -4  265.92    9.08
  -4   5  -4  286.37    8.41
  -4   5  -3  184.53    7.03
  -4   5  -3  184.46    6.31
  -4   5  -2  368.50   11.03
  -4   5  -1    0.25    0.87
  -4   5   0   86.80    4.57
  -4   5   1    8.97    1.71
  -4   5   1   12.64    1.87
  -4   5   1   10.45    1.60
  -4   5   2  750.90   19.33
  -4   5   2  759.13   19.00
  -4   5   2  740.05   18.23
  -4   5   3   64.22    4.28
  -4   5   3   65.53    3.79
  -4   5   4  660.11   18.03
  -4   5   4  657.07   16.90
  -4   5   5  784.51   19.58
  -4   5   6   17.74    2.15
  -4   6 -12   68.50    3.30
  -4   6 -11   12.57    1.84
  -4   6 -11   11.72    1.73
  -4   6 -10    8.99    1.87
  -4   6 -10    6.68    1.65
  -4   6  -9  163.48    7.53
  -4   6  -8   25.69    3.07
  -4   6  -8   30.10    3.36
  -4   6  -7  375.62   12.67
  -4   6  -7  351.79   11.48
  -4   6  -6 3604.90   75.25
  -4   6  -6 3579.62   75.74
  -4   6  -5  772.14   19.97
  -4   6  -5  720.06   19.94
  -4   6  -4  243.93    8.73
  -4   6  -4  257.13    8.99
  -4   6  -4  263.60    8.21
  -4   6  -4  258.82    9.26
  -4   6  -3 2216.01   46.41
  -4   6  -3 2225.64   48.07
  -4   6  -3 2223.43   47.72
  -4   6  -2  560.03   14.42
  -4   6  -2  562.38   15.69
  -4   6  -2  558.49   15.52
  -4   6  -1   35.39    2.72
  -4   6  -1   29.33    2.98
  -4   6  -1   33.34    3.11
  -4   6   0   40.23    2.98
  -4   6   0   47.76    3.62
  -4   6   0   37.90    3.38
  -4   6   1  218.68    8.64
  -4   6   1  220.57    7.82
  -4   6   2   87.52    5.29
  -4   6   2   95.17    4.84
  -4   6   3   23.84    2.92
  -4   6   3   22.67    2.49
  -4   6   4  535.66   14.98
  -4   6   5  603.17   17.50
  -4   6   5  613.03   16.63
  -4   6   6   28.19    2.76
  -4   7 -11   29.42    2.40
  -4   7 -11   31.25    2.49
  -4   7 -10   53.15    3.78
  -4   7 -10   55.40    3.73
  -4   7  -9   93.41    5.44
  -4   7  -9  101.97    5.65
  -4   7  -8    1.87    1.34
  -4   7  -7  823.80   21.81
  -4   7  -7  842.12   22.65
  -4   7  -7  883.31   22.61
  -4   7  -7  859.68   23.46
  -4   7  -6 2453.63   53.16
  -4   7  -5  508.09   15.58
  -4   7  -4  755.51   21.46
  -4   7  -4  890.64   20.29
  -4   7  -3 3267.14   69.52
  -4   7  -3 3379.83   68.17
  -4   7  -2  844.92   22.02
  -4   7  -2  862.58   20.77
  -4   7  -1    2.59    1.39
  -4   7  -1    1.81    1.03
  -4   7   0  973.59   24.88
  -4   7   0  970.71   23.40
  -4   7   1   23.14    2.94
  -4   7   1   23.87    2.56
  -4   7   2    0.78    1.54
  -4   7   2    0.45    1.06
  -4   7   3  261.81    9.49
  -4   7   4  294.43   10.28
  -4   7   4  285.86   10.97
  -4   7   5   77.35    4.79
  -4   7   6  122.41    5.94
  -4   7   6  119.20    6.36
  -4   8 -11   15.88    1.58
  -4   8 -10    3.61    1.08
  -4   8 -10    4.39    1.30
  -4   8  -9    9.32    1.62
  -4   8  -9   11.69    2.00
  -4   8  -8   21.10    2.45
  -4   8  -7  135.99    7.32
  -4   8  -7  148.06    7.25
  -4   8  -6   85.07    5.62
  -4   8  -4   41.48    3.76
  -4   8  -3  254.08    9.76
  -4   8  -3  258.57    9.93
  -4   8  -3  283.81    9.16
  -4   8  -2  591.01   17.24
  -4   8  -2  580.50   15.77
  -4   8  -1  257.96   10.35
  -4   8  -1  270.70    9.42
  -4   8   0   15.01    2.59
  -4   8   0   11.50    1.99
  -4   8   1  236.62    8.97
  -4   8   2  106.01    5.78
  -4   8   3    4.26    1.48
  -4   8   4  174.96    8.32
  -4   8   4  183.67    7.85
  -4   8   5    8.51    1.73
  -4   8   5    8.85    2.07
  -4   8   6   40.34    3.50
  -4   8   7   21.96    2.15
  -4   9 -10  133.32    5.15
  -4   9  -9   41.10    3.15
  -4   9  -8   26.30    2.78
  -4   9  -8   26.20    2.57
  -4   9  -7    4.16    1.45
  -4   9  -6    4.83    1.71
  -4   9  -5   26.85    3.11
  -4   9  -4   11.68    2.20
  -4   9  -3   27.74    2.64
  -4   9  -2   83.96    4.74
  -4   9  -1  280.26    9.90
  -4   9   0  566.63   16.10
  -4   9   1  652.71   18.03
  -4   9   2   33.57    3.70
  -4   9   2   37.12    3.39
  -4   9   3   22.37    3.06
  -4   9   3   21.47    2.65
  -4   9   4  207.62    9.02
  -4   9   5   73.85    4.80
  -4   9   5   69.40    4.29
  -4   9   6   20.27    2.17
  -4   9   7    2.29    0.86
  -4   9   7    1.58    0.85
  -4  10  -9   16.84    1.78
  -4  10  -8   79.72    4.08
  -4  10  -8   89.99    4.49
  -4  10  -7   20.37    2.31
  -4  10  -7   22.60    2.55
  -4  10  -6   24.31    2.74
  -4  10  -4  108.09    5.78
  -4  10  -2   23.01    2.47
  -4  10  -2   21.01    2.73
  -4  10  -1  166.84    7.07
  -4  10  -1  177.30    8.12
  -4  10   0 1187.89   28.09
  -4  10   0 1142.72   29.20
  -4  10   1  634.44   17.57
  -4  10   1  655.09   19.00
  -4  10   2    1.99    1.60
  -4  10   3  109.31    6.17
  -4  10   3  111.22    5.63
  -4  10   4  269.52    9.69
  -4  10   4  257.39    8.99
  -4  10   5  136.91    5.68
  -4  10   6    0.99    0.72
  -4  11  -8  310.90    8.34
  -4  11  -7  158.89    5.95
  -4  11  -6   28.04    2.60
  -4  11  -6   27.25    2.47
  -4  11  -5   14.66    1.97
  -4  11  -1    5.13    1.34
  -4  11  -1    5.69    1.58
  -4  11   0   18.75    2.18
  -4  11   0   18.17    2.48
  -4  11   1    0.16    1.13
  -4  11   1    0.26    0.89
  -4  11   2    9.58    1.91
  -4  11   2   10.95    1.75
  -4  11   3   10.41    1.94
  -4  11   3   12.65    1.77
  -4  11   4   28.10    2.33
  -4  11   5    6.33    1.07
  -4  12  -6   28.92    2.14
  -4  12  -5    5.01    1.19
  -4  12   1   53.80    3.02
  -4  12   2    3.67    0.92
  -4  12   3  163.96    5.35
  -4  12   4   11.22    1.26
  -3 -12   0  141.05    4.66
  -3 -12   1   12.62    1.27
  -3 -11  -3    5.17    1.01
  -3 -11  -2  385.46   10.45
  -3 -11  -2  356.68   10.25
  -3 -11  -1  189.18    6.78
  -3 -11   0   95.23    4.65
  -3 -11   1   -0.45    0.84
  -3 -11   2   47.94    3.08
  -3 -10  -4    5.49    1.17
  -3 -10  -4    7.02    1.26
  -3 -10  -3    0.12    0.91
  -3 -10  -3    0.25    0.92
  -3 -10  -2   37.64    3.20
  -3 -10  -1   49.81    3.83
  -3 -10  -1   47.12    3.69
  -3 -10   0   23.38    2.72
  -3 -10   0   23.43    2.70
  -3 -10   1    1.09    1.08
  -3 -10   1    1.09    1.12
  -3 -10   2  331.77   10.90
  -3 -10   2  342.53   10.98
  -3 -10   3   81.94    4.55
  -3 -10   3   90.95    4.72
  -3  -9  -7    8.01    1.16
  -3  -9  -5   88.26    4.40
  -3  -9  -5   95.99    4.50
  -3  -9  -4   28.46    2.75
  -3  -9  -4   28.49    2.76
  -3  -9  -3   37.76    3.48
  -3  -9  -3   38.15    3.44
  -3  -9  -2  834.40   22.04
  -3  -9  -1  731.68   19.98
  -3  -9  -1  724.75   19.84
  -3  -9   0   51.83    4.16
  -3  -9   0   51.68    4.08
  -3  -9   1  866.34   22.38
  -3  -9   1  847.64   22.21
  -3  -9   2 1394.81   32.24
  -3  -9   2 1342.34   31.94
  -3  -9   3  351.77   11.31
  -3  -9   3  344.67   11.18
  -3  -8  -8   30.11    2.20
  -3  -8  -7   40.10    3.01
  -3  -8  -5    0.42    0.98
  -3  -8  -5    1.26    1.04
  -3  -8  -3  110.35    6.12
  -3  -8  -3  107.65    6.02
  -3  -8  -2  234.81    9.36
  -3  -8  -2  224.64    9.14
  -3  -8  -1  822.07   21.77
  -3  -8   0  224.37    8.96
  -3  -8   1  635.68   17.69
  -3  -8   1  621.63   17.52
  -3  -8   2 2679.37   56.88
  -3  -8   2 2647.10   56.73
  -3  -8   3  976.42   23.82
  -3  -7  -9  848.90   19.37
  -3  -7  -8  464.49   12.98
  -3  -7  -6  512.02   14.24
  -3  -7  -6  513.81   14.21
  -3  -7  -5    4.19    1.36
  -3  -7  -5    3.86    1.35
  -3  -7  -4   25.97    2.94
  -3  -7  -3   14.34    2.31
  -3  -7  -3   15.33    2.38
  -3  -7  -2    0.68    1.19
  -3  -7  -2    0.67    1.13
  -3  -7  -1  221.96    8.84
  -3  -7  -1  231.12    8.93
  -3  -7   0   28.44    2.95
  -3  -7   1  710.14   18.67
  -3  -7   2  353.64   11.10
  -3  -7   3    2.79    1.07
  -3  -6 -10   57.91    2.99
  -3  -6  -9  179.25    6.78
  -3  -6  -8   35.73    3.23
  -3  -6  -6   22.88    2.63
  -3  -6  -6   18.92    2.26
  -3  -6  -6   23.67    2.53
  -3  -6  -5   34.37    3.15
  -3  -6  -4   42.92    3.57
  -3  -6  -4   39.80    3.52
  -3  -6  -3  290.45   10.10
  -3  -6  -3  279.29   10.02
  -3  -6  -2  295.33    9.98
  -3  -6  -2  287.24    9.94
  -3  -6  -1  118.43    5.68
  -3  -6   0    5.69    1.46
  -3  -6   0    3.16    1.34
  -3  -6   1   11.17    1.73
  -3  -6   1   11.43    1.67
  -3  -6   2  848.33   20.09
  -3  -6   2  813.09   19.64
  -3  -6   3   60.94    3.56
  -3  -5 -10   28.46    2.44
  -3  -5 -10   25.26    2.04
  -3  -5  -9  112.73    5.58
  -3  -5  -9  103.71    5.03
  -3  -5  -7  406.62   13.00
  -3  -5  -6  578.29   15.54
  -3  -5  -6  564.85   15.55
  -3  -5  -5  209.99    7.97
  -3  -5  -4    2.31    1.20
  -3  -5  -4    2.02    1.12
  -3  -5  -3  460.09   13.14
  -3  -5  -3  443.59   12.91
  -3  -5  -2  460.48   12.87
  -3  -5  -2  439.93   12.67
  -3  -5  -1    7.66    1.46
  -3  -5   0  164.02    6.11
  -3  -5   0  159.28    6.08
  -3  -5   1   20.61    2.00
  -3  -5   2  591.25   14.62
  -3  -5   3   41.48    2.61
  -3  -4 -11    0.90    0.70
  -3  -4 -10  312.47   10.22
  -3  -4 -10  331.85   10.15
  -3  -4  -9   67.57    4.49
  -3  -4  -8  116.30    6.08
  -3  -4  -8  124.41    6.44
  -3  -4  -7  852.14   22.45
  -3  -4  -7  932.72   23.53
  -3  -4  -6 2000.49   43.46
  -3  -4  -6 2047.14   43.48
  -3  -4  -5 1417.64   31.76
  -3  -4  -5 1426.37   31.74
  -3  -4  -4    6.76    1.50
  -3  -4  -4    6.53    1.42
  -3  -4  -3  601.16   15.31
  -3  -4  -3  583.05   15.16
  -3  -4  -2  332.26    9.74
  -3  -4  -2  333.56    9.70
  -3  -4  -1  325.06    9.35
  -3  -4   0    5.28    1.15
  -3  -4   1  112.01    4.23
  -3  -4   1  113.28    4.37
  -3  -4   2  114.66    4.31
  -3  -4   3   84.95    3.52
  -3  -4   3   91.93    3.63
  -3  -3 -12  145.60    4.80
  -3  -3 -11   -0.44    0.99
  -3  -3 -11    1.33    0.95
  -3  -3 -10   21.58    2.47
  -3  -3 -10   18.46    2.33
  -3  -3 -10   24.20    2.70
  -3  -3  -9   93.11    5.52
  -3  -3  -8   28.83    3.11
  -3  -3  -8   23.04    2.83
  -3  -3  -8   21.67    2.86
  -3  -3  -7 1290.83   31.73
  -3  -3  -7 1412.53   32.60
  -3  -3  -6 1073.56   24.83
  -3  -3  -6 1073.56   24.73
  -3  -3  -5  197.58    6.85
  -3  -3  -5  184.29    6.65
  -3  -3  -4  401.81   11.01
  -3  -3  -3  631.45   15.46
  -3  -3  -2   25.44    2.07
  -3  -3  -2   23.66    1.97
  -3  -3  -1  979.26   21.73
  -3  -3  -1  996.17   21.75
  -3  -3   0  362.70    9.35
  -3  -3   0  353.78    9.28
  -3  -3   1 1228.99   25.91
  -3  -3   1 1229.74   25.88
  -3  -3   2  266.57    7.09
  -3  -3   3   26.08    1.61
  -3  -2 -12   99.68    4.20
  -3  -2 -11    2.14    1.09
  -3  -2 -11    2.51    1.09
  -3  -2 -11    3.13    1.28
  -3  -2 -10   24.25    2.82
  -3  -2 -10   28.48    2.91
  -3  -2  -9    4.76    1.63
  -3  -2  -9    4.91    1.55
  -3  -2  -9    3.59    1.67
  -3  -2  -8  324.10   11.59
  -3  -2  -8  307.46   11.02
  -3  -2  -8  326.01   11.69
  -3  -2  -7  239.85    9.41
  -3  -2  -7  242.42    9.30
  -3  -2  -7  269.90    9.96
  -3  -2  -6  179.12    6.52
  -3  -2  -6  183.05    6.53
  -3  -2  -6  180.78    6.90
  -3  -2  -5  232.57    7.40
  -3  -2  -5  241.21    7.53
  -3  -2  -4    0.84    0.67
  -3  -2  -3  585.53   14.27
  -3  -2  -3  587.08   13.95
  -3  -2  -2  696.67   15.66
  -3  -2  -2  686.19   15.56
  -3  -2  -2  645.30   15.57
  -3  -2  -1  962.39   20.73
  -3  -2   0 1475.85   30.45
  -3  -2   0 1487.16   30.42
  -3  -2   1  730.62   15.67
  -3  -2   1  698.17   15.61
  -3  -2   1  728.62   15.66
  -3  -2   2 1860.36   36.57
  -3  -2   2 1857.59   36.54
  -3  -2   2 1753.68   36.45
  -3  -2   3   53.38    2.04
  -3  -2   3   53.91    2.12
  -3  -2   3   53.64    2.04
  -3  -1 -12    9.16    1.41
  -3  -1 -11    2.04    1.05
  -3  -1 -11    2.31    1.35
  -3  -1 -11    1.70    1.20
  -3  -1 -10   69.14    4.87
  -3  -1  -9    6.40    1.60
  -3  -1  -9    4.62    1.62
  -3  -1  -9    6.58    1.84
  -3  -1  -8   -0.33    0.96
  -3  -1  -8    0.19    1.17
  -3  -1  -8    0.78    0.99
  -3  -1  -8    0.38    1.26
  -3  -1  -7   89.72    4.94
  -3  -1  -7   89.55    5.43
  -3  -1  -7   86.22    4.91
  -3  -1  -6   84.13    4.00
  -3  -1  -5   23.30    1.98
  -3  -1  -4 1006.17   21.77
  -3  -1  -4 1004.21   22.12
  -3  -1  -4  974.40   21.74
  -3  -1  -3  673.18   15.54
  -3  -1  -3  677.90   15.34
  -3  -1  -3  683.10   15.31
  -3  -1  -2 1471.43   30.22
  -3  -1  -1   31.38    1.78
  -3  -1  -1   33.51    1.80
  -3  -1  -1   30.54    1.74
  -3  -1   0 4477.04   87.07
  -3  -1   0 4481.46   87.09
  -3  -1   1  197.75    5.11
  -3  -1   1  198.10    5.13
  -3  -1   2 1003.45   20.57
  -3  -1   2 1021.77   20.62
  -3  -1   3  248.90    5.84
  -3  -1   3  256.92    5.87
  -3   0 -12  458.77   12.46
  -3   0 -11    0.34    1.19
  -3   0 -11    1.49    1.25
  -3   0 -11    0.28    0.93
  -3   0 -10  371.00   12.83
  -3   0  -9  685.12   19.82
  -3   0  -9  680.11   18.87
  -3   0  -9  702.00   19.61
  -3   0  -9  673.38   18.58
  -3   0  -8  485.92   15.26
  -3   0  -8  491.65   14.73
  -3   0  -8  505.48   15.31
  -3   0  -8  477.37   14.24
  -3   0  -7    5.19    1.51
  -3   0  -7    4.78    1.31
  -3   0  -7    3.18    1.54
  -3   0  -7    5.75    1.69
  -3   0  -6  611.44   15.54
  -3   0  -5  474.92   11.94
  -3   0  -5  546.91   12.67
  -3   0  -5  478.80   12.06
  -3   0  -5  522.12   12.57
  -3   0  -4  445.82   10.65
  -3   0  -4  460.29   10.77
  -3   0  -4  456.14   10.73
  -3   0  -4  437.79   10.08
  -3   0  -3   62.57    2.79
  -3   0  -2    0.69    0.62
  -3   0  -2    1.04    0.63
  -3   0  -1  139.85    4.11
  -3   0  -1  130.45    4.00
  -3   0   0 3094.71   60.49
  -3   0   0 3078.43   60.42
  -3   0   1 6440.48  122.15
  -3   0   1 6519.11  122.16
  -3   0   2 2440.46   46.41
  -3   0   2 2300.32   46.25
  -3   0   3  253.57    6.14
  -3   0   3  240.46    5.70
  -3   1 -13  569.73   13.25
  -3   1 -12  277.13    8.86
  -3   1 -11   11.73    1.94
  -3   1 -11   10.00    1.83
  -3   1 -11   12.01    2.23
  -3   1 -10  882.13   23.62
  -3   1 -10  880.82   23.52
  -3   1  -9 1026.78   26.33
  -3   1  -9  971.50   24.68
  -3   1  -9  953.28   25.40
  -3   1  -9 1067.34   26.22
  -3   1  -8    6.33    1.52
  -3   1  -8    7.45    1.54
  -3   1  -8    7.47    1.97
  -3   1  -8    6.21    1.73
  -3   1  -8    7.45    1.87
  -3   1  -7  103.60    5.65
  -3   1  -7   98.18    4.82
  -3   1  -7  114.88    5.22
  -3   1  -7  103.85    5.54
  -3   1  -7  107.68    5.81
  -3   1  -6  580.45   14.92
  -3   1  -6  597.33   15.16
  -3   1  -6  645.27   16.39
  -3   1  -6  627.82   15.31
  -3   1  -5   11.43    1.33
  -3   1  -5    9.56    1.18
  -3   1  -5   12.08    1.42
  -3   1  -5    8.88    1.20
  -3   1  -5    8.79    1.16
  -3   1  -4  235.84    6.58
  -3   1  -4  236.87    5.93
  -3   1  -3   77.55    3.19
  -3   1  -2   87.26    3.23
  -3   1  -1  163.60    4.60
  -3   1  -1  174.85    4.87
  -3   1   0   71.14    2.53
  -3   1   0   71.62    2.68
  -3   1   1    9.47    1.01
  -3   1   1   10.56    0.90
  -3   1   2   58.39    2.23
  -3   1   2   59.37    2.45
  -3   1   3 2402.60   47.53
  -3   1   3 2416.93   47.78
  -3   1   4   53.83    2.60
  -3   1   4   53.89    2.22
  -3   2 -12   14.63    1.85
  -3   2 -12   10.75    1.63
  -3   2 -12   13.56    1.85
  -3   2 -11   10.05    2.06
  -3   2 -11   10.47    1.92
  -3   2 -11    9.54    1.82
  -3   2 -10    9.23    2.01
  -3   2 -10   10.08    1.84
  -3   2 -10    9.39    1.95
  -3   2 -10    9.70    2.09
  -3   2 -10   10.11    2.15
  -3   2  -9    5.31    1.52
  -3   2  -9    1.62    1.51
  -3   2  -9    4.94    1.52
  -3   2  -9    0.40    1.24
  -3   2  -9    1.92    1.41
  -3   2  -8  355.98   11.79
  -3   2  -8  393.84   11.89
  -3   2  -8  381.21   12.91
  -3   2  -8  391.46   12.72
  -3   2  -7  292.42    9.62
  -3   2  -7  300.22   10.26
  -3   2  -7  317.75   11.01
  -3   2  -7  303.66    9.95
  -3   2  -7  314.23    9.66
  -3   2  -7  309.21   10.72
  -3   2  -6   80.22    4.22
  -3   2  -5   43.58    2.92
  -3   2  -5   47.51    2.43
  -3   2  -5   47.48    2.92
  -3   2  -5   38.86    2.34
  -3   2  -5   43.60    2.43
  -3   2  -4  638.12   14.13
  -3   2  -4  634.30   14.63
  -3   2  -3  622.28   13.41
  -3   2  -3  658.92   14.50
  -3   2  -2 1249.02   22.27
  -3   2  -2 1241.98   21.87
  -3   2  -2 1184.54   20.38
  -3   2  -1  193.29    5.34
  -3   2  -1  206.54    5.73
  -3   2   0   23.20    1.48
  -3   2   0   26.89    1.75
  -3   2   1  551.96   12.41
  -3   2   1  560.82   12.68
  -3   2   2  423.10    9.98
  -3   2   2  423.66   10.16
  -3   2   3 1479.86   30.20
  -3   2   3 1462.07   30.41
  -3   2   4  363.85    9.06
  -3   2   4  360.29    9.14
  -3   3 -12    2.83    1.02
  -3   3 -12    1.51    1.10
  -3   3 -11    0.17    1.12
  -3   3 -11    0.34    1.02
  -3   3 -11    0.72    1.04
  -3   3 -11    1.07    1.06
  -3   3 -10  152.14    7.20
  -3   3 -10  178.54    7.71
  -3   3  -9  214.86    9.13
  -3   3  -9  213.95    8.66
  -3   3  -9  230.96    9.29
  -3   3  -9  221.69    9.44
  -3   3  -8  170.59    7.83
  -3   3  -8  179.59    7.51
  -3   3  -8  187.30    8.33
  -3   3  -8  158.58    7.15
  -3   3  -8  185.56    7.92
  -3   3  -7 1115.61   27.50
  -3   3  -7 1128.49   28.06
  -3   3  -7 1181.36   27.53
  -3   3  -7 1213.73   27.36
  -3   3  -7 1084.49   26.70
  -3   3  -6 2932.84   62.00
  -3   3  -6 2896.38   61.85
  -3   3  -5  558.51   14.71
  -3   3  -5  588.19   14.41
  -3   3  -4    1.75    0.77
  -3   3  -4    1.97    0.78
  -3   3  -3 2513.67   47.91
  -3   3  -3 2446.34   48.42
  -3   3  -3 2472.64   47.48
  -3   3  -3 2410.82   47.75
  -3   3  -3 2318.30   46.78
  -3   3  -3 2308.12   46.76
  -3   3  -2  809.45   18.02
  -3   3  -2  829.83   17.54
  -3   3  -2  792.75   16.71
  -3   3  -1   -0.07    0.73
  -3   3  -1    0.68    0.63
  -3   3   0    1.10    0.87
  -3   3   0    0.34    0.60
  -3   3   1  145.15    4.65
  -3   3   1  146.07    4.92
  -3   3   2  447.62   11.20
  -3   3   3  146.08    5.51
  -3   3   3  154.84    5.31
  -3   3   4  418.52   11.23
  -3   3   4  394.76   10.29
  -3   3   5  810.10   19.06
  -3   3   5  773.04   18.02
  -3   4 -12   23.58    2.42
  -3   4 -12   16.26    1.87
  -3   4 -11   98.31    5.55
  -3   4 -11   79.12    4.67
  -3   4 -11   89.15    4.91
  -3   4 -10  281.92   10.08
  -3   4 -10  238.45    9.57
  -3   4  -9   40.47    3.96
  -3   4  -9   37.29    3.42
  -3   4  -9   26.86    3.07
  -3   4  -9   39.80    3.71
  -3   4  -8  488.14   15.01
  -3   4  -8  506.14   14.77
  -3   4  -8  507.42   15.81
  -3   4  -8  453.29   14.58
  -3   4  -8  552.43   15.28
  -3   4  -7 1535.33   35.61
  -3   4  -7 1655.86   35.40
  -3   4  -7 1526.33   34.50
  -3   4  -7 1467.08   35.32
  -3   4  -7 1582.12   35.32
  -3   4  -7 1626.27   36.36
  -3   4  -7 1654.23   36.89
  -3   4  -6 3127.40   63.82
  -3   4  -6 3134.53   65.04
  -3   4  -6 2979.16   63.67
  -3   4  -6 3072.34   64.33
  -3   4  -5  153.22    6.55
  -3   4  -5  145.63    5.36
  -3   4  -5  143.94    5.40
  -3   4  -5  134.89    5.25
  -3   4  -5  151.84    6.13
  -3   4  -4  798.31   18.52
  -3   4  -4  833.04   18.73
  -3   4  -4  876.72   19.62
  -3   4  -4  832.47   19.07
  -3   4  -4  864.31   18.96
  -3   4  -4  866.74   18.73
  -3   4  -3 1137.76   23.67
  -3   4  -3 1075.79   22.85
  -3   4  -3 1115.08   23.40
  -3   4  -3 1166.95   24.65
  -3   4  -3 1076.04   23.08
  -3   4  -2  222.64    7.10
  -3   4  -2  229.55    6.57
  -3   4  -1  110.57    4.52
  -3   4  -1  111.12    4.06
  -3   4   0  611.89   14.92
  -3   4   0  611.79   14.35
  -3   4   1 1092.86   23.21
  -3   4   1 1021.14   23.43
  -3   4   1 1037.04   23.67
  -3   4   2  758.36   17.54
  -3   4   2  763.31   18.06
  -3   4   2  761.00   18.37
  -3   4   3   69.61    3.90
  -3   4   3   67.62    3.35
  -3   4   4  158.61    6.39
  -3   4   4  157.78    5.74
  -3   4   5  403.36   11.15
  -3   5 -12   43.28    3.03
  -3   5 -12   41.05    2.79
  -3   5 -11   23.18    2.73
  -3   5 -11   20.02    2.40
  -3   5 -10   22.19    2.92
  -3   5  -9    8.07    2.03
  -3   5  -9    5.58    1.59
  -3   5  -9    4.51    1.65
  -3   5  -9    3.80    1.41
  -3   5  -8  125.97    6.22
  -3   5  -8  118.11    6.61
  -3   5  -8  106.19    5.48
  -3   5  -8  118.79    6.11
  -3   5  -8  114.34    6.28
  -3   5  -7  507.62   14.54
  -3   5  -7  484.79   14.16
  -3   5  -7  488.01   14.89
  -3   5  -7  517.42   14.58
  -3   5  -7  516.02   15.65
  -3   5  -7  528.00   15.66
  -3   5  -6   17.72    2.54
  -3   5  -6   16.94    2.07
  -3   5  -6   14.40    1.97
  -3   5  -6   16.93    2.47
  -3   5  -5 1144.11   25.86
  -3   5  -5  996.68   25.24
  -3   5  -4  159.97    5.37
  -3   5  -3  544.45   13.16
  -3   5  -3  541.38   13.91
  -3   5  -2  317.73    8.72
  -3   5  -2  312.68    9.49
  -3   5  -2  311.60    9.37
  -3   5  -1   15.39    1.59
  -3   5  -1   14.94    1.84
  -3   5  -1   13.41    1.81
  -3   5   0 1509.82   33.06
  -3   5   0 1504.50   32.10
  -3   5   1 2552.17   54.61
  -3   5   1 2685.24   54.00
  -3   5   2   33.85    2.90
  -3   5   2   34.59    2.56
  -3   5   3  686.31   17.83
  -3   5   3  666.35   16.64
  -3   5   4   75.02    4.04
  -3   5   5   26.36    2.85
  -3   5   5   28.59    2.53
  -3   5   6  270.30    9.54
  -3   5   6  252.23    8.70
  -3   6 -12   14.94    1.77
  -3   6 -12   15.03    1.69
  -3   6 -11   45.63    3.49
  -3   6 -11   38.98    3.16
  -3   6 -10   49.99    3.99
  -3   6 -10   50.59    4.12
  -3   6  -9   24.42    2.99
  -3   6  -8   35.01    3.60
  -3   6  -8   33.00    3.13
  -3   6  -8   28.96    3.28
  -3   6  -7   19.76    2.69
  -3   6  -7   19.85    2.50
  -3   6  -7   20.07    2.84
  -3   6  -6  772.98   20.40
  -3   6  -6  773.35   21.08
  -3   6  -5  191.12    7.50
  -3   6  -5  181.50    7.68
  -3   6  -4  188.16    6.92
  -3   6  -4  188.24    6.19
  -3   6  -3  913.32   21.86
  -3   6  -2  117.07    5.43
  -3   6  -1 1600.06   35.55
  -3   6   0 3605.40   73.00
  -3   6   0 3622.14   74.32
  -3   6   1 2158.98   44.67
  -3   6   1 2006.95   45.20
  -3   6   2   52.73    3.44
  -3   6   2   50.08    3.95
  -3   6   3  119.20    5.53
  -3   6   3  119.53    6.21
  -3   6   4  180.98    7.21
  -3   6   4  187.31    8.04
  -3   6   5  200.61    7.73
  -3   6   5  198.02    8.41
  -3   6   6    9.91    1.99
  -3   6   6    8.89    1.64
  -3   7 -12   12.34    1.36
  -3   7 -11    0.82    0.94
  -3   7 -11   -0.12    1.00
  -3   7 -10   24.74    2.77
  -3   7 -10   26.85    2.82
  -3   7  -9    0.53    1.04
  -3   7  -9    0.58    0.91
  -3   7  -8  155.02    7.38
  -3   7  -8  145.76    7.29
  -3   7  -8  146.86    6.89
  -3   7  -7   32.42    3.26
  -3   7  -7   30.62    3.13
  -3   7  -7   27.86    3.24
  -3   7  -6   44.80    3.63
  -3   7  -6   49.59    4.23
  -3   7  -5   35.09    3.58
  -3   7  -4  576.93   16.33
  -3   7  -3 2038.10   41.67
  -3   7  -3 1925.34   42.84
  -3   7  -3 1922.29   42.94
  -3   7  -2  244.00    7.99
  -3   7  -2  233.81    8.83
  -3   7  -1 1245.53   28.22
  -3   7  -1 1247.41   29.58
  -3   7   0 2677.39   55.80
  -3   7   0 2640.91   57.07
  -3   7   1 2189.48   46.80
  -3   7   1 2131.64   47.86
  -3   7   2   46.78    3.58
  -3   7   3  418.52   12.76
  -3   7   3  400.19   13.44
  -3   7   4  295.92   10.37
  -3   7   4  309.42   11.29
  -3   7   5  147.03    6.79
  -3   7   5  132.46    7.03
  -3   7   6   18.01    2.35
  -3   7   6   16.07    2.42
  -3   8 -11  249.82    7.72
  -3   8 -10  136.45    6.10
  -3   8 -10  141.04    5.77
  -3   8  -9   55.13    3.82
  -3   8  -9   52.92    3.66
  -3   8  -9   57.83    4.20
  -3   8  -8   72.81    4.71
  -3   8  -8   79.95    5.13
  -3   8  -7  110.52    6.02
  -3   8  -7  106.07    6.10
  -3   8  -5  335.64   11.93
  -3   8  -4   84.60    5.22
  -3   8  -3   43.55    3.11
  -3   8  -3   39.21    3.46
  -3   8  -2   91.87    4.70
  -3   8  -2   70.30    4.49
  -3   8  -1    7.78    1.55
  -3   8   0   91.92    5.02
  -3   8   1    5.07    1.88
  -3   8   1    3.53    1.30
  -3   8   2  274.72   10.01
  -3   8   2  253.47   10.40
  -3   8   3  230.77    9.11
  -3   8   3  205.70    9.28
  -3   8   5   12.41    2.10
  -3   8   5    8.97    2.07
  -3   8   6    6.45    1.69
  -3   8   7  169.66    6.74
  -3   8   8    9.68    1.44
  -3   8   8   10.49    1.39
  -3   9 -10  324.53    9.61
  -3   9  -9   71.93    4.28
  -3   9  -9   60.94    3.71
  -3   9  -8   24.85    2.77
  -3   9  -8   24.51    2.65
  -3   9  -7    1.39    1.19
  -3   9  -6    9.29    2.05
  -3   9  -5    0.95    1.06
  -3   9  -2  165.16    6.79
  -3   9  -2  149.49    7.35
  -3   9  -1  270.06    9.31
  -3   9  -1  236.06    9.93
  -3   9   0  128.16    6.22
  -3   9   0  120.44    6.76
  -3   9   1  511.15   15.18
  -3   9   2    2.21    1.16
  -3   9   3  227.30    9.02
  -3   9   3  233.36    9.97
  -3   9   4  802.33   20.83
  -3   9   4  767.10   21.43
  -3   9   5   13.16    2.24
  -3   9   6  148.21    6.36
  -3   9   7  216.18    7.18
  -3   9   7  214.00    7.42
  -3   9   8  217.46    6.09
  -3   9   8  205.69    6.11
  -3  10  -9  173.94    6.08
  -3  10  -9  156.39    5.70
  -3  10  -8  262.88    8.72
  -3  10  -8  246.41    8.49
  -3  10  -7  106.57    5.43
  -3  10  -7  107.34    5.53
  -3  10  -6    8.21    1.85
  -3  10  -2   24.40    2.89
  -3  10  -1   -0.38    1.35
  -3  10  -1    0.59    1.08
  -3  10   0    2.62    1.58
  -3  10   0    0.93    1.00
  -3  10   1  387.28   12.28
  -3  10   1  367.37   13.17
  -3  10   2   63.34    4.33
  -3  10   2   61.58    4.78
  -3  10   3  312.18   11.28
  -3  10   4  495.59   14.24
  -3  10   4  489.91   14.85
  -3  10   5  392.83   11.60
  -3  10   6   98.73    4.40
  -3  10   6   89.45    4.45
  -3  10   7  219.88    6.36
  -3  10   7  215.78    6.48
  -3  11  -8  718.54   16.86
  -3  11  -7  651.30   16.53
  -3  11  -6   57.72    3.87
  -3  11  -3  445.89   12.91
  -3  11  -1   96.58    5.35
  -3  11  -1   87.98    4.59
  -3  11   0    3.98    1.55
  -3  11   0    0.67    0.82
  -3  11   1   12.33    2.17
  -3  11   1   10.39    1.75
  -3  11   2    0.96    1.14
  -3  11   2    0.26    0.87
  -3  11   3    0.61    0.91
  -3  11   4   89.52    4.34
  -3  11   5   57.93    3.11
  -3  11   5   57.72    3.28
  -3  11   6   23.12    1.62
  -3  11   6   20.93    1.63
  -3  12  -7  285.93    7.84
  -3  12  -6   13.97    1.64
  -3  12  -5  332.15    9.87
  -3  12   1    5.20    1.11
  -3  12   2    7.75    1.24
  -3  12   3   28.75    2.08
  -3  12   3   26.66    2.17
  -3  12   4   24.55    1.71
  -3  12   4   22.31    1.78
  -3  13  -3    9.69    1.20
  -2 -12  -2  428.40   10.57
  -2 -12  -1  283.95    8.08
  -2 -12   0    5.45    1.11
  -2 -12   1  217.47    6.94
  -2 -12   2  551.76   13.40
  -2 -11  -4    1.41    0.69
  -2 -11  -3   91.87    4.22
  -2 -11  -2  347.40   10.65
  -2 -11  -2  349.52   10.52
  -2 -11  -1   24.13    2.52
  -2 -11  -1   24.20    2.58
  -2 -11   0    4.74    1.40
  -2 -11   0    4.54    1.40
  -2 -11   1  111.10    5.48
  -2 -11   1  115.77    5.53
  -2 -11   2   78.85    4.44
  -2 -11   2   81.62    4.45
  -2 -11   3   76.58    4.11
  -2 -11   3   69.53    3.92
  -2 -10  -6   82.63    3.53
  -2 -10  -4    0.81    0.93
  -2 -10  -3   10.44    1.94
  -2 -10  -3   14.31    2.14
  -2 -10  -2    2.25    1.24
  -2 -10  -2    0.95    1.15
  -2 -10  -1    0.84    1.20
  -2 -10  -1    0.17    1.42
  -2 -10   0    7.78    1.82
  -2 -10   1  111.69    5.95
  -2 -10   2   10.98    1.95
  -2 -10   3   57.08    3.94
  -2 -10   3   65.94    4.18
  -2  -9  -7  146.48    5.41
  -2  -9  -5  228.03    8.00
  -2  -9  -5  232.17    8.02
  -2  -9  -4   18.43    2.40
  -2  -9  -4   14.14    2.20
  -2  -9  -3  151.20    7.17
  -2  -9  -2   80.91    5.14
  -2  -9  -2   80.24    5.18
  -2  -9  -1   36.05    3.52
  -2  -9   0   57.61    4.34
  -2  -9   0   61.76    4.45
  -2  -9   1  321.57   11.05
  -2  -9   1  318.99   11.05
  -2  -9   2  542.72   15.60
  -2  -9   2  560.76   15.96
  -2  -9   3   99.76    5.35
  -2  -8  -8  214.27    7.12
  -2  -8  -7   25.89    2.60
  -2  -8  -4  167.53    7.55
  -2  -8  -4  174.86    7.62
  -2  -8  -3  202.90    8.44
  -2  -8  -2  374.13   12.39
  -2  -8  -1    3.91    1.49
  -2  -8  -1    5.48    1.62
  -2  -8   0    5.88    1.64
  -2  -8   0    9.46    1.92
  -2  -8   1  856.29   22.23
  -2  -8   1  902.47   22.38
  -2  -8   2 2777.19   58.33
  -2  -8   2 2724.20   58.05
  -2  -8   3   31.93    2.93
  -2  -7  -9  444.13   11.97
  -2  -7  -8  196.54    7.53
  -2  -7  -5  421.19   13.11
  -2  -7  -5  415.73   12.97
  -2  -7  -4   32.09    3.17
  -2  -7  -4   38.31    3.41
  -2  -7  -3  239.08    9.12
  -2  -7  -3  246.96    9.20
  -2  -7  -2   70.30    4.46
  -2  -7  -2   70.63    4.60
  -2  -7  -1   12.65    2.08
  -2  -7  -1   12.33    2.02
  -2  -7   0  187.82    7.41
  -2  -7   0  176.32    7.26
  -2  -7   1  557.10   15.16
  -2  -7   1  547.82   15.07
  -2  -7   2 1334.86   30.52
  -2  -7   2 1358.43   30.44
  -2  -7   3   51.61    3.46
  -2  -6 -10    8.02    1.33
  -2  -6  -9    2.28    1.16
  -2  -6  -8    2.12    1.30
  -2  -6  -8    1.01    0.92
  -2  -6  -6  638.25   16.77
  -2  -6  -5  531.13   15.01
  -2  -6  -5  509.37   14.79
  -2  -6  -4   18.34    2.37
  -2  -6  -4   17.87    2.28
  -2  -6  -3    3.87    1.29
  -2  -6  -2   15.84    2.05
  -2  -6  -2   15.84    2.17
  -2  -6  -1    5.68    1.52
  -2  -6  -1    8.21    1.60
  -2  -6   0   82.31    4.33
  -2  -6   0   80.38    4.23
  -2  -6   1  126.03    5.37
  -2  -6   1  127.39    5.37
  -2  -6   2  288.28    8.84
  -2  -6   2  278.55    8.61
  -2  -6   3   16.95    1.89
  -2  -5 -11    0.76    0.72
  -2  -5 -10   15.16    2.02
  -2  -5  -9    3.97    1.42
  -2  -5  -8   30.28    2.91
  -2  -5  -8   25.17    2.96
  -2  -5  -8   23.97    2.74
  -2  -5  -7  142.04    6.67
  -2  -5  -6  130.22    5.69
  -2  -5  -6  125.19    6.14
  -2  -5  -5  172.41    6.97
  -2  -5  -5  179.34    7.01
  -2  -5  -4  283.90    9.29
  -2  -5  -4  286.59    9.26
  -2  -5  -3  977.58   22.50
  -2  -5  -3  928.71   22.59
  -2  -5  -2  402.01   11.22
  -2  -5  -2  404.10   11.50
  -2  -5  -1  705.15   17.07
  -2  -5   0   60.67    3.29
  -2  -5   1 2273.69   46.87
  -2  -5   1 2279.77   46.80
  -2  -5   2    4.31    0.97
  -2  -5   2    2.12    0.84
  -2  -5   3   14.56    1.52
  -2  -4 -11    7.74    1.46
  -2  -4 -10  260.44    9.34
  -2  -4 -10  264.61    8.97
  -2  -4  -9   91.08    5.27
  -2  -4  -8   15.84    2.29
  -2  -4  -8   17.67    2.42
  -2  -4  -8   17.63    2.60
  -2  -4  -7   54.62    4.06
  -2  -4  -7   44.41    3.59
  -2  -4  -6  534.34   14.57
  -2  -4  -6  501.97   13.55
  -2  -4  -5   91.49    4.46
  -2  -4  -5   96.25    4.62
  -2  -4  -4   49.80    3.12
  -2  -4  -4   49.19    3.14
  -2  -4  -3   55.67    3.15
  -2  -4  -2  691.61   16.61
  -2  -4  -2  710.62   16.50
  -2  -4  -1  515.44   12.37
  -2  -4  -1  467.50   12.02
  -2  -4   0 1908.84   39.43
  -2  -4   0 1931.32   39.46
  -2  -4   1  638.79   14.73
  -2  -4   1  651.79   14.88
  -2  -4   2  162.77    4.97
  -2  -4   2  158.67    5.06
  -2  -4   3   57.43    2.46
  -2  -3 -12  239.89    6.89
  -2  -3 -11  358.28   11.03
  -2  -3 -10  155.34    6.87
  -2  -3 -10  151.59    7.02
  -2  -3  -9  219.47    8.93
  -2  -3  -9  221.95    8.83
  -2  -3  -9  210.55    8.80
  -2  -3  -8   98.47    5.64
  -2  -3  -8   89.91    5.41
  -2  -3  -8   77.76    4.69
  -2  -3  -8   92.28    5.41
  -2  -3  -7  149.69    6.84
  -2  -3  -7  146.16    6.94
  -2  -3  -4   80.66    3.70
  -2  -3  -4   79.56    3.67
  -2  -3  -3   16.18    1.59
  -2  -3  -3   14.19    1.53
  -2  -3  -2 1204.38   25.71
  -2  -3  -2 1223.10   25.90
  -2  -3  -1 1281.70   26.85
  -2  -3   0    0.77    0.64
  -2  -3   1    3.17    0.70
  -2  -3   1    1.84    0.65
  -2  -3   2  129.18    3.92
  -2  -3   2  123.70    3.72
  -2  -3   3 1532.20   30.64
  -2  -3   3 1514.30   30.27
  -2  -2 -12  229.19    7.40
  -2  -2 -11  100.01    5.26
  -2  -2 -11   98.48    5.21
  -2  -2 -10  344.78   11.97
  -2  -2  -9  427.58   13.86
  -2  -2  -9  401.43   13.42
  -2  -2  -9  434.01   13.85
  -2  -2  -8  171.22    7.57
  -2  -2  -8  164.27    7.58
  -2  -2  -8  156.27    6.72
  -2  -2  -8  183.84    8.03
  -2  -2  -7   48.88    3.41
  -2  -2  -7   54.81    4.06
  -2  -2  -7   54.16    3.99
  -2  -2  -5  409.24   10.44
  -2  -2  -5  412.20   10.48
  -2  -2  -5  418.52   11.11
  -2  -2  -4  288.00    7.79
  -2  -2  -3  859.68   18.71
  -2  -2  -2  718.12   15.29
  -2  -2  -2  680.33   15.46
  -2  -2  -2  678.74   15.24
  -2  -2  -1  380.45    9.07
  -2  -2  -1  398.41    9.26
  -2  -2  -1  378.69    9.07
  -2  -2   0  668.49   14.19
  -2  -2   0  658.84   14.20
  -2  -2   0  661.01   14.27
  -2  -2   1 8307.11  159.33
  -2  -2   1 8254.50  159.47
  -2  -2   1 8326.70  159.50
  -2  -2   2 1597.78   31.32
  -2  -2   2 1584.85   31.56
  -2  -2   2 1591.10   31.53
  -2  -2   3   13.25    0.85
  -2  -2   3   13.51    0.86
  -2  -1 -13  148.18    4.86
  -2  -1 -13  140.52    4.65
  -2  -1 -12  110.44    5.16
  -2  -1 -11   10.58    2.00
  -2  -1 -11   11.37    2.10
  -2  -1 -11   11.90    2.01
  -2  -1 -10   50.34    4.03
  -2  -1 -10   53.73    4.35
  -2  -1 -10   49.91    4.21
  -2  -1  -9  221.83    9.36
  -2  -1  -9  217.76    8.97
  -2  -1  -9  233.76    9.52
  -2  -1  -9  220.29    8.56
  -2  -1  -8  126.33    6.53
  -2  -1  -8  110.08    5.56
  -2  -1  -8  110.92    5.89
  -2  -1  -8  109.16    6.03
  -2  -1  -7  253.01    9.13
  -2  -1  -7  233.09    8.86
  -2  -1  -7  243.27    8.39
  -2  -1  -7  226.48    7.78
  -2  -1  -7  238.45    8.56
  -2  -1  -6  277.26    8.53
  -2  -1  -6  313.61    9.39
  -2  -1  -5  835.75   18.53
  -2  -1  -5  844.28   18.59
  -2  -1  -5  843.98   18.49
  -2  -1  -4  900.23   18.92
  -2  -1  -4  876.19   18.52
  -2  -1  -4  912.55   19.15
  -2  -1  -3  974.30   19.97
  -2  -1  -3  897.63   18.90
  -2  -1  -3  935.22   18.85
  -2  -1  -3  910.40   18.61
  -2  -1  -3  966.47   19.61
  -2  -1  -2    1.12    0.56
  -2  -1  -2    1.28    0.62
  -2  -1  -2    0.89    0.56
  -2  -1  -1   14.58    1.12
  -2  -1  -1   13.33    1.12
  -2  -1   0 6227.58  119.28
  -2  -1   0 6162.22  119.29
  -2  -1   1 7866.37  150.86
  -2  -1   1 7862.91  150.88
  -2  -1   2 3951.33   76.07
  -2  -1   3   98.80    2.33
  -2  -1   3   94.48    2.23
  -2  -1   3   97.44    2.32
  -2   0 -13   24.87    1.97
  -2   0 -13   30.85    2.10
  -2   0 -12   44.91    3.31
  -2   0 -11   48.20    3.59
  -2   0 -11   55.62    4.04
  -2   0 -11   59.59    4.45
  -2   0 -10  481.11   14.85
  -2   0 -10  465.56   14.45
  -2   0 -10  495.25   15.59
  -2   0 -10  498.52   15.49
  -2   0  -9  121.29    6.25
  -2   0  -9  116.18    6.13
  -2   0  -9  122.23    6.68
  -2   0  -9  111.65    6.40
  -2   0  -8  130.18    6.22
  -2   0  -8  123.26    6.13
  -2   0  -8  112.54    5.48
  -2   0  -8  133.90    6.75
  -2   0  -8  127.30    6.47
  -2   0  -7 1944.99   42.83
  -2   0  -7 1956.81   43.03
  -2   0  -7 1981.50   42.17
  -2   0  -7 2012.28   42.55
  -2   0  -7 1873.63   41.42
  -2   0  -6 2593.20   53.28
  -2   0  -6 2492.05   52.72
  -2   0  -6 2645.75   53.86
  -2   0  -5 2611.99   52.06
  -2   0  -5 2611.29   52.39
  -2   0  -5 2498.24   52.09
  -2   0  -5 2675.79   53.09
  -2   0  -5 2671.75   52.15
  -2   0  -4   67.93    2.42
  -2   0  -4   96.53    3.19
  -2   0  -4   69.89    2.64
  -2   0  -4   71.30    2.91
  -2   0  -4   68.20    2.82
  -2   0  -4   71.45    2.85
  -2   0  -4   98.14    3.19
  -2   0  -3  118.41    3.50
  -2   0  -3  115.49    3.44
  -2   0  -3  109.96    3.42
  -2   0  -2 3528.65   68.39
  -2   0  -2 3498.64   68.32
  -2   0  -1 5482.26  106.03
  -2   0  -1 5523.82  106.01
  -2   0   0  345.03    7.54
  -2   0   0  358.25    7.66
  -2   0   0  346.96    7.61
  -2   0   1 2343.28   44.02
  -2   0   1 2281.64   44.00
  -2   0   2 3174.99   63.27
  -2   0   2 3346.02   63.25
  -2   0   2 3338.20   63.52
  -2   0   3  658.60   13.33
  -2   0   3  687.97   13.63
  -2   0   3  682.10   13.75
  -2   0   4  787.19   15.80
  -2   0   4  742.73   15.37
  -2   1 -13   10.54    1.35
  -2   1 -13   15.03    1.59
  -2   1 -12    9.93    1.75
  -2   1 -12   10.09    1.75
  -2   1 -11   18.52    2.43
  -2   1 -11   22.16    2.90
  -2   1 -10 1325.28   31.92
  -2   1 -10 1301.66   30.87
  -2   1 -10 1318.95   31.30
  -2   1  -9  395.37   13.22
  -2   1  -9  349.61   11.80
  -2   1  -9  381.12   12.41
  -2   1  -9  363.54   12.57
  -2   1  -9  415.48   13.44
  -2   1  -8  440.97   13.33
  -2   1  -8  422.89   13.40
  -2   1  -8  381.41   12.14
  -2   1  -8  380.98   12.02
  -2   1  -8  401.22   12.91
  -2   1  -7 3652.20   76.42
  -2   1  -7 3808.41   77.04
  -2   1  -7 3733.87   75.64
  -2   1  -7 3773.11   75.85
  -2   1  -7 3632.09   76.43
  -2   1  -6 2992.75   60.55
  -2   1  -6 2922.32   59.40
  -2   1  -6 2802.70   58.26
  -2   1  -6 2983.41   58.56
  -2   1  -6 2814.36   58.87
  -2   1  -6 2851.81   59.13
  -2   1  -5 2614.06   53.23
  -2   1  -5 2639.18   53.40
  -2   1  -5 2636.44   52.36
  -2   1  -5 2590.53   52.43
  -2   1  -5 2772.90   53.42
  -2   1  -5 2647.04   52.51
  -2   1  -5 2559.12   53.96
  -2   1  -5 2662.91   53.02
  -2   1  -4  454.37   10.68
  -2   1  -4  462.38   10.41
  -2   1  -4  459.87   10.86
  -2   1  -4  472.76   10.42
  -2   1  -4  450.26   10.21
  -2   1  -4  444.53   10.33
  -2   1  -4  481.66   10.81
  -2   1  -3 1847.75   37.74
  -2   1  -3 1945.16   38.42
  -2   1  -2  231.62    5.80
  -2   1  -1  102.39    3.04
  -2   1  -1   96.43    2.83
  -2   1   0  737.16   15.10
  -2   1   0  717.64   14.91
  -2   1   1 6802.87  132.61
  -2   1   1 7017.23  132.77
  -2   1   2   31.24    1.48
  -2   1   2   27.71    1.33
  -2   1   3    2.28    0.55
  -2   1   3    1.16    0.39
  -2   1   4  442.65   10.39
  -2   1   4  453.31   10.05
  -2   2 -13    3.74    0.91
  -2   2 -13    3.14    0.93
  -2   2 -12    5.22    1.42
  -2   2 -12    2.88    1.16
  -2   2 -12    3.30    1.27
  -2   2 -11   19.12    2.60
  -2   2 -11   19.07    2.69
  -2   2 -11   16.15    2.28
  -2   2 -10   69.61    4.82
  -2   2 -10   73.45    5.26
  -2   2 -10   66.89    4.93
  -2   2 -10   63.09    4.79
  -2   2  -9   41.49    3.95
  -2   2  -9   49.31    4.19
  -2   2  -9   41.27    3.56
  -2   2  -9   49.77    4.13
  -2   2  -9   38.39    3.57
  -2   2  -8  270.77   10.19
  -2   2  -8  275.97    9.49
  -2   2  -8  283.29   10.38
  -2   2  -8  275.61   10.10
  -2   2  -8  257.09    9.43
  -2   2  -7   40.82    3.45
  -2   2  -7   36.08    2.61
  -2   2  -7   40.07    3.00
  -2   2  -7   41.18    3.42
  -2   2  -7   38.58    3.14
  -2   2  -7   37.13    2.94
  -2   2  -6  974.16   22.16
  -2   2  -6 1094.82   23.93
  -2   2  -6 1080.25   24.64
  -2   2  -6  994.66   22.57
  -2   2  -6 1066.87   24.31
  -2   2  -5   40.69    2.67
  -2   2  -5   36.37    2.61
  -2   2  -5   42.36    2.55
  -2   2  -5   40.21    2.05
  -2   2  -5   41.07    2.64
  -2   2  -5   41.35    2.29
  -2   2  -5   36.15    2.23
  -2   2  -4 1651.35   32.87
  -2   2  -4 1632.91   32.28
  -2   2  -4 1528.84   33.37
  -2   2  -4 1527.24   33.44
  -2   2  -4 1648.77   32.65
  -2   2  -4 1607.19   32.43
  -2   2  -4 1644.05   33.21
  -2   2  -3  134.13    3.49
  -2   2  -3  131.42    3.59
  -2   2  -3  142.11    4.14
  -2   2  -3  139.80    4.09
  -2   2  -3  132.11    3.79
  -2   2  -3  129.01    3.58
  -2   2  -2  121.92    3.68
  -2   2  -2  118.21    3.01
  -2   2  -2  118.09    3.40
  -2   2  -1 1087.46   21.03
  -2   2  -1 1117.24   21.68
  -2   2   0  551.53   12.17
  -2   2   0  557.75   11.99
  -2   2   1 3781.24   73.31
  -2   2   1 3733.60   73.06
  -2   2   2 1045.28   21.73
  -2   2   2 1037.25   21.60
  -2   2   3 1385.08   28.55
  -2   2   3 1380.43   28.48
  -2   2   3 1411.82   29.01
  -2   2   4   47.05    2.29
  -2   2   4   43.40    2.46
  -2   3 -13   98.03    4.11
  -2   3 -12   25.21    2.56
  -2   3 -12   23.61    2.32
  -2   3 -12   23.30    2.51
  -2   3 -12   16.75    2.08
  -2   3 -11   14.52    2.41
  -2   3 -11   11.23    2.05
  -2   3 -10   12.88    2.26
  -2   3 -10   17.09    2.71
  -2   3 -10   15.70    2.49
  -2   3 -10   19.82    2.93
  -2   3  -9    2.42    1.37
  -2   3  -9    2.69    1.39
  -2   3  -9    2.36    1.46
  -2   3  -9    2.69    1.32
  -2   3  -9    1.62    1.40
  -2   3  -8    0.84    1.07
  -2   3  -8    1.53    1.08
  -2   3  -8    1.48    1.45
  -2   3  -8    0.16    1.18
  -2   3  -8    0.52    1.17
  -2   3  -7  665.02   17.77
  -2   3  -7  610.42   16.00
  -2   3  -7  613.64   16.73
  -2   3  -7  652.08   17.39
  -2   3  -7  683.52   17.36
  -2   3  -6 1308.90   30.47
  -2   3  -6 1343.29   30.04
  -2   3  -6 1331.69   29.99
  -2   3  -5  103.21    3.79
  -2   3  -5  112.12    4.39
  -2   3  -5  114.28    4.23
  -2   3  -5  103.47    4.37
  -2   3  -5  106.43    4.68
  -2   3  -5  106.30    3.92
  -2   3  -5  104.91    4.58
  -2   3  -4 1321.35   27.58
  -2   3  -4 1271.49   27.13
  -2   3  -4 1208.12   26.12
  -2   3  -4 1380.21   26.94
  -2   3  -4 1205.29   26.10
  -2   3  -4 1277.62   26.85
  -2   3  -4 1304.69   26.56
  -2   3  -3  497.09   11.58
  -2   3  -3  491.14   11.36
  -2   3  -3  502.40   11.12
  -2   3  -3  474.08   11.18
  -2   3  -3  519.09   11.39
  -2   3  -2   73.30    2.97
  -2   3  -2   69.02    2.50
  -2   3  -2   67.94    2.40
  -2   3  -2   77.63    2.68
  -2   3  -2   62.36    2.18
  -2   3  -1 1010.10   21.11
  -2   3  -1  964.39   19.79
  -2   3  -1 1034.44   20.73
  -2   3   0 8091.80  158.85
  -2   3   0 8327.35  158.56
  -2   3   1 2050.16   41.48
  -2   3   1 2053.45   41.27
  -2   3   1 2011.86   40.89
  -2   3   2   85.90    3.47
  -2   3   2   81.57    3.26
  -2   3   4    1.29    0.94
  -2   3   4    1.55    0.68
  -2   3   5    0.10    0.73
  -2   3   5    0.52    0.59
  -2   4 -13   58.92    3.13
  -2   4 -12   40.59    3.08
  -2   4 -12   45.12    3.26
  -2   4 -12   49.00    3.57
  -2   4 -11   37.79    3.43
  -2   4 -11   48.12    4.05
  -2   4 -11   47.88    3.53
  -2   4 -11   48.42    3.83
  -2   4 -10   21.07    2.72
  -2   4 -10   18.00    2.62
  -2   4 -10   16.10    2.63
  -2   4  -9  661.42   18.83
  -2   4  -9  598.87   17.85
  -2   4  -9  565.06   16.57
  -2   4  -9  653.84   18.15
  -2   4  -9  680.73   18.63
  -2   4  -8   33.98    3.46
  -2   4  -8   29.81    3.07
  -2   4  -8   32.05    2.83
  -2   4  -8   27.05    2.98
  -2   4  -8   31.21    3.10
  -2   4  -7  396.74   12.24
  -2   4  -7  371.07   12.07
  -2   4  -7  419.02   12.07
  -2   4  -7  367.30   11.44
  -2   4  -7  396.83   12.09
  -2   4  -7  413.62   12.19
  -2   4  -7  407.51   12.88
  -2   4  -7  416.03   12.85
  -2   4  -6  595.59   15.39
  -2   4  -6  583.00   15.23
  -2   4  -6  584.05   15.96
  -2   4  -6  564.18   14.86
  -2   4  -6  590.98   16.01
  -2   4  -5    8.43    1.16
  -2   4  -5    6.56    1.38
  -2   4  -5    7.72    1.10
  -2   4  -5    7.81    1.29
  -2   4  -5    8.70    1.29
  -2   4  -5    9.88    1.38
  -2   4  -5    9.26    1.59
  -2   4  -5    7.01    1.20
  -2   4  -4  904.27   20.02
  -2   4  -4  939.42   20.07
  -2   4  -4  907.13   20.49
  -2   4  -4  907.39   19.53
  -2   4  -4  955.01   21.43
  -2   4  -4  928.98   20.48
  -2   4  -4  873.56   20.01
  -2   4  -4  914.73   20.35
  -2   4  -4  986.39   20.48
  -2   4  -4  930.47   21.27
  -2   4  -3 1793.07   37.30
  -2   4  -3 1892.71   37.66
  -2   4  -3 1939.84   38.44
  -2   4  -3 1884.16   38.00
  -2   4  -3 1779.08   37.07
  -2   4  -3 1898.12   37.36
  -2   4  -3 1842.59   37.85
  -2   4  -2  137.01    4.68
  -2   4  -2  138.28    4.23
  -2   4  -2  138.09    3.98
  -2   4  -2  131.49    4.81
  -2   4  -1   38.93    2.12
  -2   4  -1   38.30    1.64
  -2   4  -1   42.78    2.53
  -2   4   0    4.56    1.14
  -2   4   1    0.98    1.01
  -2   4   1    0.42    1.12
  -2   4   2  951.56   21.57
  -2   4   2  931.86   20.94
  -2   4   3   18.41    1.98
  -2   4   3   20.71    1.84
  -2   4   4   49.64    2.98
  -2   4   5  137.19    5.78
  -2   4   5  137.19    5.49
  -2   4   6  180.60    6.75
  -2   5 -12  216.43    7.80
  -2   5 -12  253.27    8.45
  -2   5 -11  550.61   16.36
  -2   5 -11  666.04   17.67
  -2   5 -10  150.97    7.46
  -2   5 -10  169.64    7.71
  -2   5  -9   26.83    3.16
  -2   5  -9   31.01    3.00
  -2   5  -9   35.21    3.79
  -2   5  -9   37.50    3.57
  -2   5  -8    1.04    1.11
  -2   5  -8    0.20    1.49
  -2   5  -8    1.07    1.35
  -2   5  -8    3.68    1.28
  -2   5  -8    1.56    1.16
  -2   5  -7  568.36   15.79
  -2   5  -7  561.12   15.28
  -2   5  -7  563.16   15.51
  -2   5  -7  570.14   16.41
  -2   5  -7  537.80   16.27
  -2   5  -7  543.80   15.32
  -2   5  -7  537.24   15.79
  -2   5  -6   79.28    4.63
  -2   5  -6   69.80    3.80
  -2   5  -6   74.22    4.11
  -2   5  -6   80.86    4.82
  -2   5  -6   76.50    4.34
  -2   5  -6   71.33    3.80
  -2   5  -6   77.14    4.16
  -2   5  -5  298.34    8.70
  -2   5  -5  310.67    9.74
  -2   5  -5  299.50    9.85
  -2   5  -4    6.36    1.32
  -2   5  -4    4.43    1.03
  -2   5  -4    5.71    0.88
  -2   5  -3    0.57    0.53
  -2   5  -3    1.58    0.68
  -2   5  -3    1.31    0.83
  -2   5  -2  893.38   19.39
  -2   5  -2  891.45   20.23
  -2   5  -2  879.10   18.83
  -2   5  -2  856.71   19.18
  -2   5  -1  227.31    7.40
  -2   5  -1  221.18    5.97
  -2   5   0 4218.77   83.61
  -2   5   0 4132.44   82.72
  -2   5   1 3241.46   65.58
  -2   5   1 3178.62   64.58
  -2   5   2   40.71    3.02
  -2   5   2   37.81    2.66
  -2   5   3 1418.31   31.13
  -2   5   4  721.75   18.61
  -2   5   4  723.57   17.99
  -2   5   5    1.47    1.36
  -2   5   5    1.44    0.97
  -2   5   6  196.30    7.56
  -2   5   6  196.38    7.77
  -2   6 -12   67.46    3.67
  -2   6 -12   65.55    3.70
  -2   6 -11  145.54    6.63
  -2   6 -11  169.71    7.18
  -2   6 -10  185.21    7.49
  -2   6 -10  195.36    8.42
  -2   6  -9   42.81    3.97
  -2   6  -9   37.29    3.42
  -2   6  -9   47.23    4.14
  -2   6  -8    5.61    1.59
  -2   6  -8    5.25    1.90
  -2   6  -8    5.55    1.70
  -2   6  -7    1.65    1.21
  -2   6  -7    3.95    1.49
  -2   6  -7    2.30    1.52
  -2   6  -7    3.24    1.28
  -2   6  -6   41.55    3.64
  -2   6  -6   35.37    3.20
  -2   6  -6   35.80    2.96
  -2   6  -6   37.94    2.93
  -2   6  -6   33.01    2.69
  -2   6  -5    7.62    1.39
  -2   6  -5    9.02    1.61
  -2   6  -5    8.74    1.85
  -2   6  -5    7.66    1.35
  -2   6  -5    9.76    1.46
  -2   6  -4  418.69   11.06
  -2   6  -4  380.93   11.77
  -2   6  -3  211.06    6.57
  -2   6  -3  210.55    7.22
  -2   6  -3  203.87    7.31
  -2   6  -3  216.90    6.60
  -2   6  -2  323.20    9.78
  -2   6  -2  316.11    8.95
  -2   6  -1 1452.51   31.34
  -2   6  -1 1421.35   31.96
  -2   6   0 2157.29   45.76
  -2   6   0 2253.68   47.03
  -2   6   1 1922.82   40.93
  -2   6   1 1932.09   42.08
  -2   6   2  347.06   10.57
  -2   6   3 2394.46   49.94
  -2   6   3 2297.66   50.50
  -2   6   4 3226.95   68.05
  -2   6   4 3355.02   69.08
  -2   6   5  387.39   12.30
  -2   6   5  423.50   13.19
  -2   6   6  609.99   16.81
  -2   6   6  612.23   17.17
  -2   7 -12    5.17    1.12
  -2   7 -12    6.82    1.11
  -2   7 -11  112.10    5.35
  -2   7 -11  122.72    5.51
  -2   7 -10   28.12    3.02
  -2   7 -10   22.75    2.71
  -2   7 -10   20.54    2.40
  -2   7  -9   92.11    5.60
  -2   7  -9   92.21    5.65
  -2   7  -8  484.52   15.59
  -2   7  -8  477.96   15.21
  -2   7  -7 1438.28   31.68
  -2   7  -7 1301.07   32.53
  -2   7  -7 1395.26   32.66
  -2   7  -7 1329.07   32.47
  -2   7  -6  267.92    9.17
  -2   7  -6  284.46    9.36
  -2   7  -6  277.66    9.84
  -2   7  -6  275.61   10.56
  -2   7  -6  265.76    9.22
  -2   7  -5  263.11    9.71
  -2   7  -5  241.34    8.46
  -2   7  -5  247.18    8.59
  -2   7  -4  139.45    6.51
  -2   7  -3  287.74    8.38
  -2   7  -3  268.09    8.99
  -2   7  -3  263.72    9.12
  -2   7  -2  180.81    6.81
  -2   7  -2  192.10    6.63
  -2   7   0  779.57   19.44
  -2   7   1 1202.00   27.85
  -2   7   1 1218.03   28.96
  -2   7   2  243.44    8.72
  -2   7   2  238.82    9.36
  -2   7   3  738.97   19.34
  -2   7   3  740.54   20.31
  -2   7   4  781.97   20.50
  -2   7   4  784.48   21.38
  -2   7   5   33.56    3.20
  -2   7   5   30.34    3.30
  -2   7   6    8.17    1.87
  -2   7   7   60.28    3.98
  -2   7   8   83.59    4.53
  -2   8 -11  658.89   16.19
  -2   8 -11  657.03   15.67
  -2   8 -10  474.47   13.64
  -2   8 -10  487.57   13.20
  -2   8 -10  440.40   12.83
  -2   8  -9    4.81    1.74
  -2   8  -9    7.37    1.62
  -2   8  -9    6.60    1.67
  -2   8  -8  931.17   23.97
  -2   8  -7 1602.45   37.43
  -2   8  -7 1591.53   37.20
  -2   8  -6  544.78   16.01
  -2   8  -6  517.64   14.83
  -2   8  -5   14.17    2.03
  -2   8  -5   14.23    2.31
  -2   8  -5   11.68    1.88
  -2   8  -4  797.95   20.96
  -2   8  -3 1244.85   29.13
  -2   8  -2  115.04    5.99
  -2   8  -2  121.37    5.33
  -2   8  -1    0.13    0.91
  -2   8  -1    1.53    1.45
  -2   8   0   31.53    3.39
  -2   8   0   41.70    3.39
  -2   8   1   48.72    4.21
  -2   8   1   54.44    3.89
  -2   8   2  253.97   10.20
  -2   8   2  260.75    9.50
  -2   8   3    7.53    2.05
  -2   8   3    8.02    1.78
  -2   8   5  113.92    5.99
  -2   8   5  117.09    6.48
  -2   8   6  185.55    7.70
  -2   8   7  110.06    5.61
  -2   8   7  121.27    5.74
  -2   8   8  168.98    6.17
  -2   8   8  167.47    6.26
  -2   9 -10  231.90    7.54
  -2   9 -10  244.50    7.90
  -2   9  -9   53.11    3.73
  -2   9  -9   48.44    3.41
  -2   9  -8  182.77    7.70
  -2   9  -8  177.04    7.60
  -2   9  -7  653.64   18.18
  -2   9  -6  268.41    9.49
  -2   9  -6  269.48   10.03
  -2   9  -6  267.47    9.40
  -2   9  -5  158.95    7.00
  -2   9  -5  150.94    6.81
  -2   9  -2  124.60    6.43
  -2   9  -2  118.03    5.49
  -2   9  -1   15.41    2.47
  -2   9  -1   19.24    2.30
  -2   9   0   75.97    4.65
  -2   9   0   75.67    5.37
  -2   9   1    2.48    1.65
  -2   9   1   13.14    2.17
  -2   9   3  145.50    7.01
  -2   9   3  125.74    7.00
  -2   9   4   69.46    4.71
  -2   9   4   69.07    4.98
  -2   9   5   -0.17    1.01
  -2   9   6  270.62    9.40
  -2   9   7  703.58   17.30
  -2   9   7  681.02   17.40
  -2   9   8  817.10   18.09
  -2   9   8  800.94   18.15
  -2  10  -9  160.14    6.00
  -2  10  -8   37.43    3.07
  -2  10  -7    1.26    1.10
  -2  10  -7   -0.16    1.06
  -2  10  -6   42.93    3.71
  -2  10  -6   37.03    3.26
  -2  10  -6   40.69    3.22
  -2  10  -6   40.02    3.15
  -2  10  -5  162.79    7.08
  -2  10  -5  156.59    6.84
  -2  10  -4   72.52    4.66
  -2  10  -2   64.92    4.49
  -2  10  -1  274.55    9.39
  -2  10  -1  263.09   10.14
  -2  10   0  333.26   11.01
  -2  10   0  329.99   11.92
  -2  10   1    2.91    1.33
  -2  10   1    1.76    1.53
  -2  10   2   20.94    2.59
  -2  10   2   16.26    2.63
  -2  10   3   36.45    3.62
  -2  10   4   50.10    3.73
  -2  10   5   38.49    3.09
  -2  10   6   50.44    3.18
  -2  10   6   41.84    3.10
  -2  10   7  402.93   10.23
  -2  10   7  399.55   10.40
  -2  11  -8   56.92    3.21
  -2  11  -7  540.57   14.49
  -2  11  -6   39.85    3.24
  -2  11  -5  464.68   13.17
  -2  11  -5  486.83   13.24
  -2  11  -4 1070.57   25.36
  -2  11  -4 1059.28   25.41
  -2  11   0  559.58   15.12
  -2  11   1    0.54    0.92
  -2  11   2  124.62    5.72
  -2  11   3    3.41    1.26
  -2  11   4   42.01    3.17
  -2  11   4   42.32    2.95
  -2  11   5    2.41    1.16
  -2  11   5    4.53    1.04
  -2  11   6   19.16    1.64
  -2  11   6   21.51    1.62
  -2  12  -7  135.84    4.78
  -2  12  -6    3.18    1.00
  -2  12  -5  233.76    7.80
  -2  12  -4  290.38    9.28
  -2  12  -3   26.75    2.40
  -2  12  -3   26.84    2.39
  -2  12   2    2.01    0.95
  -2  12   2    1.70    0.79
  -2  12   3    7.70    1.27
  -2  12   3    7.44    1.14
  -2  12   4   24.28    1.87
  -2  12   4   29.24    1.91
  -2  13  -1  100.39    3.97
  -1 -12  -3   88.10    3.41
  -1 -12  -2   69.39    3.37
  -1 -12  -1   19.04    1.96
  -1 -12  -1   21.66    2.12
  -1 -12   0   27.50    2.40
  -1 -12   0   25.03    2.29
  -1 -12   1  244.02    8.07
  -1 -12   1  255.99    8.17
  -1 -12   2  288.82    8.87
  -1 -12   2  296.02    8.86
  -1 -12   3  131.19    5.00
  -1 -11  -4   12.41    1.46
  -1 -11  -3   51.68    3.38
  -1 -11  -3   50.23    3.29
  -1 -11  -2  173.99    7.00
  -1 -11  -2  182.50    7.09
  -1 -11  -1   67.44    4.29
  -1 -11  -1   64.55    4.16
  -1 -11   0  125.61    6.09
  -1 -11   1   23.16    2.62
  -1 -11   2  255.62    9.04
  -1 -11   3  264.66    9.00
  -1 -10  -4   -0.27    0.98
  -1 -10  -4    0.66    1.00
  -1 -10  -3  144.78    6.66
  -1 -10  -3  149.81    6.70
  -1 -10  -2   73.50    4.77
  -1 -10  -1    3.89    1.55
  -1 -10   0   -0.52    1.16
  -1 -10   0   -0.17    1.10
  -1 -10   1  148.51    6.97
  -1 -10   1  146.37    6.95
  -1 -10   2   70.91    4.60
  -1 -10   2   68.13    4.47
  -1 -10   3    8.66    1.73
  -1  -9  -7  232.06    7.47
  -1  -9  -6   99.96    4.98
  -1  -9  -5   37.08    3.11
  -1  -9  -5   36.33    3.01
  -1  -9  -4    9.63    1.88
  -1  -9  -3  120.87    6.31
  -1  -9  -2  788.86   20.86
  -1  -9  -2  779.41   21.11
  -1  -9  -1   31.96    3.32
  -1  -9   0   66.45    4.69
  -1  -9   1   11.88    2.09
  -1  -9   2   25.49    2.81
  -1  -9   3    1.95    1.18
  -1  -8  -9  114.31    4.25
  -1  -8  -8   59.81    3.45
  -1  -8  -8   50.10    3.30
  -1  -8  -7   19.12    2.32
  -1  -8  -5 1543.34   34.91
  -1  -8  -5 1522.90   34.98
  -1  -8  -4   65.41    4.41
  -1  -8  -4   66.14    4.47
  -1  -8  -3 1839.63   40.66
  -1  -8  -3 1726.62   39.78
  -1  -8  -2 2659.10   56.54
  -1  -8  -2 2566.57   55.89
  -1  -8  -1  440.96   13.65
  -1  -8  -1  431.06   13.38
  -1  -8   0   89.26    5.22
  -1  -8   0   82.70    4.98
  -1  -8   1 1614.37   36.56
  -1  -8   2  145.48    6.54
  -1  -8   3   68.57    4.22
  -1  -8   4   83.68    4.62
  -1  -7 -10   38.74    2.32
  -1  -7  -9    0.78    0.81
  -1  -7  -8   64.89    4.11
  -1  -7  -8   53.95    3.83
  -1  -7  -5  961.24   23.61
  -1  -7  -4   12.84    2.03
  -1  -7  -3  246.28    9.23
  -1  -7  -3  248.03    8.95
  -1  -7  -2 1167.54   27.80
  -1  -7  -2 1169.00   27.48
  -1  -7  -1  574.30   15.84
  -1  -7  -1  572.14   15.61
  -1  -7   0  532.78   14.89
  -1  -7   1 1597.44   35.38
  -1  -7   2  186.72    7.05
  -1  -7   3   74.83    4.07
  -1  -6 -10  253.73    8.18
  -1  -6  -9    3.00    1.09
  -1  -6  -9    4.29    1.39
  -1  -6  -5  463.08   13.26
  -1  -6  -5  451.67   13.09
  -1  -6  -4   78.33    4.38
  -1  -6  -4   80.33    4.73
  -1  -6  -3  206.23    7.42
  -1  -6  -3  194.44    7.53
  -1  -6  -2  149.25    6.07
  -1  -6  -2  153.81    6.32
  -1  -6  -1  371.33   10.98
  -1  -6   0   80.74    4.16
  -1  -5 -11    2.11    0.89
  -1  -5 -10   26.27    2.64
  -1  -5  -9  211.93    8.57
  -1  -5  -8   34.62    3.40
  -1  -5  -5  188.10    6.87
  -1  -5  -5  186.16    6.88
  -1  -5  -4    1.81    1.07
  -1  -5  -4    2.37    1.03
  -1  -5  -3  629.12   15.76
  -1  -5  -3  653.30   16.29
  -1  -5   0  998.19   22.34
  -1  -5   1 1793.47   37.33
  -1  -5   2 2714.76   54.74
  -1  -5   3  205.30    6.23
  -1  -4 -11  220.90    7.75
  -1  -4 -11  205.97    6.88
  -1  -4 -10  146.49    6.27
  -1  -4 -10  143.28    6.68
  -1  -4  -9    2.86    1.39
  -1  -4  -9    1.76    1.04
  -1  -4  -9    3.22    1.26
  -1  -4  -8    1.62    1.21
  -1  -4  -8    1.78    1.12
  -1  -4  -8    1.89    1.24
  -1  -4  -7  899.87   22.56
  -1  -4  -6   44.63    3.38
  -1  -4  -6   42.31    3.13
  -1  -4  -5   99.10    4.40
  -1  -4  -5   96.61    4.32
  -1  -4  -4   34.66    2.38
  -1  -4  -3   11.12    1.37
  -1  -4  -3   12.17    1.55
  -1  -4  -2  483.53   12.08
  -1  -4  -1 1094.42   23.63
  -1  -4   0  277.43    7.55
  -1  -4   1 1355.74   28.19
  -1  -4   2  670.47   14.91
  -1  -4   3  597.93   13.36
  -1  -3 -12    3.66    0.94
  -1  -3 -11  272.47    9.47
  -1  -3 -10  855.31   21.84
  -1  -3  -9  152.86    7.21
  -1  -3  -9  135.14    6.55
  -1  -3  -9  151.35    7.28
  -1  -3  -9  150.84    7.04
  -1  -3  -8  476.21   14.55
  -1  -3  -8  488.48   14.50
  -1  -3  -8  494.07   14.60
  -1  -3  -8  490.97   14.98
  -1  -3  -7 2348.62   51.07
  -1  -3  -7 2343.73   51.31
  -1  -3  -7 2435.84   51.12
  -1  -3  -6 1309.17   30.15
  -1  -3  -6 1380.51   30.67
  -1  -3  -5  328.84    8.96
  -1  -3  -5  334.58    8.98
  -1  -3  -4   49.58    2.58
  -1  -3  -4   48.00    2.55
  -1  -3  -3  115.05    4.22
  -1  -3  -3  111.53    3.37
  -1  -3  -2  562.27   13.02
  -1  -3  -1    0.60    0.62
  -1  -3   0    9.71    1.05
  -1  -3   1  118.97    3.65
  -1  -3   2    8.15    0.83
  -1  -3   3 1187.96   24.00
  -1  -2 -13   60.15    2.78
  -1  -2 -12   35.74    2.71
  -1  -2 -11  193.63    7.88
  -1  -2 -10  861.60   22.03
  -1  -2 -10  843.97   21.85
  -1  -2  -9  310.52   10.96
  -1  -2  -9  294.01   10.76
  -1  -2  -9  301.36   10.90
  -1  -2  -8  754.41   20.06
  -1  -2  -8  757.11   19.98
  -1  -2  -8  704.56   19.00
  -1  -2  -8  752.33   19.96
  -1  -2  -7 1327.29   31.30
  -1  -2  -7 1447.33   32.16
  -1  -2  -7 1429.96   32.14
  -1  -2  -7 1362.11   31.78
  -1  -2  -6  735.61   18.04
  -1  -2  -6  699.89   16.94
  -1  -2  -5  176.77    5.73
  -1  -2  -5  190.94    5.85
  -1  -2  -5  176.50    5.31
  -1  -2  -5  187.27    5.59
  -1  -2  -4   48.17    2.30
  -1  -2  -4   44.61    2.29
  -1  -2  -4   51.85    2.34
  -1  -2  -4   43.21    2.19
  -1  -2  -4   47.11    2.12
  -1  -2  -3  429.73   10.01
  -1  -2  -3  421.43    9.42
  -1  -2  -3  407.29    9.71
  -1  -2  -2    0.65    0.54
  -1  -2  -2    0.46    0.54
  -1  -2  -1  568.68   12.32
  -1  -2   0 5529.64  106.64
  -1  -2   1   10.45    0.79
  -1  -2   2  198.70    4.62
  -1  -2   3  361.76    7.58
  -1  -2   4 1584.74   30.82
  -1  -2   4 1591.26   30.76
  -1  -1 -13   74.00    3.27
  -1  -1 -13   76.34    3.47
  -1  -1 -12    9.84    1.66
  -1  -1 -12   13.44    1.90
  -1  -1 -11   37.57    3.42
  -1  -1 -10    2.53    1.11
  -1  -1 -10    3.12    1.47
  -1  -1 -10    3.54    1.43
  -1  -1 -10    2.68    1.33
  -1  -1  -9   85.38    4.93
  -1  -1  -9   76.15    5.20
  -1  -1  -9   80.96    4.81
  -1  -1  -9   79.97    5.14
  -1  -1  -9   90.11    5.59
  -1  -1  -8   75.74    4.37
  -1  -1  -8   73.55    4.40
  -1  -1  -8   77.36    4.92
  -1  -1  -8   73.00    4.35
  -1  -1  -8   82.33    4.91
  -1  -1  -8   81.66    5.03
  -1  -1  -7  229.26    7.91
  -1  -1  -7  235.12    7.74
  -1  -1  -7  236.23    8.13
  -1  -1  -7  243.55    8.55
  -1  -1  -7  228.78    8.51
  -1  -1  -7  232.74    7.94
  -1  -1  -6 1576.34   33.26
  -1  -1  -6 1613.44   34.44
  -1  -1  -6 1597.33   33.61
  -1  -1  -6 1633.87   34.75
  -1  -1  -6 1488.13   33.79
  -1  -1  -5  391.73    9.52
  -1  -1  -5  413.55   10.14
  -1  -1  -5  442.49   10.53
  -1  -1  -5  391.00    9.46
  -1  -1  -5  465.57   11.03
  -1  -1  -4   15.30    1.10
  -1  -1  -4   14.98    1.10
  -1  -1  -4   17.14    1.23
  -1  -1  -4   15.72    1.31
  -1  -1  -3 3572.36   67.64
  -1  -1  -3 3478.19   67.61
  -1  -1  -3 3455.98   67.58
  -1  -1  -3 3401.42   67.38
  -1  -1  -2  943.40   19.38
  -1  -1  -2 1012.86   19.78
  -1  -1  -2  996.96   19.74
  -1  -1  -2  973.20   19.96
  -1  -1  -2  967.15   19.19
  -1  -1  -1   15.88    0.94
  -1  -1  -1   16.26    0.91
  -1  -1  -1   15.40    0.96
  -1  -1   0  679.76   13.44
  -1  -1   0  701.63   13.43
  -1  -1   0  685.16   13.48
  -1  -1   1  128.81    3.00
  -1  -1   1  129.78    3.10
  -1  -1   2 4576.57   87.24
  -1  -1   2 4591.25   87.24
  -1  -1   2 4520.41   87.12
  -1   0 -13   14.43    1.66
  -1   0 -13   12.22    1.48
  -1   0 -12    2.83    1.20
  -1   0 -12    3.31    1.26
  -1   0 -11    5.30    1.45
  -1   0 -11    2.56    1.33
  -1   0 -10   90.77    5.39
  -1   0 -10  104.04    6.17
  -1   0 -10  108.29    6.26
  -1   0 -10  109.11    6.10
  -1   0 -10   97.71    5.62
  -1   0  -9   26.24    2.93
  -1   0  -9   34.86    3.44
  -1   0  -9   29.96    3.10
  -1   0  -9   34.94    3.57
  -1   0  -9   29.21    3.35
  -1   0  -9   26.62    2.67
  -1   0  -8   38.38    3.03
  -1   0  -8   34.54    3.16
  -1   0  -8   36.57    3.19
  -1   0  -8   34.55    3.38
  -1   0  -8   32.38    2.87
  -1   0  -8   31.20    3.19
  -1   0  -8   35.52    2.89
  -1   0  -7 1247.33   28.86
  -1   0  -7 1258.78   28.86
  -1   0  -7 1225.21   29.10
  -1   0  -7 1219.13   28.05
  -1   0  -7 1282.31   28.64
  -1   0  -6 2785.31   55.89
  -1   0  -6 2726.42   56.91
  -1   0  -6 2924.95   56.40
  -1   0  -6 2688.56   55.38
  -1   0  -6 2705.60   55.89
  -1   0  -6 2731.92   57.07
  -1   0  -5 1456.86   32.61
  -1   0  -5 1665.66   33.11
  -1   0  -5 1548.98   33.63
  -1   0  -5 1655.95   33.71
  -1   0  -5 1551.03   33.69
  -1   0  -5 1598.47   33.30
  -1   0  -5 1610.90   32.75
  -1   0  -5 1689.17   32.55
  -1   0  -5 1526.82   31.72
  -1   0  -4  171.33    4.52
  -1   0  -4  176.02    4.92
  -1   0  -4  169.21    4.51
  -1   0  -4  174.56    5.04
  -1   0  -4  178.16    5.05
  -1   0  -4  178.21    4.78
  -1   0  -3 9698.77  184.51
  -1   0  -3 9727.90  184.86
  -1   0  -3 9579.75  184.67
  -1   0  -3 9535.86  184.86
  -1   0  -3 9731.21  184.52
  -1   0  -3 9523.44  184.52
  -1   0  -3 9591.72  184.72
  -1   0  -2 2886.96   56.05
  -1   0  -2 2839.33   55.91
  -1   0  -2 2963.92   56.13
  -1   0  -2 2980.71   56.16
  -1   0  -2 2857.71   56.18
  -1   0  -1  619.45   12.57
  -1   0  -1  632.09   12.59
  -1   0   0 5567.09  107.26
  -1   0   0 5753.40  107.28
  -1   0   0 5628.62  107.26
  -1   0   0 5495.80  107.22
  -1   0   1 1578.52   29.66
  -1   0   1 1496.00   29.69
  -1   0   1 1572.74   29.63
  -1   0   1 1508.35   29.60
  -1   0   2    1.17    0.23
  -1   0   2    1.36    0.27
  -1   0   3  104.91    2.73
  -1   0   4  262.22    5.72
  -1   1 -13  418.18   10.99
  -1   1 -13  406.55   11.19
  -1   1 -12    8.91    1.63
  -1   1 -12   10.94    1.84
  -1   1 -12   11.12    1.88
  -1   1 -11  108.06    5.89
  -1   1 -10   43.44    4.13
  -1   1 -10   36.33    3.59
  -1   1 -10   39.11    3.75
  -1   1 -10   38.81    3.65
  -1   1  -9  487.47   14.58
  -1   1  -9  470.71   13.99
  -1   1  -9  558.60   16.24
  -1   1  -9  456.87   14.56
  -1   1  -9  531.91   16.04
  -1   1  -9  545.72   15.86
  -1   1  -9  542.72   15.51
  -1   1  -8   68.41    4.12
  -1   1  -8   80.16    4.73
  -1   1  -8   67.20    3.90
  -1   1  -8   78.37    4.89
  -1   1  -8   80.38    5.05
  -1   1  -8   72.69    4.51
  -1   1  -8   71.06    4.65
  -1   1  -8   73.01    4.11
  -1   1  -7 2384.50   48.85
  -1   1  -7 2345.28   49.32
  -1   1  -7 2195.16   47.59
  -1   1  -7 2419.64   49.49
  -1   1  -7 2407.88   49.74
  -1   1  -7 2170.26   48.03
  -1   1  -7 2337.73   48.73
  -1   1  -6 2037.39   42.19
  -1   1  -6 2151.81   43.60
  -1   1  -6 2018.94   42.84
  -1   1  -6 2033.38   42.38
  -1   1  -5 1448.10   31.22
  -1   1  -5 1441.68   30.56
  -1   1  -5 1504.46   31.09
  -1   1  -5 1454.68   29.98
  -1   1  -5 1444.45   31.08
  -1   1  -5 1451.87   30.47
  -1   1  -5 1469.71   30.49
  -1   1  -5 1388.12   30.43
  -1   1  -5 1456.65   30.00
  -1   1  -5 1415.77   30.23
  -1   1  -4 2341.47   48.36
  -1   1  -4 2289.70   46.93
  -1   1  -4 2496.13   48.00
  -1   1  -4 2399.24   48.74
  -1   1  -4 2590.45   49.24
  -1   1  -4 2494.43   48.35
  -1   1  -4 2446.49   48.34
  -1   1  -4 2445.86   47.87
  -1   1  -4 2455.77   48.17
  -1   1  -4 2404.14   47.14
  -1   1  -4 2464.91   48.33
  -1   1  -3 2456.47   47.20
  -1   1  -3 2393.43   47.25
  -1   1  -3 2353.27   47.15
  -1   1  -3 2372.45   46.85
  -1   1  -3 2442.30   47.39
  -1   1  -3 2303.87   46.87
  -1   1  -3 2438.32   46.46
  -1   1  -3 2393.19   46.54
  -1   1  -2 1914.37   36.71
  -1   1  -2 1889.51   36.92
  -1   1  -2 1880.25   37.04
  -1   1  -2 1922.84   36.74
  -1   1  -2 1915.87   37.06
  -1   1  -2 1874.85   36.79
  -1   1  -2 1821.91   36.67
  -1   1  -1  863.56   16.92
  -1   1  -1  863.35   17.07
  -1   1  -1  866.16   17.28
  -1   1  -1  867.23   17.16
  -1   1   0 1850.63   35.49
  -1   1   0 1795.80   35.57
  -1   1   1  368.68    7.79
  -1   1   1  362.76    7.81
  -1   1   2  239.85    5.62
  -1   1   2  242.77    5.82
  -1   1   2  245.35    5.59
  -1   1   3   39.30    1.79
  -1   1   4 1279.23   26.05
  -1   2 -13  250.22    8.01
  -1   2 -13  257.77    7.75
  -1   2 -12    5.84    1.51
  -1   2 -12    4.65    1.45
  -1   2 -12    3.58    1.51
  -1   2 -11  180.35    8.05
  -1   2 -10  226.70    9.58
  -1   2 -10  183.86    8.32
  -1   2 -10  210.21    9.08
  -1   2 -10  201.28    8.91
  -1   2  -9   17.18    2.61
  -1   2  -9   15.25    2.61
  -1   2  -9   16.06    2.12
  -1   2  -9   16.25    2.66
  -1   2  -9   19.46    2.30
  -1   2  -9   16.93    2.44
  -1   2  -9   21.27    2.92
  -1   2  -8   25.14    2.66
  -1   2  -8   26.62    2.46
  -1   2  -8   25.43    2.49
  -1   2  -8   26.37    3.12
  -1   2  -8   28.01    2.86
  -1   2  -8   29.02    3.05
  -1   2  -8   26.91    3.03
  -1   2  -7    5.37    1.45
  -1   2  -7    4.79    1.53
  -1   2  -7    3.88    1.31
  -1   2  -7    4.07    1.29
  -1   2  -7    4.37    1.18
  -1   2  -7    5.53    1.65
  -1   2  -7    5.84    1.49
  -1   2  -6   15.21    1.56
  -1   2  -6   17.57    2.06
  -1   2  -6   15.41    1.80
  -1   2  -6   14.25    1.83
  -1   2  -6   12.39    1.65
  -1   2  -5  156.17    4.92
  -1   2  -5  151.43    5.06
  -1   2  -5  151.37    4.93
  -1   2  -5  153.42    5.36
  -1   2  -5  157.89    5.40
  -1   2  -5  153.18    5.22
  -1   2  -5  155.78    5.50
  -1   2  -5  143.26    5.16
  -1   2  -5  144.69    5.49
  -1   2  -5  158.49    5.27
  -1   2  -5  157.49    5.53
  -1   2  -5  148.26    5.72
  -1   2  -4  500.03   11.95
  -1   2  -4  478.86   10.32
  -1   2  -4  475.81   10.71
  -1   2  -4  524.30   12.57
  -1   2  -4  506.61   11.58
  -1   2  -4  531.47   12.27
  -1   2  -4  544.07   11.64
  -1   2  -4  535.48   11.91
  -1   2  -4  496.15   11.34
  -1   2  -4  535.23   12.05
  -1   2  -4  510.31   11.86
  -1   2  -4  512.45   11.75
  -1   2  -3    0.42    0.54
  -1   2  -3    3.17    0.77
  -1   2  -3    3.32    0.66
  -1   2  -3    0.77    0.44
  -1   2  -3    1.13    0.62
  -1   2  -3    1.91    0.51
  -1   2  -3    2.80    0.71
  -1   2  -3    1.08    0.45
  -1   2  -3    1.53    0.65
  -1   2  -3    0.93    0.43
  -1   2  -2    8.64    0.76
  -1   2  -2    8.88    0.67
  -1   2  -2    6.34    0.75
  -1   2  -2    7.42    0.76
  -1   2  -2    6.67    0.65
  -1   2  -1 2766.30   53.87
  -1   2  -1 2777.86   53.89
  -1   2  -1 2882.19   54.22
  -1   2  -1 2878.93   53.72
  -1   2   0 3298.36   64.23
  -1   2   0 3296.03   64.01
  -1   2   1 2960.69   58.37
  -1   2   1 3039.27   58.58
  -1   2   1 2960.73   58.24
  -1   2   2   46.75    2.27
  -1   2   2   41.10    1.94
  -1   2   3  128.82    4.25
  -1   2   4 1258.96   26.46
  -1   2   6    2.43    0.76
  -1   3 -13    2.61    1.00
  -1   3 -12    2.83    1.51
  -1   3 -12    4.88    1.51
  -1   3 -12    5.10    1.44
  -1   3 -12    4.24    1.26
  -1   3 -11    1.32    1.22
  -1   3 -10   68.06    4.80
  -1   3 -10   66.11    4.90
  -1   3  -9  447.41   13.79
  -1   3  -9  536.66   15.92
  -1   3  -9  446.74   14.63
  -1   3  -9  510.58   15.62
  -1   3  -9  490.24   15.03
  -1   3  -8  579.49   16.92
  -1   3  -8  595.60   15.82
  -1   3  -8  589.71   15.95
  -1   3  -8  629.73   17.52
  -1   3  -8  585.82   16.72
  -1   3  -8  617.98   17.01
  -1   3  -7  168.13    6.52
  -1   3  -7  174.52    7.38
  -1   3  -7  192.67    7.41
  -1   3  -7  187.21    6.98
  -1   3  -7  166.85    6.84
  -1   3  -7  176.12    7.30
  -1   3  -6  254.85    7.89
  -1   3  -6  252.06    7.60
  -1   3  -6  239.65    8.43
  -1   3  -6  254.04    8.52
  -1   3  -6  244.34    8.27
  -1   3  -5    3.00    0.83
  -1   3  -5    3.01    1.05
  -1   3  -5    5.85    1.24
  -1   3  -5    3.83    1.02
  -1   3  -5    3.55    1.01
  -1   3  -5    3.74    1.18
  -1   3  -5    4.40    0.90
  -1   3  -5    3.62    1.16
  -1   3  -5    3.95    0.88
  -1   3  -4 1658.04   34.53
  -1   3  -4 1802.87   35.44
  -1   3  -4 1676.11   35.01
  -1   3  -4 1719.30   34.17
  -1   3  -4 1712.65   34.74
  -1   3  -4 1712.25   34.68
  -1   3  -4 1699.24   34.10
  -1   3  -4 1762.08   34.67
  -1   3  -4 1758.42   34.67
  -1   3  -3  306.42    7.50
  -1   3  -3  296.37    7.43
  -1   3  -3  294.90    7.50
  -1   3  -3  283.87    6.79
  -1   3  -3  319.46    7.65
  -1   3  -3  306.47    7.70
  -1   3  -3  302.04    8.01
  -1   3  -3  294.39    7.09
  -1   3  -3  322.93    7.72
  -1   3  -2   60.61    2.21
  -1   3  -2   62.24    2.50
  -1   3  -2   61.34    2.21
  -1   3  -2   68.07    2.70
  -1   3  -2   62.99    2.50
  -1   3  -2   62.48    2.38
  -1   3  -2   62.41    2.64
  -1   3  -1 9277.02  161.77
  -1   3  -1 8117.49  160.26
  -1   3  -1 8480.83  161.11
  -1   3  -1 8138.41  159.98
  -1   3  -1 9087.74  161.60
  -1   3   0 9965.83  191.32
  -1   3   0 9999.00  190.88
  -1   3   0 9799.64  191.30
  -1   3   1  667.03   14.70
  -1   3   1  673.34   15.08
  -1   3   2  290.27    7.61
  -1   3   2  296.65    8.03
  -1   3   4 1166.58   26.01
  -1   3   4 1263.53   26.46
  -1   3   5   94.41    4.24
  -1   3   5  118.28    4.66
  -1   3   6  195.78    6.82
  -1   4 -13    3.21    0.97
  -1   4 -12  194.84    7.67
  -1   4 -12  209.60    7.93
  -1   4 -11  476.78   14.99
  -1   4 -11  469.66   13.79
  -1   4 -10   22.86    3.01
  -1   4 -10   22.17    2.59
  -1   4 -10   23.20    2.76
  -1   4 -10   23.18    3.01
  -1   4 -10   31.97    3.53
  -1   4  -9  574.18   16.82
  -1   4  -9  512.86   16.26
  -1   4  -9  523.84   15.59
  -1   4  -9  609.23   17.56
  -1   4  -8  823.84   22.05
  -1   4  -8  886.66   22.12
  -1   4  -8  735.94   20.97
  -1   4  -8  855.79   21.60
  -1   4  -8  859.31   21.05
  -1   4  -8  750.45   20.25
  -1   4  -7  723.06   19.20
  -1   4  -7  732.30   18.70
  -1   4  -7  684.21   18.37
  -1   4  -7  730.31   18.58
  -1   4  -7  733.90   18.32
  -1   4  -7  682.67   17.54
  -1   4  -7  673.67   17.95
  -1   4  -6   72.05    3.97
  -1   4  -6   76.12    4.10
  -1   4  -6   77.20    3.89
  -1   4  -6   80.66    4.54
  -1   4  -6   73.71    4.34
  -1   4  -6   76.00    4.20
  -1   4  -6   71.17    3.74
  -1   4  -6   74.58    4.17
  -1   4  -6   81.56    4.15
  -1   4  -5  615.15   15.01
  -1   4  -5  629.27   15.64
  -1   4  -5  680.25   15.67
  -1   4  -5  632.42   15.47
  -1   4  -5  636.50   15.13
  -1   4  -5  617.91   16.10
  -1   4  -5  625.79   15.35
  -1   4  -4   10.84    1.39
  -1   4  -4    9.20    1.26
  -1   4  -4   11.20    0.88
  -1   4  -4    8.17    1.16
  -1   4  -4    9.36    1.20
  -1   4  -4   10.10    1.47
  -1   4  -4    8.72    1.28
  -1   4  -3  567.56   13.12
  -1   4  -3  559.27   12.76
  -1   4  -3  527.37   12.25
  -1   4  -3  571.43   13.07
  -1   4  -3  528.21   12.46
  -1   4  -3  554.56   12.51
  -1   4  -3  556.97   11.99
  -1   4  -3  525.72   13.13
  -1   4  -2  133.14    4.32
  -1   4  -2  130.28    4.03
  -1   4  -2  139.03    3.95
  -1   4  -2  123.34    3.66
  -1   4  -1 2254.58   43.63
  -1   4  -1 2190.45   42.73
  -1   4  -1 2271.17   44.22
  -1   4   0  856.69   18.66
  -1   4   2  936.26   20.78
  -1   4   3  636.73   15.60
  -1   4   3  624.54   15.19
  -1   4   4  131.55    5.44
  -1   4   4  132.92    5.23
  -1   4   5  405.27   11.62
  -1   4   5  404.42   11.45
  -1   4   6   27.17    2.48
  -1   4   6   28.69    2.58
  -1   4   7   85.31    4.62
  -1   5 -12  497.96   14.41
  -1   5 -12  604.48   15.44
  -1   5 -11  883.28   22.42
  -1   5 -11  787.50   20.77
  -1   5 -10  229.72    9.54
  -1   5 -10  238.06    9.67
  -1   5  -9  301.66   10.80
  -1   5  -9  314.28   11.61
  -1   5  -9  308.74   10.53
  -1   5  -9  344.68   12.00
  -1   5  -9  322.29   11.94
  -1   5  -8 1659.73   38.19
  -1   5  -8 1533.67   36.57
  -1   5  -8 1541.33   37.18
  -1   5  -8 1526.56   35.88
  -1   5  -8 1685.64   37.86
  -1   5  -7 1078.10   26.62
  -1   5  -7 1124.71   25.65
  -1   5  -7 1112.97   26.42
  -1   5  -7 1054.57   26.02
  -1   5  -7 1044.34   25.10
  -1   5  -7 1014.34   25.56
  -1   5  -6    2.61    1.03
  -1   5  -6    1.70    1.27
  -1   5  -6    2.13    1.02
  -1   5  -6    3.80    1.41
  -1   5  -6    4.02    1.13
  -1   5  -6    3.06    1.22
  -1   5  -6    2.91    1.22
  -1   5  -6    5.79    1.33
  -1   5  -5   34.90    2.58
  -1   5  -5   39.67    2.68
  -1   5  -5   40.10    3.04
  -1   5  -5   41.95    2.76
  -1   5  -5   42.33    3.23
  -1   5  -4  120.35    4.61
  -1   5  -4  126.35    4.85
  -1   5  -4  115.57    5.09
  -1   5  -4  117.93    4.85
  -1   5  -3   34.80    2.24
  -1   5  -3   32.93    2.19
  -1   5  -3   32.43    1.96
  -1   5  -3   33.46    2.38
  -1   5  -3   33.11    1.84
  -1   5  -2   56.70    2.34
  -1   5  -2   65.31    3.10
  -1   5  -2   60.94    2.60
  -1   5  -1    2.57    0.76
  -1   5  -1    0.45    0.87
  -1   5   0    8.23    1.23
  -1   5   0    0.49    0.89
  -1   5   1  115.50    4.61
  -1   5   2  180.77    6.38
  -1   5   2  178.22    6.69
  -1   5   3  373.97   10.73
  -1   5   3  371.61   11.10
  -1   5   4    9.12    1.63
  -1   5   4    9.03    1.71
  -1   5   5  839.36   20.90
  -1   5   5  821.30   20.60
  -1   5   6 1532.96   34.13
  -1   5   6 1476.22   33.98
  -1   5   7 1131.11   26.94
  -1   6 -12  207.76    7.44
  -1   6 -12  241.38    7.91
  -1   6 -11  291.21    9.69
  -1   6 -11  314.86   10.60
  -1   6 -10  143.38    7.20
  -1   6 -10  132.40    6.40
  -1   6  -9  506.04   15.74
  -1   6  -9  536.71   16.12
  -1   6  -8   57.72    4.50
  -1   6  -8   64.89    4.39
  -1   6  -8   57.73    4.34
  -1   6  -8   63.76    4.19
  -1   6  -8   65.91    4.88
  -1   6  -7   88.51    5.49
  -1   6  -7   79.08    5.09
  -1   6  -7   88.86    4.90
  -1   6  -7   77.01    4.85
  -1   6  -7   80.43    4.66
  -1   6  -6   27.57    2.92
  -1   6  -6   23.06    2.36
  -1   6  -6   29.49    2.97
  -1   6  -6   33.37    2.95
  -1   6  -6   22.69    2.41
  -1   6  -6   23.97    2.46
  -1   6  -5   43.78    3.13
  -1   6  -5   43.74    3.51
  -1   6  -5   46.54    3.38
  -1   6  -5   44.96    3.08
  -1   6  -5   42.42    3.04
  -1   6  -4  284.27    9.33
  -1   6  -3    0.65    0.79
  -1   6  -3    0.55    0.77
  -1   6  -3    0.36    0.65
  -1   6  -3    1.69    0.56
  -1   6  -2  118.77    4.63
  -1   6  -2  107.59    4.52
  -1   6  -2  108.21    4.75
  -1   6  -1  909.66   20.61
  -1   6  -1  887.37   20.16
  -1   6  -1  934.04   21.47
  -1   6   0  799.20   18.60
  -1   6   0  750.38   19.03
  -1   6   1   17.24    1.99
  -1   6   1   17.14    2.12
  -1   6   2  324.08    9.94
  -1   6   2  314.69   10.38
  -1   6   3 1615.61   35.82
  -1   6   3 1620.93   36.63
  -1   6   4 1047.49   25.70
  -1   6   4 1104.81   26.43
  -1   6   5  199.28    8.01
  -1   6   5  203.91    8.29
  -1   6   6 4140.59   85.21
  -1   7 -12    0.89    0.80
  -1   7 -11    3.33    1.09
  -1   7 -11    3.97    1.32
  -1   7 -11    6.46    1.54
  -1   7 -10   21.56    2.52
  -1   7 -10   25.84    2.88
  -1   7 -10   26.47    3.04
  -1   7  -9   74.36    4.74
  -1   7  -9   87.17    5.48
  -1   7  -8  456.76   14.48
  -1   7  -8  433.13   14.23
  -1   7  -8  427.22   13.32
  -1   7  -8  435.94   14.16
  -1   7  -7  129.33    6.64
  -1   7  -7  132.66    6.69
  -1   7  -7  138.70    6.78
  -1   7  -7  118.78    6.02
  -1   7  -7  147.29    6.56
  -1   7  -7  137.55    6.47
  -1   7  -6  424.76   13.48
  -1   7  -6  467.00   13.32
  -1   7  -6  433.16   13.02
  -1   7  -6  447.74   13.37
  -1   7  -6  426.33   12.92
  -1   7  -5  380.69   11.80
  -1   7  -5  382.37   12.52
  -1   7  -5  380.75   11.85
  -1   7  -4  798.24   20.32
  -1   7  -4  798.26   19.46
  -1   7  -3   31.91    2.76
  -1   7  -2  633.91   16.52
  -1   7  -2  737.67   17.71
  -1   7  -1  539.67   14.08
  -1   7  -1  521.63   14.73
  -1   7   0   30.79    2.68
  -1   7   0   26.22    2.92
  -1   7   1    1.26    1.27
  -1   7   1    1.34    1.02
  -1   7   2  234.39    8.72
  -1   7   2  247.90    9.38
  -1   7   3  497.25   14.72
  -1   7   3  514.29   15.42
  -1   7   4   95.04    5.37
  -1   7   4   94.85    5.69
  -1   7   5    0.54    1.22
  -1   7   5    0.69    1.02
  -1   7   7  488.73   14.96
  -1   7   7  524.55   14.87
  -1   7   8   74.30    4.34
  -1   7   8   77.61    4.28
  -1   8 -11   29.38    2.42
  -1   8 -11   28.37    2.25
  -1   8 -10    0.13    1.03
  -1   8 -10    0.85    1.07
  -1   8 -10    0.81    0.94
  -1   8  -9  232.24    9.13
  -1   8  -9  253.18    9.10
  -1   8  -9  224.96    8.82
  -1   8  -8  413.90   13.76
  -1   8  -8  466.34   13.35
  -1   8  -7  447.88   13.06
  -1   8  -7  404.61   13.38
  -1   8  -7  422.14   13.18
  -1   8  -7  406.69   12.92
  -1   8  -7  408.94   13.58
  -1   8  -6   89.12    5.07
  -1   8  -6   91.95    5.09
  -1   8  -6   85.71    5.25
  -1   8  -5  308.63   10.72
  -1   8  -5  333.61   10.58
  -1   8  -5  313.75   10.62
  -1   8  -5  297.02   10.50
  -1   8  -4 1997.35   43.07
  -1   8  -2  420.73   11.85
  -1   8  -2  426.55   12.88
  -1   8  -1 1872.11   42.85
  -1   8  -1 1991.35   42.42
  -1   8   0 1224.59   29.12
  -1   8   0 1155.25   27.62
  -1   8   1    8.42    2.00
  -1   8   1    4.89    1.41
  -1   8   2  558.85   16.02
  -1   8   2  551.26   16.69
  -1   8   3   42.59    3.68
  -1   8   3   36.68    3.63
  -1   8   4  564.47   16.57
  -1   8   5   41.33    3.63
  -1   8   6    0.65    0.93
  -1   8   7   18.55    2.22
  -1   8   7   22.46    2.55
  -1   8   8   22.15    2.13
  -1   8   8   17.87    2.00
  -1   9 -10    5.82    1.30
  -1   9 -10    6.85    1.35
  -1   9  -9   43.38    3.34
  -1   9  -9   40.19    3.26
  -1   9  -8  173.94    7.00
  -1   9  -8  173.20    7.60
  -1   9  -8  184.99    6.98
  -1   9  -7  587.01   16.81
  -1   9  -7  615.19   16.89
  -1   9  -6    0.38    1.07
  -1   9  -6    0.16    0.96
  -1   9  -6    0.32    1.06
  -1   9  -6    0.17    0.99
  -1   9  -5 1215.93   29.00
  -1   9  -5 1168.60   28.86
  -1   9  -5 1212.61   28.72
  -1   9  -2    0.79    1.05
  -1   9  -1   47.36    3.49
  -1   9  -1   40.70    3.66
  -1   9   0  544.33   16.74
  -1   9   0  589.99   16.53
  -1   9   1  506.12   15.70
  -1   9   1  492.22   14.73
  -1   9   3   90.12    5.89
  -1   9   3   98.85    5.61
  -1   9   4    7.21    1.84
  -1   9   5   23.24    2.67
  -1   9   6  171.30    7.34
  -1   9   6  175.26    7.13
  -1   9   7   66.55    3.89
  -1   9   7   65.72    3.79
  -1   9   8   46.15    2.58
  -1   9   8   51.18    2.71
  -1  10 -10   43.46    2.44
  -1  10  -9   27.34    2.42
  -1  10  -8   33.39    2.94
  -1  10  -7   35.52    2.98
  -1  10  -7   32.35    3.19
  -1  10  -6   14.70    2.13
  -1  10  -6   16.84    2.47
  -1  10  -6   15.65    2.20
  -1  10  -5   10.39    1.93
  -1  10  -4    5.85    1.51
  -1  10   0  893.17   22.36
  -1  10   1  108.17    5.88
  -1  10   2  540.97   16.10
  -1  10   3  103.60    5.68
  -1  10   4   58.14    4.16
  -1  10   5   20.88    2.47
  -1  10   5   24.01    2.59
  -1  10   6    6.72    1.41
  -1  10   6    7.99    1.41
  -1  10   7    1.18    0.71
  -1  10   7    0.84    0.68
  -1  11  -8  103.43    4.49
  -1  11  -7    4.21    1.26
  -1  11  -6   61.76    3.72
  -1  11  -6   64.82    4.08
  -1  11  -6   61.20    3.79
  -1  11  -5   78.52    4.46
  -1  11  -5   83.23    4.85
  -1  11  -5   81.98    4.56
  -1  11  -4  276.07    9.70
  -1  11  -4  275.82    9.61
  -1  11   1   11.99    1.80
  -1  11   2  460.07   13.13
  -1  11   3  883.14   20.92
  -1  11   3  823.05   21.03
  -1  11   4  144.29    5.79
  -1  11   4  139.98    5.92
  -1  11   5    1.73    0.84
  -1  11   5    1.17    0.90
  -1  11   6    1.79    0.65
  -1  11   6    1.29    0.66
  -1  12  -7    9.28    1.20
  -1  12  -6   56.67    3.12
  -1  12  -5    2.81    0.98
  -1  12  -5    3.57    0.98
  -1  12  -4  172.40    6.35
  -1  12  -4  158.36    6.13
  -1  12  -4  161.72    6.18
  -1  12  -3    2.59    1.00
  -1  12  -3    1.59    0.94
  -1  12  -3    3.25    1.08
  -1  12   2  120.84    4.88
  -1  12   3  163.43    5.42
  -1  12   3  159.27    5.55
  -1  12   4   88.06    3.36
  -1  12   4   80.19    3.37
  -1  13  -3   16.04    1.46
  -1  13  -2   18.49    1.66
  -1  13  -1   16.50    1.60
   0 -13   0    8.44    1.10
   0 -13   1   16.97    1.54
   0 -12  -3   62.24    3.01
   0 -12  -2  257.92    7.93
   0 -12  -1   48.06    3.17
   0 -12  -1   47.30    3.17
   0 -12   0  113.86    5.12
   0 -12   0  107.12    5.02
   0 -12   1   76.90    4.19
   0 -12   2    5.46    1.34
   0 -12   3   27.95    2.36
   0 -11  -6  159.12    5.06
   0 -11  -4    1.62    0.86
   0 -11  -4    1.36    0.81
   0 -11  -3  770.96   18.74
   0 -11  -3  738.91   18.67
   0 -11  -2  824.53   20.68
   0 -11  -1    7.25    1.66
   0 -11  -1    3.35    1.36
   0 -11   0   -0.15    1.11
   0 -11   0    0.62    1.03
   0 -11   1  162.94    7.14
   0 -11   1  162.59    7.10
   0 -11   2   92.44    5.09
   0 -11   2   85.65    4.93
   0 -11   3    3.89    1.25
   0 -11   3    4.89    1.34
   0 -11   4   25.48    2.45
   0 -10  -7  197.23    6.29
   0 -10  -4  364.08   11.16
   0 -10  -4  354.92   10.99
   0 -10  -3  481.53   14.16
   0 -10  -2  138.87    6.60
   0 -10  -1   11.77    2.15
   0 -10  -1   10.59    2.06
   0 -10   0   30.58    3.22
   0 -10   0   37.38    3.53
   0 -10   1   53.42    4.16
   0 -10   1   46.60    3.90
   0 -10   2   42.52    3.70
   0 -10   2   45.58    3.74
   0 -10   3    9.13    1.74
   0 -10   3    5.79    1.64
   0 -10   4    3.37    1.26
   0  -9  -8    0.51    0.73
   0  -9  -6  111.67    5.24
   0  -9  -5    1.07    1.00
   0  -9  -5    1.33    0.95
   0  -9  -4    3.41    1.26
   0  -9  -3  138.67    6.63
   0  -9  -3  145.21    7.07
   0  -9  -2   99.89    5.83
   0  -9  -1   17.51    2.52
   0  -9   0   93.11    5.57
   0  -9   1  336.48   11.59
   0  -9   2  286.06   10.25
   0  -9   3   19.47    2.49
   0  -8  -9    0.25    0.61
   0  -8  -8   27.35    2.64
   0  -8  -8   25.40    2.29
   0  -8  -7    5.19    1.39
   0  -8  -5  112.21    5.58
   0  -8  -5  114.07    5.65
   0  -8  -4   19.19    2.58
   0  -8  -3  520.53   15.59
   0  -8  -3  527.56   15.19
   0  -8  -2 2419.96   52.19
   0  -8  -2 2380.54   51.73
   0  -8  -1  194.26    8.02
   0  -8   0 1547.42   35.40
   0  -8   1 3145.39   65.89
   0  -8   2  590.96   16.25
   0  -8   3  539.40   15.09
   0  -7 -10  334.05    8.97
   0  -7  -9   51.73    3.43
   0  -7  -9   53.91    3.38
   0  -7  -8   19.71    2.57
   0  -7  -8   22.75    2.51
   0  -7  -5   10.11    1.70
   0  -7  -5    9.84    1.72
   0  -7  -4  383.63   12.21
   0  -7  -4  384.22   11.75
   0  -7  -3  861.67   21.58
   0  -7  -3  835.73   21.06
   0  -7  -2  813.30   20.63
   0  -7  -1  649.75   17.20
   0  -7   0 2469.04   52.16
   0  -7   1 3466.34   71.03
   0  -7   2  916.51   21.97
   0  -7   3  454.97   12.73
   0  -6 -11  180.72    5.60
   0  -6 -10  263.80    8.36
   0  -6 -10  260.90    8.44
   0  -6  -9  334.94   10.97
   0  -6  -9  345.17   11.01
   0  -6  -7  902.20   23.29
   0  -6  -5    4.37    1.35
   0  -6  -5    4.17    1.22
   0  -6  -4   25.64    2.64
   0  -6  -4   30.69    2.64
   0  -6  -3   56.57    3.69
   0  -6  -2  115.86    5.24
   0  -6  -1  404.40   11.45
   0  -5 -11    2.82    0.96
   0  -5 -10  112.80    5.38
   0  -5 -10  122.88    5.76
   0  -5  -9  165.14    7.33
   0  -5  -8   19.85    2.60
   0  -5  -7  233.94    9.16
   0  -5  -5  705.77   17.10
   0  -5  -5  703.42   17.73
   0  -5  -4    2.04    0.90
   0  -5  -4    1.90    1.03
   0  -5  -1  353.83    9.73
   0  -5   0   13.03    1.47
   0  -5   1  271.89    7.78
   0  -5   2  303.81    8.36
   0  -5   3  319.49    8.62
   0  -5   4    3.76    0.85
   0  -4 -12   86.43    3.68
   0  -4 -11    5.97    1.35
   0  -4 -11    6.58    1.20
   0  -4 -10   11.63    1.90
   0  -4 -10    7.94    1.81
   0  -4  -9   23.38    2.80
   0  -4  -9   20.35    2.62
   0  -4  -8   10.27    1.84
   0  -4  -8    5.29    1.59
   0  -4  -8    7.18    1.79
   0  -4  -7  409.12   12.26
   0  -4  -7  405.08   12.97
   0  -4  -6  181.17    6.82
   0  -4  -5    7.99    1.36
   0  -4  -5    5.29    1.03
   0  -4  -4  884.47   19.26
   0  -4  -4  825.94   19.56
   0  -4  -3  433.98   10.92
   0  -4  -3  411.66    9.88
   0  -4  -2  412.73   10.48
   0  -4  -1   16.35    1.52
   0  -4   0  382.80    9.52
   0  -4   1    1.34    0.72
   0  -4   2 1523.82   31.23
   0  -4   3  231.19    6.31
   0  -4   4  124.19    4.08
   0  -3 -12   16.22    1.61
   0  -3 -11   62.77    3.84
   0  -3 -11   52.15    3.54
   0  -3 -11   51.15    3.80
   0  -3 -10  644.26   17.74
   0  -3  -9   93.47    5.49
   0  -3  -9   97.47    5.54
   0  -3  -9   94.02    5.43
   0  -3  -9   94.58    5.62
   0  -3  -8  298.98   10.72
   0  -3  -8  323.72   11.14
   0  -3  -8  314.69   10.81
   0  -3  -8  321.56   10.78
   0  -3  -7 3325.35   68.50
   0  -3  -7 3409.85   70.00
   0  -3  -7 3294.45   69.24
   0  -3  -7 3405.98   69.38
   0  -3  -6 1714.36   36.97
   0  -3  -6 1776.35   37.67
   0  -3  -5   23.12    2.10
   0  -3  -5   21.97    1.99
   0  -3  -4 2413.15   49.06
   0  -3  -4 2420.08   48.05
   0  -3  -4 2465.80   49.13
   0  -3  -3 1280.41   25.87
   0  -3  -3 1250.97   24.67
   0  -3  -3 1283.08   24.77
   0  -3  -2  437.99    9.33
   0  -3  -2  459.35   10.52
   0  -3  -1 2282.14   45.40
   0  -3   0 2660.34   52.42
   0  -3   1  106.28    3.34
   0  -3   2   50.22    2.08
   0  -2 -13    8.98    1.13
   0  -2 -12    1.10    0.92
   0  -2 -12    0.11    0.86
   0  -2 -11   38.38    3.44
   0  -2 -11   35.31    3.03
   0  -2 -10   80.99    5.23
   0  -2 -10   70.35    4.68
   0  -2  -9   11.83    2.18
   0  -2  -9   11.35    2.14
   0  -2  -9   12.26    2.24
   0  -2  -9   10.55    1.96
   0  -2  -8   60.00    4.17
   0  -2  -8   59.18    4.22
   0  -2  -8   52.86    4.03
   0  -2  -8   52.81    3.63
   0  -2  -8   58.15    4.24
   0  -2  -7 2676.76   56.49
   0  -2  -7 2776.88   56.04
   0  -2  -7 2730.10   56.59
   0  -2  -7 2636.14   55.44
   0  -2  -7 2690.32   56.53
   0  -2  -7 2585.11   56.30
   0  -2  -6 1055.83   23.36
   0  -2  -6 1064.54   23.91
   0  -2  -6 1020.88   23.78
   0  -2  -5 1069.74   23.96
   0  -2  -5 1153.56   24.81
   0  -2  -5 1163.86   24.46
   0  -2  -5 1147.09   24.82
   0  -2  -5 1072.96   23.79
   0  -2  -4   53.40    2.36
   0  -2  -4   49.88    2.24
   0  -2  -4   49.68    2.15
   0  -2  -4   51.09    2.59
   0  -2  -4   49.33    2.51
   0  -2  -4   49.62    2.07
   0  -2  -3  520.73   11.82
   0  -2  -3  524.72   11.52
   0  -2  -3  552.16   11.55
   0  -2  -3  527.88   11.40
   0  -2  -3  529.37   11.89
   0  -2  -3  530.43   11.33
   0  -2  -2    1.49    0.42
   0  -2  -2    1.28    0.37
   0  -2  -2    0.56    0.33
   0  -2  -1   28.20    1.39
   0  -2   0  920.71   18.63
   0  -2   2  304.58    6.67
   0  -2   3  103.49    2.70
   0  -2   4  183.73    4.37
   0  -2   4  184.60    4.38
   0  -1 -13  117.38    4.61
   0  -1 -13  121.23    4.51
   0  -1 -12   97.90    5.05
   0  -1 -12  106.51    5.14
   0  -1 -11   95.32    5.50
   0  -1 -11   82.22    4.72
   0  -1 -10    4.25    1.50
   0  -1 -10    4.72    1.67
   0  -1 -10    4.78    1.44
   0  -1  -9  185.90    7.75
   0  -1  -9  188.13    7.79
   0  -1  -9  199.67    8.14
   0  -1  -9  194.56    8.07
   0  -1  -9  200.65    8.68
   0  -1  -9  204.75    8.58
   0  -1  -9  205.41    8.71
   0  -1  -8    0.88    0.88
   0  -1  -8    0.28    1.15
   0  -1  -8   -0.16    1.65
   0  -1  -8    0.27    0.82
   0  -1  -8    1.04    1.06
   0  -1  -8    0.17    1.18
   0  -1  -8   -0.50    1.14
   0  -1  -7  147.50    6.26
   0  -1  -7  137.87    5.86
   0  -1  -7  132.54    5.51
   0  -1  -7  132.62    5.97
   0  -1  -7  132.88    5.70
   0  -1  -7  126.57    5.77
   0  -1  -7  126.36    5.58
   0  -1  -6   24.76    2.16
   0  -1  -6   22.83    2.19
   0  -1  -6   22.61    2.17
   0  -1  -6   22.32    2.07
   0  -1  -6   25.20    2.28
   0  -1  -5   44.76    2.60
   0  -1  -5   43.52    2.53
   0  -1  -5   44.12    2.76
   0  -1  -5   50.03    2.86
   0  -1  -5   44.96    2.49
   0  -1  -5   48.90    2.63
   0  -1  -5   49.70    2.93
   0  -1  -5   48.99    2.50
   0  -1  -5   47.66    2.81
   0  -1  -4  532.64   12.58
   0  -1  -4  519.26   12.09
   0  -1  -4  516.26   12.26
   0  -1  -4  509.41   12.69
   0  -1  -4  520.61   12.24
   0  -1  -4  511.95   12.34
   0  -1  -4  488.60   12.07
   0  -1  -4  519.40   12.63
   0  -1  -4  515.75   12.34
   0  -1  -3 6179.90  116.65
   0  -1  -3 6209.29  116.60
   0  -1  -3 5961.13  116.47
   0  -1  -3 5953.92  116.58
   0  -1  -3 5974.55  116.31
   0  -1  -3 6082.53  116.46
   0  -1  -3 6043.10  116.81
   0  -1  -3 5960.31  115.88
   0  -1  -2 1897.57   36.51
   0  -1  -2 1881.22   36.36
   0  -1  -2 1851.34   36.51
   0  -1  -2 1900.16   36.77
   0  -1  -2 1889.40   36.58
   0  -1  -2 1972.21   36.71
   0  -1  -1 2252.66   43.08
   0  -1  -1 2233.06   43.36
   0  -1  -1 2225.81   43.08
   0  -1   0 4891.88   93.01
   0  -1   0 4808.72   93.12
   0  -1   1 3346.79   63.97
   0  -1   1 3329.26   63.97
   0  -1   2   74.84    1.86
   0  -1   3 3650.61   70.33
   0  -1   3 3660.93   70.20
   0  -1   4   85.33    2.44
   0  -1   5   52.57    1.92
   0   0 -13    0.27    0.72
   0   0 -13    0.49    0.72
   0   0 -12   18.39    2.28
   0   0 -12   16.38    2.23
   0   0 -11   25.14    2.74
   0   0 -10   59.29    4.25
   0   0 -10   64.12    4.57
   0   0 -10   59.08    4.52
   0   0 -10   62.02    4.23
   0   0 -10   57.89    4.36
   0   0 -10   63.99    4.86
   0   0  -9  253.72    9.83
   0   0  -9  206.00    8.54
   0   0  -9  236.12    9.17
   0   0  -9  246.88    9.54
   0   0  -9  235.80    8.90
   0   0  -9  249.80    9.83
   0   0  -9  217.50    8.90
   0   0  -8   19.30    2.55
   0   0  -8   15.81    2.11
   0   0  -8   22.85    2.55
   0   0  -8   15.33    2.29
   0   0  -8   17.26    2.23
   0   0  -8   18.32    2.51
   0   0  -8   17.39    2.34
   0   0  -7  108.82    5.36
   0   0  -7  103.17    4.80
   0   0  -7  115.35    5.53
   0   0  -7  108.33    5.04
   0   0  -7  107.37    5.14
   0   0  -7  107.84    5.15
   0   0  -7  107.42    4.90
   0   0  -7  103.92    4.65
   0   0  -6 1191.09   25.32
   0   0  -6 1233.28   26.11
   0   0  -6 1110.00   25.99
   0   0  -6 1161.88   26.00
   0   0  -6 1105.76   25.47
   0   0  -5   19.78    1.83
   0   0  -5   24.31    1.78
   0   0  -5   25.69    1.92
   0   0  -5   21.24    1.63
   0   0  -5   21.82    1.91
   0   0  -5   21.46    1.85
   0   0  -5   20.51    1.80
   0   0  -5   20.16    1.74
   0   0  -5   21.45    1.95
   0   0  -5   22.51    1.89
   0   0  -5   19.31    1.70
   0   0  -4 1162.76   23.84
   0   0  -4 1116.20   23.27
   0   0  -4 1150.04   23.64
   0   0  -4 1031.66   21.82
   0   0  -4 1183.41   24.04
   0   0  -4 1177.11   23.25
   0   0  -4 1212.76   23.74
   0   0  -4 1180.53   23.68
   0   0  -4 1105.64   23.42
   0   0  -4 1065.74   23.20
   0   0  -4 1070.74   23.31
   0   0  -4 1134.99   23.46
   0   0  -4 1168.47   23.58
   0   0  -4 1112.98   23.49
   0   0  -3 7816.29  150.25
   0   0  -3 7845.49  150.30
   0   0  -3 8072.77  150.27
   0   0  -3 7713.07  148.88
   0   0  -3 7794.95  149.98
   0   0  -3 7780.73  150.04
   0   0  -3 7927.65  149.77
   0   0  -3 7824.38  150.13
   0   0  -3 7749.16  150.09
   0   0  -3 7850.42  149.83
   0   0  -3 7589.38  150.14
   0   0  -3 7825.42  149.99
   0   0  -3 7671.51  149.88
   0   0  -3 7779.72  148.88
   0   0  -2 1317.82   25.48
   0   0  -2 1350.75   25.75
   0   0  -2 1276.11   25.45
   0   0  -2 1252.95   24.91
   0   0  -2 1332.42   25.45
   0   0  -2 1309.06   25.63
   0   0  -2 1325.85   25.56
   0   0  -2 1299.06   25.64
   0   0  -2 1264.44   25.10
   0   0  -2 1311.22   25.76
   0   0  -2 1238.09   25.47
   0   0  -2 1288.07   25.62
   0   0  -2 1284.28   24.87
   0   0  -2 1281.66   25.56
   0   0  -1 5936.60  115.46
   0   0  -1 6083.45  115.55
   0   0  -1 5924.90  115.62
   0   0  -1 6047.08  115.50
   0   0  -1 6096.79  115.50
   0   0  -1 6054.72  115.44
   0   0  -1 6048.37  115.50
   0   0  -1 6093.37  115.45
   0   0   1 5856.68  112.23
   0   0   1 5870.63  112.17
   0   0   1 5887.44  111.91
   0   0   1 5848.36  111.99
   0   0   1 5855.55  112.01
   0   0   2 1257.27   24.46
   0   0   2 1260.64   24.52
   0   0   4 1068.64   21.62
   0   0   5   20.03    1.24
   0   1 -13   12.24    1.64
   0   1 -13   11.99    1.58
   0   1 -12  111.09    5.57
   0   1 -12  110.46    5.62
   0   1 -12  102.52    5.19
   0   1 -11  553.72   16.40
   0   1 -11  550.11   16.16
   0   1 -11  546.50   16.40
   0   1 -10  308.88   11.40
   0   1 -10  345.22   11.96
   0   1 -10  311.85   11.15
   0   1 -10  337.53   11.12
   0   1  -9 1176.66   27.12
   0   1  -9 1055.31   26.28
   0   1  -9 1150.69   27.94
   0   1  -9 1269.16   29.19
   0   1  -9 1053.48   27.24
   0   1  -9 1056.64   26.83
   0   1  -9 1129.04   27.74
   0   1  -8  553.74   15.32
   0   1  -8  572.49   16.04
   0   1  -8  533.84   15.59
   0   1  -8  599.94   16.68
   0   1  -8  592.05   16.48
   0   1  -8  593.95   16.41
   0   1  -8  572.03   15.65
   0   1  -8  544.31   15.07
   0   1  -7    7.24    1.47
   0   1  -7    6.17    1.63
   0   1  -7    6.34    1.59
   0   1  -7    5.51    1.48
   0   1  -7    5.98    1.20
   0   1  -7    5.68    1.39
   0   1  -6   18.79    1.88
   0   1  -6   17.70    1.89
   0   1  -6   24.33    2.22
   0   1  -6   26.38    2.14
   0   1  -6   20.17    2.13
   0   1  -6   25.11    2.02
   0   1  -6   22.18    2.09
   0   1  -5   55.64    2.83
   0   1  -5   57.18    2.77
   0   1  -5   55.04    3.06
   0   1  -5   58.17    3.15
   0   1  -5   61.45    3.05
   0   1  -5   58.88    3.08
   0   1  -5   60.68    3.01
   0   1  -5   58.64    3.01
   0   1  -5   62.24    2.93
   0   1  -5   56.25    3.04
   0   1  -5   64.18    3.07
   0   1  -5   60.84    2.91
   0   1  -4  106.24    3.65
   0   1  -4   92.55    3.65
   0   1  -4  102.14    3.87
   0   1  -4   96.59    3.50
   0   1  -4  101.79    3.56
   0   1  -4   96.59    3.57
   0   1  -4  101.18    3.67
   0   1  -4   95.48    3.65
   0   1  -4  106.70    3.78
   0   1  -4  102.93    3.68
   0   1  -4  103.85    3.55
   0   1  -4  102.17    3.83
   0   1  -4   96.62    3.51
   0   1  -3 4044.67   76.96
   0   1  -3 3855.09   77.18
   0   1  -3 3989.11   77.28
   0   1  -3 3710.02   77.40
   0   1  -3 3954.81   76.86
   0   1  -3 4031.02   76.95
   0   1  -3 4050.44   76.86
   0   1  -3 4001.71   76.84
   0   1  -3 4057.14   77.01
   0   1  -3 3905.37   77.12
   0   1  -3 4056.23   77.22
   0   1  -3 4051.95   77.05
   0   1  -3 3939.75   77.07
   0   1  -3 3885.33   76.95
   0   1  -3 3729.18   76.88
   0   1  -2   69.86    2.40
   0   1  -2   87.33    2.74
   0   1  -2   82.16    2.41
   0   1  -2   78.57    2.51
   0   1  -2   75.50    2.33
   0   1  -2   77.20    2.31
   0   1  -2   75.50    2.34
   0   1  -2   74.59    2.44
   0   1  -2   75.45    2.43
   0   1  -2   76.80    2.39
   0   1  -2   78.04    2.42
   0   1  -2   75.57    2.41
   0   1  -1 3379.12   64.29
   0   1  -1 3431.98   64.57
   0   1  -1 3294.74   64.53
   0   1  -1 3324.20   64.62
   0   1  -1 3318.61   64.53
   0   1  -1 3459.83   64.62
   0   1  -1 3316.21   64.54
   0   1  -1 3427.47   64.71
   0   1  -1 3436.04   64.31
   0   1   0 4992.11   95.74
   0   1   2 1772.32   34.95
   0   1   3 5566.30  107.49
   0   1   4  488.21   10.87
   0   2 -13   44.12    2.98
   0   2 -13   44.16    2.83
   0   2 -12  472.60   13.92
   0   2 -12  459.64   14.05
   0   2 -12  502.82   13.99
   0   2 -11  415.49   13.28
   0   2 -11  431.76   13.22
   0   2 -10  161.98    7.77
   0   2 -10  137.08    7.12
   0   2 -10  152.37    6.89
   0   2 -10  152.31    7.45
   0   2  -9   47.97    4.14
   0   2  -9   40.60    3.39
   0   2  -9   44.18    3.71
   0   2  -9   44.58    4.08
   0   2  -9   45.09    3.86
   0   2  -9   46.50    3.62
   0   2  -8  896.09   22.14
   0   2  -8  838.92   22.25
   0   2  -8  925.44   22.95
   0   2  -8  901.79   22.07
   0   2  -8  948.02   23.56
   0   2  -8  976.16   23.83
   0   2  -8  902.57   22.83
   0   2  -7 1961.14   43.33
   0   2  -7 2045.88   42.50
   0   2  -7 1897.95   42.04
   0   2  -7 1987.34   42.80
   0   2  -7 1957.61   42.57
   0   2  -7 2051.01   43.59
   0   2  -7 2042.74   43.37
   0   2  -7 1965.56   42.97
   0   2  -7 2013.05   42.82
   0   2  -7 2012.33   42.35
   0   2  -6   47.02    3.17
   0   2  -6   46.30    2.82
   0   2  -6   50.63    3.14
   0   2  -6   48.83    3.08
   0   2  -6   48.79    3.00
   0   2  -6   48.89    2.95
   0   2  -5    5.24    1.08
   0   2  -5    4.57    1.10
   0   2  -5    4.85    0.96
   0   2  -5    3.90    0.91
   0   2  -5    4.97    0.97
   0   2  -5    3.56    0.99
   0   2  -5    3.83    0.94
   0   2  -5    4.56    1.10
   0   2  -5    3.02    0.96
   0   2  -5    3.61    1.00
   0   2  -5    3.77    1.04
   0   2  -5    4.13    1.09
   0   2  -5    3.94    0.97
   0   2  -4  196.68    5.77
   0   2  -4  197.02    5.58
   0   2  -4  205.09    5.78
   0   2  -4  206.68    6.02
   0   2  -4  198.85    5.67
   0   2  -4  187.38    5.55
   0   2  -4  185.91    5.76
   0   2  -4  186.71    6.02
   0   2  -4  188.28    5.81
   0   2  -4  193.06    5.80
   0   2  -4  197.63    5.84
   0   2  -4  198.83    5.78
   0   2  -4  195.59    5.74
   0   2  -3  116.65    3.69
   0   2  -3  104.59    3.74
   0   2  -3  108.34    3.64
   0   2  -3  108.96    3.79
   0   2  -3  117.78    3.53
   0   2  -3  114.93    3.57
   0   2  -3  108.69    3.63
   0   2  -3  109.74    3.57
   0   2  -3  112.38    3.62
   0   2  -3  116.01    3.73
   0   2  -3  117.19    3.57
   0   2  -3  101.62    3.34
   0   2  -3  118.45    3.74
   0   2  -2  316.00    7.23
   0   2  -2  310.03    7.36
   0   2  -2  297.93    6.85
   0   2  -2  302.78    7.14
   0   2  -2  331.62    7.36
   0   2  -2  304.59    7.20
   0   2  -2  314.36    7.37
   0   2  -2  304.83    7.12
   0   2  -2  316.61    7.34
   0   2  -2  313.58    6.45
   0   2  -1  317.60    7.18
   0   2  -1  336.41    7.16
   0   2  -1  341.42    7.36
   0   2  -1  326.91    7.17
   0   2  -1  346.63    7.54
   0   2  -1  317.62    6.97
   0   2  -1  324.24    6.91
   0   2  -1  352.67    7.20
   0   2   0  935.16   19.13
   0   2   2    0.43    0.69
   0   2   3  523.67   12.05
   0   2   4   47.34    2.41
   0   2   6  899.97   20.43
   0   3 -13    8.44    1.26
   0   3 -12  212.84    8.22
   0   3 -12  222.42    8.37
   0   3 -12  209.00    7.71
   0   3 -11  248.52    9.99
   0   3 -10  281.11   10.33
   0   3 -10  263.34   10.36
   0   3 -10  241.57    9.34
   0   3 -10  278.91   10.79
   0   3 -10  242.73    9.96
   0   3 -10  251.62    9.46
   0   3  -9   21.49    2.85
   0   3  -9   12.66    2.16
   0   3  -9   14.80    2.61
   0   3  -9   17.44    2.38
   0   3  -9   19.63    2.76
   0   3  -8   10.23    1.80
   0   3  -8   10.99    2.23
   0   3  -8   10.05    1.95
   0   3  -8    8.67    1.68
   0   3  -8   11.26    2.12
   0   3  -8   12.05    2.10
   0   3  -8   10.52    2.19
   0   3  -7    4.77    1.37
   0   3  -7    4.74    1.46
   0   3  -7    6.64    1.66
   0   3  -7    7.11    1.56
   0   3  -7    5.90    1.46
   0   3  -7    6.70    1.40
   0   3  -7    6.61    1.67
   0   3  -7    6.50    1.39
   0   3  -7    7.37    1.64
   0   3  -6  649.08   16.33
   0   3  -6  635.38   15.51
   0   3  -6  653.79   16.08
   0   3  -6  627.33   15.68
   0   3  -6  652.03   16.48
   0   3  -6  603.99   15.70
   0   3  -6  580.05   15.10
   0   3  -5    6.10    1.08
   0   3  -5    3.51    0.87
   0   3  -5    3.00    0.96
   0   3  -5    3.98    1.07
   0   3  -5    2.82    0.99
   0   3  -5    3.39    1.02
   0   3  -5    4.18    1.08
   0   3  -5    3.87    1.15
   0   3  -5    4.19    1.02
   0   3  -5    4.30    0.94
   0   3  -5    3.06    1.19
   0   3  -5    3.49    0.95
   0   3  -5    5.61    1.20
   0   3  -4 2219.54   43.48
   0   3  -4 2211.37   43.43
   0   3  -4 1991.56   42.89
   0   3  -4 2152.21   43.79
   0   3  -4 2171.07   43.58
   0   3  -4 2139.01   43.70
   0   3  -4 2126.23   43.39
   0   3  -4 2205.01   44.11
   0   3  -4 2125.47   44.10
   0   3  -4 2181.84   43.73
   0   3  -4 2041.83   43.56
   0   3  -4 2239.71   43.75
   0   3  -3  292.03    6.38
   0   3  -3  317.58    7.83
   0   3  -3  283.46    7.05
   0   3  -3  320.57    7.74
   0   3  -3  316.10    7.67
   0   3  -3  306.46    7.65
   0   3  -3  293.00    6.64
   0   3  -3  298.23    7.84
   0   3  -3  315.11    7.95
   0   3  -3  298.31    7.51
   0   3  -2   46.49    1.64
   0   3  -2   49.61    1.84
   0   3  -2   49.69    2.16
   0   3  -2   54.49    1.90
   0   3  -2   49.89    2.08
   0   3  -2   49.57    1.93
   0   3  -2   53.99    2.37
   0   3  -2   52.98    2.29
   0   3  -1   96.39    2.76
   0   3  -1   92.49    2.82
   0   3  -1   94.03    2.76
   0   3  -1   95.72    2.98
   0   3  -1   89.74    2.43
   0   3   0 2333.66   45.90
   0   3   0 2461.89   46.94
   0   3   1 2028.68   41.04
   0   3   2  428.45   10.58
   0   3   4 2389.92   48.84
   0   3   5   19.76    1.86
   0   3   7 3126.94   64.27
   0   4 -12   73.08    4.54
   0   4 -12   68.70    4.24
   0   4 -12   74.35    4.04
   0   4 -11   14.15    2.08
   0   4 -11   18.37    2.35
   0   4 -11   15.50    2.64
   0   4 -10    9.55    2.32
   0   4 -10    8.85    2.01
   0   4 -10    8.89    1.81
   0   4 -10    9.13    2.12
   0   4 -10    8.09    1.83
   0   4  -9  359.22   12.51
   0   4  -9  383.10   13.16
   0   4  -9  370.05   12.83
   0   4  -9  330.21   11.75
   0   4  -9  400.13   12.41
   0   4  -9  340.21   11.78
   0   4  -8 2428.91   54.77
   0   4  -8 2623.58   55.76
   0   4  -8 2607.19   55.31
   0   4  -8 2383.75   53.94
   0   4  -8 2758.61   54.71
   0   4  -8 2481.59   54.20
   0   4  -7  521.40   14.84
   0   4  -7  493.19   13.99
   0   4  -7  513.31   14.12
   0   4  -7  557.28   14.52
   0   4  -7  490.12   13.90
   0   4  -7  485.99   14.14
   0   4  -7  509.56   14.34
   0   4  -7  497.61   14.43
   0   4  -7  525.50   15.20
   0   4  -6   76.43    4.41
   0   4  -6   81.23    4.21
   0   4  -6   77.47    4.11
   0   4  -6   72.36    3.87
   0   4  -6   74.39    4.22
   0   4  -6   83.10    4.16
   0   4  -6   73.98    4.15
   0   4  -6   67.11    3.94
   0   4  -5  300.10    8.59
   0   4  -5  312.93    8.91
   0   4  -5  279.36    7.89
   0   4  -5  291.70    8.34
   0   4  -5  287.34    8.79
   0   4  -5  307.55    8.81
   0   4  -5  307.77    9.13
   0   4  -5  268.07    8.41
   0   4  -4  110.81    3.90
   0   4  -4  134.43    5.07
   0   4  -4  131.08    4.62
   0   4  -4  128.66    4.35
   0   4  -4  129.37    4.78
   0   4  -4  130.56    4.79
   0   4  -4  125.45    4.87
   0   4  -4  151.07    5.38
   0   4  -4  139.11    4.85
   0   4  -3  243.87    6.70
   0   4  -3  247.73    6.16
   0   4  -3  258.17    7.26
   0   4  -3  223.55    6.30
   0   4  -3  251.42    6.24
   0   4  -3  238.61    5.67
   0   4  -3  259.16    7.05
   0   4  -3  249.02    7.14
   0   4  -3  213.45    5.70
   0   4  -3  260.31    7.00
   0   4  -2 1453.32   28.58
   0   4  -2 1412.06   28.67
   0   4  -2 1376.43   29.10
   0   4  -2 1378.51   28.87
   0   4  -2 1452.30   28.84
   0   4  -2 1371.09   28.15
   0   4  -1    0.55    0.37
   0   4  -1    0.83    0.55
   0   4  -1    0.81    0.49
   0   4  -1    0.54    0.38
   0   4  -1    0.82    0.75
   0   4  -1    0.79    0.56
   0   4   0  335.17    7.65
   0   4   0  334.50    7.27
   0   4   0  334.50    8.50
   0   4   2  390.55   10.48
   0   4   3  422.19   11.47
   0   4   4  876.34   20.63
   0   4   5    6.87    1.48
   0   4   6  170.26    6.79
   0   4   7  389.66   11.88
   0   4   7  380.16   11.82
   0   5 -12  185.65    7.18
   0   5 -12  153.00    6.53
   0   5 -11  346.36   11.51
   0   5 -11  391.29   12.66
   0   5 -10   28.54    2.85
   0   5 -10   26.44    3.08
   0   5 -10   27.62    3.18
   0   5  -9  618.41   18.67
   0   5  -9  715.67   18.64
   0   5  -9  692.22   19.43
   0   5  -9  649.40   17.77
   0   5  -9  696.77   19.62
   0   5  -9  586.03   17.84
   0   5  -8 1820.16   43.54
   0   5  -8 2226.58   43.90
   0   5  -8 1978.47   44.42
   0   5  -8 1923.73   42.60
   0   5  -8 2093.17   44.87
   0   5  -8 1729.79   42.73
   0   5  -7  136.54    6.51
   0   5  -7  160.39    6.79
   0   5  -7  164.34    6.84
   0   5  -7  142.88    6.87
   0   5  -7  138.47    6.03
   0   5  -7  147.40    6.68
   0   5  -7  145.46    6.40
   0   5  -7  153.73    7.23
   0   5  -6    3.43    1.29
   0   5  -6    3.62    1.24
   0   5  -6    2.80    1.18
   0   5  -6    4.81    1.31
   0   5  -6    2.89    1.19
   0   5  -6    2.95    1.31
   0   5  -6    4.07    1.22
   0   5  -5 1030.09   23.59
   0   5  -5 1009.71   23.04
   0   5  -5  959.65   21.94
   0   5  -5 1007.35   22.98
   0   5  -5  998.20   23.62
   0   5  -4    4.58    0.82
   0   5  -4    5.16    1.24
   0   5  -4    4.60    1.13
   0   5  -4    4.67    1.14
   0   5  -3  322.67    8.29
   0   5  -3  313.59    9.06
   0   5  -3  316.64    8.62
   0   5  -3  333.64    8.60
   0   5  -3  311.00    7.67
   0   5  -2  277.48    7.18
   0   5  -2  273.79    7.20
   0   5  -1  243.15    6.56
   0   5  -1  227.68    6.13
   0   5   0   12.14    1.59
   0   5   0    9.49    1.30
   0   5   1  341.76    9.78
   0   5   1  330.15    9.35
   0   5   2    2.26    1.10
   0   5   2    1.49    0.90
   0   5   3  516.52   13.65
   0   5   3  469.91   13.11
   0   5   4    4.68    1.32
   0   5   4    3.12    1.11
   0   5   5  662.00   17.86
   0   5   5  708.74   18.10
   0   5   6  415.21   12.75
   0   5   7  210.66    8.38
   0   5   7  206.55    8.25
   0   5   8   17.69    2.28
   0   6 -12   25.16    2.34
   0   6 -11   15.25    2.05
   0   6 -11   15.71    2.42
   0   6 -11   14.80    2.24
   0   6 -10   78.81    4.93
   0   6 -10   92.13    5.80
   0   6  -9   61.47    4.66
   0   6  -9   64.55    4.50
   0   6  -9   62.31    4.51
   0   6  -9   61.79    4.85
   0   6  -8  131.79    6.92
   0   6  -8  155.21    7.67
   0   6  -8  140.18    6.67
   0   6  -8  133.21    6.76
   0   6  -8  158.81    7.03
   0   6  -7  135.91    6.36
   0   6  -7  109.32    5.93
   0   6  -7  127.50    6.04
   0   6  -7  120.91    6.50
   0   6  -7  122.22    6.09
   0   6  -7  118.86    5.90
   0   6  -7  119.20    6.18
   0   6  -6   34.54    3.12
   0   6  -6   31.25    2.82
   0   6  -6   25.80    2.72
   0   6  -6   25.10    2.79
   0   6  -6   23.46    2.47
   0   6  -6   30.69    2.79
   0   6  -6   32.19    3.09
   0   6  -5  377.06   11.02
   0   6  -5  362.68   10.94
   0   6  -5  339.51   10.59
   0   6  -5  345.73   10.72
   0   6  -5  337.55   10.68
   0   6  -5  361.02   10.51
   0   6  -4  272.30    8.81
   0   6  -4  295.83    8.63
   0   6  -3  126.62    5.26
   0   6  -2   26.95    2.12
   0   6  -2   25.49    2.19
   0   6  -2   28.75    2.05
   0   6  -1 1398.11   30.99
   0   6  -1 1417.81   30.38
   0   6   0  308.82    9.58
   0   6   0  302.46    9.06
   0   6   1  370.49   11.05
   0   6   1  346.78   10.35
   0   6   2  111.53    5.49
   0   6   2  104.91    5.11
   0   6   3   49.95    3.66
   0   6   3   47.01    3.46
   0   6   4   32.11    3.10
   0   6   4   26.42    2.78
   0   6   5    3.89    1.35
   0   6   6  360.57   11.99
   0   6   7  802.22   21.13
   0   6   8    3.16    1.20
   0   7 -12  127.59    4.84
   0   7 -11   16.34    2.02
   0   7 -11   17.54    2.16
   0   7 -11   20.07    2.31
   0   7 -10    5.84    1.63
   0   7 -10    1.10    1.02
   0   7 -10    3.67    1.49
   0   7  -9   16.38    2.35
   0   7  -9   17.66    2.66
   0   7  -8    3.93    1.49
   0   7  -8    1.14    1.43
   0   7  -8    1.30    1.40
   0   7  -8    4.03    1.36
   0   7  -8    4.17    1.66
   0   7  -7  117.74    6.33
   0   7  -7  130.04    6.29
   0   7  -7  110.66    6.19
   0   7  -7  116.30    6.18
   0   7  -7  115.01    5.72
   0   7  -7  114.45    6.00
   0   7  -6   17.79    2.28
   0   7  -6   21.04    2.56
   0   7  -6   26.59    2.84
   0   7  -6   23.10    2.64
   0   7  -6   20.27    2.66
   0   7  -5  174.56    7.28
   0   7  -5  181.37    7.34
   0   7  -5  170.93    7.30
   0   7  -4  728.21   18.44
   0   7  -3  428.74   12.21
   0   7  -2  862.62   20.21
   0   7  -2  868.02   20.79
   0   7  -1 3403.57   68.82
   0   7  -1 3353.92   69.51
   0   7   0 2280.36   49.13
   0   7   0 2399.40   50.20
   0   7   1  594.12   16.00
   0   7   1  597.57   16.53
   0   7   2  770.41   19.73
   0   7   2  756.77   20.19
   0   7   3  785.46   20.52
   0   7   3  788.56   20.92
   0   7   4  371.61   12.23
   0   7   5   10.11    2.02
   0   7   6    6.87    1.70
   0   7   6    8.92    1.98
   0   7   7   20.23    2.53
   0   7   8   20.33    2.29
   0   7   8   20.83    2.34
   0   8 -11   24.78    2.15
   0   8 -11   26.31    2.20
   0   8 -10   -0.55    0.97
   0   8 -10    2.65    1.12
   0   8  -9  139.64    6.75
   0   8  -9  150.40    6.49
   0   8  -9  149.70    6.75
   0   8  -9  151.55    6.92
   0   8  -8   66.87    4.41
   0   8  -8   58.23    4.33
   0   8  -7   44.12    3.90
   0   8  -7   48.77    3.88
   0   8  -7   44.22    3.78
   0   8  -7   41.47    3.60
   0   8  -7   45.97    3.73
   0   8  -6   94.68    5.38
   0   8  -6   86.56    5.17
   0   8  -6   96.27    5.74
   0   8  -5  326.76   10.65
   0   8  -5  294.14   10.50
   0   8  -5  294.30   10.16
   0   8  -5  289.19   10.51
   0   8  -4  602.96   16.38
   0   8  -3  511.04   14.41
   0   8  -2  551.94   15.31
   0   8  -2  561.78   14.86
   0   8  -1 2871.80   60.48
   0   8  -1 2856.88   59.55
   0   8   0 1421.05   32.99
   0   8   0 1401.65   32.17
   0   8   1  166.28    7.72
   0   8   1  187.19    7.63
   0   8   2 2202.33   49.01
   0   8   2 2216.70   48.49
   0   8   3  501.79   15.16
   0   8   5  106.78    6.01
   0   8   6   33.17    3.23
   0   8   7    3.59    1.32
   0   8   7    4.02    1.34
   0   8   8   24.00    2.25
   0   8   8   25.58    2.23
   0   8   9   -0.06    0.58
   0   9 -10    6.09    1.27
   0   9  -9  192.59    7.69
   0   9  -9  224.21    7.45
   0   9  -8  143.04    6.43
   0   9  -8  137.22    6.61
   0   9  -7    7.65    1.82
   0   9  -6    3.43    1.28
   0   9  -6    2.40    1.34
   0   9  -6    2.17    1.17
   0   9  -6    3.21    1.26
   0   9  -5   46.75    3.89
   0   9  -5   49.58    3.81
   0   9  -5   48.98    3.95
   0   9  -4  264.95    9.43
   0   9  -3   18.25    2.30
   0   9  -2  240.67    8.71
   0   9  -1  291.66   10.07
   0   9   0   76.81    4.65
   0   9   1   13.84    2.15
   0   9   3  133.58    6.70
   0   9   4    3.52    1.40
   0   9   5    1.96    1.13
   0   9   5    2.08    1.34
   0   9   6  115.83    5.53
   0   9   6  104.06    5.51
   0   9   7   62.91    3.62
   0   9   7   59.31    3.62
   0   9   8    0.21    0.58
   0  10  -9    6.68    1.32
   0  10  -8  289.37    9.71
   0  10  -8  300.80    9.42
   0  10  -7   26.66    2.85
   0  10  -7   23.49    2.57
   0  10  -6  121.06    6.20
   0  10  -6  116.87    5.90
   0  10  -6  126.39    6.17
   0  10  -5  106.28    5.78
   0  10  -4    4.79    1.60
   0  10   0   27.80    2.99
   0  10   1    9.23    1.83
   0  10   2  135.16    6.45
   0  10   3  407.86   13.13
   0  10   3  419.50   12.89
   0  10   4  335.12   11.35
   0  10   4  359.95   11.32
   0  10   5  276.49    9.54
   0  10   5  290.14    9.44
   0  10   6  478.32   13.09
   0  10   6  508.74   13.28
   0  10   7  289.46    7.69
   0  10   7  250.11    7.41
   0  11  -8  125.39    4.92
   0  11  -7   31.48    2.58
   0  11  -7   32.62    2.50
   0  11  -6   53.87    3.60
   0  11  -6   50.46    3.45
   0  11  -6   60.15    3.77
   0  11  -5   87.98    4.84
   0  11  -5   99.64    5.05
   0  11  -5   97.83    5.06
   0  11  -4   20.46    2.41
   0  11  -4   19.48    2.49
   0  11  -4   22.01    2.52
   0  11  -3    3.73    1.42
   0  11   1    6.15    1.35
   0  11   1    5.16    1.38
   0  11   2  785.79   19.05
   0  11   2  739.80   19.27
   0  11   3  709.82   18.06
   0  11   4    2.37    0.92
   0  11   4    2.02    1.08
   0  11   5  486.49   12.08
   0  11   5  459.64   12.04
   0  12  -6  414.13   10.25
   0  12  -6  353.62    9.73
   0  12  -5  199.08    6.59
   0  12  -5  232.31    7.29
   0  12  -4    1.11    0.75
   0  12  -4    0.34    0.72
   0  12  -4    0.22    0.76
   0  12  -3   26.42    2.51
   0  12  -3   25.49    2.41
   0  12  -2    7.01    1.40
   0  12   3   57.34    2.84
   0  13  -3    5.82    0.97
   0  13  -2   28.03    1.97
   0  13  -1   19.13    1.64
   0  13   0    8.98    1.14
   1 -13  -1    0.06    0.54
   1 -13   0   67.86    3.18
   1 -13   1   18.02    1.69
   1 -13   2   18.56    1.63
   1 -12  -3  166.26    5.51
   1 -12  -2  133.91    5.24
   1 -12  -2  132.03    5.27
   1 -12  -1    0.34    0.88
   1 -12   0  212.13    7.53
   1 -12   0  212.89    7.69
   1 -12   1  176.91    6.81
   1 -12   1  178.60    6.84
   1 -12   2   46.45    3.17
   1 -12   2   37.98    2.94
   1 -12   3    2.98    0.99
   1 -12   3    2.95    1.02
   1 -12   3    2.30    1.00
   1 -12   4  183.05    6.30
   1 -11  -6    0.29    0.58
   1 -11  -3  872.19   21.04
   1 -11  -2  464.15   13.78
   1 -11  -2  473.05   13.50
   1 -11  -1    9.45    1.83
   1 -11  -1   11.35    2.03
   1 -11   0  484.76   14.47
   1 -11   0  480.92   14.35
   1 -11   1  734.47   19.67
   1 -11   1  747.30   19.70
   1 -11   2  262.03    9.59
   1 -11   2  277.28    9.79
   1 -11   3   57.50    4.01
   1 -11   3   61.78    4.10
   1 -11   4  312.67   10.05
   1 -11   4  311.46   10.03
   1 -10  -7    0.53    0.80
   1 -10  -4   62.79    3.93
   1 -10  -3  102.79    5.38
   1 -10  -2  539.74   15.62
   1 -10  -2  545.39   16.13
   1 -10  -1  111.51    6.08
   1 -10  -1  112.43    6.18
   1 -10   0 1000.79   25.54
   1 -10   1  683.53   19.04
   1 -10   2  109.06    5.99
   1 -10   3   54.65    4.13
   1  -9  -8   49.18    2.97
   1  -9  -4    9.25    1.86
   1  -9  -4    9.52    1.76
   1  -9  -3  104.51    5.90
   1  -9  -3  114.62    5.85
   1  -9  -2  219.45    8.97
   1  -9  -1  564.06   16.60
   1  -9   0  572.77   16.71
   1  -9   1   45.30    3.83
   1  -9   2    0.51    1.06
   1  -9   3  196.22    8.08
   1  -9   4 1241.15   29.32
   1  -8  -9   12.18    1.53
   1  -8  -8   16.26    2.18
   1  -8  -7   16.54    2.02
   1  -8  -5   38.29    3.34
   1  -8  -4  612.49   17.25
   1  -8  -3   37.53    3.44
   1  -8  -2  604.09   17.02
   1  -8  -1    4.02    1.59
   1  -8   0 1317.86   30.87
   1  -8   1 2041.86   44.79
   1  -8   2  462.84   13.65
   1  -8   3 1673.58   37.37
   1  -8   4 1983.56   43.19
   1  -7 -10  192.48    6.32
   1  -7  -9  145.39    5.78
   1  -7  -9  149.61    6.28
   1  -7  -8   80.45    4.52
   1  -7  -6  293.86   10.27
   1  -7  -5    0.60    0.97
   1  -7  -4   99.03    5.35
   1  -7  -4  106.80    5.19
   1  -7  -3  581.42   16.07
   1  -7  -2  263.50    9.22
   1  -7  -1    0.95    1.04
   1  -7   0   28.96    2.70
   1  -7   1  582.79   15.47
   1  -7   2  763.23   18.98
   1  -7   3   41.06    3.10
   1  -7   4  872.03   21.09
   1  -6 -11   71.98    3.17
   1  -6 -10  522.36   13.66
   1  -6 -10  512.84   13.86
   1  -6  -9  153.02    6.50
   1  -6  -9  140.94    6.54
   1  -6  -8  438.10   14.08
   1  -6  -7 2317.73   50.37
   1  -6  -5  218.22    7.97
   1  -6  -4 1186.72   27.41
   1  -6  -3 1804.90   39.10
   1  -6  -2  358.38   10.58
   1  -6  -1   21.56    2.15
   1  -6   4  311.99    9.22
   1  -5 -11   70.15    3.65
   1  -5 -11   69.57    3.64
   1  -5 -10  128.95    5.88
   1  -5 -10  122.15    5.84
   1  -5  -9   -0.17    1.08
   1  -5  -8   -0.17    1.02
   1  -5  -8    1.70    1.39
   1  -5  -7 1248.73   29.70
   1  -5  -5  840.94   20.09
   1  -5  -4   11.21    1.55
   1  -5  -2  212.38    6.88
   1  -5  -1  123.34    4.74
   1  -5   0    0.16    0.71
   1  -5   1    2.82    0.88
   1  -5   2   70.37    3.32
   1  -5   3   34.93    2.31
   1  -5   5   39.45    2.41
   1  -4 -11    2.31    1.08
   1  -4 -11    3.15    1.18
   1  -4 -10   73.57    4.67
   1  -4  -9   33.84    3.34
   1  -4  -9   31.95    3.27
   1  -4  -8  131.13    6.50
   1  -4  -8  131.06    6.74
   1  -4  -8  125.57    5.97
   1  -4  -7   85.36    5.00
   1  -4  -7   94.16    4.90
   1  -4  -6   29.21    2.78
   1  -4  -4  137.31    4.63
   1  -4  -4  128.76    4.85
   1  -4  -3  667.72   14.99
   1  -4  -3  703.32   16.00
   1  -4  -3  701.30   15.07
   1  -4  -2 1054.99   21.37
   1  -4  -2  938.49   19.80
   1  -4  -1 3286.09   65.15
   1  -4   0  856.91   18.66
   1  -4   3  558.49   12.74
   1  -4   4    9.53    1.07
   1  -3 -12   89.51    3.81
   1  -3 -12   86.67    4.07
   1  -3 -11    5.08    1.31
   1  -3 -11    5.30    1.44
   1  -3 -11    6.76    1.57
   1  -3 -10    8.44    1.76
   1  -3 -10   10.03    1.91
   1  -3  -9  125.28    6.08
   1  -3  -9  131.61    6.70
   1  -3  -9  128.78    6.61
   1  -3  -8   90.67    4.99
   1  -3  -8   83.41    4.91
   1  -3  -8   91.01    5.09
   1  -3  -8   87.84    5.28
   1  -3  -8   88.52    5.28
   1  -3  -7  105.23    5.21
   1  -3  -7  104.29    5.33
   1  -3  -7   95.81    5.01
   1  -3  -7   96.02    4.90
   1  -3  -6  220.92    7.50
   1  -3  -6  230.05    7.90
   1  -3  -6  206.07    7.31
   1  -3  -5  107.73    4.37
   1  -3  -5  114.04    4.47
   1  -3  -5   99.91    3.90
   1  -3  -5  108.02    4.49
   1  -3  -5  109.77    4.27
   1  -3  -5  107.46    4.13
   1  -3  -4 1249.53   27.32
   1  -3  -4 1336.34   27.70
   1  -3  -4 1314.32   27.72
   1  -3  -4 1348.23   27.30
   1  -3  -4 1367.25   27.97
   1  -3  -4 1288.33   27.55
   1  -3  -4 1348.58   27.56
   1  -3  -3  681.49   15.19
   1  -3  -3  694.14   14.93
   1  -3  -3  641.09   14.05
   1  -3  -3  705.53   14.95
   1  -3  -3  696.60   14.82
   1  -3  -3  708.45   14.51
   1  -3  -3  691.87   15.03
   1  -3  -3  693.21   14.92
   1  -3  -2  311.77    7.05
   1  -3  -2  323.72    7.89
   1  -3  -2  316.81    7.22
   1  -3  -2  317.30    6.88
   1  -3  -2  316.29    7.32
   1  -3  -1  639.56   13.14
   1  -3  -1  684.50   14.26
   1  -3   1 8797.74  169.27
   1  -3   2   61.40    2.34
   1  -3   3  285.12    6.98
   1  -3   4 1779.24   35.20
   1  -3   4 1724.98   35.12
   1  -3   5    6.62    0.86
   1  -2 -12  203.14    7.08
   1  -2 -12  211.19    7.39
   1  -2 -11  795.53   20.78
   1  -2 -11  851.69   21.17
   1  -2 -11  832.65   21.48
   1  -2 -10   40.51    3.64
   1  -2 -10   44.38    3.62
   1  -2 -10   45.37    3.93
   1  -2  -9  303.72   10.86
   1  -2  -9  309.50   11.11
   1  -2  -9  299.90   10.49
   1  -2  -8 1055.24   26.06
   1  -2  -8 1142.18   27.11
   1  -2  -8 1136.72   26.89
   1  -2  -8 1106.99   26.95
   1  -2  -8 1077.49   26.71
   1  -2  -7  117.60    5.35
   1  -2  -7  113.74    5.48
   1  -2  -7  120.62    5.71
   1  -2  -7  114.50    5.57
   1  -2  -7  126.42    5.83
   1  -2  -6    3.82    1.18
   1  -2  -6    2.31    1.02
   1  -2  -6    1.93    0.89
   1  -2  -6    1.74    0.90
   1  -2  -6   -0.36    1.12
   1  -2  -5  107.26    4.14
   1  -2  -5  113.55    4.66
   1  -2  -5  114.85    4.37
   1  -2  -5  115.36    4.54
   1  -2  -5  115.66    4.59
   1  -2  -5  121.50    4.69
   1  -2  -5  118.18    4.61
   1  -2  -5  116.27    4.44
   1  -2  -4 1466.36   28.72
   1  -2  -4 1404.36   28.35
   1  -2  -4 1312.81   27.39
   1  -2  -4 1314.03   27.68
   1  -2  -4 1282.71   27.81
   1  -2  -4 1389.05   28.04
   1  -2  -4 1386.84   28.29
   1  -2  -4 1420.39   28.46
   1  -2  -4 1297.78   26.91
   1  -2  -4 1355.86   28.09
   1  -2  -3  137.03    4.02
   1  -2  -3  148.71    4.31
   1  -2  -3  147.54    4.23
   1  -2  -3  142.71    4.24
   1  -2  -3  142.65    4.28
   1  -2  -3  153.47    4.42
   1  -2  -3  138.63    3.94
   1  -2  -3  146.23    4.16
   1  -2  -2   44.48    1.86
   1  -2  -2   48.38    1.77
   1  -2  -2   49.56    1.93
   1  -2  -2   41.45    1.58
   1  -2  -2   44.34    1.74
   1  -2  -1 3111.96   60.34
   1  -2  -1 3095.35   59.88
   1  -2   0 3509.42   68.08
   1  -2   1 3083.81   59.86
   1  -2   2    7.04    0.70
   1  -2   3    0.24    0.39
   1  -2   3    0.86    0.43
   1  -2   4  520.16   11.44
   1  -2   4  519.78   11.29
   1  -2   5  146.92    4.33
   1  -1 -13    0.64    0.71
   1  -1 -13    1.14    0.73
   1  -1 -12  285.67    9.44
   1  -1 -12  282.27    9.28
   1  -1 -11  697.80   18.36
   1  -1 -10   94.55    5.48
   1  -1 -10   98.93    5.59
   1  -1 -10   92.95    5.67
   1  -1  -9  594.78   16.81
   1  -1  -9  587.31   17.10
   1  -1  -9  573.44   16.44
   1  -1  -9  563.77   16.17
   1  -1  -8  424.30   12.85
   1  -1  -8  435.35   13.17
   1  -1  -8  461.50   13.72
   1  -1  -8  423.88   13.28
   1  -1  -8  425.85   12.93
   1  -1  -8  436.77   13.37
   1  -1  -8  462.11   13.89
   1  -1  -7  154.83    6.48
   1  -1  -7  159.19    6.57
   1  -1  -7  156.58    6.58
   1  -1  -7  154.38    6.49
   1  -1  -7  159.27    6.39
   1  -1  -7  154.58    6.24
   1  -1  -7  159.03    6.33
   1  -1  -7  157.13    6.49
   1  -1  -7  162.80    6.77
   1  -1  -6  200.03    6.96
   1  -1  -6  206.98    7.08
   1  -1  -6  218.54    7.23
   1  -1  -5  175.27    5.96
   1  -1  -5  173.06    5.76
   1  -1  -5  180.81    5.89
   1  -1  -5  185.57    6.04
   1  -1  -5  166.14    5.68
   1  -1  -5  168.93    5.55
   1  -1  -5  182.61    6.06
   1  -1  -5  187.65    6.14
   1  -1  -5  186.70    6.13
   1  -1  -5  180.44    5.90
   1  -1  -5  188.43    5.88
   1  -1  -4 1383.89   27.82
   1  -1  -4 1319.21   27.68
   1  -1  -4 1418.96   27.94
   1  -1  -4 1408.18   27.93
   1  -1  -4 1397.17   28.14
   1  -1  -4 1448.27   28.21
   1  -1  -4 1404.29   28.07
   1  -1  -4 1255.10   25.92
   1  -1  -4 1420.06   28.07
   1  -1  -4 1413.11   28.05
   1  -1  -4 1356.80   27.60
   1  -1  -4 1303.35   25.93
   1  -1  -4 1400.58   28.04
   1  -1  -3   41.01    1.90
   1  -1  -3   39.27    1.87
   1  -1  -3   37.75    1.73
   1  -1  -3   43.18    1.98
   1  -1  -3   44.36    2.08
   1  -1  -3   39.48    1.45
   1  -1  -3   40.94    1.99
   1  -1  -3   44.18    2.04
   1  -1  -3   40.33    1.95
   1  -1  -3   42.35    1.85
   1  -1  -3   43.39    2.02
   1  -1  -3   43.95    2.14
   1  -1  -2  241.97    5.60
   1  -1  -2  245.57    5.43
   1  -1  -2  241.98    5.76
   1  -1  -2  232.30    5.49
   1  -1  -2  249.63    5.85
   1  -1  -2  243.72    5.74
   1  -1  -2  257.41    5.97
   1  -1  -2  258.56    5.90
   1  -1  -2  264.93    6.14
   1  -1  -1  367.68    7.53
   1  -1   0 1907.65   37.05
   1  -1   1  954.35   18.94
   1  -1   2 1971.86   37.92
   1  -1   2 1912.88   37.94
   1  -1   5 1308.62   26.81
   1   0 -13   53.58    3.04
   1   0 -13   47.50    2.92
   1   0 -12   71.97    4.35
   1   0 -12   76.56    4.51
   1   0 -11    4.27    1.43
   1   0 -11    3.69    1.43
   1   0 -10    9.14    1.96
   1   0 -10   10.01    1.98
   1   0 -10    6.10    1.60
   1   0 -10    8.02    1.93
   1   0 -10    5.39    1.68
   1   0  -9   23.69    2.97
   1   0  -9   25.36    2.94
   1   0  -9   22.50    2.82
   1   0  -9   26.45    2.90
   1   0  -9   21.72    2.68
   1   0  -8   14.90    2.15
   1   0  -8   11.37    1.91
   1   0  -8   11.40    2.09
   1   0  -8   13.80    2.31
   1   0  -8   12.86    2.14
   1   0  -8   11.03    1.90
   1   0  -7 1209.62   27.26
   1   0  -7 1115.06   26.69
   1   0  -7 1172.55   27.51
   1   0  -7 1174.89   27.11
   1   0  -7 1185.82   27.41
   1   0  -7 1213.38   27.22
   1   0  -7 1186.45   27.14
   1   0  -7 1154.00   26.75
   1   0  -7 1195.81   26.73
   1   0  -7 1117.37   26.93
   1   0  -6  788.41   18.98
   1   0  -6  826.32   19.22
   1   0  -6  773.78   18.46
   1   0  -6  830.62   19.54
   1   0  -6  791.48   18.82
   1   0  -6  841.35   19.37
   1   0  -5   27.80    2.13
   1   0  -5   28.00    2.19
   1   0  -5   30.60    2.06
   1   0  -5   28.36    1.99
   1   0  -5   25.32    2.01
   1   0  -5   26.24    2.04
   1   0  -5   27.32    2.12
   1   0  -5   25.67    2.03
   1   0  -5   24.86    2.01
   1   0  -5   27.37    1.89
   1   0  -5   28.02    2.15
   1   0  -5   24.46    1.93
   1   0  -5   28.46    2.11
   1   0  -4  307.29    8.04
   1   0  -4  286.88    7.45
   1   0  -4  318.57    8.18
   1   0  -4  320.87    8.16
   1   0  -4  320.82    7.89
   1   0  -4  288.96    7.75
   1   0  -4  316.23    8.06
   1   0  -4  276.85    7.72
   1   0  -4  296.63    7.82
   1   0  -4  279.16    7.77
   1   0  -4  286.25    7.87
   1   0  -4  310.92    8.03
   1   0  -4  312.86    7.82
   1   0  -4  304.46    7.79
   1   0  -3  120.34    3.82
   1   0  -3  125.92    3.68
   1   0  -3  109.11    3.54
   1   0  -3  113.12    3.66
   1   0  -3  109.72    3.51
   1   0  -3  118.91    3.75
   1   0  -3  109.87    3.35
   1   0  -3  113.87    3.58
   1   0  -3  110.56    3.55
   1   0  -3  110.81    3.64
   1   0  -3  104.90    3.55
   1   0  -3  116.05    3.55
   1   0  -3  117.37    3.70
   1   0  -2    1.79    0.54
   1   0  -2    2.24    0.56
   1   0  -2    4.12    0.60
   1   0  -2    2.04    0.54
   1   0  -2    1.42    0.45
   1   0  -2    1.85    0.54
   1   0  -2    2.74    0.58
   1   0  -2    4.12    0.56
   1   0  -2    3.23    0.61
   1   0  -2    3.04    0.59
   1   0  -2    1.37    0.47
   1   0  -2    2.33    0.56
   1   0  -2    1.41    0.47
   1   0  -1 1612.97   31.47
   1   0  -1 1602.76   32.05
   1   0  -1 1719.91   32.00
   1   0  -1 1652.17   31.85
   1   0  -1 1646.32   31.97
   1   0  -1 1598.63   31.91
   1   0  -1 1623.00   31.92
   1   0  -1 1615.64   31.51
   1   0  -1 1668.52   31.97
   1   0  -1 1692.85   31.87
   1   0  -1 1616.46   31.80
   1   0   0 5355.58  102.22
   1   0   1  648.92   13.06
   1   0   2 2959.41   57.37
   1   0   3 9597.68  184.14
   1   0   4  176.75    4.80
   1   0   5 1548.33   31.43
   1   1 -13    8.55    1.38
   1   1 -13    8.16    1.36
   1   1 -12   75.05    4.57
   1   1 -12   73.45    4.48
   1   1 -11  573.40   16.69
   1   1 -11  600.63   16.88
   1   1 -10  135.27    6.99
   1   1 -10  116.38    6.58
   1   1 -10  126.04    6.81
   1   1 -10  115.18    6.36
   1   1 -10  133.61    6.58
   1   1 -10  136.21    7.05
   1   1  -9   89.50    5.66
   1   1  -9   91.33    5.60
   1   1  -9   85.41    5.02
   1   1  -9   96.66    5.40
   1   1  -9   90.01    5.38
   1   1  -8 2917.74   59.97
   1   1  -8 2875.70   60.51
   1   1  -8 2758.91   59.76
   1   1  -8 2996.89   61.17
   1   1  -8 2755.24   60.06
   1   1  -8 2827.05   60.18
   1   1  -8 2890.32   59.60
   1   1  -8 2767.84   60.21
   1   1  -8 2798.74   59.92
   1   1  -7 3247.47   67.26
   1   1  -7 3164.85   66.06
   1   1  -7 3238.94   66.80
   1   1  -7 3284.64   66.65
   1   1  -7 3269.86   67.01
   1   1  -7 3216.36   66.66
   1   1  -7 3168.03   66.54
   1   1  -7 3359.88   67.75
   1   1  -7 3164.51   66.79
   1   1  -7 3310.18   67.10
   1   1  -7 3320.85   66.50
   1   1  -6  112.94    4.75
   1   1  -6  106.78    4.45
   1   1  -6  106.11    4.73
   1   1  -6  108.63    4.84
   1   1  -6  107.21    4.93
   1   1  -6  104.58    4.70
   1   1  -5  397.02   10.82
   1   1  -5  383.91   10.22
   1   1  -5  414.52   10.49
   1   1  -5  399.14   10.85
   1   1  -5  437.22   11.13
   1   1  -5  410.66   10.61
   1   1  -5  423.91   10.62
   1   1  -5  387.74   10.62
   1   1  -5  395.78   10.68
   1   1  -5  404.11   10.49
   1   1  -5  404.86   10.56
   1   1  -5  438.77   10.88
   1   1  -5  408.00   10.69
   1   1  -4   44.51    2.57
   1   1  -4   49.43    2.37
   1   1  -4   45.45    2.61
   1   1  -4   47.42    2.32
   1   1  -4   41.22    2.32
   1   1  -4   45.90    2.42
   1   1  -4   40.15    2.29
   1   1  -4   50.66    2.42
   1   1  -4   43.76    2.45
   1   1  -4   44.88    2.47
   1   1  -4   46.38    2.35
   1   1  -4   45.40    2.44
   1   1  -4   49.01    2.47
   1   1  -3  236.74    6.03
   1   1  -3  228.64    6.21
   1   1  -3  220.96    6.00
   1   1  -3  223.28    5.99
   1   1  -3  232.54    5.95
   1   1  -3  236.95    6.06
   1   1  -3  238.56    6.03
   1   1  -3  226.48    6.20
   1   1  -3  228.90    6.02
   1   1  -3  214.39    5.80
   1   1  -3  214.38    5.87
   1   1  -3  237.27    6.07
   1   1  -3  212.84    6.03
   1   1  -2 5015.30   97.97
   1   1  -2 5087.67   97.82
   1   1  -2 5071.28   97.69
   1   1  -2 5226.73   97.77
   1   1  -2 5087.24   97.68
   1   1  -2 5058.72   97.73
   1   1  -2 5258.87   97.74
   1   1  -2 5022.66   97.88
   1   1  -2 5017.63   97.77
   1   1  -2 5108.12   97.67
   1   1  -2 4736.93   97.70
   1   1  -1  144.25    3.50
   1   1  -1  138.46    3.50
   1   1  -1  143.12    3.32
   1   1  -1  134.81    3.02
   1   1  -1  126.48    3.53
   1   1  -1  145.22    3.33
   1   1  -1  139.76    3.51
   1   1  -1  128.40    3.34
   1   1  -1  140.29    3.57
   1   1  -1  147.01    3.48
   1   1   0  720.79   14.12
   1   1   2  911.06   17.78
   1   1   4   14.80    1.31
   1   1   5  422.17   10.46
   1   1   6 1526.71   32.05
   1   2 -13   63.49    3.36
   1   2 -12  233.92    8.49
   1   2 -12  239.33    8.73
   1   2 -12  212.62    8.44
   1   2 -11  118.31    6.56
   1   2 -10  225.38    9.41
   1   2 -10  251.59    9.47
   1   2 -10  236.08    9.62
   1   2 -10  250.46   10.26
   1   2 -10  237.67    9.82
   1   2 -10  237.66    9.75
   1   2  -9  121.32    6.33
   1   2  -9  143.55    6.65
   1   2  -9  147.45    7.28
   1   2  -9  124.33    6.33
   1   2  -9  131.19    6.73
   1   2  -9  141.32    6.96
   1   2  -9  114.63    6.43
   1   2  -8 2605.37   55.23
   1   2  -8 2664.55   55.94
   1   2  -8 2694.59   55.89
   1   2  -8 2442.82   55.32
   1   2  -8 2476.17   55.17
   1   2  -8 2573.43   54.96
   1   2  -8 2727.08   56.35
   1   2  -8 2589.24   55.02
   1   2  -8 2558.17   55.22
   1   2  -8 2649.59   54.96
   1   2  -7 1745.02   38.26
   1   2  -7 1734.10   38.55
   1   2  -7 1798.17   39.18
   1   2  -7 1701.73   38.33
   1   2  -7 1701.98   38.01
   1   2  -7 1761.06   39.07
   1   2  -7 1786.18   38.33
   1   2  -7 1739.65   38.63
   1   2  -7 1805.15   38.59
   1   2  -7 1796.64   37.99
   1   2  -6    6.28    1.28
   1   2  -6    5.74    1.29
   1   2  -6    8.17    1.33
   1   2  -6    7.04    1.48
   1   2  -6    8.99    1.49
   1   2  -6    5.20    1.22
   1   2  -6   10.18    1.49
   1   2  -5  560.68   14.29
   1   2  -5  576.20   14.08
   1   2  -5  586.89   13.93
   1   2  -5  577.19   14.04
   1   2  -5  578.69   14.03
   1   2  -5  585.34   13.79
   1   2  -5  559.09   13.77
   1   2  -5  560.54   13.66
   1   2  -5  528.56   13.59
   1   2  -5  571.36   13.85
   1   2  -5  580.09   14.37
   1   2  -4 1834.09   38.12
   1   2  -4 1877.90   37.62
   1   2  -4 1766.90   37.55
   1   2  -4 1844.10   37.89
   1   2  -4 1856.53   37.72
   1   2  -4 1810.32   37.76
   1   2  -4 1847.12   37.73
   1   2  -4 1886.43   37.76
   1   2  -4 1844.95   37.60
   1   2  -4 1793.91   37.52
   1   2  -4 1931.63   38.22
   1   2  -3  427.52    9.88
   1   2  -3  435.08    9.88
   1   2  -3  432.63    9.96
   1   2  -3  421.00    9.72
   1   2  -3  415.46    9.79
   1   2  -3  420.43    9.89
   1   2  -3  399.45    9.95
   1   2  -3  430.48    9.90
   1   2  -3  407.41   10.01
   1   2  -3  429.63    9.89
   1   2  -3  425.27   10.17
   1   2  -3  396.50    9.88
   1   2  -3  404.69    9.84
   1   2  -2  197.06    4.30
   1   2  -2  213.49    5.45
   1   2  -2  192.97    4.39
   1   2  -2  219.52    5.52
   1   2  -2  200.19    4.36
   1   2  -2  216.48    5.44
   1   2  -2  214.01    5.29
   1   2  -2  211.30    5.54
   1   2  -2  220.99    5.32
   1   2  -2  212.84    5.50
   1   2  -2  199.86    5.15
   1   2  -2  226.58    5.36
   1   2  -1    5.42    0.73
   1   2  -1    4.49    0.53
   1   2  -1    4.15    0.65
   1   2   0 5209.45  100.70
   1   2   1  552.26   12.13
   1   2   2    0.80    0.64
   1   2   5  190.43    6.29
   1   3 -12  277.74    9.31
   1   3 -12  279.50    9.81
   1   3 -12  264.03    9.57
   1   3 -11   15.27    2.58
   1   3 -10   12.54    2.15
   1   3 -10   12.74    2.13
   1   3 -10   15.46    2.47
   1   3 -10   16.66    2.71
   1   3 -10   12.32    2.29
   1   3 -10    9.50    2.25
   1   3  -9  429.73   14.30
   1   3  -9  487.04   15.26
   1   3  -9  437.05   13.84
   1   3  -9  481.12   14.53
   1   3  -9  456.41   14.09
   1   3  -9  453.36   13.93
   1   3  -9  451.51   14.53
   1   3  -8    8.09    2.03
   1   3  -8    6.78    1.63
   1   3  -8    6.83    1.60
   1   3  -8    7.29    1.74
   1   3  -8    8.51    2.00
   1   3  -8    6.64    1.67
   1   3  -8    6.44    1.62
   1   3  -8    7.95    1.85
   1   3  -8    6.15    1.72
   1   3  -8    9.25    1.83
   1   3  -7   40.39    3.12
   1   3  -7   46.86    3.46
   1   3  -7   47.49    3.51
   1   3  -7   43.82    3.30
   1   3  -7   44.68    3.43
   1   3  -7   42.48    3.39
   1   3  -7   39.77    3.13
   1   3  -7   40.04    3.10
   1   3  -7   46.79    3.42
   1   3  -7   44.91    3.26
   1   3  -7   41.05    3.45
   1   3  -6  722.60   17.95
   1   3  -6  681.96   16.94
   1   3  -6  703.36   17.13
   1   3  -6  698.30   16.83
   1   3  -6  682.42   17.11
   1   3  -6  650.36   17.04
   1   3  -5    1.27    0.85
   1   3  -5    0.48    0.67
   1   3  -5    1.67    0.79
   1   3  -5    0.20    0.70
   1   3  -5   -0.37    1.03
   1   3  -5    1.45    0.75
   1   3  -5    0.09    0.66
   1   3  -4  877.70   19.20
   1   3  -4  815.87   18.56
   1   3  -4  862.64   18.91
   1   3  -4  794.50   18.82
   1   3  -4  867.05   19.33
   1   3  -4  871.65   19.07
   1   3  -4  871.90   19.14
   1   3  -4  877.79   19.00
   1   3  -4  854.28   19.01
   1   3  -4  831.28   19.33
   1   3  -4  871.28   19.04
   1   3  -4  851.54   18.88
   1   3  -4  835.53   18.95
   1   3  -3 1370.88   27.35
   1   3  -3 1309.99   27.06
   1   3  -3 1351.08   27.95
   1   3  -3 1296.14   27.78
   1   3  -3 1361.78   27.47
   1   3  -3 1294.65   27.53
   1   3  -3 1371.55   27.59
   1   3  -3 1345.10   27.85
   1   3  -3 1368.83   27.75
   1   3  -2    8.09    1.00
   1   3  -2    8.68    1.02
   1   3  -2    9.31    0.74
   1   3  -1  115.76    3.56
   1   3  -1  118.29    3.65
   1   3  -1  118.18    3.51
   1   3   0   10.09    1.15
   1   3   1    0.36    0.70
   1   3   3  118.38    4.51
   1   3   6 1261.32   28.46
   1   3   7 2249.91   47.78
   1   4 -12    0.74    1.27
   1   4 -12    1.11    1.17
   1   4 -11   54.86    3.98
   1   4 -11   59.39    4.47
   1   4 -11   70.04    4.45
   1   4 -11   77.10    5.25
   1   4 -10    2.77    1.52
   1   4 -10    2.45    1.46
   1   4 -10    1.23    1.24
   1   4 -10    1.55    1.21
   1   4 -10    1.96    1.50
   1   4  -9    4.23    1.73
   1   4  -9   -0.42    1.42
   1   4  -9    0.82    1.37
   1   4  -9    5.78    1.65
   1   4  -9    2.01    1.59
   1   4  -9    0.52    1.15
   1   4  -8  161.76    7.07
   1   4  -8  145.61    6.89
   1   4  -8  160.73    7.71
   1   4  -8  162.75    7.02
   1   4  -8  145.72    6.90
   1   4  -8  168.15    7.39
   1   4  -8  150.54    7.23
   1   4  -8  159.35    7.53
   1   4  -7    3.42    1.47
   1   4  -7    1.94    1.16
   1   4  -7    1.08    0.92
   1   4  -7    1.87    1.09
   1   4  -7    2.58    1.27
   1   4  -7    0.69    0.94
   1   4  -7    0.28    0.92
   1   4  -7    2.18    1.38
   1   4  -7    1.28    0.97
   1   4  -7    2.08    1.20
   1   4  -7    5.86    1.51
   1   4  -6   25.32    2.43
   1   4  -6   22.18    2.46
   1   4  -6   25.25    2.46
   1   4  -6   23.18    2.39
   1   4  -6   24.74    2.46
   1   4  -6   26.31    2.48
   1   4  -6   21.65    2.34
   1   4  -6   23.81    2.57
   1   4  -6   23.82    2.38
   1   4  -6   25.03    2.37
   1   4  -5  851.17   19.62
   1   4  -5  812.09   19.19
   1   4  -5  836.85   19.78
   1   4  -5  821.01   18.82
   1   4  -5  812.63   19.43
   1   4  -5  823.78   19.59
   1   4  -4  341.76    9.81
   1   4  -4  335.63    9.09
   1   4  -4  352.51    9.36
   1   4  -4  338.83    9.59
   1   4  -4  317.27    8.83
   1   4  -4  353.10    9.46
   1   4  -4  314.98    8.53
   1   4  -4  351.53    9.39
   1   4  -4  354.52    9.47
   1   4  -4  353.67    9.60
   1   4  -3  611.95   13.97
   1   4  -3  656.65   14.03
   1   4  -3  636.89   14.29
   1   4  -3  641.51   14.46
   1   4  -3  627.86   14.57
   1   4  -2  636.09   13.86
   1   4  -2  631.71   14.42
   1   4  -2  669.10   14.29
   1   4  -2  652.01   14.48
   1   4  -2  601.44   13.52
   1   4  -2  673.85   14.64
   1   4  -2  663.70   13.95
   1   4  -1 1171.20   23.84
   1   4  -1 1179.25   24.88
   1   4  -1 1240.18   25.30
   1   4  -1 1227.23   24.72
   1   4   0  245.32    6.20
   1   4   1 1055.95   23.17
   1   4   2  434.86   11.42
   1   4   3   11.36    1.59
   1   4   6   39.49    3.23
   1   4   7  888.21   22.23
   1   4   8    1.87    1.08
   1   5 -12   71.88    4.13
   1   5 -11   37.24    3.25
   1   5 -11   42.28    3.90
   1   5 -11   31.47    3.22
   1   5 -10    1.14    1.14
   1   5 -10    0.78    0.92
   1   5  -9   35.65    3.32
   1   5  -9   33.34    3.59
   1   5  -9   45.70    4.26
   1   5  -9   44.91    4.16
   1   5  -9   37.18    3.53
   1   5  -9   37.42    3.60
   1   5  -8   13.07    2.14
   1   5  -8   15.73    2.22
   1   5  -8   15.84    2.42
   1   5  -8   14.48    2.66
   1   5  -8   15.73    2.55
   1   5  -8   14.63    2.41
   1   5  -8   14.79    2.31
   1   5  -8   15.46    2.30
   1   5  -7    1.08    1.00
   1   5  -7    1.42    1.17
   1   5  -7    2.43    1.06
   1   5  -7    1.81    1.35
   1   5  -7    1.41    1.20
   1   5  -7    1.28    1.27
   1   5  -7    2.30    1.42
   1   5  -7    1.80    1.32
   1   5  -6  221.20    7.82
   1   5  -6  213.43    8.43
   1   5  -6  219.52    8.50
   1   5  -6  212.26    7.52
   1   5  -6  229.99    8.28
   1   5  -6  202.05    7.85
   1   5  -6  223.52    8.13
   1   5  -6  214.73    8.09
   1   5  -6  215.35    7.96
   1   5  -5  987.48   23.49
   1   5  -5 1002.20   22.33
   1   5  -5 1016.45   23.26
   1   5  -5  942.69   22.88
   1   5  -5  979.00   23.26
   1   5  -5  981.15   23.03
   1   5  -4  226.17    6.87
   1   5  -4  224.28    7.22
   1   5  -4  229.64    7.34
   1   5  -3  194.13    6.35
   1   5  -3  203.45    6.28
   1   5  -3  202.79    6.40
   1   5  -3  196.79    5.74
   1   5  -2 2554.26   51.72
   1   5  -2 2538.31   51.30
   1   5  -2 2601.73   51.57
   1   5  -2 2575.84   51.76
   1   5  -1 1608.12   33.96
   1   5  -1 1778.60   35.25
   1   5   0  899.28   20.02
   1   5   0  925.54   20.37
   1   5   0  854.36   18.64
   1   5   1    4.80    1.18
   1   5   2  366.50   10.64
   1   5   3  609.94   15.88
   1   5   6  140.09    6.68
   1   5   7   -0.49    1.01
   1   5   7    0.84    1.03
   1   5   8   26.92    2.76
   1   5   8   25.73    2.76
   1   6 -11  124.71    5.79
   1   6 -11  129.56    6.06
   1   6 -10  117.68    6.48
   1   6 -10  102.36    5.70
   1   6  -9  447.83   14.86
   1   6  -9  451.92   14.99
   1   6  -8   29.57    3.33
   1   6  -8   25.11    2.96
   1   6  -8   21.02    2.67
   1   6  -8   25.89    3.03
   1   6  -8   26.85    2.99
   1   6  -8   24.25    3.00
   1   6  -7   27.89    3.02
   1   6  -7   27.66    3.02
   1   6  -7   27.29    2.97
   1   6  -7   31.50    3.44
   1   6  -7   28.90    3.17
   1   6  -7   27.40    2.92
   1   6  -7   27.91    3.04
   1   6  -6  137.17    6.46
   1   6  -6  135.58    6.33
   1   6  -6  154.05    6.59
   1   6  -6  156.39    6.81
   1   6  -6  143.58    6.83
   1   6  -6  136.12    6.36
   1   6  -6  142.65    6.64
   1   6  -5  238.24    8.50
   1   6  -5  271.35    8.91
   1   6  -5  269.25    9.12
   1   6  -5  266.42    9.17
   1   6  -5  256.99    8.98
   1   6  -5  265.59    9.04
   1   6  -4  352.20   10.74
   1   6  -3  466.80   12.07
   1   6  -3  449.40   11.75
   1   6  -2  187.78    5.97
   1   6  -2  175.05    5.89
   1   6  -1   40.12    2.82
   1   6  -1   37.73    2.55
   1   6   0   70.76    3.78
   1   6   0   73.93    4.06
   1   6   1  331.01   10.18
   1   6   1  342.48   10.50
   1   6   2  145.10    6.22
   1   6   2  150.63    6.43
   1   6   3  179.80    7.27
   1   6   4   70.97    4.56
   1   6   5  423.14   13.42
   1   6   5  422.64   13.35
   1   6   6  366.47   12.31
   1   6   6  365.78   12.26
   1   6   7    0.35    1.02
   1   6   7    0.34    1.07
   1   6   8    2.94    1.17
   1   6   8    1.61    1.05
   1   7 -11    2.82    1.04
   1   7 -11    4.18    1.23
   1   7 -10   61.71    4.19
   1   7 -10   61.15    4.21
   1   7  -9   79.64    4.92
   1   7  -9   67.08    4.83
   1   7  -8  180.99    7.53
   1   7  -8  169.15    7.72
   1   7  -8  182.04    7.76
   1   7  -8  150.98    7.25
   1   7  -8  141.43    7.22
   1   7  -8  176.38    8.15
   1   7  -7   68.04    4.48
   1   7  -7   56.77    4.27
   1   7  -7   62.30    4.65
   1   7  -7   62.14    4.45
   1   7  -7   59.78    4.52
   1   7  -7   62.34    4.49
   1   7  -6  110.63    5.56
   1   7  -6   98.63    5.42
   1   7  -6   99.38    5.52
   1   7  -6  112.65    5.87
   1   7  -6   97.33    5.51
   1   7  -6   97.62    5.65
   1   7  -5    4.00    1.30
   1   7  -5    7.95    1.87
   1   7  -5    4.76    1.46
   1   7  -5    4.90    1.53
   1   7  -5    5.29    1.32
   1   7  -5    5.47    1.43
   1   7  -4   19.82    2.43
   1   7  -1 1477.35   32.47
   1   7   0  497.74   13.75
   1   7   1  533.44   14.84
   1   7   2 1082.19   26.16
   1   7   3  236.73    9.13
   1   7   4   11.12    2.06
   1   7   5  893.86   23.58
   1   7   6 1521.01   36.03
   1   7   6 1559.31   36.06
   1   7   7   44.99    3.69
   1   7   8   59.76    3.78
   1   7   8   66.07    4.05
   1   7   9    0.60    0.63
   1   8 -11   62.94    3.32
   1   8 -10   23.60    2.47
   1   8  -9  249.36    9.62
   1   8  -9  304.19    9.81
   1   8  -8  331.97   11.16
   1   8  -7  484.61   14.94
   1   8  -7  447.36   14.78
   1   8  -7  472.58   14.97
   1   8  -6  174.84    7.74
   1   8  -6  161.85    7.72
   1   8  -6  166.22    7.60
   1   8  -5  126.36    6.43
   1   8  -5  138.25    6.53
   1   8  -5  127.82    6.49
   1   8  -5  118.73    6.31
   1   8  -4   84.92    5.03
   1   8  -1 1482.77   33.11
   1   8   0   81.82    4.73
   1   8   1  400.28   12.55
   1   8   2 2414.65   52.48
   1   8   3 1644.82   37.97
   1   8   4   58.36    4.48
   1   8   5 1487.30   35.19
   1   8   5 1489.77   35.03
   1   8   6  167.50    7.44
   1   8   7   16.87    2.17
   1   8   7   16.97    2.23
   1   8   8   58.44    3.29
   1   8   8   53.44    3.26
   1   9 -10   77.49    3.87
   1   9  -9  568.77   16.15
   1   9  -9  667.56   15.94
   1   9  -8  780.38   20.31
   1   9  -8  743.21   20.36
   1   9  -7  163.62    7.39
   1   9  -7  161.70    7.33
   1   9  -7  176.21    7.68
   1   9  -6  476.82   14.91
   1   9  -6  471.13   14.97
   1   9  -5  291.93   10.75
   1   9  -5  279.73   10.55
   1   9  -5  299.61   10.88
   1   9  -4   15.32    2.25
   1   9  -4    9.53    1.97
   1   9  -4   10.62    2.07
   1   9  -3    2.62    1.35
   1   9   0   56.38    3.94
   1   9   2  718.15   20.03
   1   9   2  755.50   20.18
   1   9   3  110.16    6.14
   1   9   3  117.77    6.23
   1   9   4   11.18    2.02
   1   9   5   31.82    3.20
   1   9   5   41.19    3.47
   1   9   6  107.29    5.38
   1   9   6  100.65    5.16
   1   9   7  214.39    7.23
   1   9   7  219.79    7.32
   1   9   8  136.48    4.59
   1  10  -9  250.00    7.76
   1  10  -8  305.32    9.87
   1  10  -8  325.79    9.89
   1  10  -8  337.52    9.50
   1  10  -7    9.47    1.78
   1  10  -7   14.17    2.05
   1  10  -7   10.09    1.64
   1  10  -6   88.54    5.10
   1  10  -6   82.03    4.94
   1  10  -6   96.84    5.37
   1  10  -5  304.89   10.51
   1  10  -5  296.47   10.51
   1  10  -5  293.50   10.50
   1  10  -4   35.20    3.13
   1  10  -4   40.31    3.69
   1  10  -3   10.40    1.84
   1  10  -2   68.75    4.38
   1  10   0   -0.46    1.23
   1  10   1    3.62    1.25
   1  10   2   65.42    4.30
   1  10   2   59.13    4.24
   1  10   3  140.20    6.48
   1  10   3  139.79    6.60
   1  10   4   -0.42    0.80
   1  10   4    1.61    1.13
   1  10   5  135.91    5.70
   1  10   5  127.06    5.70
   1  10   6  742.11   17.50
   1  10   6  722.67   17.34
   1  10   7   94.67    3.59
   1  11  -8   47.40    2.61
   1  11  -7    4.87    1.11
   1  11  -7    7.41    1.27
   1  11  -7    6.19    1.08
   1  11  -6   72.94    4.10
   1  11  -6   66.46    3.75
   1  11  -6   71.54    3.57
   1  11  -6   79.74    4.32
   1  11  -5   42.49    3.23
   1  11  -5   36.30    2.85
   1  11  -5   42.35    2.87
   1  11  -5   37.23    3.11
   1  11  -4   33.72    3.06
   1  11  -4   31.66    3.01
   1  11  -3  248.48    9.16
   1  11  -3  249.57    9.14
   1  11   2  158.66    6.37
   1  11   2  172.49    6.68
   1  11   3   45.08    3.07
   1  11   3   43.88    3.11
   1  11   4   15.61    1.80
   1  11   4   14.10    1.67
   1  11   5  424.02   10.78
   1  11   5  439.55   10.86
   1  12  -6  230.61    6.88
   1  12  -5  506.71   12.95
   1  12  -4   73.08    3.83
   1  12  -4   74.71    3.89
   1  12  -3  126.55    5.38
   1  12  -3  134.98    5.54
   1  12  -2  282.88    8.99
   1  12  -2  272.47    8.83
   1  12  -1  225.06    7.76
   2 -13  -1    0.70    0.61
   2 -13   1  115.04    4.36
   2 -13   2   15.69    1.52
   2 -12  -2    1.66    0.84
   2 -12  -1   37.42    2.81
   2 -12  -1   40.63    3.00
   2 -12   0   24.17    2.41
   2 -12   0   23.89    2.42
   2 -12   1  260.76    8.78
   2 -12   1  266.88    8.92
   2 -12   2    1.10    0.95
   2 -12   2    0.37    0.88
   2 -12   2    2.43    1.08
   2 -12   3   30.50    2.57
   2 -12   3   31.29    2.60
   2 -12   3   25.92    2.42
   2 -12   4  332.19    9.56
   2 -12   4  323.96    9.37
   2 -12   4  345.11    9.70
   2 -11  -6   14.42    1.43
   2 -11  -3    3.22    1.08
   2 -11  -3    1.94    1.07
   2 -11  -2  128.32    6.07
   2 -11  -2  127.93    5.85
   2 -11  -1    1.20    1.18
   2 -11  -1    0.32    1.14
   2 -11   0  617.70   17.29
   2 -11   1  504.36   14.96
   2 -11   2  198.28    8.15
   2 -11   3  294.96   10.17
   2 -11   4 1247.37   29.18
   2 -11   4 1300.11   29.35
   2 -10  -7  391.94   10.50
   2 -10  -4   39.07    3.23
   2 -10  -4   46.17    3.24
   2 -10  -3   38.41    3.22
   2 -10  -2   23.35    2.87
   2 -10  -1    1.98    1.36
   2 -10   0  349.66   12.07
   2 -10   1  288.22   10.66
   2 -10   2   67.87    4.70
   2 -10   3    3.43    1.40
   2 -10   4   86.03    5.11
   2 -10   4   92.92    5.19
   2 -10   5  210.09    7.94
   2  -9  -8  841.00   19.61
   2  -9  -7  698.79   18.04
   2  -9  -4   75.60    4.75
   2  -9  -4   67.25    4.19
   2  -9  -3  150.95    7.12
   2  -9  -2   32.25    3.31
   2  -9  -1    3.03    1.51
   2  -9   0   81.34    5.11
   2  -9   1   22.72    2.76
   2  -9   2  137.95    6.73
   2  -9   3  616.32   17.32
   2  -9   4  319.43   10.90
   2  -8  -9    6.93    1.28
   2  -8  -8  176.62    6.99
   2  -8  -5  124.57    6.01
   2  -8  -4   13.51    2.14
   2  -8  -3   11.30    2.03
   2  -8  -2  293.78   10.37
   2  -8  -1   60.35    4.23
   2  -8   0   44.56    3.58
   2  -8   1    0.78    1.11
   2  -8   2  141.85    6.52
   2  -8   3 1466.89   33.71
   2  -8   4  960.87   23.73
   2  -8   5   12.47    1.88
   2  -8   5   14.49    2.07
   2  -7 -10    0.27    0.74
   2  -7  -9    5.22    1.41
   2  -7  -6    9.83    1.72
   2  -7  -5   34.82    3.01
   2  -7  -5   31.94    2.94
   2  -7  -4  852.66   21.43
   2  -7  -3  855.27   21.40
   2  -7  -2  276.57    9.42
   2  -7  -1 1379.24   31.31
   2  -7   0  803.16   19.99
   2  -7   1  619.93   16.28
   2  -7   2  206.24    7.64
   2  -7   3  304.98    9.87
   2  -7   4  160.95    6.53
   2  -7   5  284.06    9.11
   2  -7   5  265.26    9.06
   2  -6 -11   20.88    1.75
   2  -6 -10    6.80    1.43
   2  -6  -9   26.29    2.52
   2  -6  -9   28.29    2.90
   2  -6  -8  114.90    6.34
   2  -6  -7  537.00   15.13
   2  -6  -7  529.95   15.14
   2  -6  -6  670.48   17.75
   2  -6  -5  411.96   11.96
   2  -6  -4 3537.58   72.31
   2  -6  -3 2555.56   53.39
   2  -6  -2  418.69   11.77
   2  -6  -1 2209.82   46.33
   2  -6   0 2372.44   49.28
   2  -6   2  350.19   10.20
   2  -6   5   10.47    1.51
   2  -5 -11   48.64    3.05
   2  -5 -10   66.63    4.16
   2  -5 -10   60.38    3.80
   2  -5  -9   17.61    2.44
   2  -5  -9   17.18    2.30
   2  -5  -8    0.57    1.09
   2  -5  -8    0.31    0.92
   2  -5  -8    0.49    0.99
   2  -5  -7   15.97    2.18
   2  -5  -7   23.65    2.61
   2  -5  -6  193.87    7.49
   2  -5  -5    0.53    0.74
   2  -5  -4  776.87   18.62
   2  -5  -4  791.13   18.24
   2  -5  -2   49.32    2.88
   2  -5  -1 3595.64   71.87
   2  -5   0 4618.42   91.36
   2  -5   3    0.25    0.60
   2  -5   4    7.05    1.14
   2  -5   5  325.38    9.14
   2  -4 -12   64.02    3.06
   2  -4 -11  136.18    5.83
   2  -4 -10   43.35    3.47
   2  -4 -10   40.11    3.19
   2  -4  -9   38.96    3.47
   2  -4  -9   38.76    3.36
   2  -4  -9   43.04    3.74
   2  -4  -8   38.55    3.49
   2  -4  -8   38.51    3.34
   2  -4  -8   40.23    3.63
   2  -4  -7  120.01    5.91
   2  -4  -7  136.82    6.26
   2  -4  -6  214.09    7.75
   2  -4  -5  155.48    5.96
   2  -4  -5  150.28    5.56
   2  -4  -5  161.58    5.76
   2  -4  -4   54.93    2.89
   2  -4  -4   53.54    2.85
   2  -4  -4   55.08    2.92
   2  -4  -4   55.36    2.82
   2  -4  -3   18.48    1.63
   2  -4  -3   19.56    1.45
   2  -4  -2 1010.53   21.49
   2  -4  -2  974.52   20.29
   2  -4  -1    5.91    1.02
   2  -4   4  955.15   20.90
   2  -4   4  957.06   20.88
   2  -4   5    7.75    1.14
   2  -4   5   13.50    1.37
   2  -3 -12  101.26    3.98
   2  -3 -12  114.35    4.65
   2  -3 -11   96.33    4.74
   2  -3 -11  102.22    5.19
   2  -3 -11   94.54    4.66
   2  -3 -10  138.16    6.45
   2  -3 -10  142.24    6.91
   2  -3  -9  269.62    9.94
   2  -3  -9  263.19    9.76
   2  -3  -9  290.81   10.58
   2  -3  -9  271.22   10.21
   2  -3  -8   43.53    3.60
   2  -3  -8   50.44    4.06
   2  -3  -8   44.56    3.64
   2  -3  -7  648.15   17.29
   2  -3  -7  623.53   16.74
   2  -3  -7  690.65   18.17
   2  -3  -7  642.02   17.14
   2  -3  -6   75.29    4.08
   2  -3  -6   82.86    4.12
   2  -3  -6   79.82    4.10
   2  -3  -6   73.99    4.07
   2  -3  -5    0.48    0.55
   2  -3  -5    0.35    0.68
   2  -3  -5    1.51    0.82
   2  -3  -5    2.75    0.88
   2  -3  -5    0.60    0.63
   2  -3  -4    1.41    0.73
   2  -3  -4    1.17    0.61
   2  -3  -4    1.47    0.58
   2  -3  -4    2.44    0.84
   2  -3  -4    2.37    0.73
   2  -3  -4    1.77    0.83
   2  -3  -3 1276.56   26.76
   2  -3  -3 1271.85   26.35
   2  -3  -3 1343.73   26.95
   2  -3  -2   81.51    2.65
   2  -3  -2   86.95    3.12
   2  -3  -2   88.73    2.93
   2  -3  -1 2113.41   41.38
   2  -3   0 8690.51  167.58
   2  -3   1 1051.93   22.04
   2  -3   2   72.64    2.81
   2  -3   3  503.77   11.73
   2  -3   3  520.28   11.87
   2  -3   5  109.35    4.01
   2  -2 -12  563.38   14.08
   2  -2 -12  529.73   14.20
   2  -2 -11 1306.30   29.77
   2  -2 -11 1217.78   29.20
   2  -2 -11 1301.67   29.56
   2  -2 -11 1253.48   29.78
   2  -2 -10  150.10    7.13
   2  -2 -10  141.94    6.83
   2  -2 -10  147.39    7.15
   2  -2  -9 1334.36   31.79
   2  -2  -9 1332.41   31.96
   2  -2  -9 1386.37   32.46
   2  -2  -9 1337.58   32.25
   2  -2  -8 1915.19   42.66
   2  -2  -8 1935.43   43.01
   2  -2  -8 1946.27   43.19
   2  -2  -7 1518.49   33.62
   2  -2  -7 1504.67   33.24
   2  -2  -7 1436.69   33.43
   2  -2  -7 1476.71   33.65
   2  -2  -7 1534.13   34.05
   2  -2  -7 1503.83   33.66
   2  -2  -6  331.93    9.91
   2  -2  -6  334.17    9.76
   2  -2  -6  346.78   10.43
   2  -2  -6  325.53    9.91
   2  -2  -6  344.65   10.11
   2  -2  -6  325.09    9.91
   2  -2  -5  212.31    6.80
   2  -2  -5  200.59    6.56
   2  -2  -5  212.74    6.76
   2  -2  -5  202.64    6.67
   2  -2  -5  220.47    6.72
   2  -2  -5  202.79    6.59
   2  -2  -5  200.07    6.43
   2  -2  -5  203.34    6.74
   2  -2  -4   48.69    1.99
   2  -2  -4   47.03    2.23
   2  -2  -4   51.11    2.56
   2  -2  -4   53.00    2.62
   2  -2  -4   55.72    2.81
   2  -2  -4   50.73    2.67
   2  -2  -4   52.32    2.62
   2  -2  -4   51.95    2.53
   2  -2  -3 1507.52   29.92
   2  -2  -3 1472.16   30.26
   2  -2  -3 1433.08   29.45
   2  -2  -3 1425.99   29.42
   2  -2  -3 1515.17   30.34
   2  -2  -3 1447.85   29.97
   2  -2  -3 1541.01   30.12
   2  -2  -2 1131.56   22.56
   2  -2  -2 1132.23   22.83
   2  -2  -2 1087.52   22.00
   2  -2  -2 1102.69   22.55
   2  -2  -1 3984.37   77.72
   2  -2  -1 4109.38   78.44
   2  -2  -1 4036.87   77.53
   2  -2   0  591.99   12.70
   2  -2   1 1199.66   24.33
   2  -2   2  133.21    3.85
   2  -2   2  123.37    3.78
   2  -2   3  140.19    4.18
   2  -2   3  136.89    4.10
   2  -2   5   40.05    2.20
   2  -2   6 1036.85   22.58
   2  -1 -12  489.30   13.67
   2  -1 -12  529.67   13.92
   2  -1 -12  499.71   13.67
   2  -1 -11  355.96   11.66
   2  -1 -11  359.78   11.58
   2  -1 -10   66.23    4.67
   2  -1 -10   59.29    4.47
   2  -1 -10   59.96    4.42
   2  -1  -9  327.29   11.15
   2  -1  -9  334.95   11.70
   2  -1  -9  314.51   11.25
   2  -1  -9  348.93   11.86
   2  -1  -9  320.48   11.61
   2  -1  -8 2524.82   54.91
   2  -1  -8 2570.50   54.96
   2  -1  -8 2576.62   55.30
   2  -1  -8 2583.35   55.21
   2  -1  -8 2538.41   54.84
   2  -1  -8 2664.12   55.60
   2  -1  -7  500.09   14.16
   2  -1  -7  490.05   13.90
   2  -1  -7  495.78   13.70
   2  -1  -7  473.83   13.83
   2  -1  -7  508.64   13.96
   2  -1  -7  484.31   13.79
   2  -1  -7  485.68   13.66
   2  -1  -7  479.63   13.61
   2  -1  -6  263.88    8.36
   2  -1  -6  259.52    8.23
   2  -1  -6  240.38    8.00
   2  -1  -6  256.05    8.16
   2  -1  -6  248.77    8.08
   2  -1  -6  245.00    7.68
   2  -1  -5   16.37    1.76
   2  -1  -5   14.03    1.72
   2  -1  -5   16.46    1.74
   2  -1  -5   13.26    1.45
   2  -1  -5   17.26    1.76
   2  -1  -5   14.82    1.58
   2  -1  -5   16.72    1.74
   2  -1  -5   15.15    1.62
   2  -1  -5   15.05    1.75
   2  -1  -5   17.23    1.71
   2  -1  -5   16.59    1.72
   2  -1  -5   20.46    1.94
   2  -1  -4  468.29   11.63
   2  -1  -4  449.14   10.75
   2  -1  -4  487.29   11.68
   2  -1  -4  491.14   11.48
   2  -1  -4  467.63   11.49
   2  -1  -4  501.22   11.81
   2  -1  -4  496.06   11.96
   2  -1  -4  461.85   11.09
   2  -1  -3    1.51    0.29
   2  -1  -3    1.32    0.55
   2  -1  -3    2.92    0.82
   2  -1  -3    1.14    0.53
   2  -1  -3    1.01    0.65
   2  -1  -3    1.69    0.49
   2  -1  -3    2.44    0.78
   2  -1  -3    2.50    0.70
   2  -1  -3    1.37    0.32
   2  -1  -2   35.46    1.29
   2  -1  -2   31.35    1.46
   2  -1  -2   32.33    1.22
   2  -1  -2   30.03    1.50
   2  -1  -2   33.41    1.67
   2  -1  -1 7105.90  138.29
   2  -1  -1 7180.88  137.86
   2  -1  -1 7181.52  138.12
   2  -1  -1 7357.21  138.26
   2  -1   0  730.35   15.36
   2  -1   0  775.13   15.44
   2  -1   1  104.64    3.04
   2  -1   1  104.06    3.01
   2  -1   2  200.19    5.11
   2  -1   2  203.75    5.15
   2  -1   3 1849.75   36.98
   2  -1   5 2707.80   54.11
   2  -1   6 2853.30   57.35
   2   0 -12   10.47    1.70
   2   0 -12   12.60    1.90
   2   0 -12    9.97    1.70
   2   0 -11   33.13    3.20
   2   0 -10   22.95    2.89
   2   0 -10   21.96    2.80
   2   0 -10   23.80    2.94
   2   0 -10   23.10    2.82
   2   0  -9   39.78    3.85
   2   0  -9   37.46    3.59
   2   0  -9   41.70    3.67
   2   0  -9   43.30    3.85
   2   0  -9   40.75    3.78
   2   0  -9   39.48    3.57
   2   0  -8   71.11    4.67
   2   0  -8   72.64    4.69
   2   0  -8   80.77    4.82
   2   0  -8   72.77    4.80
   2   0  -8   80.08    4.91
   2   0  -8   81.14    4.84
   2   0  -8   73.78    4.58
   2   0  -7  454.95   12.88
   2   0  -7  438.29   12.44
   2   0  -7  428.43   12.46
   2   0  -7  420.81   12.53
   2   0  -7  410.66   12.56
   2   0  -7  440.50   12.70
   2   0  -7  418.96   12.06
   2   0  -7  445.86   12.91
   2   0  -7  415.51   12.60
   2   0  -7  445.69   12.72
   2   0  -6  183.55    6.44
   2   0  -6  172.68    6.31
   2   0  -6  177.21    6.55
   2   0  -6  179.95    6.53
   2   0  -6  165.60    5.77
   2   0  -6  171.21    6.42
   2   0  -6  173.55    6.22
   2   0  -5 1020.00   22.91
   2   0  -5  960.41   21.83
   2   0  -5 1068.94   22.77
   2   0  -5  977.71   22.57
   2   0  -5 1090.16   23.06
   2   0  -5  991.79   22.37
   2   0  -5 1010.89   22.83
   2   0  -5 1017.73   22.54
   2   0  -5 1044.21   23.02
   2   0  -5 1050.33   22.77
   2   0  -5 1018.16   22.69
   2   0  -5 1000.72   22.80
   2   0  -4  928.57   19.36
   2   0  -4  828.35   18.55
   2   0  -4  844.27   19.36
   2   0  -4  923.51   19.47
   2   0  -4  846.47   18.95
   2   0  -4  891.74   19.42
   2   0  -4  924.27   19.36
   2   0  -4  867.71   19.09
   2   0  -4  871.63   19.16
   2   0  -4  832.72   19.23
   2   0  -3  720.01   16.30
   2   0  -3  759.99   16.13
   2   0  -3  729.92   16.16
   2   0  -3  793.78   16.50
   2   0  -3  729.07   15.96
   2   0  -3  715.04   15.66
   2   0  -3  733.40   16.15
   2   0  -3  767.08   16.27
   2   0  -3  766.26   16.20
   2   0  -3  753.70   16.49
   2   0  -2 3532.46   68.95
   2   0  -2 3508.44   68.42
   2   0  -2 3838.29   68.90
   2   0  -2 3402.65   68.56
   2   0  -2 3623.71   68.64
   2   0  -2 3284.50   68.07
   2   0  -2 3478.04   67.66
   2   0  -2 3586.46   68.62
   2   0  -2 3697.95   68.51
   2   0  -2 3508.86   68.48
   2   0  -2 3461.59   68.66
   2   0  -1 2489.38   48.56
   2   0  -1 2515.66   48.76
   2   0  -1 2521.91   48.98
   2   0  -1 2521.84   48.79
   2   0   0  336.88    6.93
   2   0   0  341.30    6.91
   2   0   1 5551.45  106.93
   2   0   2 3268.34   60.24
   2   0   2 3019.33   59.28
   2   0   3  109.13    3.45
   2   0   4   67.51    2.71
   2   0   5 2622.88   52.44
   2   0   6 2695.14   54.30
   2   1 -12    3.60    1.24
   2   1 -12    3.87    1.40
   2   1 -12    2.51    1.19
   2   1 -11   72.97    4.85
   2   1 -11   61.31    4.45
   2   1 -10   13.22    2.33
   2   1 -10   16.21    2.42
   2   1 -10   20.73    2.71
   2   1 -10   17.66    2.67
   2   1 -10   18.42    2.76
   2   1 -10   17.28    2.48
   2   1  -9  125.90    6.54
   2   1  -9  123.01    6.52
   2   1  -9  119.48    6.60
   2   1  -9  125.86    6.38
   2   1  -9  123.74    6.63
   2   1  -9  117.93    6.33
   2   1  -9  116.50    6.61
   2   1  -9  125.37    6.51
   2   1  -8 2015.12   43.75
   2   1  -8 2026.58   43.91
   2   1  -8 1956.58   42.53
   2   1  -8 1921.45   43.96
   2   1  -8 1997.52   43.47
   2   1  -8 2013.79   44.04
   2   1  -8 1862.92   43.29
   2   1  -8 1974.56   43.31
   2   1  -8 2007.86   44.25
   2   1  -8 1962.85   43.20
   2   1  -7  635.48   17.06
   2   1  -7  650.69   16.73
   2   1  -7  655.58   16.87
   2   1  -7  614.51   16.61
   2   1  -7  596.30   16.56
   2   1  -7  587.90   16.29
   2   1  -7  633.73   16.53
   2   1  -7  659.48   16.67
   2   1  -7  595.77   15.63
   2   1  -7  641.85   16.54
   2   1  -6   22.69    1.97
   2   1  -6   27.64    2.37
   2   1  -6   25.50    2.24
   2   1  -6   26.78    2.31
   2   1  -6   24.50    2.40
   2   1  -6   25.14    2.34
   2   1  -6   23.11    2.35
   2   1  -5 1938.25   40.58
   2   1  -5 2006.92   40.34
   2   1  -5 1931.79   40.37
   2   1  -5 1863.41   40.14
   2   1  -5 1884.77   40.15
   2   1  -5 1839.33   39.49
   2   1  -5 1957.46   40.33
   2   1  -5 2014.27   40.26
   2   1  -5 1948.48   39.99
   2   1  -5 1938.02   40.12
   2   1  -5 1872.08   39.94
   2   1  -4 4023.80   75.12
   2   1  -4 4032.90   74.99
   2   1  -4 3626.17   74.88
   2   1  -4 3908.64   75.15
   2   1  -4 3619.69   74.94
   2   1  -4 3757.99   75.13
   2   1  -4 3856.67   75.12
   2   1  -4 3899.33   74.88
   2   1  -4 3636.88   75.33
   2   1  -4 3719.31   74.88
   2   1  -4 3642.21   74.48
   2   1  -3  112.37    4.09
   2   1  -3  104.60    3.55
   2   1  -3  108.34    3.76
   2   1  -3  117.40    3.83
   2   1  -3  108.93    3.87
   2   1  -3  108.91    3.73
   2   1  -3  112.35    3.68
   2   1  -3  108.26    3.72
   2   1  -3  113.32    3.83
   2   1  -3  108.15    3.64
   2   1  -3  102.50    3.84
   2   1  -3  116.96    3.90
   2   1  -3  109.41    3.85
   2   1  -2 4264.16   84.29
   2   1  -2 4278.75   83.98
   2   1  -2 4382.66   83.82
   2   1  -2 4381.37   83.78
   2   1  -2 4201.61   82.59
   2   1  -2 4460.30   83.74
   2   1  -2 4360.20   83.89
   2   1  -2 4413.49   83.81
   2   1  -2 4376.72   83.89
   2   1  -2 4342.02   84.12
   2   1  -2 4296.46   83.74
   2   1  -2 4277.51   82.57
   2   1  -2 4400.51   83.62
   2   1  -2 4432.28   83.73
   2   1  -1 8005.67  153.64
   2   1  -1 8028.25  153.64
   2   1  -1 8086.46  153.93
   2   1  -1 7925.08  153.80
   2   1  -1 8007.14  153.99
   2   1  -1 8099.50  153.85
   2   1  -1 7993.87  153.89
   2   1   0 6007.98  106.67
   2   1   0 5883.99  107.12
   2   1   1   12.10    0.54
   2   1   1   35.29    1.53
   2   1   2    0.72    0.20
   2   1   2    0.23    0.54
   2   1   3 1016.51   21.54
   2   1   4  965.70   20.93
   2   1   5  852.22   19.20
   2   2 -12   11.61    1.87
   2   2 -12    9.15    1.71
   2   2 -11    2.43    1.45
   2   2 -10  239.03    9.42
   2   2 -10  246.73    9.72
   2   2 -10  218.31    9.25
   2   2 -10  268.86   10.46
   2   2 -10  209.88    9.38
   2   2 -10  247.87    9.87
   2   2  -9   28.60    3.07
   2   2  -9   19.16    2.76
   2   2  -9   17.60    2.53
   2   2  -9   16.40    2.49
   2   2  -9   17.12    2.79
   2   2  -9   21.51    2.87
   2   2  -9   14.28    2.41
   2   2  -9   19.11    2.81
   2   2  -9   17.31    2.76
   2   2  -8  224.09    8.81
   2   2  -8  237.85    9.11
   2   2  -8  216.01    8.69
   2   2  -8  229.04    8.77
   2   2  -8  233.43    9.03
   2   2  -8  235.19    8.84
   2   2  -8  218.75    8.57
   2   2  -8  241.37    9.46
   2   2  -8  232.22    8.83
   2   2  -8  241.24    8.45
   2   2  -8  211.56    8.78
   2   2  -7  487.60   13.80
   2   2  -7  461.33   13.62
   2   2  -7  495.99   14.03
   2   2  -7  495.84   14.03
   2   2  -7  472.37   13.57
   2   2  -7  492.00   13.27
   2   2  -7  495.07   13.80
   2   2  -7  482.36   13.70
   2   2  -7  484.26   13.67
   2   2  -7  506.48   14.57
   2   2  -7  442.88   13.56
   2   2  -6   43.29    3.10
   2   2  -6   52.95    3.28
   2   2  -6   47.36    3.47
   2   2  -6   51.44    3.25
   2   2  -5 3609.20   72.00
   2   2  -5 3660.19   72.16
   2   2  -5 3600.30   71.84
   2   2  -5 3533.55   71.97
   2   2  -5 3778.61   72.33
   2   2  -5 3640.93   71.98
   2   2  -5 3571.96   71.59
   2   2  -4  608.68   15.33
   2   2  -4  658.74   15.11
   2   2  -4  654.42   15.05
   2   2  -4  661.51   14.94
   2   2  -4  632.23   14.90
   2   2  -4  651.00   15.02
   2   2  -4  640.24   15.00
   2   2  -4  633.37   15.07
   2   2  -4  625.62   14.75
   2   2  -4  635.20   15.37
   2   2  -4  645.54   14.98
   2   2  -4  659.97   15.23
   2   2  -4  664.71   15.11
   2   2  -4  628.51   15.02
   2   2  -3   12.97    1.29
   2   2  -3   14.14    1.29
   2   2  -3   15.83    1.32
   2   2  -3   14.03    1.34
   2   2  -3   16.88    1.40
   2   2  -3   13.35    1.35
   2   2  -3   10.93    1.24
   2   2  -3   16.03    1.61
   2   2  -3   14.58    1.26
   2   2  -2 1801.00   34.33
   2   2  -2 1759.05   34.41
   2   2  -2 1640.52   34.09
   2   2  -2 1759.55   34.57
   2   2  -2 1731.41   34.55
   2   2  -2 1776.11   34.23
   2   2  -2 1678.12   34.84
   2   2  -2 1662.34   33.32
   2   2  -2 1629.94   34.63
   2   2  -1 8631.37  165.69
   2   2  -1 8833.27  165.65
   2   2  -1 8759.54  165.61
   2   2  -1 8495.40  165.84
   2   2  -1 8466.24  165.51
   2   2   0  653.64   13.22
   2   2   0  686.19   14.20
   2   2   1  394.47    9.30
   2   2   2  678.53   15.13
   2   2   3  841.69   18.70
   2   2   4  287.27    8.22
   2   2   6  377.45   10.74
   2   2   7   49.01    3.24
   2   3 -11   57.12    4.50
   2   3 -10    1.80    1.47
   2   3 -10    1.91    1.54
   2   3 -10    2.66    1.39
   2   3 -10    0.60    1.37
   2   3 -10    2.16    1.25
   2   3 -10    3.50    1.45
   2   3  -9   28.40    3.06
   2   3  -9   26.63    3.18
   2   3  -9   27.03    2.99
   2   3  -9   32.25    3.29
   2   3  -9   25.25    3.35
   2   3  -9   32.58    3.30
   2   3  -9   25.51    3.24
   2   3  -9   27.11    3.13
   2   3  -9   26.16    3.05
   2   3  -9   29.92    3.24
   2   3  -8   46.70    3.70
   2   3  -8   44.05    3.85
   2   3  -8   43.92    3.79
   2   3  -8   50.52    3.71
   2   3  -8   47.41    3.86
   2   3  -8   47.71    4.14
   2   3  -8   44.75    3.76
   2   3  -8   37.62    3.61
   2   3  -8   36.92    3.45
   2   3  -8   57.37    4.10
   2   3  -8   45.03    3.75
   2   3  -7  109.02    5.35
   2   3  -7  114.19    5.76
   2   3  -7  116.95    5.76
   2   3  -7  118.65    5.50
   2   3  -7  117.46    5.73
   2   3  -7  122.26    6.29
   2   3  -7  127.43    5.92
   2   3  -7  112.88    5.78
   2   3  -7  113.27    5.56
   2   3  -7  121.25    5.80
   2   3  -7  127.36    5.92
   2   3  -6    4.59    1.24
   2   3  -6    6.61    1.64
   2   3  -6    6.47    1.38
   2   3  -6    8.36    1.55
   2   3  -6    6.23    1.35
   2   3  -6    5.35    1.40
   2   3  -6    3.90    1.20
   2   3  -6    7.55    1.43
   2   3  -6    4.62    1.22
   2   3  -6    5.08    1.20
   2   3  -6    4.74    1.26
   2   3  -5  230.89    7.37
   2   3  -5  225.43    7.67
   2   3  -5  232.69    7.56
   2   3  -5  235.61    7.66
   2   3  -5  226.77    7.42
   2   3  -5  256.39    7.81
   2   3  -5  231.79    7.51
   2   3  -5  234.59    7.59
   2   3  -4  616.05   14.76
   2   3  -4  626.02   14.91
   2   3  -4  651.29   15.55
   2   3  -4  613.08   15.14
   2   3  -4  595.64   14.51
   2   3  -4  608.85   14.70
   2   3  -4  617.86   14.96
   2   3  -4  634.21   14.95
   2   3  -4  608.73   14.72
   2   3  -4  637.61   14.99
   2   3  -4  657.42   14.95
   2   3  -4  597.95   14.62
   2   3  -4  629.25   15.21
   2   3  -3 1698.44   35.03
   2   3  -3 1647.54   34.93
   2   3  -3 1669.46   35.52
   2   3  -3 1716.09   35.81
   2   3  -3 1724.26   35.07
   2   3  -3 1827.45   35.36
   2   3  -3 1718.84   35.33
   2   3  -3 1709.74   35.29
   2   3  -2  127.18    3.91
   2   3  -2  129.23    4.45
   2   3  -2  128.55    3.53
   2   3  -2  141.76    4.07
   2   3  -2  146.45    4.71
   2   3  -1    1.26    0.39
   2   3  -1    0.88    0.50
   2   3  -1    1.65    0.70
   2   3   3   13.36    1.62
   2   3   5   -0.35    1.11
   2   3   6   11.84    1.82
   2   3   7  142.92    6.23
   2   4 -11   40.05    3.63
   2   4 -10   12.71    2.30
   2   4 -10   14.40    2.43
   2   4 -10   14.68    2.27
   2   4  -9    1.80    1.35
   2   4  -9    2.72    1.58
   2   4  -9    5.43    1.96
   2   4  -9    3.66    1.50
   2   4  -9    1.64    1.53
   2   4  -9    2.31    1.24
   2   4  -8  248.60    9.47
   2   4  -8  225.07    9.47
   2   4  -8  242.63    9.03
   2   4  -8  249.01    9.56
   2   4  -8  218.33    9.07
   2   4  -8  232.02    9.93
   2   4  -8  231.39    9.29
   2   4  -8  227.87    8.67
   2   4  -8  240.84    9.17
   2   4  -7   63.08    4.25
   2   4  -7   70.41    4.72
   2   4  -7   72.93    4.47
   2   4  -7   72.64    4.61
   2   4  -7   70.09    4.61
   2   4  -7   71.55    4.97
   2   4  -7   73.22    4.48
   2   4  -7   66.17    4.33
   2   4  -7   70.21    4.16
   2   4  -7   69.96    4.35
   2   4  -6    0.52    0.92
   2   4  -6    1.03    0.96
   2   4  -6    2.23    1.19
   2   4  -6    2.23    0.96
   2   4  -6    6.33    1.46
   2   4  -6    2.33    1.24
   2   4  -6    1.61    1.03
   2   4  -6    0.93    1.15
   2   4  -6    1.05    0.95
   2   4  -6    0.67    0.96
   2   4  -6    2.11    1.08
   2   4  -6    1.88    0.98
   2   4  -5    1.87    0.88
   2   4  -5    2.36    0.97
   2   4  -5    2.37    0.91
   2   4  -5    1.75    0.94
   2   4  -5    4.05    1.18
   2   4  -5    1.61    0.89
   2   4  -5    3.23    1.03
   2   4  -4  148.68    5.36
   2   4  -4  147.57    5.41
   2   4  -4  150.14    5.65
   2   4  -4  151.18    5.19
   2   4  -4  158.90    5.68
   2   4  -4  143.61    5.64
   2   4  -3   66.40    2.97
   2   4  -3   63.99    3.27
   2   4  -3   67.24    3.47
   2   4  -3   62.02    3.21
   2   4  -2  169.47    4.63
   2   4  -2  154.84    4.61
   2   4  -2  164.96    4.66
   2   4  -1  630.77   14.17
   2   4   4   48.46    3.31
   2   4   5   98.66    5.09
   2   4   6  532.48   15.15
   2   4   7   49.98    3.74
   2   4   8   16.18    2.09
   2   5 -11   13.37    2.10
   2   5 -11   13.99    2.16
   2   5 -10   15.81    2.38
   2   5 -10   14.75    2.62
   2   5  -9 1139.19   27.98
   2   5  -9 1101.92   26.13
   2   5  -9  969.99   26.09
   2   5  -9  929.69   25.87
   2   5  -9 1103.58   26.54
   2   5  -8  974.46   23.80
   2   5  -8  897.29   24.42
   2   5  -8  775.48   22.56
   2   5  -8  904.75   22.74
   2   5  -8  849.63   23.09
   2   5  -8  968.44   23.33
   2   5  -7  105.12    5.72
   2   5  -7  106.16    5.76
   2   5  -7   98.77    6.01
   2   5  -7  116.29    5.95
   2   5  -7  105.65    5.53
   2   5  -7   98.84    5.51
   2   5  -7  101.79    5.59
   2   5  -7   96.65    5.23
   2   5  -6  302.91   10.22
   2   5  -6  303.03   10.05
   2   5  -6  319.38   10.94
   2   5  -6  274.15    9.75
   2   5  -6  268.02    9.58
   2   5  -6  315.38   10.27
   2   5  -6  292.89    9.62
   2   5  -6  283.18    9.80
   2   5  -5   31.88    2.66
   2   5  -5   18.48    2.31
   2   5  -5   28.31    2.53
   2   5  -5   21.35    2.29
   2   5  -5   24.01    2.45
   2   5  -5   24.72    2.45
   2   5  -5   20.62    2.10
   2   5  -4   94.22    4.23
   2   5  -4  103.15    4.67
   2   5  -4   85.79    4.53
   2   5  -4   97.99    4.59
   2   5  -4   95.52    4.58
   2   5  -3   13.06    1.62
   2   5  -3   13.17    1.63
   2   5  -3   12.62    1.39
   2   5  -2    2.14    0.78
   2   5  -1 2123.77   43.90
   2   5  -1 2170.00   43.93
   2   5   4  254.01    9.02
   2   5   5  176.57    7.48
   2   5   6  129.99    6.50
   2   5   7  137.75    6.62
   2   5   8   36.20    3.09
   2   5   8   29.80    3.05
   2   5   9    2.72    1.04
   2   6 -11  243.39    8.63
   2   6 -11  272.77    8.98
   2   6 -10  255.87    9.77
   2   6 -10  259.28    9.80
   2   6  -9 1641.27   35.36
   2   6  -9 1624.59   35.16
   2   6  -8  333.11   11.85
   2   6  -8  408.61   12.73
   2   6  -8  392.42   12.45
   2   6  -8  377.79   13.18
   2   6  -8  343.30   12.15
   2   6  -8  319.06   11.74
   2   6  -7   78.28    4.98
   2   6  -7   93.49    5.39
   2   6  -7   82.38    5.60
   2   6  -7   98.69    5.62
   2   6  -7   77.04    4.94
   2   6  -7   82.60    5.21
   2   6  -6   89.95    5.30
   2   6  -6  108.03    5.66
   2   6  -6  113.70    5.72
   2   6  -6   92.13    5.13
   2   6  -6   93.99    5.59
   2   6  -6  105.06    5.63
   2   6  -6  100.13    5.46
   2   6  -5   17.38    2.28
   2   6  -5   19.19    2.41
   2   6  -5   16.29    2.07
   2   6  -5   17.87    2.20
   2   6  -5   17.19    2.22
   2   6  -5   17.71    2.26
   2   6  -5   17.03    2.34
   2   6  -4   40.54    3.07
   2   6  -4   37.70    3.04
   2   6  -4   41.17    3.20
   2   6  -2  280.73    8.40
   2   6  -1  107.01    4.58
   2   6   0   73.30    3.91
   2   6   3    5.95    1.58
   2   6   4   15.29    2.37
   2   6   5  500.49   15.22
   2   6   6  675.53   18.91
   2   6   7  227.94    8.96
   2   6   7  234.32    9.21
   2   6   8    2.95    1.29
   2   6   8    2.19    1.05
   2   6   9    1.50    0.94
   2   6   9    2.93    1.01
   2   7 -11   56.84    3.43
   2   7 -10    5.54    1.54
   2   7 -10    4.70    1.41
   2   7  -9  152.10    6.94
   2   7  -9  158.78    7.29
   2   7  -8    1.30    1.27
   2   7  -8    2.06    1.43
   2   7  -8   -0.16    0.98
   2   7  -8    1.25    1.18
   2   7  -8    0.99    1.09
   2   7  -7  138.84    6.83
   2   7  -7  119.44    6.43
   2   7  -7  119.58    6.30
   2   7  -7  127.40    6.38
   2   7  -7  114.99    6.38
   2   7  -6   85.04    5.01
   2   7  -6   82.60    5.18
   2   7  -6   71.56    4.83
   2   7  -6   66.08    4.65
   2   7  -6   79.31    5.07
   2   7  -5  485.59   13.93
   2   7  -5  495.64   14.48
   2   7  -5  440.13   13.95
   2   7  -5  464.26   14.14
   2   7  -5  477.75   14.33
   2   7  -4    2.07    1.35
   2   7  -4    1.61    1.05
   2   7  -4   -0.15    1.10
   2   7  -4   -0.32    1.29
   2   7  -3   50.43    3.38
   2   7  -1  489.58   13.44
   2   7  -1  516.83   13.60
   2   7   0  168.76    6.72
   2   7   0  152.94    6.44
   2   7   1   11.29    1.88
   2   7   1    9.61    1.83
   2   7   2   70.74    4.54
   2   7   2   62.36    4.31
   2   7   3  216.74    8.87
   2   7   3  223.96    8.94
   2   7   4   33.43    3.45
   2   7   4   33.75    3.37
   2   7   5  387.62   12.99
   2   7   6 1129.37   27.68
   2   7   6 1106.66   27.81
   2   7   7  137.85    6.52
   2   7   7  132.45    6.29
   2   7   8  185.55    7.09
   2   7   8  175.39    6.71
   2   8 -10   25.99    2.47
   2   8 -10   31.58    2.59
   2   8  -9   23.02    2.69
   2   8  -9   25.05    2.69
   2   8  -8  522.80   15.50
   2   8  -8  497.04   15.44
   2   8  -7  136.18    6.30
   2   8  -7  120.83    6.50
   2   8  -7  113.88    6.32
   2   8  -6   74.42    4.96
   2   8  -6   88.28    5.42
   2   8  -6   90.20    5.41
   2   8  -6   78.62    5.10
   2   8  -5  999.55   25.70
   2   8  -5 1021.10   26.01
   2   8  -4  811.29   21.75
   2   8  -4  848.12   22.50
   2   8  -3   28.08    2.81
   2   8   0    6.18    1.51
   2   8   0    7.54    1.57
   2   8   1    2.92    1.38
   2   8   1    4.23    1.31
   2   8   2  364.73   12.14
   2   8   2  343.83   11.84
   2   8   3  190.88    8.33
   2   8   4  148.54    7.35
   2   8   4  149.57    7.24
   2   8   5  642.97   18.18
   2   8   6  609.08   17.08
   2   8   6  622.14   17.14
   2   8   7   26.64    2.53
   2   8   7   27.92    2.61
   2   8   8  197.71    6.54
   2   9 -10    0.59    0.70
   2   9  -9  351.13   10.81
   2   9  -9  406.15   10.91
   2   9  -8  334.81   11.10
   2   9  -8  333.95   11.01
   2   9  -7   43.78    3.65
   2   9  -7   43.52    3.57
   2   9  -7   49.94    3.74
   2   9  -6  903.39   23.06
   2   9  -6  990.24   23.10
   2   9  -5 1114.51   27.62
   2   9  -5 1107.50   27.48
   2   9  -4  436.92   13.77
   2   9  -4  432.14   13.80
   2   9  -4  457.09   13.74
   2   9  -3  108.02    5.93
   2   9   0   52.72    3.81
   2   9   1   35.93    3.33
   2   9   1   35.21    3.32
   2   9   2   74.01    4.81
   2   9   2   74.77    4.88
   2   9   3  138.37    6.72
   2   9   4   14.39    2.27
   2   9   4   16.68    2.46
   2   9   5  246.16    8.98
   2   9   5  236.22    8.78
   2   9   6    0.64    0.95
   2   9   6    0.36    0.92
   2   9   7  150.66    5.48
   2  10  -9    2.47    0.83
   2  10  -9    2.23    0.75
   2  10  -8    3.35    1.03
   2  10  -8    4.96    1.11
   2  10  -7    0.13    0.97
   2  10  -7   -0.49    0.85
   2  10  -7    0.46    1.01
   2  10  -6   47.21    3.45
   2  10  -6   44.19    3.58
   2  10  -6   48.05    3.67
   2  10  -6   51.17    3.56
   2  10  -5  189.33    7.97
   2  10  -5  209.34    7.88
   2  10  -5  206.30    8.15
   2  10  -4    0.51    1.23
   2  10  -4    0.84    1.07
   2  10  -3   61.45    4.50
   2  10  -2    7.90    1.74
   2  10   1    0.97    0.85
   2  10   1    0.42    0.87
   2  10   2   -0.71    0.97
   2  10   2    1.45    1.17
   2  10   3   10.75    1.78
   2  10   3   12.23    1.95
   2  10   4   -0.13    1.02
   2  10   4    1.14    1.08
   2  10   5    9.47    1.47
   2  10   5   10.05    1.52
   2  10   6   94.72    3.93
   2  11  -7    4.72    1.06
   2  11  -7    3.34    0.87
   2  11  -6   71.76    3.92
   2  11  -6   71.54    3.52
   2  11  -5   91.90    4.85
   2  11  -5   94.26    4.78
   2  11  -5   96.88    4.46
   2  11  -4   27.07    2.62
   2  11  -4   28.49    2.47
   2  11  -4   26.66    2.62
   2  11  -3   75.51    4.02
   2  11  -3   66.72    4.22
   2  11  -3   63.27    4.11
   2  11  -2   73.84    4.03
   2  11  -2   74.57    4.43
   2  11  -2   75.54    4.50
   2  11  -1  114.11    5.11
   2  11   3   79.73    3.71
   2  11   4    0.30    0.60
   2  12  -5  127.01    4.72
   2  12  -4   31.84    2.32
   2  12  -3  111.55    4.65
   2  12  -2  550.16   13.89
   2  12  -1  203.57    6.78
   2  12   0    3.78    0.98
   3 -13   0  479.58   11.81
   3 -13   1  517.32   12.63
   3 -13   2    5.13    0.96
   3 -12  -2   10.13    1.49
   3 -12  -1    5.60    1.33
   3 -12  -1    5.88    1.27
   3 -12  -1    4.62    1.15
   3 -12   0   20.28    2.24
   3 -12   0   19.61    2.15
   3 -12   0   18.03    2.04
   3 -12   1   25.25    2.50
   3 -12   1   21.90    2.26
   3 -12   2   19.92    2.22
   3 -12   2   20.47    2.19
   3 -12   3   50.18    3.30
   3 -12   3   61.24    3.56
   3 -12   4  413.33   11.21
   3 -12   4  404.68   11.19
   3 -12   4  426.81   11.38
   3 -11  -6   16.20    1.39
   3 -11  -5   46.21    2.79
   3 -11  -3    0.61    0.84
   3 -11  -3    0.33    0.74
   3 -11  -2   -0.85    1.04
   3 -11  -2    0.53    0.95
   3 -11  -1   13.93    2.16
   3 -11   0    1.62    1.19
   3 -11   1   98.27    5.53
   3 -11   2   13.26    2.14
   3 -11   2   14.35    2.21
   3 -11   3  551.34   15.59
   3 -11   3  554.01   15.49
   3 -11   4  570.84   15.66
   3 -11   4  572.76   15.54
   3 -11   5  118.67    5.28
   3 -11   5  120.46    5.33
   3 -10  -7  205.00    6.41
   3 -10  -6   87.90    4.40
   3 -10  -4  533.52   14.65
   3 -10  -3  327.27   10.99
   3 -10  -3  335.06   10.68
   3 -10  -1  411.14   13.27
   3 -10   0    0.36    1.13
   3 -10   1    0.73    1.30
   3 -10   2   26.14    3.08
   3 -10   3    3.31    1.38
   3 -10   3    3.00    1.28
   3 -10   4   60.96    4.28
   3 -10   5   11.83    1.91
   3 -10   5   12.75    1.95
   3  -9  -8  244.19    7.48
   3  -9  -7  234.34    8.15
   3  -9  -6  138.82    5.65
   3  -9  -5   13.70    1.86
   3  -9  -4  814.43   20.31
   3  -9  -4  818.17   20.92
   3  -9  -3  250.90    9.44
   3  -9  -2    1.74    1.30
   3  -9  -1  579.19   16.79
   3  -9   0  137.98    6.83
   3  -9   1  296.19   10.74
   3  -9   2  174.48    7.80
   3  -9   3    6.59    1.73
   3  -9   4   33.99    3.30
   3  -9   5    2.58    1.21
   3  -9   5    1.76    1.18
   3  -8  -9    3.55    0.98
   3  -8  -8   13.31    1.88
   3  -8  -7  196.60    7.87
   3  -8  -7  177.74    6.91
   3  -8  -4   17.48    2.35
   3  -8  -3  237.39    9.01
   3  -8  -2  279.31    9.96
   3  -8  -1    4.80    1.51
   3  -8   0   98.52    5.41
   3  -8   1    8.19    1.79
   3  -8   2   98.55    5.39
   3  -8   3   50.28    3.84
   3  -8   4  104.40    5.51
   3  -8   4  104.45    5.55
   3  -8   5  381.16   11.85
   3  -8   5  372.77   11.96
   3  -7 -10   85.67    3.83
   3  -7  -9   18.81    2.17
   3  -7  -8    0.93    0.95
   3  -7  -8   -0.13    0.88
   3  -7  -7   71.85    4.87
   3  -7  -4  332.51   10.71
   3  -7  -3  462.61   13.47
   3  -7  -2   55.84    3.76
   3  -7  -1 2324.13   49.50
   3  -7   0 2896.11   60.36
   3  -7   1 1373.11   31.13
   3  -7   2  258.06    8.97
   3  -7   3 2260.39   48.61
   3  -7   4  731.47   18.60
   3  -7   4  714.90   18.77
   3  -7   5   42.05    3.26
   3  -7   5   45.18    3.50
   3  -7   6   56.17    3.86
   3  -6 -11  371.26    9.53
   3  -6 -10  414.32   11.76
   3  -6  -9    1.37    1.13
   3  -6  -9    0.12    0.79
   3  -6  -8  334.81   11.54
   3  -6  -7  226.39    9.27
   3  -6  -7  213.13    8.41
   3  -6  -4  194.62    7.24
   3  -6  -4  208.04    7.26
   3  -6  -3  135.75    5.73
   3  -6  -2   56.90    3.46
   3  -6  -1 2218.25   46.58
   3  -6   0 4165.85   83.80
   3  -6   4  214.41    7.49
   3  -6   5  202.94    7.26
   3  -6   6  867.50   20.80
   3  -5 -11  843.85   19.67
   3  -5 -10  335.18   10.24
   3  -5 -10  354.59   11.10
   3  -5  -9  122.58    5.91
   3  -5  -9  114.14    5.58
   3  -5  -8  966.97   24.35
   3  -5  -8  969.04   23.91
   3  -5  -8  991.95   25.04
   3  -5  -7 1826.24   41.58
   3  -5  -7 1907.35   42.78
   3  -5  -7 1888.83   41.21
   3  -5  -6  297.89    9.62
   3  -5  -5   29.78    2.61
   3  -5  -4   92.27    4.31
   3  -5  -4   89.22    4.31
   3  -5  -4   92.36    4.24
   3  -5   2  345.64    9.68
   3  -5   3  609.55   14.91
   3  -5   3  598.79   14.92
   3  -5   4  172.99    6.14
   3  -5   4  169.67    6.12
   3  -5   5 1187.95   26.17
   3  -5   5 1150.43   26.19
   3  -4 -12  307.57    8.32
   3  -4 -11  594.76   15.08
   3  -4 -11  614.82   15.73
   3  -4 -10   56.72    3.84
   3  -4 -10   57.27    4.16
   3  -4  -9  441.17   13.98
   3  -4  -8  330.84   11.06
   3  -4  -8  321.18   11.17
   3  -4  -8  330.66   11.64
   3  -4  -7  691.18   17.93
   3  -4  -7  693.92   18.02
   3  -4  -7  639.90   18.08
   3  -4  -7  693.48   19.02
   3  -4  -6   21.18    2.21
   3  -4  -6   19.45    2.16
   3  -4  -6   22.62    2.36
   3  -4  -6   20.80    2.26
   3  -4  -5  482.58   12.65
   3  -4  -5  489.86   12.99
   3  -4  -5  459.75   12.72
   3  -4  -4  184.60    5.97
   3  -4  -4  182.60    5.99
   3  -4  -4  176.80    6.30
   3  -4  -4  184.33    5.89
   3  -4  -3   74.84    3.17
   3  -4  -3   76.98    3.12
   3  -4  -3   70.30    3.26
   3  -4  -2  809.32   17.43
   3  -4  -2  818.87   18.27
   3  -4   0  666.63   15.51
   3  -4   1  110.93    4.30
   3  -4   2  245.80    7.16
   3  -4   3 1258.67   27.10
   3  -4   3 1267.44   27.09
   3  -4   4  927.44   20.45
   3  -4   4  885.74   20.50
   3  -4   5  152.80    5.48
   3  -4   5  155.73    5.66
   3  -4   6 3339.22   67.58
   3  -3 -12    0.59    0.62
   3  -3 -12    1.29    0.76
   3  -3 -11   37.44    2.98
   3  -3 -11   36.00    3.05
   3  -3 -11   41.32    2.84
   3  -3 -10    1.61    1.13
   3  -3  -9  220.93    8.84
   3  -3  -9  223.35    8.60
   3  -3  -9  240.86    9.53
   3  -3  -9  224.25    9.06
   3  -3  -8   38.92    3.41
   3  -3  -8   33.70    3.15
   3  -3  -8   34.48    3.53
   3  -3  -8   40.07    3.40
   3  -3  -8   39.51    3.56
   3  -3  -7  287.05   10.12
   3  -3  -7  308.52   10.50
   3  -3  -7  305.98    9.93
   3  -3  -7  295.61    9.93
   3  -3  -7  300.05   10.11
   3  -3  -7  283.91    9.83
   3  -3  -7  310.33   10.16
   3  -3  -6   48.50    3.11
   3  -3  -6   51.59    3.49
   3  -3  -6   48.24    3.23
   3  -3  -6   52.50    3.67
   3  -3  -6   42.87    3.09
   3  -3  -6   47.03    3.24
   3  -3  -6   43.70    3.16
   3  -3  -5  926.38   21.33
   3  -3  -5  892.17   20.73
   3  -3  -5  896.88   21.09
   3  -3  -4  451.12   11.87
   3  -3  -4  455.45   11.31
   3  -3  -4  440.85   11.27
   3  -3  -4  470.18   11.74
   3  -3  -4  464.41   11.92
   3  -3  -3  159.61    4.77
   3  -3  -3  166.79    5.18
   3  -3  -3  152.79    4.76
   3  -3  -3  157.36    4.80
   3  -3  -2  472.81   10.33
   3  -3  -2  451.54   10.43
   3  -3  -2  488.22   10.99
   3  -3  -1  154.84    3.76
   3  -3  -1  150.95    3.55
   3  -3   3 2741.92   54.45
   3  -3   3 2695.07   54.46
   3  -3   4    1.60    0.74
   3  -3   4    1.51    0.71
   3  -3   5  646.53   15.41
   3  -3   6 3078.94   62.43
   3  -2 -12    7.34    1.40
   3  -2 -12    5.04    1.12
   3  -2 -11   42.44    3.44
   3  -2 -11   41.65    3.22
   3  -2 -11   41.95    3.38
   3  -2 -10   49.67    4.00
   3  -2 -10   54.89    4.02
   3  -2  -9  815.11   21.59
   3  -2  -9  791.08   21.50
   3  -2  -9  860.79   22.16
   3  -2  -9  782.18   21.17
   3  -2  -8 1081.45   27.00
   3  -2  -8 1105.94   27.10
   3  -2  -8 1125.22   26.67
   3  -2  -8 1087.28   26.93
   3  -2  -8 1094.41   26.93
   3  -2  -8 1145.05   27.51
   3  -2  -8 1131.84   27.18
   3  -2  -7  747.31   19.68
   3  -2  -7  754.41   19.61
   3  -2  -7  790.08   19.46
   3  -2  -7  770.79   19.69
   3  -2  -7  769.75   19.99
   3  -2  -7  767.54   19.64
   3  -2  -7  768.33   19.62
   3  -2  -7  758.72   19.74
   3  -2  -6  387.37   11.17
   3  -2  -6  362.72   11.03
   3  -2  -6  364.41   11.03
   3  -2  -6  368.37   10.81
   3  -2  -6  385.43   10.97
   3  -2  -6  387.38   11.37
   3  -2  -6  411.66   11.59
   3  -2  -6  366.90   10.98
   3  -2  -6  346.14    9.90
   3  -2  -5    3.31    1.03
   3  -2  -5    3.04    1.00
   3  -2  -5    2.80    1.01
   3  -2  -5    2.84    0.96
   3  -2  -5    2.64    0.76
   3  -2  -4  376.27    9.29
   3  -2  -4  379.28   10.17
   3  -2  -4  379.55   10.32
   3  -2  -4  392.53    9.85
   3  -2  -4  392.41   10.07
   3  -2  -4  393.04   10.31
   3  -2  -3 1573.92   31.54
   3  -2  -3 1469.96   30.73
   3  -2  -3 1498.44   30.30
   3  -2  -3 1492.55   31.53
   3  -2  -3 1562.80   30.84
   3  -2  -3 1514.16   31.11
   3  -2  -3 1494.97   30.41
   3  -2  -3 1504.13   30.17
   3  -2  -2  414.39    9.35
   3  -2  -2  443.91    9.54
   3  -2  -2  432.70   10.00
   3  -2  -2  440.30    9.76
   3  -2  -2  438.64    9.74
   3  -2  -1  612.50   13.09
   3  -2  -1  570.62   12.84
   3  -2   0   22.15    1.45
   3  -2   0   24.46    1.52
   3  -2   1  206.70    5.70
   3  -2   1  211.25    5.70
   3  -2   2 1267.68   26.27
   3  -2   4  650.67   15.03
   3  -2   5   45.04    2.63
   3  -2   6   80.05    3.83
   3  -1 -12   10.30    1.69
   3  -1 -12    8.96    1.57
   3  -1 -11   37.94    3.14
   3  -1 -11   36.96    3.30
   3  -1 -11   38.02    3.35
   3  -1 -11   38.87    3.33
   3  -1 -10    1.63    1.24
   3  -1 -10    0.88    1.21
   3  -1 -10    3.16    1.33
   3  -1 -10    1.81    1.19
   3  -1  -9  597.75   17.38
   3  -1  -9  591.99   17.54
   3  -1  -9  586.42   17.34
   3  -1  -9  620.95   17.57
   3  -1  -9  626.41   17.38
   3  -1  -8  227.27    8.84
   3  -1  -8  207.81    8.41
   3  -1  -8  193.97    8.26
   3  -1  -8  199.13    8.12
   3  -1  -8  198.31    8.15
   3  -1  -8  191.98    8.14
   3  -1  -8  203.31    8.31
   3  -1  -8  204.43    8.35
   3  -1  -7   30.84    2.87
   3  -1  -7   35.92    3.17
   3  -1  -7   29.39    2.87
   3  -1  -7   38.11    3.16
   3  -1  -7   34.17    2.96
   3  -1  -7   31.72    2.92
   3  -1  -7   29.72    2.86
   3  -1  -7   33.24    3.02
   3  -1  -7   30.07    2.53
   3  -1  -6  537.16   14.82
   3  -1  -6  556.51   14.78
   3  -1  -6  545.61   14.77
   3  -1  -6  586.52   15.02
   3  -1  -6  583.43   15.02
   3  -1  -6  572.87   15.04
   3  -1  -6  550.24   14.60
   3  -1  -6  553.03   14.99
   3  -1  -6  558.53   14.92
   3  -1  -5  800.32   18.92
   3  -1  -5  825.75   19.12
   3  -1  -5  831.06   18.77
   3  -1  -5  752.90   17.51
   3  -1  -5  797.73   19.02
   3  -1  -5  800.41   18.25
   3  -1  -5  832.62   19.11
   3  -1  -5  809.71   18.97
   3  -1  -4   58.76    3.05
   3  -1  -4   63.18    3.09
   3  -1  -4   57.43    3.01
   3  -1  -4   60.71    2.75
   3  -1  -4   55.38    3.10
   3  -1  -4   54.03    2.32
   3  -1  -4   60.32    3.09
   3  -1  -4   62.28    2.92
   3  -1  -4   62.88    3.21
   3  -1  -3 2596.17   50.50
   3  -1  -3 2443.81   49.45
   3  -1  -3 2468.65   50.09
   3  -1  -3 2670.57   50.70
   3  -1  -3 2622.51   50.73
   3  -1  -3 2603.79   50.28
   3  -1  -3 2477.07   49.10
   3  -1  -2   64.86    2.55
   3  -1  -2   58.52    1.88
   3  -1  -2   67.73    2.54
   3  -1  -2   61.91    2.59
   3  -1  -2   62.40    2.29
   3  -1  -1   12.32    0.95
   3  -1  -1   11.84    0.86
   3  -1  -1   12.19    0.96
   3  -1   0   70.15    2.54
   3  -1   0   68.16    2.53
   3  -1   1  168.83    4.71
   3  -1   2   85.72    3.10
   3  -1   4  256.31    7.18
   3  -1   5    8.11    1.22
   3  -1   6  622.78   15.26
   3  -1   7  106.26    4.77
   3   0 -12    2.46    1.14
   3   0 -11   13.51    2.18
   3   0 -11   10.37    1.92
   3   0 -11   10.06    1.97
   3   0 -11   13.18    2.17
   3   0 -10    0.18    1.07
   3   0 -10    1.47    1.29
   3   0 -10    0.52    0.90
   3   0 -10    2.23    1.48
   3   0  -9   12.65    2.28
   3   0  -9    9.66    1.95
   3   0  -9    8.60    2.03
   3   0  -9    9.47    2.02
   3   0  -9    9.92    2.12
   3   0  -9    9.59    2.02
   3   0  -9   10.58    2.19
   3   0  -8    7.15    1.96
   3   0  -8   13.09    2.25
   3   0  -8    7.45    1.83
   3   0  -8    8.40    1.89
   3   0  -8    9.57    1.97
   3   0  -8    6.49    1.78
   3   0  -8    6.49    1.56
   3   0  -8    8.01    1.85
   3   0  -7    4.52    1.31
   3   0  -7    2.64    1.51
   3   0  -7    2.31    1.30
   3   0  -7    3.65    1.42
   3   0  -7    2.76    1.38
   3   0  -7    1.87    0.93
   3   0  -7    3.22    1.26
   3   0  -7    2.67    1.28
   3   0  -7    2.96    1.28
   3   0  -7    1.79    1.37
   3   0  -6  461.22   12.44
   3   0  -6  444.42   12.53
   3   0  -6  457.76   12.65
   3   0  -6  411.34   12.27
   3   0  -6  437.95   12.25
   3   0  -6  417.83   12.05
   3   0  -6  423.73   12.59
   3   0  -6  423.34   11.23
   3   0  -6  444.04   12.37
   3   0  -6  435.20   12.35
   3   0  -6  445.95   12.61
   3   0  -6  423.23   12.33
   3   0  -5   40.03    2.73
   3   0  -5   39.56    2.84
   3   0  -5   38.58    2.77
   3   0  -5   37.50    2.52
   3   0  -5   37.00    2.72
   3   0  -5   39.01    2.72
   3   0  -5   35.83    2.53
   3   0  -4 1978.49   39.26
   3   0  -4 1842.49   37.97
   3   0  -4 1853.84   38.53
   3   0  -4 1809.90   38.91
   3   0  -4 1815.29   38.97
   3   0  -4 2012.48   39.41
   3   0  -4 1978.55   39.14
   3   0  -4 1872.02   38.98
   3   0  -4 1841.90   38.75
   3   0  -4 1891.74   39.44
   3   0  -4 1905.90   38.75
   3   0  -4 1800.00   38.74
   3   0  -3  281.76    7.64
   3   0  -3  294.50    7.49
   3   0  -3  270.44    7.28
   3   0  -3  262.79    6.78
   3   0  -3  261.47    7.58
   3   0  -3  303.52    7.72
   3   0  -3  279.25    7.01
   3   0  -3  294.51    7.81
   3   0  -2 2493.89   50.00
   3   0  -2 2455.67   50.02
   3   0  -2 2638.16   49.77
   3   0  -2 2451.92   49.22
   3   0  -2 2558.53   50.04
   3   0  -2 2529.77   50.06
   3   0  -2 2505.03   48.98
   3   0  -1 6672.49  127.48
   3   0  -1 6706.17  127.53
   3   0  -1 6513.56  127.45
   3   0   0 3148.55   59.38
   3   0   0 2991.23   58.50
   3   0   2   10.75    1.08
   3   0   3   67.36    2.87
   3   0   4  465.74   11.40
   3   0   5  526.84   12.97
   3   0   7    5.01    1.17
   3   1 -12    6.32    1.42
   3   1 -12    6.42    1.44
   3   1 -11   31.16    3.10
   3   1 -11   30.65    3.18
   3   1 -10    5.04    1.67
   3   1 -10    6.02    1.74
   3   1 -10    7.47    1.86
   3   1 -10    4.73    1.58
   3   1  -9    4.66    1.63
   3   1  -9    1.76    1.42
   3   1  -9    0.53    1.09
   3   1  -9    0.37    1.18
   3   1  -9   -0.19    1.20
   3   1  -9    0.40    1.15
   3   1  -9   -0.37    1.33
   3   1  -9   -0.55    1.28
   3   1  -9    0.32    1.12
   3   1  -8  366.93   11.97
   3   1  -8  354.63   11.64
   3   1  -8  369.84   12.07
   3   1  -8  342.53   10.73
   3   1  -8  350.31   11.42
   3   1  -8  349.47   12.22
   3   1  -8  339.55   11.57
   3   1  -8  368.40   12.07
   3   1  -8  360.18   11.91
   3   1  -8  349.68   11.69
   3   1  -8  348.70   12.07
   3   1  -7  384.67   11.98
   3   1  -7  372.37   11.92
   3   1  -7  369.54   11.91
   3   1  -7  367.35   11.51
   3   1  -7  373.35   10.86
   3   1  -7  378.06   11.55
   3   1  -7  377.31   12.34
   3   1  -7  398.74   12.12
   3   1  -7  389.73   11.92
   3   1  -7  386.79   11.77
   3   1  -7  392.50   11.90
   3   1  -7  392.31   12.25
   3   1  -6  259.14    8.87
   3   1  -6  250.39    8.51
   3   1  -6  251.97    8.75
   3   1  -6  253.56    8.41
   3   1  -6  267.15    8.76
   3   1  -6  251.18    8.99
   3   1  -6  257.83    8.71
   3   1  -6  254.03    8.41
   3   1  -6  247.83    8.59
   3   1  -5  974.09   21.83
   3   1  -5  936.77   21.26
   3   1  -5  927.37   20.91
   3   1  -5  911.28   21.36
   3   1  -5  927.69   21.79
   3   1  -5  923.28   21.46
   3   1  -5  972.28   21.83
   3   1  -5  937.75   21.70
   3   1  -4   11.36    1.38
   3   1  -4    8.92    1.38
   3   1  -4   13.35    1.53
   3   1  -4   10.13    1.26
   3   1  -4   12.29    1.52
   3   1  -4   12.28    1.38
   3   1  -4   10.32    1.43
   3   1  -4   11.73    1.39
   3   1  -4   12.19    1.28
   3   1  -4   11.89    1.42
   3   1  -4   10.99    1.36
   3   1  -4   10.89    1.41
   3   1  -3  252.88    6.92
   3   1  -3  252.88    7.22
   3   1  -3  268.67    7.33
   3   1  -3  242.03    7.69
   3   1  -3  261.84    6.94
   3   1  -3  274.92    7.28
   3   1  -3  274.06    7.10
   3   1  -3  244.24    7.13
   3   1  -3  259.02    7.06
   3   1  -3  259.32    7.39
   3   1  -2 1119.13   23.62
   3   1  -2 1130.58   22.54
   3   1  -2 1140.37   23.72
   3   1  -2 1085.80   23.22
   3   1  -2 1197.46   23.68
   3   1  -2 1143.05   24.08
   3   1  -2 1118.49   23.66
   3   1  -2 1131.07   23.61
   3   1  -2 1189.89   23.60
   3   1  -2 1122.51   23.43
   3   1  -1  224.34    5.87
   3   1  -1  214.28    5.85
   3   1  -1  302.18    6.04
   3   1  -1  299.15    6.01
   3   1  -1  213.45    5.72
   3   1   0 4759.44   88.09
   3   1   0 4769.70   88.58
   3   1   1   32.62    1.78
   3   1   1   31.62    1.22
   3   1   2 1536.37   31.48
   3   1   3  694.70   15.72
   3   1   4 1009.21   22.17
   3   1   6   95.26    4.41
   3   1   8    0.53    0.76
   3   2 -11  318.19   11.00
   3   2 -11  297.89   10.74
   3   2 -10  141.98    7.13
   3   2 -10  155.63    7.48
   3   2 -10  154.70    7.46
   3   2 -10  153.57    7.42
   3   2  -9  696.98   19.86
   3   2  -9  736.91   19.10
   3   2  -9  678.20   20.23
   3   2  -9  724.17   20.16
   3   2  -9  784.46   20.71
   3   2  -9  691.93   19.85
   3   2  -9  763.15   21.23
   3   2  -9  780.00   20.29
   3   2  -9  751.36   19.96
   3   2  -9  700.98   20.00
   3   2  -9  772.31   20.61
   3   2  -8 2036.54   45.05
   3   2  -8 2043.67   44.01
   3   2  -8 1967.22   45.37
   3   2  -8 2148.36   45.57
   3   2  -8 2023.32   45.13
   3   2  -8 1935.36   44.86
   3   2  -8 2076.06   46.30
   3   2  -8 2036.64   44.94
   3   2  -8 2082.04   45.06
   3   2  -8 1937.06   44.86
   3   2  -8 2032.43   45.31
   3   2  -7  918.13   22.95
   3   2  -7  921.85   22.10
   3   2  -7  888.01   23.17
   3   2  -7  940.67   23.03
   3   2  -7  967.26   23.29
   3   2  -7  908.58   22.88
   3   2  -7  962.81   24.16
   3   2  -7  912.87   22.97
   3   2  -7  958.31   23.09
   3   2  -7  937.00   23.31
   3   2  -7  914.21   22.91
   3   2  -6  504.76   13.79
   3   2  -6  500.86   13.27
   3   2  -6  502.28   13.92
   3   2  -6  480.12   13.67
   3   2  -6  507.06   13.90
   3   2  -6  497.67   13.72
   3   2  -6  484.74   14.44
   3   2  -6  487.06   13.76
   3   2  -6  523.26   14.18
   3   2  -6  487.69   13.62
   3   2  -6  483.10   13.62
   3   2  -6  504.75   13.65
   3   2  -5  397.22   11.01
   3   2  -5  404.93   11.12
   3   2  -5  392.53   10.84
   3   2  -5  383.19   10.55
   3   2  -5  397.05   11.77
   3   2  -5  400.70   11.16
   3   2  -5  377.69   10.92
   3   2  -4    6.70    1.30
   3   2  -4    6.93    1.49
   3   2  -4    7.14    1.36
   3   2  -4   10.22    1.38
   3   2  -4    7.63    1.18
   3   2  -4    7.59    1.21
   3   2  -4    8.41    1.24
   3   2  -4   12.18    1.44
   3   2  -4    5.97    1.27
   3   2  -4    7.23    1.16
   3   2  -4    7.68    1.22
   3   2  -4    6.76    1.20
   3   2  -4    7.99    1.25
   3   2  -3   64.71    2.93
   3   2  -3   60.19    2.88
   3   2  -3   68.77    2.86
   3   2  -3   53.72    2.95
   3   2  -3   58.00    2.75
   3   2  -3   57.53    2.75
   3   2  -3   56.57    2.72
   3   2  -3   58.20    2.92
   3   2  -2 1825.44   38.58
   3   2  -2 1912.30   38.90
   3   2  -2 1969.18   38.56
   3   2  -2 2003.65   39.03
   3   2  -2 1921.49   38.84
   3   2  -2 1957.11   38.84
   3   2  -1  739.70   15.07
   3   2  -1  777.04   15.61
   3   2  -1  727.97   15.48
   3   2  -1  728.12   15.44
   3   2  -1  684.27   15.34
   3   2   0 1377.84   27.45
   3   2   0 1312.57   27.28
   3   2   1 1006.35   21.48
   3   2   2  711.45   16.23
   3   2   3  634.51   15.10
   3   2   5  256.79    8.18
   3   2   6  170.95    6.52
   3   2   7  242.69    8.46
   3   3 -10   15.50    2.34
   3   3 -10   14.89    2.42
   3   3 -10   11.60    2.31
   3   3  -9 1134.22   26.63
   3   3  -9 1125.58   27.15
   3   3  -9 1034.85   27.47
   3   3  -9 1161.96   28.02
   3   3  -9 1055.05   27.33
   3   3  -9 1175.28   29.18
   3   3  -9 1035.25   27.13
   3   3  -9 1070.57   27.63
   3   3  -9 1106.74   27.77
   3   3  -9 1054.33   27.59
   3   3  -9 1127.65   27.52
   3   3  -8  849.99   22.75
   3   3  -8  861.30   23.22
   3   3  -8  896.66   23.27
   3   3  -8  903.88   23.37
   3   3  -8  938.33   23.42
   3   3  -8  939.43   24.55
   3   3  -8  900.31   22.32
   3   3  -8  913.14   22.87
   3   3  -8  896.19   23.14
   3   3  -8  921.44   23.23
   3   3  -8  801.23   22.90
   3   3  -7  762.81   20.17
   3   3  -7  779.90   20.69
   3   3  -7  801.52   20.74
   3   3  -7  850.89   21.00
   3   3  -7  769.23   20.50
   3   3  -7  789.23   21.82
   3   3  -7  803.59   20.10
   3   3  -7  803.33   20.35
   3   3  -7  794.60   20.66
   3   3  -7  823.39   20.84
   3   3  -7  762.80   20.65
   3   3  -6   33.33    2.77
   3   3  -6   30.84    2.80
   3   3  -6   30.56    2.87
   3   3  -6   29.63    2.80
   3   3  -6   31.90    2.86
   3   3  -6   39.92    3.12
   3   3  -6   32.02    2.74
   3   3  -6   29.82    2.83
   3   3  -6   30.98    2.78
   3   3  -6   30.54    2.74
   3   3  -6   28.73    2.75
   3   3  -6   32.78    3.24
   3   3  -5  286.92    8.94
   3   3  -5  287.08    8.98
   3   3  -5  269.82    8.70
   3   3  -5  292.42    9.09
   3   3  -5  267.07    8.93
   3   3  -5  295.75    9.04
   3   3  -5  313.89    9.20
   3   3  -5  287.99    9.83
   3   3  -4    1.24    0.82
   3   3  -4    0.41    0.83
   3   3  -4    0.43    0.82
   3   3  -4    0.08    0.63
   3   3  -4    2.28    0.88
   3   3  -4    1.32    0.79
   3   3  -4    0.30    0.75
   3   3  -3   26.72    1.85
   3   3  -3   30.20    2.00
   3   3  -3   28.76    2.25
   3   3  -3   29.05    1.93
   3   3  -3   29.95    2.08
   3   3  -3   30.00    2.08
   3   3  -3   28.63    2.04
   3   3  -2  280.71    6.98
   3   3  -2  272.69    6.52
   3   3  -2  277.79    7.95
   3   3  -2  276.54    7.22
   3   3  -1 1269.59   26.39
   3   3  -1 1288.57   26.53
   3   3  -1 1303.69   25.97
   3   3   0  393.64    9.76
   3   3   1 1059.74   23.04
   3   3   2   25.39    2.06
   3   3   4  420.14   11.86
   3   3   5  198.01    7.36
   3   3   6 1135.79   26.70
   3   3   7 1326.96   30.55
   3   3   8   26.11    2.63
   3   4  -9   38.24    3.84
   3   4  -9   46.62    4.48
   3   4  -9   48.94    3.83
   3   4  -9   45.48    4.01
   3   4  -9   47.39    3.79
   3   4  -9   51.88    4.20
   3   4  -9   53.77    4.23
   3   4  -8   65.70    4.63
   3   4  -8   53.42    4.35
   3   4  -8   62.60    4.53
   3   4  -8   70.70    4.53
   3   4  -8   62.77    4.29
   3   4  -8   60.15    4.53
   3   4  -8   63.36    5.03
   3   4  -8   69.61    4.80
   3   4  -7   10.14    2.33
   3   4  -7   11.43    2.08
   3   4  -7   10.41    1.88
   3   4  -7   12.25    2.18
   3   4  -7   11.95    2.06
   3   4  -7   10.12    2.00
   3   4  -7    9.94    1.84
   3   4  -7    9.29    1.98
   3   4  -7    6.92    1.73
   3   4  -7    6.94    1.57
   3   4  -6   28.30    2.82
   3   4  -6   22.46    2.53
   3   4  -6   20.38    2.48
   3   4  -6   22.51    2.69
   3   4  -6   30.38    2.84
   3   4  -6   23.32    2.55
   3   4  -6   21.33    2.83
   3   4  -6   24.22    2.62
   3   4  -6   21.87    2.40
   3   4  -5  265.22    8.95
   3   4  -5  274.14    8.85
   3   4  -5  239.03    8.38
   3   4  -5  270.99    9.70
   3   4  -5  243.65    8.38
   3   4  -5  258.90    8.78
   3   4  -5  287.19    9.01
   3   4  -5  253.80    8.59
   3   4  -4   83.41    4.34
   3   4  -4   86.50    4.13
   3   4  -4   81.99    3.91
   3   4  -4   82.18    4.03
   3   4  -4   77.64    3.95
   3   4  -4   70.97    3.66
   3   4  -3   93.80    4.21
   3   4  -3   89.13    4.02
   3   4  -3   93.65    4.38
   3   4  -3   90.87    3.66
   3   4  -2  110.15    3.65
   3   4  -2  116.00    4.28
   3   4  -2  120.57    4.78
   3   4  -1  118.81    4.13
   3   4  -1  109.56    3.83
   3   4  -1  107.98    4.46
   3   4   0    5.28    0.97
   3   4   2  325.94    9.63
   3   4   3  554.89   14.70
   3   4   4    4.29    1.37
   3   4   5 1396.45   32.20
   3   4   6 2252.27   48.83
   3   4   7  875.53   22.14
   3   4   8  118.04    5.83
   3   4   9   63.36    4.07
   3   5 -10   40.01    3.61
   3   5 -10   41.24    3.62
   3   5  -9  390.46   13.55
   3   5  -9  388.74   13.47
   3   5  -9  491.78   13.92
   3   5  -9  474.90   14.25
   3   5  -8  441.31   13.60
   3   5  -8  360.95   12.75
   3   5  -8  380.16   12.96
   3   5  -8  381.19   12.69
   3   5  -8  427.96   13.08
   3   5  -7    2.47    1.40
   3   5  -7    2.72    1.38
   3   5  -7    1.49    1.28
   3   5  -7    2.83    1.28
   3   5  -7    4.17    1.40
   3   5  -7   -0.33    1.71
   3   5  -6  354.48   11.10
   3   5  -6  362.87   11.66
   3   5  -6  349.44   11.47
   3   5  -6  374.22   11.57
   3   5  -6  325.67   11.07
   3   5  -6  354.46   11.59
   3   5  -5  656.47   17.08
   3   5  -5  607.01   16.27
   3   5  -5  635.65   16.88
   3   5  -5  659.55   17.18
   3   5  -5  649.59   17.23
   3   5  -5  627.81   16.71
   3   5  -4    5.45    1.42
   3   5  -4    1.93    1.09
   3   5  -4    1.92    0.91
   3   5  -4    2.35    1.06
   3   5  -4    3.25    1.12
   3   5  -4    4.37    1.22
   3   5  -3   39.22    2.72
   3   5  -3   42.13    2.96
   3   5  -3   42.74    3.03
   3   5  -3   35.16    2.82
   3   5  -2  570.15   14.08
   3   5  -2  587.71   14.80
   3   5  -1   19.11    1.74
   3   5  -1   25.01    2.18
   3   5   0  166.40    5.96
   3   5   1    5.14    1.22
   3   5   2  437.31   12.53
   3   5   3  413.90   12.48
   3   5   4    0.15    1.23
   3   5   5  222.91    8.82
   3   5   6  585.21   16.78
   3   5   7  399.60   12.64
   3   5   8   14.85    2.14
   3   5   8   13.83    2.02
   3   5   9  101.38    5.04
   3   6 -10   11.04    1.98
   3   6 -10   14.07    2.06
   3   6  -9  741.48   20.12
   3   6  -8 1392.69   30.90
   3   6  -8 1415.31   31.26
   3   6  -8 1129.09   29.69
   3   6  -8 1173.03   30.34
   3   6  -7   50.13    3.77
   3   6  -7   58.69    4.37
   3   6  -7   52.47    4.13
   3   6  -7   50.14    4.12
   3   6  -7   55.77    4.26
   3   6  -6 1234.20   30.57
   3   6  -6 1404.67   31.30
   3   6  -6 1156.67   30.03
   3   6  -6 1286.72   30.98
   3   6  -6 1403.89   31.22
   3   6  -5 1098.93   26.51
   3   6  -5 1028.37   26.09
   3   6  -5 1075.12   26.50
   3   6  -5 1139.76   26.95
   3   6  -5 1166.31   26.86
   3   6  -4   15.36    2.10
   3   6  -4   15.33    2.03
   3   6  -4   17.11    2.18
   3   6  -4   18.02    2.25
   3   6  -3   53.77    3.46
   3   6  -3   63.18    3.91
   3   6  -3   60.05    3.79
   3   6  -2  860.55   20.63
   3   6  -1    9.15    1.37
   3   6  -1   10.49    1.51
   3   6  -1   12.39    1.64
   3   6   0    5.15    1.25
   3   6   1  109.49    5.25
   3   6   2  277.38    9.65
   3   6   3  268.84    9.75
   3   6   4   36.44    3.48
   3   6   5   38.82    3.62
   3   6   6   23.52    2.79
   3   6   7  136.00    6.70
   3   6   8   32.27    2.99
   3   6   8   32.17    2.83
   3   6   9  164.03    5.88
   3   6   9  153.62    5.92
   3   7 -10    0.52    1.00
   3   7 -10    2.41    1.13
   3   7  -9  328.87   10.42
   3   7  -9  321.02   10.37
   3   7  -8  162.53    7.35
   3   7  -8  172.98    7.59
   3   7  -7  100.65    5.88
   3   7  -7   99.11    5.81
   3   7  -7  116.77    6.23
   3   7  -7  119.21    6.15
   3   7  -6   16.01    2.44
   3   7  -6   12.60    2.24
   3   7  -6   10.64    2.14
   3   7  -6   12.88    2.17
   3   7  -5   32.66    3.17
   3   7  -5   30.92    3.12
   3   7  -5   35.08    3.46
   3   7  -5   33.98    3.30
   3   7  -5   34.96    3.33
   3   7  -4    5.56    1.59
   3   7  -4    4.02    1.29
   3   7  -4    5.33    1.54
   3   7  -4    7.90    1.78
   3   7  -3    1.69    1.05
   3   7  -2  335.47   10.64
   3   7   0   26.13    2.56
   3   7   0   27.42    2.68
   3   7   1  217.43    8.28
   3   7   1  210.31    8.31
   3   7   2    0.17    0.87
   3   7   2    0.50    1.05
   3   7   3   10.85    2.04
   3   7   3    7.58    1.90
   3   7   4   22.56    2.80
   3   7   5    3.16    1.40
   3   7   5    2.33    1.46
   3   7   6  542.68   16.03
   3   7   7  186.15    7.63
   3   7   7  187.15    7.37
   3   7   8  451.40   12.54
   3   7   8  448.75   12.29
   3   8 -10    8.14    1.46
   3   8 -10    5.09    1.16
   3   8  -9    1.45    1.04
   3   8  -9    0.79    1.01
   3   8  -8   10.43    1.89
   3   8  -8    9.67    1.68
   3   8  -8    8.58    1.79
   3   8  -7  188.88    8.00
   3   8  -6  193.12    7.85
   3   8  -6  214.72    8.63
   3   8  -6  190.38    8.27
   3   8  -6  196.78    8.52
   3   8  -5  473.69   13.64
   3   8  -5  478.19   14.28
   3   8  -5  438.45   13.91
   3   8  -5  430.10   13.74
   3   8  -5  394.93   12.99
   3   8  -4   50.37    3.95
   3   8  -4   49.96    4.12
   3   8   0  214.46    8.15
   3   8   1  751.00   19.89
   3   8   1  741.03   19.72
   3   8   2  197.69    8.25
   3   8   3   88.60    5.40
   3   8   3   91.50    5.50
   3   8   4   83.83    5.23
   3   8   5    0.34    1.01
   3   8   5    0.80    0.99
   3   8   6   17.99    2.29
   3   8   6   15.25    2.06
   3   8   7   40.30    2.98
   3   8   7   39.12    2.87
   3   9  -9   15.10    1.70
   3   9  -9   12.85    1.57
   3   9  -8   -0.12    0.94
   3   9  -8    0.59    0.85
   3   9  -7   88.46    4.90
   3   9  -7   74.50    4.42
   3   9  -7   85.85    4.88
   3   9  -6  523.64   15.27
   3   9  -6  526.06   15.15
   3   9  -6  477.06   14.25
   3   9  -5  604.06   17.42
   3   9  -5  637.15   17.51
   3   9  -4   39.94    3.57
   3   9  -4   35.62    3.47
   3   9  -3  350.22   11.99
   3   9  -3  381.80   12.42
   3   9  -3  349.63   12.06
   3   9   1  662.04   17.85
   3   9   2  722.85   19.28
   3   9   3   41.54    3.45
   3   9   3   36.79    3.32
   3   9   4   28.40    2.77
   3   9   4   27.68    2.83
   3   9   5   92.29    4.72
   3   9   5   97.29    4.94
   3   9   6   18.71    1.97
   3   9   6   18.45    1.98
   3  10  -8   84.99    3.76
   3  10  -7   10.49    1.63
   3  10  -7   11.26    1.67
   3  10  -7    8.59    1.27
   3  10  -6   11.20    1.87
   3  10  -6    9.83    1.70
   3  10  -5    0.15    1.03
   3  10  -5    0.28    0.99
   3  10  -5   -0.31    1.01
   3  10  -4   65.72    4.16
   3  10  -4   61.19    4.13
   3  10  -4   58.12    4.00
   3  10  -3   88.37    5.07
   3  10  -3   87.42    4.97
   3  10  -3   86.21    5.05
   3  10  -2  319.12   10.84
   3  10  -2  333.61   11.05
   3  10   2   32.36    2.65
   3  10   3    0.34    0.80
   3  10   3    0.47    0.72
   3  10   4    5.34    1.18
   3  10   4    6.65    1.25
   3  10   5   68.82    3.39
   3  11  -7    4.99    0.86
   3  11  -6  102.11    4.33
   3  11  -6  100.17    4.06
   3  11  -5  177.71    6.09
   3  11  -5  166.84    6.34
   3  11  -5  162.58    6.19
   3  11  -4    2.05    1.04
   3  11  -4    2.89    1.08
   3  11  -4    2.99    1.07
   3  11  -3   23.16    2.22
   3  11  -3   20.28    2.17
   3  11  -3   20.61    2.18
   3  11  -2   46.81    3.09
   3  11  -2   44.77    3.18
   3  11  -2   50.42    3.33
   3  11  -1    0.22    0.82
   3  11  -1   -0.12    0.80
   3  11  -1    0.47    0.85
   3  11   0   92.97    4.31
   3  11   0   81.81    4.21
   3  12  -3   23.42    1.80
   3  12  -2   46.95    2.52
   4 -13   0    0.92    0.65
   4 -13   1  167.96    5.41
   4 -13   2  153.02    5.02
   4 -12  -2    0.71    0.74
   4 -12  -1   55.44    3.23
   4 -12  -1   60.60    3.44
   4 -12  -1   56.52    3.23
   4 -12   0   48.70    3.26
   4 -12   0   41.46    2.92
   4 -12   1    3.46    1.20
   4 -12   1    1.58    0.97
   4 -12   2   -0.12    0.94
   4 -12   2    0.45    0.85
   4 -12   3   12.15    1.68
   4 -12   3   15.54    1.82
   4 -12   4   14.63    1.66
   4 -12   4   11.61    1.52
   4 -12   5    3.98    0.84
   4 -11  -5    3.52    0.87
   4 -11  -4   20.23    1.90
   4 -11  -3   13.15    1.75
   4 -11  -2   14.60    1.85
   4 -11  -2   12.01    1.88
   4 -11  -1    0.27    0.96
   4 -11  -1    0.44    0.95
   4 -11   0   23.50    2.63
   4 -11   0   25.66    2.67
   4 -11   1    4.42    1.51
   4 -11   1    7.30    1.64
   4 -11   2    5.00    1.50
   4 -11   2    5.52    1.61
   4 -11   3    0.30    0.97
   4 -11   3    1.72    1.12
   4 -11   4    6.71    1.55
   4 -11   4    8.02    1.61
   4 -11   5   16.90    1.99
   4 -11   5   16.05    1.89
   4 -10  -7   26.26    1.80
   4 -10  -6    0.63    0.94
   4 -10  -6    1.07    0.67
   4 -10  -5  127.88    5.59
   4 -10  -4  282.79    9.05
   4 -10  -3  112.20    5.58
   4 -10  -3  114.62    5.32
   4 -10  -2    0.58    1.01
   4 -10  -1  699.87   18.75
   4 -10   0 1297.99   31.14
   4 -10   0 1296.36   30.78
   4 -10   1  215.11    8.83
   4 -10   1  211.30    8.64
   4 -10   2   20.76    2.71
   4 -10   2   27.26    3.01
   4 -10   3  275.63   10.03
   4 -10   4  151.18    6.82
   4 -10   5    1.34    1.05
   4 -10   5    3.00    1.21
   4  -9  -8   94.32    3.81
   4  -9  -7    3.50    1.06
   4  -9  -7    3.19    0.95
   4  -9  -6   22.03    2.40
   4  -9  -6   20.52    2.20
   4  -9  -3   25.58    2.75
   4  -9  -2   42.43    3.67
   4  -9  -1  712.95   19.53
   4  -9   0  625.02   17.76
   4  -9   1  305.83   10.92
   4  -9   2   98.54    5.72
   4  -9   3   29.55    3.12
   4  -9   4   18.41    2.51
   4  -9   4   17.00    2.39
   4  -9   5   31.40    3.09
   4  -9   5   32.54    3.09
   4  -9   6    4.65    1.38
   4  -8  -9  314.93    8.64
   4  -8  -8  236.93    7.86
   4  -8  -8  226.40    7.29
   4  -8  -7   25.20    2.60
   4  -8  -7   24.91    2.48
   4  -8  -4  191.45    7.62
   4  -8  -3    4.56    1.46
   4  -8  -2  119.45    6.00
   4  -8  -1  258.92    9.54
   4  -8   0   17.20    2.44
   4  -8   1  283.87   10.14
   4  -8   2  623.67   17.53
   4  -8   2  645.66   17.56
   4  -8   3  270.22   10.01
   4  -8   3  286.47   10.09
   4  -8   4   55.57    4.19
   4  -8   4   59.79    4.21
   4  -8   5    1.33    1.06
   4  -8   6   93.44    5.31
   4  -8   6  108.19    5.42
   4  -7 -10   96.12    3.83
   4  -7  -9  317.64    9.27
   4  -7  -9  339.97    9.95
   4  -7  -8  139.36    5.97
   4  -7  -8  130.37    6.08
   4  -7  -7    1.22    1.25
   4  -7  -7    2.14    1.21
   4  -7  -4  323.35   10.39
   4  -7  -4  317.16   10.30
   4  -7  -3  294.82    9.87
   4  -7  -2   -0.57    1.02
   4  -7  -1   23.64    2.56
   4  -7   0 1045.00   25.03
   4  -7   1    3.92    1.54
   4  -7   2  961.00   23.38
   4  -7   3 3664.36   75.49
   4  -7   4  968.14   23.67
   4  -7   5  593.27   16.23
   4  -6 -11    4.27    0.80
   4  -6 -10  297.07    8.69
   4  -6 -10  324.83    9.39
   4  -6  -9   43.02    3.17
   4  -6  -9   39.58    3.23
   4  -6  -8  566.03   15.91
   4  -6  -7  998.84   25.47
   4  -6  -7 1084.29   26.27
   4  -6  -5  670.61   17.52
   4  -6  -4  607.02   16.00
   4  -6  -4  580.01   15.40
   4  -6  -3   27.05    2.48
   4  -6  -2   94.34    4.64
   4  -6  -1  240.53    8.15
   4  -6   2  625.74   16.19
   4  -6   3 2391.54   50.09
   4  -6   3 2342.31   50.22
   4  -6   4  285.72    9.44
   4  -6   4  298.02    9.74
   4  -6   5  882.50   21.28
   4  -6   5  836.37   21.16
   4  -5 -11  179.59    5.90
   4  -5 -11  156.99    5.26
   4  -5 -10   13.79    1.95
   4  -5 -10   16.98    1.99
   4  -5  -9  459.25   13.65
   4  -5  -8 1305.92   30.79
   4  -5  -8 1240.88   30.24
   4  -5  -7  831.30   21.46
   4  -5  -7  765.38   20.80
   4  -5  -6   19.04    2.32
   4  -5  -6   20.62    2.38
   4  -5  -6   23.29    2.79
   4  -5  -5  914.70   22.09
   4  -5  -5  892.24   21.96
   4  -5  -4  754.81   18.81
   4  -5  -4  760.97   18.97
   4  -5  -3   69.32    3.61
   4  -5  -2  777.63   18.43
   4  -5   1    0.74    0.78
   4  -5   1    0.10    0.76
   4  -5   2  409.99   11.47
   4  -5   2  422.42   11.49
   4  -5   3  202.98    7.21
   4  -5   3  214.53    7.29
   4  -5   4  292.38    9.29
   4  -5   4  311.21    9.41
   4  -5   5  186.19    7.01
   4  -5   5  192.59    7.00
   4  -5   6   53.39    3.55
   4  -4 -12   60.87    2.75
   4  -4 -11  214.36    7.18
   4  -4 -11  219.49    7.42
   4  -4 -10    1.80    1.07
   4  -4 -10    1.97    1.08
   4  -4  -9  662.05   18.53
   4  -4  -8  500.02   15.31
   4  -4  -8  491.77   15.07
   4  -4  -8  507.73   14.74
   4  -4  -7   67.13    4.55
   4  -4  -7   63.12    4.07
   4  -4  -7   63.60    4.29
   4  -4  -7   66.56    4.60
   4  -4  -7   60.64    4.27
   4  -4  -6   50.27    3.51
   4  -4  -6   53.17    3.76
   4  -4  -6   63.25    4.30
   4  -4  -6   59.38    3.95
   4  -4  -5   28.53    2.46
   4  -4  -5   34.04    2.84
   4  -4  -5   35.67    2.98
   4  -4  -4  287.41    9.19
   4  -4  -4  288.18    8.59
   4  -4  -3   83.69    3.64
   4  -4  -3   82.95    3.53
   4  -4  -3   85.84    3.69
   4  -4  -2   12.92    1.41
   4  -4  -1  429.35   10.98
   4  -4   0   58.05    3.07
   4  -4   0   61.08    3.22
   4  -4   1   25.89    2.06
   4  -4   1   23.26    1.95
   4  -4   2    3.83    1.02
   4  -4   2    4.61    1.01
   4  -4   3  170.96    5.98
   4  -4   3  163.82    5.93
   4  -4   4   35.97    2.58
   4  -4   4   31.98    2.50
   4  -4   5   25.99    2.37
   4  -4   6  520.06   14.09
   4  -3 -12    1.22    0.77
   4  -3 -12    0.57    0.63
   4  -3 -11    3.79    1.25
   4  -3 -11    1.95    1.00
   4  -3 -10    2.21    1.21
   4  -3  -9   25.66    3.01
   4  -3  -9   30.88    3.23
   4  -3  -9   31.12    2.95
   4  -3  -8  140.02    6.79
   4  -3  -8  139.20    6.49
   4  -3  -8  146.64    7.07
   4  -3  -8  137.56    6.41
   4  -3  -8  142.96    6.97
   4  -3  -8  134.52    6.47
   4  -3  -7   59.37    3.88
   4  -3  -7   59.15    4.00
   4  -3  -7   60.54    4.29
   4  -3  -7   62.31    4.34
   4  -3  -7   61.88    4.32
   4  -3  -7   57.61    3.89
   4  -3  -7   63.21    4.32
   4  -3  -7   54.12    3.78
   4  -3  -6   23.34    2.28
   4  -3  -6   27.51    2.74
   4  -3  -6   25.65    2.64
   4  -3  -6   27.34    2.61
   4  -3  -6   25.74    2.74
   4  -3  -6   24.96    2.40
   4  -3  -6   28.24    2.55
   4  -3  -5  398.55   11.69
   4  -3  -5  389.03   11.35
   4  -3  -5  384.77   11.66
   4  -3  -4  275.53    8.61
   4  -3  -4  261.98    8.17
   4  -3  -4  255.26    7.79
   4  -3  -3 1060.49   22.51
   4  -3  -3 1045.27   23.20
   4  -3  -2 1150.27   23.64
   4  -3  -1 1253.77   26.12
   4  -3  -1 1352.95   27.48
   4  -3   0  938.76   20.28
   4  -3   0  907.59   20.30
   4  -3   1  293.37    8.12
   4  -3   1  300.78    8.18
   4  -3   2  101.20    4.07
   4  -3   2  102.43    4.10
   4  -3   3  934.83   21.57
   4  -3   3 1013.66   21.87
   4  -3   4   83.74    3.87
   4  -3   5   12.11    1.57
   4  -3   6 1185.99   26.94
   4  -3   7  505.78   13.90
   4  -2 -12  374.96   10.34
   4  -2 -12  391.66   10.60
   4  -2 -11    0.55    1.03
   4  -2 -11    1.39    1.07
   4  -2 -10  343.13   11.71
   4  -2  -9    7.59    1.69
   4  -2  -9    5.48    1.68
   4  -2  -9    5.22    1.65
   4  -2  -9    6.58    1.75
   4  -2  -9    6.03    1.59
   4  -2  -8  148.08    6.76
   4  -2  -8  137.68    6.70
   4  -2  -8  139.57    6.89
   4  -2  -8  140.49    6.97
   4  -2  -8  159.62    7.40
   4  -2  -8  147.80    6.86
   4  -2  -7   40.52    3.51
   4  -2  -7   40.13    3.34
   4  -2  -7   40.66    3.41
   4  -2  -7   39.65    3.53
   4  -2  -7   50.94    3.95
   4  -2  -7   43.72    3.39
   4  -2  -7   37.86    3.25
   4  -2  -7   46.44    3.71
   4  -2  -6   85.67    4.76
   4  -2  -6   95.46    4.87
   4  -2  -6   84.86    4.73
   4  -2  -6   89.38    4.52
   4  -2  -6   89.54    4.91
   4  -2  -6   92.90    4.95
   4  -2  -6   88.94    4.62
   4  -2  -6   93.40    4.91
   4  -2  -5 1612.29   35.49
   4  -2  -5 1634.32   35.66
   4  -2  -4  703.94   16.36
   4  -2  -4  702.09   16.01
   4  -2  -4  708.98   17.32
   4  -2  -4  749.80   17.21
   4  -2  -4  702.39   16.90
   4  -2  -4  750.11   17.41
   4  -2  -3  415.09   10.13
   4  -2  -3  399.18   10.49
   4  -2  -2 2338.62   46.74
   4  -2  -2 2451.99   46.87
   4  -2  -2 2287.53   46.23
   4  -2  -2 2294.95   46.59
   4  -2  -1  580.78   13.28
   4  -2  -1  586.65   12.62
   4  -2   1 1600.99   33.05
   4  -2   2    9.43    1.24
   4  -2   3    6.36    1.10
   4  -2   4   36.87    2.46
   4  -2   5  486.87   12.76
   4  -2   6    3.13    1.05
   4  -2   7  111.14    5.27
   4  -1 -12  419.30   11.85
   4  -1 -12  466.30   12.23
   4  -1 -11   88.62    4.96
   4  -1 -11   87.43    5.04
   4  -1 -10  194.95    8.28
   4  -1 -10  186.75    8.02
   4  -1  -9  234.27    9.29
   4  -1  -9  260.01    9.79
   4  -1  -9  238.64    9.58
   4  -1  -9  256.64    9.94
   4  -1  -9  245.23    9.62
   4  -1  -8  463.73   14.53
   4  -1  -8  465.71   14.31
   4  -1  -8  456.04   14.34
   4  -1  -8  459.26   14.53
   4  -1  -8  475.07   14.42
   4  -1  -8  470.66   14.26
   4  -1  -7   48.40    3.32
   4  -1  -7   57.20    4.01
   4  -1  -7   49.75    3.93
   4  -1  -7   51.86    4.02
   4  -1  -7   49.18    3.90
   4  -1  -7   57.41    4.05
   4  -1  -7   51.49    3.80
   4  -1  -7   55.14    3.91
   4  -1  -6  305.40    9.98
   4  -1  -6  297.64   10.02
   4  -1  -6  298.32   10.01
   4  -1  -6  283.09    9.61
   4  -1  -6  321.78   10.06
   4  -1  -6  312.22   10.13
   4  -1  -6  298.90    9.75
   4  -1  -5  352.07   10.24
   4  -1  -5  347.63   10.48
   4  -1  -5  355.44   10.60
   4  -1  -5  342.13    9.63
   4  -1  -4    4.96    0.98
   4  -1  -4    4.24    1.12
   4  -1  -4    2.39    0.90
   4  -1  -4    5.17    1.23
   4  -1  -4    3.49    0.99
   4  -1  -4    3.77    1.00
   4  -1  -3  166.57    5.12
   4  -1  -3  162.70    5.50
   4  -1  -3  140.90    4.03
   4  -1  -3  147.30    4.77
   4  -1  -2   48.38    2.23
   4  -1  -2   44.57    2.52
   4  -1  -2   43.85    1.62
   4  -1  -2   48.04    2.14
   4  -1  -1  101.65    3.07
   4  -1  -1  103.14    3.49
   4  -1   2 2892.11   57.76
   4  -1   3  332.64    8.97
   4  -1   4  283.18    8.34
   4  -1   5 1083.85   24.42
   4  -1   6  108.28    4.97
   4  -1   7   15.37    1.97
   4   0 -12  691.73   17.24
   4   0 -11  210.45    8.32
   4   0 -11  217.84    8.42
   4   0 -10  163.49    7.66
   4   0 -10  178.25    7.93
   4   0 -10  186.72    7.95
   4   0  -9  557.31   16.63
   4   0  -9  519.42   15.67
   4   0  -9  576.54   16.73
   4   0  -9  586.86   16.75
   4   0  -9  561.15   16.57
   4   0  -9  549.88   16.58
   4   0  -8  732.74   19.96
   4   0  -8  766.44   20.23
   4   0  -8  712.29   19.13
   4   0  -8  767.42   20.54
   4   0  -8  729.30   19.06
   4   0  -8  756.56   20.28
   4   0  -8  711.35   19.90
   4   0  -8  747.57   20.20
   4   0  -7   83.22    4.90
   4   0  -7   86.83    5.03
   4   0  -7   90.68    5.02
   4   0  -7   84.78    5.08
   4   0  -7   81.76    4.49
   4   0  -7   82.58    4.53
   4   0  -7   86.20    5.06
   4   0  -7   84.81    5.10
   4   0  -6    0.13    0.86
   4   0  -6    0.79    1.01
   4   0  -6    1.13    1.16
   4   0  -6    1.25    1.05
   4   0  -6    0.29    1.01
   4   0  -6    0.69    0.94
   4   0  -6    1.30    0.91
   4   0  -5  297.46    9.56
   4   0  -5  314.50    8.87
   4   0  -5  327.09    9.91
   4   0  -5  305.74    8.42
   4   0  -5  336.25    9.57
   4   0  -5  311.61    9.18
   4   0  -4   52.50    2.99
   4   0  -4   60.71    3.34
   4   0  -4   59.38    3.07
   4   0  -4   55.11    2.60
   4   0  -4   59.57    2.84
   4   0  -4   63.14    3.34
   4   0  -4   63.84    3.25
   4   0  -4   65.08    3.49
   4   0  -3  160.25    5.11
   4   0  -3  156.72    5.23
   4   0  -3  152.79    4.57
   4   0  -3  167.46    5.55
   4   0  -3  144.02    5.25
   4   0  -3  170.95    5.26
   4   0  -3  159.65    5.53
   4   0  -3  154.42    4.68
   4   0  -2  262.46    6.75
   4   0  -2  252.39    6.32
   4   0  -1 2821.56   55.69
   4   0  -1 2871.21   56.44
   4   0  -1 2842.36   55.98
   4   0   6 1106.29   25.54
   4   0   7 1189.08   27.68
   4   0   8  140.64    6.29
   4   1 -11   27.23    2.83
   4   1 -11   25.79    2.78
   4   1 -10   65.71    4.60
   4   1 -10   65.05    4.73
   4   1 -10   74.20    4.93
   4   1  -9    5.64    1.68
   4   1  -9   14.57    2.46
   4   1  -9    8.64    1.85
   4   1  -9    8.50    1.99
   4   1  -9    7.03    1.67
   4   1  -9    6.51    1.88
   4   1  -9    8.72    2.03
   4   1  -8   91.26    5.32
   4   1  -8   70.01    4.12
   4   1  -8   76.28    5.03
   4   1  -8   71.70    4.87
   4   1  -8   83.27    5.25
   4   1  -8   84.15    5.27
   4   1  -8   75.66    4.79
   4   1  -8   80.61    4.93
   4   1  -7   62.66    4.07
   4   1  -7   62.25    4.36
   4   1  -7   54.79    3.83
   4   1  -7   61.18    4.12
   4   1  -7   64.99    4.44
   4   1  -7   59.32    3.57
   4   1  -7   62.29    4.39
   4   1  -7   57.94    4.21
   4   1  -7   64.70    4.28
   4   1  -7   63.94    4.42
   4   1  -6    6.99    1.60
   4   1  -6    6.93    1.61
   4   1  -6    5.73    1.32
   4   1  -6    6.00    1.53
   4   1  -6    6.13    1.49
   4   1  -6    5.99    1.48
   4   1  -6    6.79    1.29
   4   1  -6    7.09    1.45
   4   1  -6    7.50    1.64
   4   1  -5  963.70   22.45
   4   1  -5  931.71   22.27
   4   1  -5  969.68   22.18
   4   1  -5  904.01   20.98
   4   1  -5  926.60   21.50
   4   1  -5  937.93   22.27
   4   1  -5  941.87   21.73
   4   1  -4   95.59    4.35
   4   1  -4  100.51    4.11
   4   1  -4  102.26    4.52
   4   1  -4   94.42    4.17
   4   1  -4   93.88    4.23
   4   1  -4   93.20    3.80
   4   1  -4   93.31    3.98
   4   1  -3   27.13    1.85
   4   1  -3   33.02    2.32
   4   1  -3   29.49    2.11
   4   1  -3   27.54    1.92
   4   1  -3   26.70    2.03
   4   1  -3   27.23    1.95
   4   1  -3   27.21    2.14
   4   1  -2    5.89    0.83
   4   1  -2    5.08    1.05
   4   1  -2    5.68    0.88
   4   1  -2    8.25    1.03
   4   1  -2    4.41    0.93
   4   1  -2    5.23    0.66
   4   1  -2    5.47    0.90
   4   1  -1   85.72    2.77
   4   1  -1   89.05    3.10
   4   1  -1   92.69    3.35
   4   1  -1   95.40    3.10
   4   1  -1  100.60    3.17
   4   1   0 1279.03   26.05
   4   1   0 1273.05   26.07
   4   1   1    6.06    0.68
   4   1   2 2646.67   53.42
   4   1   4  371.92   10.36
   4   1   5 3518.10   71.47
   4   1   7  573.75   15.80
   4   2 -10  117.66    6.31
   4   2 -10  118.40    6.23
   4   2  -9 1548.87   35.49
   4   2  -9 1620.58   36.90
   4   2  -9 1520.28   36.87
   4   2  -9 1654.49   37.34
   4   2  -9 1690.73   37.76
   4   2  -9 1603.30   37.41
   4   2  -9 1509.51   36.73
   4   2  -9 1684.42   37.86
   4   2  -8 3396.49   70.84
   4   2  -8 3185.73   70.02
   4   2  -8 3396.39   69.00
   4   2  -8 3260.11   70.61
   4   2  -8 3080.68   69.87
   4   2  -8 3527.57   70.44
   4   2  -8 3336.87   70.31
   4   2  -8 3301.21   70.45
   4   2  -8 3405.47   70.63
   4   2  -8 3500.23   70.96
   4   2  -7   72.88    4.84
   4   2  -7   68.93    4.66
   4   2  -7   69.22    4.46
   4   2  -7   76.94    4.27
   4   2  -7   69.59    4.65
   4   2  -7   75.88    4.66
   4   2  -7   71.40    4.60
   4   2  -7   73.15    4.81
   4   2  -7   79.28    4.88
   4   2  -7   89.03    5.07
   4   2  -7   79.81    4.99
   4   2  -6 1781.93   38.67
   4   2  -6 1798.91   38.55
   4   2  -6 1696.55   38.44
   4   2  -6 1787.42   38.96
   4   2  -6 1666.47   38.09
   4   2  -6 1614.46   38.29
   4   2  -6 1811.68   38.71
   4   2  -6 1843.57   38.96
   4   2  -6 1735.14   37.54
   4   2  -6 1736.68   38.55
   4   2  -6 1703.01   38.07
   4   2  -5 2549.57   51.71
   4   2  -5 2417.57   51.36
   4   2  -5 2552.61   51.75
   4   2  -5 2484.09   51.73
   4   2  -5 2534.01   52.26
   4   2  -5 2383.51   51.66
   4   2  -5 2466.92   51.69
   4   2  -5 2369.59   51.07
   4   2  -4    2.01    0.91
   4   2  -4    1.72    1.05
   4   2  -4    2.65    0.94
   4   2  -3 1590.01   34.47
   4   2  -3 1702.85   34.08
   4   2  -3 1517.89   33.95
   4   2  -3 1621.08   33.70
   4   2  -3 1596.42   33.75
   4   2  -3 1628.09   33.82
   4   2  -3 1572.58   33.27
   4   2  -3 1642.73   33.90
   4   2  -2 1190.94   24.92
   4   2  -2 1154.44   23.89
   4   2  -2 1173.85   24.84
   4   2  -2 1215.66   25.05
   4   2  -2 1184.75   24.90
   4   2  -2 1193.57   24.37
   4   2  -2 1120.49   25.78
   4   2  -1  255.71    6.59
   4   2  -1  231.28    6.35
   4   2  -1  240.09    6.54
   4   2  -1  251.16    6.57
   4   2  -1  272.15    6.76
   4   2   0   15.46    1.45
   4   2   0   13.82    1.05
   4   2   1  414.91   10.48
   4   2   3  597.80   14.75
   4   2   4  179.69    6.52
   4   2   5  275.06    9.01
   4   2   6   10.29    1.87
   4   2   8    2.30    1.23
   4   2   9   68.38    4.28
   4   3  -9 1286.28   29.77
   4   3  -9 1311.72   31.41
   4   3  -9 1299.84   30.70
   4   3  -9 1351.64   31.23
   4   3  -8 1573.64   36.64
   4   3  -8 1637.92   36.79
   4   3  -8 1643.27   37.14
   4   3  -8 1648.10   35.68
   4   3  -8 1599.69   36.37
   4   3  -8 1395.09   36.22
   4   3  -8 1660.08   37.13
   4   3  -8 1450.88   35.91
   4   3  -7  599.13   17.11
   4   3  -7  625.66   17.35
   4   3  -7  628.87   17.39
   4   3  -7  616.93   16.46
   4   3  -7  620.23   17.10
   4   3  -7  576.60   16.95
   4   3  -7  631.12   17.51
   4   3  -7  561.54   16.51
   4   3  -6 1021.95   24.65
   4   3  -6 1032.39   24.55
   4   3  -6 1007.34   24.76
   4   3  -6 1004.17   24.17
   4   3  -6  996.64   24.74
   4   3  -6 1056.25   25.14
   4   3  -6 1007.72   24.56
   4   3  -6  940.16   24.24
   4   3  -6 1063.06   24.30
   4   3  -5 2318.22   47.28
   4   3  -5 2183.33   46.67
   4   3  -5 2231.20   47.62
   4   3  -5 2215.08   46.84
   4   3  -5 2118.56   47.11
   4   3  -5 2266.82   48.09
   4   3  -5 2190.98   47.45
   4   3  -5 2273.39   47.42
   4   3  -5 2239.44   47.17
   4   3  -4  563.40   14.33
   4   3  -4  572.28   15.00
   4   3  -4  557.41   14.69
   4   3  -4  557.15   14.18
   4   3  -4  523.57   13.89
   4   3  -4  539.96   14.20
   4   3  -3  319.28    9.01
   4   3  -3  311.99    8.45
   4   3  -3  324.37    8.82
   4   3  -3  305.16    9.52
   4   3  -3  312.34    8.94
   4   3  -2 1378.51   28.48
   4   3  -2 1344.69   28.87
   4   3  -2 1362.78   28.75
   4   3  -2 1359.54   28.94
   4   3  -2 1376.76   30.03
   4   3  -1 1309.31   27.48
   4   3   0   66.19    3.11
   4   3   2  279.04    8.46
   4   3   3  127.76    5.36
   4   3   4  380.63   11.26
   4   3   5  692.31   17.96
   4   3   6  641.91   17.31
   4   3   7  340.21   11.33
   4   3   9  419.96   12.44
   4   4 -10    9.64    1.97
   4   4 -10    9.46    1.75
   4   4  -9  191.34    8.04
   4   4  -9  218.50    8.96
   4   4  -9  192.76    8.54
   4   4  -9  215.24    8.85
   4   4  -9  223.12    8.38
   4   4  -8   72.60    5.02
   4   4  -8   78.99    4.90
   4   4  -8   88.75    5.47
   4   4  -8   83.02    5.33
   4   4  -8   86.65    5.37
   4   4  -8   78.97    4.88
   4   4  -7   43.37    3.72
   4   4  -7   44.48    3.59
   4   4  -7   54.26    4.19
   4   4  -7   38.15    3.63
   4   4  -7   46.77    3.88
   4   4  -7   47.91    3.79
   4   4  -6    1.78    1.15
   4   4  -6    5.55    1.69
   4   4  -6    3.06    1.20
   4   4  -6    4.73    1.54
   4   4  -6    3.65    1.36
   4   4  -6    4.41    1.57
   4   4  -5   76.55    4.72
   4   4  -5   66.13    4.19
   4   4  -5   67.26    4.37
   4   4  -5   70.48    4.25
   4   4  -5   59.13    3.88
   4   4  -5   72.45    4.25
   4   4  -5   71.53    4.34
   4   4  -5   70.20    4.22
   4   4  -4  514.23   13.88
   4   4  -4  503.14   14.41
   4   4  -4  527.35   13.93
   4   4  -4  532.56   14.52
   4   4  -4  502.17   13.89
   4   4  -3  294.32    8.87
   4   4  -3  285.71    9.37
   4   4  -3  288.85    8.81
   4   4  -2   35.74    2.82
   4   4  -2   32.89    2.44
   4   4  -1  696.53   16.25
   4   4  -1  729.97   17.62
   4   4   1   12.60    1.63
   4   4   2  150.61    6.04
   4   4   3  220.60    8.02
   4   4   4  106.32    5.34
   4   4   5  153.38    6.85
   4   4   6  546.44   15.80
   4   4   7  423.31   13.17
   4   4   9 1021.97   24.62
   4   4   9 1051.38   24.48
   4   5 -10    4.52    1.35
   4   5 -10    5.78    1.61
   4   5  -9    0.18    1.18
   4   5  -9    0.70    1.13
   4   5  -8  198.88    8.44
   4   5  -8  171.43    7.96
   4   5  -8  160.30    7.53
   4   5  -8  202.21    8.09
   4   5  -8  191.13    8.03
   4   5  -7   59.75    4.38
   4   5  -7   50.64    4.12
   4   5  -7   52.40    4.09
   4   5  -7   56.20    4.15
   4   5  -7   58.84    4.44
   4   5  -6  736.85   20.37
   4   5  -6  721.82   20.29
   4   5  -6  818.34   20.50
   4   5  -6  822.89   20.75
   4   5  -6  823.15   21.14
   4   5  -5  733.02   19.67
   4   5  -5  831.26   20.45
   4   5  -5  797.68   20.50
   4   5  -5  790.34   19.75
   4   5  -5  740.54   19.80
   4   5  -5  770.11   20.17
   4   5  -4  224.58    8.31
   4   5  -4  229.53    8.17
   4   5  -4  246.30    8.93
   4   5  -4  237.05    8.41
   4   5  -4  251.75    8.38
   4   5  -4  240.93    8.94
   4   5  -3 1477.36   33.61
   4   5  -3 1571.43   33.90
   4   5  -3 1466.37   32.93
   4   5  -3 1456.84   32.96
   4   5  -2 3741.11   78.29
   4   5  -2 3938.63   77.89
   4   5  -1 1581.71   34.01
   4   5  -1 1493.59   32.41
   4   5   0   23.64    2.35
   4   5   0   22.49    2.09
   4   5   1   70.88    4.00
   4   5   2    2.87    1.16
   4   5   3    1.19    1.05
   4   5   4   38.05    3.35
   4   5   5   65.53    4.45
   4   5   6  133.85    6.53
   4   5   9  225.59    7.61
   4   5   9  239.85    8.02
   4   6 -10  152.48    6.07
   4   6  -9    4.07    1.36
   4   6  -9    5.01    1.54
   4   6  -9    4.01    1.47
   4   6  -8  117.64    6.32
   4   6  -8  134.03    6.45
   4   6  -7   96.12    5.59
   4   6  -7   94.95    5.68
   4   6  -7   95.32    5.63
   4   6  -7   85.52    5.32
   4   6  -6  879.29   22.05
   4   6  -6  824.61   21.85
   4   6  -6  871.66   22.21
   4   6  -5 1845.57   41.68
   4   6  -5 1987.86   42.37
   4   6  -5 1947.21   42.18
   4   6  -5 1749.66   41.09
   4   6  -5 1835.47   41.85
   4   6  -4    3.37    1.33
   4   6  -4    1.31    1.03
   4   6  -4    1.06    1.08
   4   6  -4    3.36    1.41
   4   6  -3  541.31   15.37
   4   6  -3  542.24   15.32
   4   6  -3  545.29   15.14
   4   6  -3  531.69   14.98
   4   6  -2  863.20   21.50
   4   6  -1  259.48    8.93
   4   6   0    1.33    0.84
   4   6   0    1.18    0.88
   4   6   1   33.58    2.96
   4   6   2    1.83    1.10
   4   6   3  117.28    6.09
   4   6   4  385.82   12.63
   4   6   5  185.07    7.94
   4   6   7    1.06    1.08
   4   6   7    1.14    1.13
   4   6   8    1.59    1.02
   4   7 -10  236.53    7.52
   4   7  -9  158.65    6.50
   4   7  -9  166.50    6.52
   4   7  -8   -0.16    1.24
   4   7  -8   -0.15    1.24
   4   7  -8    0.16    1.02
   4   7  -7  131.05    6.57
   4   7  -7  134.05    6.60
   4   7  -6  105.06    5.86
   4   7  -6   97.91    5.67
   4   7  -6  104.31    5.79
   4   7  -6   83.01    5.15
   4   7  -6   92.54    5.51
   4   7  -5    8.03    1.83
   4   7  -5    6.46    1.63
   4   7  -5    5.66    1.66
   4   7  -5    5.07    1.57
   4   7  -4  213.19    8.50
   4   7  -4  202.56    8.32
   4   7  -3  142.62    6.61
   4   7  -3  133.67    6.46
   4   7  -3  141.98    6.58
   4   7  -2   13.70    2.08
   4   7  -2   13.05    2.05
   4   7   0   39.63    3.06
   4   7   1   81.90    4.68
   4   7   1   85.83    4.99
   4   7   2   31.65    3.02
   4   7   2   29.86    3.08
   4   7   3   89.88    5.32
   4   7   4  345.12   11.63
   4   7   4  341.57   11.88
   4   7   5  224.12    9.03
   4   7   6  120.95    5.89
   4   7   6  120.37    6.11
   4   7   7    3.13    1.17
   4   8  -9    1.13    0.90
   4   8  -8   32.61    2.87
   4   8  -8   31.85    2.74
   4   8  -7    1.40    1.19
   4   8  -7    1.68    0.99
   4   8  -7    1.55    1.13
   4   8  -7    1.58    1.14
   4   8  -6    7.74    1.84
   4   8  -5   22.71    2.82
   4   8  -5   25.65    2.76
   4   8  -5   26.58    2.98
   4   8  -4   57.50    4.46
   4   8  -4   61.41    4.31
   4   8  -4   54.84    3.97
   4   8  -4   59.22    4.29
   4   8  -3    3.41    1.27
   4   8  -3    4.71    1.46
   4   8  -3    2.59    1.40
   4   8  -2   83.98    5.03
   4   8   1 1271.51   29.72
   4   8   1 1242.60   29.22
   4   8   2  810.41   21.12
   4   8   2  793.77   20.59
   4   8   3   79.36    4.97
   4   8   4  477.66   14.38
   4   8   4  470.39   13.95
   4   8   5  437.65   13.07
   4   8   5  421.47   12.72
   4   8   6  241.36    8.45
   4   8   6  257.70    8.50
   4   9  -9  247.11    7.06
   4   9  -8   33.62    2.55
   4   9  -7   90.77    4.66
   4   9  -7   70.52    4.16
   4   9  -6   99.44    5.21
   4   9  -6   84.41    4.81
   4   9  -5   31.57    3.09
   4   9  -5   29.41    3.00
   4   9  -5   24.87    2.75
   4   9  -4    0.33    1.02
   4   9  -4    1.11    1.13
   4   9  -3  180.95    7.86
   4   9  -3  172.75    7.42
   4   9  -3  171.27    7.35
   4   9  -2    3.68    1.32
   4   9  -1   26.94    2.79
   4   9   1  613.12   16.06
   4   9   2  497.33   14.11
   4   9   2  495.86   13.89
   4   9   3    5.09    1.37
   4   9   3    7.59    1.52
   4   9   4  177.63    6.92
   4   9   4  181.47    6.87
   4   9   5  382.51   11.01
   4   9   5  391.95   10.98
   4  10  -8   15.51    1.41
   4  10  -7  203.75    6.51
   4  10  -6  693.45   16.18
   4  10  -6  583.25   15.64
   4  10  -5  316.15    9.64
   4  10  -5  282.21    9.34
   4  10  -4    1.05    1.10
   4  10  -4    0.91    0.91
   4  10  -4    0.68    0.98
   4  10  -3   22.67    2.49
   4  10  -3   19.05    2.21
   4  10  -3   19.46    2.24
   4  10  -2    8.05    1.71
   4  10  -2    7.19    1.51
   4  10  -2    4.75    1.27
   4  10  -1   15.16    1.94
   4  10  -1   14.53    1.90
   4  10   0   12.60    1.72
   4  10   0    9.98    1.57
   4  11  -6  226.34    6.23
   4  11  -5  270.26    7.44
   4  11  -5  241.65    7.24
   4  11  -4    0.52    0.68
   4  11  -4    0.43    0.75
   4  11  -3   60.58    3.24
   4  11  -3   64.83    3.36
   4  11  -2   25.90    2.06
   4  11  -2   26.58    2.22
   4  11  -1   57.19    3.01
   4  11  -1   58.29    3.26
   4  11   0  109.84    4.48
   4  11   1  166.79    5.53
   5 -12  -2    2.40    0.72
   5 -12  -1  259.15    7.84
   5 -12   0  673.17   16.27
   5 -12   0  678.47   16.54
   5 -12   1   35.28    2.60
   5 -12   1   37.63    2.76
   5 -12   2  119.62    5.04
   5 -12   2  119.39    5.10
   5 -12   3   18.67    1.89
   5 -12   3   18.06    1.89
   5 -12   4   16.60    1.73
   5 -11  -2    0.12    0.78
   5 -11  -1   40.94    3.07
   5 -11  -1   41.31    3.20
   5 -11   0    4.25    1.34
   5 -11   0    7.41    1.58
   5 -11   1   18.04    2.38
   5 -11   1   20.83    2.38
   5 -11   2  283.48    9.70
   5 -11   2  281.30    9.55
   5 -11   3  429.56   12.91
   5 -11   3  451.58   12.95
   5 -11   4  188.32    7.20
   5 -11   4  187.46    7.09
   5 -11   5    7.86    1.45
   5 -11   6   60.98    3.10
   5 -10  -6   -0.08    0.60
   5 -10  -3    4.08    1.20
   5 -10  -2    7.66    1.64
   5 -10  -2    8.42    1.65
   5 -10  -1   20.86    2.61
   5 -10  -1   26.08    2.75
   5 -10   0  317.00   10.81
   5 -10   1    2.78    1.36
   5 -10   2  148.07    6.90
   5 -10   3  686.91   18.57
   5 -10   4  545.37   15.73
   5 -10   4  564.24   15.77
   5 -10   5   52.80    3.76
   5 -10   6  211.44    7.50
   5  -9  -7  153.16    5.45
   5  -9  -7  153.41    5.34
   5  -9  -6    3.98    1.21
   5  -9  -6    4.16    1.08
   5  -9  -2   47.26    3.77
   5  -9  -2   44.41    3.54
   5  -9  -1   14.13    2.20
   5  -9  -1   12.03    2.06
   5  -9   0  279.46   10.32
   5  -9   0  275.72   10.06
   5  -9   1    2.84    1.38
   5  -9   2   62.42    4.53
   5  -9   2   60.99    4.45
   5  -9   3  158.59    7.46
   5  -9   3  169.42    7.54
   5  -9   4    7.93    1.85
   5  -9   4   12.14    2.10
   5  -9   5   24.39    2.72
   5  -9   6  299.39   10.08
   5  -8  -8  959.26   21.48
   5  -8  -8  932.64   21.36
   5  -8  -7  188.11    6.96
   5  -8  -7  193.01    7.14
   5  -8  -6  116.09    5.56
   5  -8  -5  183.59    7.52
   5  -8  -3   38.73    3.25
   5  -8  -2   69.70    4.50
   5  -8  -2   60.37    4.10
   5  -8  -1  263.01    9.70
   5  -8  -1  267.34    9.58
   5  -8   0   24.88    2.85
   5  -8   0   25.45    2.88
   5  -8   1    3.36    1.36
   5  -8   1    3.32    1.45
   5  -8   2    0.87    1.29
   5  -8   2    3.54    1.46
   5  -8   3    5.81    1.77
   5  -8   3    6.90    1.64
   5  -8   4   45.49    3.85
   5  -8   5   99.25    5.65
   5  -8   5   93.46    5.34
   5  -8   6   31.87    3.09
   5  -7  -9  242.68    7.56
   5  -7  -9  258.96    7.76
   5  -7  -8  104.77    5.03
   5  -7  -8  106.71    5.05
   5  -7  -7    3.36    1.24
   5  -7  -7    0.30    1.09
   5  -7  -6    8.99    1.75
   5  -7  -5  200.96    8.09
   5  -7  -5  181.93    7.51
   5  -7  -4 1022.87   25.06
   5  -7  -3  261.89    9.10
   5  -7  -3  255.27    8.74
   5  -7  -2   62.51    4.09
   5  -7  -2   56.04    3.78
   5  -7  -1  973.58   24.19
   5  -7  -1 1024.20   24.34
   5  -7   0   37.18    3.24
   5  -7   0   43.51    3.45
   5  -7   1   80.68    4.79
   5  -7   2  619.22   17.03
   5  -7   3  261.44    9.50
   5  -7   4   57.55    4.12
   5  -7   5  346.30   11.37
   5  -6 -10   49.85    2.80
   5  -6 -10   51.12    2.80
   5  -6  -9    0.36    0.91
   5  -6  -9    0.61    0.83
   5  -6  -8  441.07   13.10
   5  -6  -8  427.23   13.02
   5  -6  -7  825.59   21.40
   5  -6  -6  325.49   10.94
   5  -6  -6  339.94   11.33
   5  -6  -5 2175.15   49.17
   5  -6  -5 2242.45   49.13
   5  -6  -4 2093.68   46.29
   5  -6  -4 2194.70   46.82
   5  -6  -3  117.26    5.31
   5  -6  -3  111.33    5.07
   5  -6  -2  382.00   11.50
   5  -6  -2  411.33   11.65
   5  -6  -1 3196.34   66.16
   5  -6  -1 3212.87   66.01
   5  -6   0  870.94   21.29
   5  -6   1   49.29    3.53
   5  -6   2    6.27    1.56
   5  -6   2    8.47    1.64
   5  -6   3   70.21    4.35
   5  -6   3   72.24    4.41
   5  -6   4  568.47   15.61
   5  -6   4  540.76   15.51
   5  -6   5  130.87    6.28
   5  -6   6  740.09   19.47
   5  -5 -11  156.66    5.09
   5  -5 -10   23.86    2.22
   5  -5 -10   23.56    2.24
   5  -5  -9   11.49    1.86
   5  -5  -9    9.59    1.77
   5  -5  -8  246.23    9.31
   5  -5  -7   78.76    5.02
   5  -5  -7   83.24    5.04
   5  -5  -7   77.37    4.74
   5  -5  -7   75.87    4.84
   5  -5  -6   17.24    2.44
   5  -5  -6   19.46    2.49
   5  -5  -6   19.66    2.51
   5  -5  -5  850.79   22.02
   5  -5  -5  870.02   22.17
   5  -5  -5  922.18   22.35
   5  -5  -4 2337.77   49.12
   5  -5  -4 2257.68   49.41
   5  -5  -3   17.23    1.83
   5  -5  -3   16.46    1.78
   5  -5  -2 4743.05   95.28
   5  -5  -2 4806.15   95.15
   5  -5  -1 3602.80   72.93
   5  -5   0  454.12   12.75
   5  -5   0  464.93   12.61
   5  -5   1  267.91    8.74
   5  -5   1  253.13    8.50
   5  -5   2   15.83    2.03
   5  -5   2   12.55    1.84
   5  -5   3    4.76    1.28
   5  -5   3    3.43    1.29
   5  -5   4   13.20    1.94
   5  -5   4   12.25    1.88
   5  -5   5   42.27    3.36
   5  -5   6   70.87    4.39
   5  -4 -11   56.18    3.12
   5  -4 -11   53.30    3.03
   5  -4 -10   64.55    4.00
   5  -4 -10   69.40    4.12
   5  -4  -9    0.64    1.04
   5  -4  -8  127.76    6.49
   5  -4  -8  122.99    6.41
   5  -4  -8  121.30    5.81
   5  -4  -8  122.83    6.21
   5  -4  -7   61.71    4.37
   5  -4  -7   63.26    4.52
   5  -4  -7   62.78    4.08
   5  -4  -7   60.64    4.38
   5  -4  -6   14.03    1.98
   5  -4  -6   13.68    2.22
   5  -4  -6   14.54    2.20
   5  -4  -6   14.37    2.14
   5  -4  -5  253.02    8.56
   5  -4  -5  257.69    9.23
   5  -4  -5  247.96    8.82
   5  -4  -5  251.52    9.10
   5  -4  -4    2.91    1.18
   5  -4  -4    2.21    0.99
   5  -4  -3    1.52    0.72
   5  -4  -2  225.43    7.08
   5  -4  -1  278.54    8.31
   5  -4  -1  274.12    8.54
   5  -4   0  305.58    9.06
   5  -4   0  313.93    9.29
   5  -4   1   18.14    1.93
   5  -4   1   22.88    2.10
   5  -4   2  137.97    5.62
   5  -4   2  142.25    5.66
   5  -4   3 1153.83   26.20
   5  -4   3 1153.90   26.37
   5  -4   4   70.17    3.97
   5  -4   5   69.83    4.16
   5  -4   6  226.70    8.41
   5  -4   7   18.19    2.28
   5  -3 -12  123.03    4.20
   5  -3 -11  195.48    6.93
   5  -3 -11  191.94    6.88
   5  -3 -10    6.39    1.53
   5  -3 -10    6.79    1.57
   5  -3  -9  109.67    5.92
   5  -3  -8  437.68   13.41
   5  -3  -8  433.86   13.91
   5  -3  -8  441.28   13.94
   5  -3  -8  427.95   13.81
   5  -3  -7  334.10   11.64
   5  -3  -7  337.72   10.88
   5  -3  -7  331.71   11.56
   5  -3  -7  344.58   11.54
   5  -3  -7  325.66   11.67
   5  -3  -7  329.00   11.05
   5  -3  -6  391.71   12.58
   5  -3  -6  400.10   12.11
   5  -3  -6  409.79   12.45
   5  -3  -6  380.82   12.51
   5  -3  -6  405.32   12.56
   5  -3  -6  403.54   12.26
   5  -3  -5  339.93   10.47
   5  -3  -5  314.93   10.62
   5  -3  -5  326.88   10.84
   5  -3  -5  334.75   10.42
   5  -3  -4  105.97    4.94
   5  -3  -4  122.04    5.51
   5  -3  -3   14.15    1.56
   5  -3  -3   12.21    1.84
   5  -3  -2  731.97   17.01
   5  -3  -2  705.16   16.50
   5  -3  -1 1887.52   38.87
   5  -3  -1 1830.03   38.59
   5  -3   0  312.91    8.79
   5  -3   0  306.42    8.76
   5  -3   1  326.67    9.16
   5  -3   1  313.14    9.06
   5  -3   2  281.36    8.47
   5  -3   3  303.52    9.13
   5  -3   4    3.33    1.05
   5  -3   5  220.88    7.87
   5  -3   6  960.25   23.28
   5  -3   7  118.48    5.75
   5  -2 -12   46.07    2.64
   5  -2 -12   47.54    2.64
   5  -2 -11   11.14    1.72
   5  -2 -11    9.39    1.69
   5  -2 -10  188.74    7.92
   5  -2 -10  201.33    8.07
   5  -2  -9  523.67   15.84
   5  -2  -9  549.62   15.73
   5  -2  -8   63.07    4.31
   5  -2  -8   58.82    4.49
   5  -2  -8   60.23    4.41
   5  -2  -8   58.05    4.46
   5  -2  -8   59.59    4.34
   5  -2  -7   19.72    2.56
   5  -2  -7   18.96    2.42
   5  -2  -7   20.77    2.77
   5  -2  -7   17.97    2.50
   5  -2  -7   20.15    2.75
   5  -2  -7   16.73    2.40
   5  -2  -6    3.69    1.43
   5  -2  -6    5.11    1.51
   5  -2  -6    3.35    1.48
   5  -2  -6    4.49    1.37
   5  -2  -6    4.15    1.55
   5  -2  -5  262.18    8.78
   5  -2  -5  256.52    9.19
   5  -2  -5  256.88    9.06
   5  -2  -5  266.57    8.97
   5  -2  -4   91.00    4.72
   5  -2  -4   88.23    4.01
   5  -2  -4   90.58    4.62
   5  -2  -3  168.65    5.75
   5  -2  -3  180.21    6.53
   5  -2  -3  181.71    5.89
   5  -2  -2 1787.04   37.09
   5  -2  -2 1795.78   37.08
   5  -2  -1  490.78   12.03
   5  -2   0  120.37    4.50
   5  -2   1  259.75    7.61
   5  -2   2  543.87   13.58
   5  -2   3  229.04    7.49
   5  -2   4    9.09    1.52
   5  -2   5  721.41   18.17
   5  -2   6 1179.90   27.63
   5  -2   7  924.92   22.92
   5  -1 -11   13.77    1.99
   5  -1 -11   11.38    1.86
   5  -1 -10  396.32   12.23
   5  -1 -10  398.45   12.73
   5  -1  -9 1592.85   36.91
   5  -1  -9 1579.09   37.27
   5  -1  -9 1670.09   37.38
   5  -1  -9 1589.13   37.27
   5  -1  -8  903.87   23.12
   5  -1  -8  889.26   23.56
   5  -1  -8  896.02   23.23
   5  -1  -8  892.23   23.14
   5  -1  -8  864.65   22.99
   5  -1  -7  180.71    7.71
   5  -1  -7  177.79    7.75
   5  -1  -7  176.10    7.90
   5  -1  -7  167.55    7.48
   5  -1  -7  176.31    7.61
   5  -1  -7  166.26    7.73
   5  -1  -7  182.22    7.86
   5  -1  -6  208.42    8.35
   5  -1  -6  205.73    7.36
   5  -1  -6  228.74    8.59
   5  -1  -6  222.07    8.26
   5  -1  -6  227.08    8.26
   5  -1  -6  207.90    8.40
   5  -1  -5  131.43    5.92
   5  -1  -5  127.12    5.55
   5  -1  -5  122.58    5.88
   5  -1  -5  131.79    5.93
   5  -1  -5  127.70    5.56
   5  -1  -4   57.95    3.33
   5  -1  -4   64.19    3.80
   5  -1  -4   59.30    3.18
   5  -1  -4   59.90    3.37
   5  -1  -4   67.45    3.51
   5  -1  -4   58.82    3.61
   5  -1  -3  987.99   21.70
   5  -1  -3  976.08   21.68
   5  -1  -3  994.68   22.59
   5  -1  -3  975.32   22.18
   5  -1  -2  188.81    6.27
   5  -1  -2  194.03    6.44
   5  -1  -2  191.03    5.54
   5  -1  -1   14.49    1.36
   5  -1   0  444.11   11.06
   5  -1   1    3.05    0.89
   5  -1   2  238.27    7.36
   5  -1   3  726.45   17.41
   5  -1   4   85.05    4.25
   5  -1   5   45.57    3.22
   5  -1   6   56.22    3.77
   5  -1   7    5.71    1.52
   5   0 -11   88.51    4.84
   5   0 -11   78.82    4.53
   5   0 -10  419.28   13.09
   5   0 -10  416.12   13.27
   5   0  -9 1046.23   26.38
   5   0  -9 1045.21   26.47
   5   0  -9 1052.68   26.38
   5   0  -9 1045.68   26.41
   5   0  -8  548.54   15.60
   5   0  -8  580.89   17.11
   5   0  -8  576.46   16.83
   5   0  -8  554.65   16.54
   5   0  -8  578.67   16.77
   5   0  -8  564.81   16.52
   5   0  -7    1.12    0.95
   5   0  -7   -0.54    1.83
   5   0  -7    0.81    1.26
   5   0  -7   -1.22    1.60
   5   0  -7    1.60    1.46
   5   0  -7    0.98    1.17
   5   0  -6  247.70    9.19
   5   0  -6  231.29    8.53
   5   0  -6  227.99    8.15
   5   0  -6  227.81    8.86
   5   0  -6  245.02    9.04
   5   0  -6  237.98    8.63
   5   0  -5   13.08    2.01
   5   0  -5   12.22    1.96
   5   0  -5   12.96    2.06
   5   0  -5   11.22    1.64
   5   0  -5   11.53    1.80
   5   0  -5   14.06    1.87
   5   0  -5   13.29    1.80
   5   0  -4  454.16   12.10
   5   0  -4  455.82   12.53
   5   0  -4  451.56   12.67
   5   0  -4  452.39   12.75
   5   0  -4  477.74   12.28
   5   0  -3   13.92    1.51
   5   0  -3   16.17    1.82
   5   0  -3   15.26    1.76
   5   0  -3   16.70    1.59
   5   0  -2  115.10    4.12
   5   0  -2  125.69    4.76
   5   0  -2  119.56    4.19
   5   0  -1   65.55    3.15
   5   0  -1   65.06    2.59
   5   0  -1   72.97    3.04
   5   0   0    6.46    1.04
   5   0   1  225.78    6.79
   5   0   2  116.72    4.59
   5   0   3  266.46    8.18
   5   0   4   14.84    1.84
   5   0   5 1425.78   31.92
   5   0   6  675.26   17.77
   5   0   7   75.26    4.60
   5   0   8  248.16    9.18
   5   0   9  344.39   11.01
   5   1 -11   11.83    1.90
   5   1 -10   38.10    3.47
   5   1 -10   40.99    3.60
   5   1  -9    3.99    1.29
   5   1  -9    3.90    1.53
   5   1  -9    1.83    1.35
   5   1  -9    5.08    1.68
   5   1  -9    0.55    1.49
   5   1  -8    1.13    1.15
   5   1  -8    1.34    1.51
   5   1  -8    1.79    1.29
   5   1  -8    2.18    1.35
   5   1  -8    3.97    1.62
   5   1  -8    1.46    1.34
   5   1  -7  138.92    6.99
   5   1  -7  148.38    7.06
   5   1  -7  133.04    6.80
   5   1  -7  133.88    6.40
   5   1  -7  144.70    6.66
   5   1  -7  139.99    6.76
   5   1  -6   25.95    2.85
   5   1  -6   26.53    2.63
   5   1  -6   25.92    2.86
   5   1  -6   22.49    2.54
   5   1  -6   24.71    2.63
   5   1  -5  922.20   22.37
   5   1  -5  877.20   21.79
   5   1  -5  944.92   22.54
   5   1  -5  875.53   21.72
   5   1  -5  902.57   22.32
   5   1  -5  897.03   22.46
   5   1  -5  942.40   21.73
   5   1  -4  183.37    6.83
   5   1  -4  171.02    6.52
   5   1  -4  184.89    6.76
   5   1  -3  421.38   10.93
   5   1  -3  430.30   11.44
   5   1  -3  466.53   12.33
   5   1  -3  442.66   11.76
   5   1  -2 3000.59   61.25
   5   1  -2 3135.52   62.27
   5   1  -2 3021.63   61.43
   5   1  -1 1233.89   25.68
   5   1  -1 1205.36   25.88
   5   1   0  426.15   10.46
   5   1   0  405.47    9.91
   5   1   6  519.23   14.83
   5   1   7    2.24    1.11
   5   1   8  731.92   19.43
   5   1   9  358.42   11.23
   5   2 -10   47.00    3.72
   5   2 -10   48.00    3.79
   5   2 -10   49.64    3.97
   5   2  -9   46.06    4.02
   5   2  -9   46.08    4.03
   5   2  -9   42.86    3.79
   5   2  -9   43.43    3.76
   5   2  -9   48.40    3.81
   5   2  -8  177.04    7.68
   5   2  -8  166.78    6.69
   5   2  -8  168.54    7.73
   5   2  -8  174.32    8.04
   5   2  -8  155.22    7.37
   5   2  -8  158.69    7.69
   5   2  -7  110.66    5.91
   5   2  -7  107.99    5.73
   5   2  -7  119.10    5.39
   5   2  -7  107.97    6.02
   5   2  -7  108.61    6.08
   5   2  -7  115.75    6.33
   5   2  -7  110.15    6.18
   5   2  -6 2111.02   45.56
   5   2  -6 2079.14   44.25
   5   2  -6 2085.75   45.57
   5   2  -6 2094.92   45.44
   5   2  -6 2107.58   45.65
   5   2  -6 2125.85   45.91
   5   2  -6 1959.04   44.67
   5   2  -5 2480.33   51.56
   5   2  -5 2602.25   53.08
   5   2  -5 2546.28   52.34
   5   2  -5 2490.82   52.20
   5   2  -5 2447.08   51.07
   5   2  -5 2407.61   52.13
   5   2  -5 2433.79   52.03
   5   2  -5 2304.44   52.21
   5   2  -4   21.63    2.26
   5   2  -4   20.70    2.31
   5   2  -4   19.83    2.11
   5   2  -4   24.11    2.53
   5   2  -4   20.04    1.94
   5   2  -3 1981.23   43.78
   5   2  -3 2109.35   43.14
   5   2  -2 4958.53   98.62
   5   2  -2 4992.42  100.04
   5   2  -2 4743.50   98.18
   5   2  -1 2198.25   44.90
   5   2  -1 2231.76   44.78
   5   2   3   70.60    3.96
   5   2   8  142.41    6.62
   5   2   9   49.56    3.55
   5   3 -10   30.77    3.12
   5   3 -10   30.76    2.94
   5   3 -10   31.70    2.95
   5   3  -9   38.57    3.05
   5   3  -9   43.37    3.73
   5   3  -9   44.88    3.77
   5   3  -8    3.31    1.47
   5   3  -8    3.58    1.51
   5   3  -8    3.35    1.51
   5   3  -8    5.37    1.73
   5   3  -8    3.81    1.34
   5   3  -7  252.06    9.63
   5   3  -7  221.31    8.72
   5   3  -7  252.20    9.61
   5   3  -7  220.03    9.06
   5   3  -7  245.71    8.76
   5   3  -7  237.25    9.59
   5   3  -6  921.12   23.58
   5   3  -6  939.90   23.59
   5   3  -6 1006.76   24.14
   5   3  -6  980.07   22.99
   5   3  -6  987.03   24.27
   5   3  -5 2259.00   47.12
   5   3  -5 2106.07   46.19
   5   3  -5 2263.24   47.74
   5   3  -5 2274.16   46.74
   5   3  -5 2232.40   47.66
   5   3  -5 2087.13   46.71
   5   3  -5 2127.28   46.98
   5   3  -5 2238.17   48.17
   5   3  -4  186.01    6.87
   5   3  -4  179.76    7.30
   5   3  -4  184.99    7.54
   5   3  -4  188.62    6.81
   5   3  -4  179.35    6.73
   5   3  -4  161.36    6.52
   5   3  -3 1631.46   36.25
   5   3  -3 1697.38   36.50
   5   3  -2 1921.72   40.41
   5   3  -2 1979.28   42.17
   5   3   1  176.40    6.40
   5   3   2   20.86    2.13
   5   3   3   22.98    2.40
   5   3   4    1.02    1.11
   5   3   5   43.89    3.58
   5   3   8   47.56    3.69
   5   3   9  314.65    9.95
   5   4 -10   11.58    1.93
   5   4  -9    0.34    1.13
   5   4  -8    0.18    0.99
   5   4  -8   -1.46    1.10
   5   4  -8    0.54    1.19
   5   4  -8    0.36    1.26
   5   4  -8   -0.74    1.15
   5   4  -7  287.00   10.06
   5   4  -7  296.90   10.86
   5   4  -7  299.14   10.75
   5   4  -7  290.55   10.33
   5   4  -6  187.02    7.59
   5   4  -6  193.05    8.21
   5   4  -6  164.18    7.43
   5   4  -6  184.09    8.02
   5   4  -6  182.70    7.71
   5   4  -5   12.52    2.00
   5   4  -5   12.70    2.01
   5   4  -5    9.07    1.72
   5   4  -5   13.93    2.20
   5   4  -5    9.87    1.80
   5   4  -5   14.78    2.33
   5   4  -4  290.88    9.52
   5   4  -4  290.58   10.18
   5   4  -4  290.06    9.56
   5   4  -4  309.74   10.48
   5   4  -3   12.12    1.73
   5   4  -3   12.32    1.68
   5   4  -3   10.95    1.98
   5   4  -2  112.73    5.57
   5   4  -2  104.45    4.60
   5   4  -2  109.14    4.68
   5   4  -1   22.17    2.45
   5   4   0    3.66    1.00
   5   4   1  242.62    8.17
   5   4   2   92.55    4.80
   5   4   3    0.29    1.03
   5   4   4  645.43   17.70
   5   4   5  203.98    8.39
   5   4   8  137.22    6.22
   5   4   9  423.62   11.80
   5   4   9  422.54   12.00
   5   5 -10   10.01    1.70
   5   5  -9   10.81    1.88
   5   5  -9    8.18    1.68
   5   5  -9   10.09    1.94
   5   5  -8    0.60    0.96
   5   5  -8    1.78    1.34
   5   5  -7   70.68    4.79
   5   5  -7   80.01    4.93
   5   5  -7   77.74    5.17
   5   5  -7   86.73    5.09
   5   5  -6  136.68    6.43
   5   5  -6  139.28    6.88
   5   5  -6  120.78    5.95
   5   5  -6  128.92    6.31
   5   5  -6  101.28    5.77
   5   5  -6  115.72    6.08
   5   5  -5  583.04   17.10
   5   5  -5  649.55   17.81
   5   5  -5  652.08   17.73
   5   5  -5  612.43   17.14
   5   5  -5  710.74   19.14
   5   5  -5  678.54   18.61
   5   5  -5  738.29   18.49
   5   5  -4  112.29    5.58
   5   5  -4  120.19    5.79
   5   5  -4  131.94    6.43
   5   5  -4  117.59    6.24
   5   5  -4  132.02    6.12
   5   5  -3 1140.87   26.86
   5   5  -3 1219.10   28.32
   5   5  -3 1151.62   28.01
   5   5  -3 1141.31   26.95
   5   5  -2  771.98   19.26
   5   5  -2  777.61   19.35
   5   5  -1  379.54   11.99
   5   5   0  458.09   13.37
   5   5   0  430.06   12.34
   5   5   1 1687.71   37.22
   5   5   2 1590.50   35.78
   5   5   3   21.64    2.61
   5   5   4  535.99   15.75
   5   5   5  402.46   13.01
   5   5   8    5.50    1.33
   5   6  -9  112.56    5.47
   5   6  -9   98.22    4.84
   5   6  -8   33.98    3.19
   5   6  -8   41.85    3.38
   5   6  -7   93.09    5.60
   5   6  -7   92.33    5.34
   5   6  -6  209.26    8.73
   5   6  -6  183.17    8.05
   5   6  -6  207.45    8.39
   5   6  -5  230.87    9.17
   5   6  -5  248.50    9.74
   5   6  -4   25.69    2.74
   5   6  -4   22.45    2.81
   5   6  -4   22.58    2.80
   5   6  -4   27.72    2.87
   5   6  -3  173.96    7.20
   5   6  -3  195.22    8.21
   5   6  -3  186.80    8.00
   5   6  -3  173.65    7.26
   5   6  -2  242.42    9.07
   5   6  -2  222.40    8.23
   5   6  -2  226.75    8.26
   5   6  -1  306.56   10.50
   5   6   0  240.26    8.60
   5   6   0  278.02    9.63
   5   6   1  543.48   15.15
   5   6   2  441.13   13.35
   5   6   3   27.33    2.92
   5   6   4    8.75    1.86
   5   6   7    0.57    0.93
   5   6   8    7.50    1.33
   5   6   8    9.28    1.47
   5   7  -9  437.55   11.98
   5   7  -9  427.52   11.64
   5   7  -8   49.87    3.68
   5   7  -8   49.90    3.50
   5   7  -7  329.20   11.19
   5   7  -7  353.10   11.36
   5   7  -6  119.87    6.30
   5   7  -6  124.25    6.29
   5   7  -5    1.04    1.19
   5   7  -5    1.22    1.13
   5   7  -5    0.68    1.02
   5   7  -4   58.69    4.18
   5   7  -4   61.37    4.38
   5   7  -4   68.56    4.75
   5   7  -4   61.18    4.42
   5   7  -3    0.34    1.09
   5   7  -3    0.78    0.86
   5   7  -3    1.39    1.08
   5   7  -2   96.89    5.15
   5   7  -2   98.00    5.56
   5   7   1    1.04    1.01
   5   7   2    1.26    1.04
   5   7   2    2.68    1.23
   5   7   3   70.13    4.53
   5   7   3   63.43    4.45
   5   7   4  287.26   10.32
   5   7   5  195.51    7.95
   5   7   6    3.91    1.33
   5   7   7  167.03    6.19
   5   7   7  182.01    6.54
   5   8  -9  268.68    7.58
   5   8  -8    4.08    1.17
   5   8  -8    3.01    1.05
   5   8  -7  135.21    5.96
   5   8  -7  128.17    5.70
   5   8  -6   94.23    5.13
   5   8  -6   81.11    4.73
   5   8  -6   88.94    4.90
   5   8  -5   18.01    2.31
   5   8  -5   14.19    2.10
   5   8  -4   61.93    4.39
   5   8  -4   61.46    4.23
   5   8  -4   61.27    4.16
   5   8  -3    1.39    1.07
   5   8  -3    1.26    0.98
   5   8  -2    0.45    0.83
   5   8  -2    0.30    0.79
   5   8   2  516.41   14.44
   5   8   2  488.37   14.33
   5   8   3  152.00    6.49
   5   8   3  135.96    6.33
   5   8   4  891.24   22.01
   5   8   5  627.44   16.28
   5   9  -8   93.38    3.74
   5   9  -7  495.42   12.67
   5   9  -7  475.84   11.88
   5   9  -6  157.05    6.15
   5   9  -6  129.79    5.20
   5   9  -5    2.52    1.05
   5   9  -5    0.67    1.10
   5   9  -4  183.80    7.23
   5   9  -4  178.61    7.08
   5   9  -4  194.05    7.57
   5   9  -3  195.79    7.70
   5   9  -3  206.15    7.68
   5   9  -2  427.92   12.30
   5  10  -7  492.48   11.45
   5  10  -6  921.52   20.53
   5  10  -5   13.97    1.74
   5  10  -5   18.13    1.73
   5  10  -4  454.84   11.71
   5  10  -4  376.60   10.74
   5  10  -3  952.20   21.53
   5  10  -3  866.58   20.59
   5  10  -2  323.86    9.98
   5  10  -1   23.01    2.41
   5  11  -4   50.61    2.46
   5  11  -3  804.41   17.85
   5  11  -2   94.54    3.73
   5  11  -1  163.82    5.22
   5  11   0   86.93    3.39
   6 -12  -1  204.59    6.13
   6 -12   0  215.91    6.72
   6 -12   1    0.98    0.72
   6 -12   2  402.40   10.74
   6 -12   3   61.21    3.17
   6 -12   4   90.76    3.64
   6 -11  -2   40.73    2.66
   6 -11  -1    4.63    1.15
   6 -11  -1    3.69    1.17
   6 -11   0    6.58    1.39
   6 -11   0    7.40    1.46
   6 -11   1    1.87    1.06
   6 -11   1    2.33    1.15
   6 -11   2   24.88    2.46
   6 -11   2   25.93    2.58
   6 -11   3   35.55    2.93
   6 -11   4   92.62    4.53
   6 -11   5    9.88    1.41
   6 -11   6   79.58    3.31
   6 -10  -6   68.42    3.02
   6 -10  -5   85.37    3.90
   6 -10  -2    2.30    1.04
   6 -10  -1   64.43    4.03
   6 -10  -1   62.01    4.05
   6 -10   0    1.46    1.13
   6 -10   0    0.46    0.98
   6 -10   1    1.53    1.12
   6 -10   1    1.12    1.03
   6 -10   2    1.40    1.17
   6 -10   2    2.08    1.36
   6 -10   3  153.34    6.88
   6 -10   3  169.37    7.21
   6 -10   4  200.15    7.88
   6 -10   5   44.91    3.31
   6 -10   6  515.04   13.57
   6  -9  -7  255.06    7.36
   6  -9  -6  142.11    5.57
   6  -9  -3   14.86    2.03
   6  -9  -3   14.83    1.96
   6  -9  -2  281.67    9.52
   6  -9  -2  286.80    9.90
   6  -9  -1  820.01   20.94
   6  -9   0   45.17    3.66
   6  -9   0   36.91    3.39
   6  -9   1   42.96    3.75
   6  -9   1   45.71    3.80
   6  -9   2   30.70    3.24
   6  -9   2   33.37    3.29
   6  -9   3  679.31   18.78
   6  -9   5   80.07    4.79
   6  -9   6  316.41   10.23
   6  -9   7  188.10    6.70
   6  -8  -8  647.22   15.22
   6  -8  -7   45.60    3.08
   6  -8  -6  440.51   12.83
   6  -8  -4  248.63    8.95
   6  -8  -3   53.75    3.95
   6  -8  -2  467.84   13.61
   6  -8  -2  459.79   13.78
   6  -8  -1 1045.89   25.78
   6  -8   0   33.14    3.25
   6  -8   1  176.59    7.81
   6  -8   2    0.72    1.18
   6  -8   3    4.50    1.56
   6  -8   5   91.20    5.41
   6  -8   6    3.82    1.35
   6  -8   7   27.42    2.62
   6  -7  -9    0.35    0.50
   6  -7  -9    1.07    0.67
   6  -7  -8    5.02    1.07
   6  -7  -8    5.34    1.28
   6  -7  -7    1.67    0.88
   6  -7  -7    0.70    1.08
   6  -7  -6   12.01    1.87
   6  -7  -5   24.48    2.66
   6  -7  -4    7.38    1.62
   6  -7  -4    7.53    1.69
   6  -7  -2  129.46    6.01
   6  -7  -2  137.43    6.24
   6  -7  -1  311.27   10.46
   6  -7  -1  311.77   10.55
   6  -7   0    1.40    1.13
   6  -7   0    1.28    1.16
   6  -7   1 1383.04   32.31
   6  -7   2  662.00   18.27
   6  -7   3    2.71    1.39
   6  -6  -9    1.90    0.98
   6  -6  -9    1.63    0.84
   6  -6  -8   22.49    2.27
   6  -6  -8   26.82    2.61
   6  -6  -7    4.49    1.40
   6  -6  -7    4.71    1.33
   6  -6  -7    4.16    1.40
   6  -6  -6    4.03    1.38
   6  -6  -5  338.63   11.39
   6  -6  -4  371.76   12.13
   6  -6  -4  381.61   12.41
   6  -6  -3  220.37    8.69
   6  -6  -2 1240.07   29.10
   6  -6  -2 1304.91   29.24
   6  -6  -1 2728.16   57.53
   6  -6  -1 2734.28   57.39
   6  -6   0  112.64    5.57
   6  -6   1 1124.41   26.83
   6  -6   2 3048.69   63.24
   6  -6   2 2946.66   63.22
   6  -6   3  613.07   16.93
   6  -6   3  612.56   17.24
   6  -6   4  462.36   14.21
   6  -6   6  156.47    7.23
   6  -6   7   94.35    5.21
   6  -5 -10    2.04    0.84
   6  -5 -10    3.30    0.86
   6  -5  -9  183.88    7.12
   6  -5  -9  184.38    6.79
   6  -5  -8  212.86    8.39
   6  -5  -8  220.08    8.08
   6  -5  -8  213.43    8.06
   6  -5  -7   11.60    2.10
   6  -5  -7   12.58    1.97
   6  -5  -6   10.64    1.95
   6  -5  -6    9.71    1.98
   6  -5  -6    8.30    1.72
   6  -5  -5  425.47   13.40
   6  -5  -5  423.70   13.40
   6  -5  -4  344.37   11.56
   6  -5  -4  346.86   11.64
   6  -5  -3   25.94    2.87
   6  -5  -2 1891.94   40.64
   6  -5  -2 1889.10   40.61
   6  -5  -1 3119.40   64.34
   6  -5   0   43.25    3.28
   6  -5   0   41.24    3.24
   6  -5   1 1191.03   27.92
   6  -5   1 1188.27   27.68
   6  -5   2 2217.24   47.53
   6  -5   2 2194.88   47.32
   6  -5   3  111.77    5.63
   6  -5   4  114.67    5.80
   6  -5   5  399.79   12.62
   6  -5   7    9.54    1.80
   6  -4 -11   36.65    2.18
   6  -4 -11   27.83    1.83
   6  -4 -10  519.97   13.69
   6  -4 -10  496.63   13.20
   6  -4  -9  807.81   20.33
   6  -4  -9  773.60   19.71
   6  -4  -8  349.63   11.60
   6  -4  -7   88.47    5.13
   6  -4  -7   76.87    5.14
   6  -4  -7   80.33    5.15
   6  -4  -7   88.03    5.35
   6  -4  -7   76.94    4.61
   6  -4  -6   36.83    3.41
   6  -4  -6   37.61    3.14
   6  -4  -6   38.93    3.35
   6  -4  -6   45.41    3.77
   6  -4  -5   96.38    5.45
   6  -4  -5   90.11    4.85
   6  -4  -5   90.43    5.37
   6  -4  -4  222.05    8.57
   6  -4  -4  208.96    7.67
   6  -4  -3  332.42   10.93
   6  -4  -1    3.65    1.18
   6  -4  -1    0.88    0.88
   6  -4   0  122.38    5.42
   6  -4   0  126.73    5.44
   6  -4   1    7.37    1.43
   6  -4   2  150.17    6.22
   6  -4   3    2.22    0.96
   6  -4   4   35.99    3.10
   6  -4   5    1.88    1.15
   6  -4   6  254.96    9.42
   6  -4   7   40.39    3.42
   6  -3 -11  250.59    7.37
   6  -3 -11  243.33    7.50
   6  -3 -10  133.70    5.73
   6  -3 -10  137.57    5.97
   6  -3  -9  702.87   18.67
   6  -3  -9  673.01   17.76
   6  -3  -9  691.53   18.24
   6  -3  -8  373.16   11.99
   6  -3  -8  394.45   12.47
   6  -3  -7  196.14    8.59
   6  -3  -7  202.39    8.50
   6  -3  -7  195.25    7.84
   6  -3  -7  195.84    7.99
   6  -3  -7  195.75    8.12
   6  -3  -6  130.87    6.53
   6  -3  -6  127.02    6.62
   6  -3  -6  129.66    6.63
   6  -3  -6  123.95    6.12
   6  -3  -6  141.19    6.49
   6  -3  -6  141.72    6.46
   6  -3  -5  163.50    7.28
   6  -3  -5  144.38    6.85
   6  -3  -5  149.46    6.61
   6  -3  -5  154.02    6.49
   6  -3  -4    7.55    1.78
   6  -3  -4    7.61    1.57
   6  -3  -4    9.66    1.95
   6  -3  -3  103.64    5.24
   6  -3  -2    6.87    1.24
   6  -3  -1  419.34   11.56
   6  -3   0   48.49    3.09
   6  -3   1  692.16   17.26
   6  -3   2  939.88   22.29
   6  -3   3  221.58    7.91
   6  -3   4    8.87    1.73
   6  -3   5 1070.82   25.82
   6  -3   6 2082.27   45.73
   6  -3   8   22.08    2.48
   6  -2 -11   10.57    1.47
   6  -2 -11   11.31    1.52
   6  -2 -10   29.74    2.80
   6  -2 -10   30.84    2.78
   6  -2  -9   46.87    3.52
   6  -2  -9   48.75    3.88
   6  -2  -8   50.06    4.20
   6  -2  -8   53.98    4.14
   6  -2  -8   49.46    3.84
   6  -2  -8   49.20    3.92
   6  -2  -8   54.59    4.09
   6  -2  -7  103.42    6.16
   6  -2  -7  116.54    6.15
   6  -2  -7  105.32    5.81
   6  -2  -7  104.31    5.66
   6  -2  -7  105.80    5.87
   6  -2  -6  100.46    5.83
   6  -2  -6  119.12    6.01
   6  -2  -6  110.02    6.10
   6  -2  -6  110.31    5.57
   6  -2  -6  112.87    5.93
   6  -2  -5  186.42    8.05
   6  -2  -5  191.58    7.58
   6  -2  -5  187.39    7.94
   6  -2  -5  202.52    7.93
   6  -2  -5  198.14    7.38
   6  -2  -4    3.46    1.37
   6  -2  -4    3.87    1.14
   6  -2  -3  108.25    4.72
   6  -2  -3  117.79    5.47
   6  -2  -2  235.72    7.47
   6  -2  -2  237.60    7.64
   6  -2  -2  260.18    8.42
   6  -2  -1  221.11    7.07
   6  -2   0    1.39    0.80
   6  -2   1  133.30    5.37
   6  -2   2  443.00   12.25
   6  -2   3  792.88   19.55
   6  -2   4   20.95    2.34
   6  -2   5 1237.66   29.08
   6  -2   6 2427.78   52.34
   6  -2   8   63.85    4.27
   6  -1 -11   13.03    1.73
   6  -1 -11   10.65    1.58
   6  -1 -10   22.84    2.58
   6  -1 -10   27.75    2.76
   6  -1 -10   31.80    2.88
   6  -1 -10   31.17    2.74
   6  -1  -9 1173.19   28.31
   6  -1  -9 1180.75   28.56
   6  -1  -8  217.44    9.24
   6  -1  -8  226.46    8.98
   6  -1  -8  204.26    8.71
   6  -1  -8  221.39    8.86
   6  -1  -8  225.14    8.97
   6  -1  -7  305.16   11.20
   6  -1  -7  292.87   10.50
   6  -1  -7  297.36   10.87
   6  -1  -7  283.03   10.30
   6  -1  -7  294.73   10.82
   6  -1  -6 3101.33   64.66
   6  -1  -6 3117.28   65.68
   6  -1  -6 2931.99   64.99
   6  -1  -6 3099.68   64.38
   6  -1  -6 3098.97   65.10
   6  -1  -5  892.11   21.85
   6  -1  -5  873.20   22.47
   6  -1  -5  879.78   22.45
   6  -1  -5  857.12   22.30
   6  -1  -5  900.71   21.52
   6  -1  -4  104.10    4.64
   6  -1  -4  114.80    5.64
   6  -1  -4  108.57    4.93
   6  -1  -4  104.33    4.99
   6  -1  -4  104.21    5.32
   6  -1  -3 1715.30   36.80
   6  -1  -3 1795.74   37.35
   6  -1  -2 2021.94   42.76
   6  -1  -2 1954.26   41.56
   6  -1  -1  824.90   19.19
   6  -1  -1  797.98   18.63
   6  -1   0  140.88    5.29
   6  -1   1    0.92    0.74
   6  -1   2   33.49    2.62
   6  -1   3   16.47    1.98
   6  -1   4    7.93    1.57
   6  -1   5  148.48    6.60
   6  -1   6    2.75    1.22
   6  -1   8  150.71    6.86
   6  -1   9   99.64    5.08
   6   0 -11  231.39    7.79
   6   0 -10   10.49    1.80
   6   0 -10   13.09    1.98
   6   0 -10    9.63    1.83
   6   0 -10   11.67    1.92
   6   0  -9  442.93   13.78
   6   0  -9  446.68   13.91
   6   0  -8   63.46    4.74
   6   0  -8   66.84    4.86
   6   0  -8   70.16    4.72
   6   0  -8   63.12    4.09
   6   0  -8   63.49    4.59
   6   0  -8   65.93    4.58
   6   0  -7   21.34    2.76
   6   0  -7   22.30    2.91
   6   0  -7   22.89    2.72
   6   0  -7   21.14    2.43
   6   0  -7   24.83    3.05
   6   0  -7   27.64    3.20
   6   0  -6 1154.34   27.82
   6   0  -6 1217.80   29.08
   6   0  -6 1186.37   28.86
   6   0  -6 1107.85   27.30
   6   0  -6 1220.36   28.26
   6   0  -6 1209.63   28.81
   6   0  -5  471.97   14.26
   6   0  -5  460.64   13.34
   6   0  -5  488.96   14.31
   6   0  -5  459.67   13.25
   6   0  -5  502.32   14.54
   6   0  -5  483.49   14.04
   6   0  -5  486.69   13.61
   6   0  -4    0.28    1.06
   6   0  -4    2.77    1.31
   6   0  -4   -0.12    0.78
   6   0  -4   -0.27    0.85
   6   0  -4    1.76    0.89
   6   0  -3  454.65   12.79
   6   0  -3  444.53   12.57
   6   0  -3  458.73   12.85
   6   0  -2    1.89    0.93
   6   0  -2    3.72    1.21
   6   0  -1  368.63   10.07
   6   0  -1  352.34    9.59
   6   0   0  632.16   15.08
   6   0   0  632.49   15.37
   6   0   1  172.21    6.22
   6   0   2   52.42    3.26
   6   0   3  160.71    6.40
   6   0   4    2.62    1.11
   6   0   5   73.78    4.54
   6   0   6   92.33    5.27
   6   0   7    6.40    1.67
   6   0   8  104.01    5.61
   6   0   9  515.51   14.36
   6   1 -10   65.64    4.23
   6   1 -10   54.43    3.86
   6   1 -10   59.75    3.98
   6   1  -9    9.43    1.99
   6   1  -9    7.90    1.74
   6   1  -8  197.24    8.61
   6   1  -8  189.21    8.46
   6   1  -8  196.95    8.45
   6   1  -8  181.74    7.67
   6   1  -8  188.09    8.30
   6   1  -8  188.79    8.08
   6   1  -7   20.25    2.67
   6   1  -7   19.95    2.83
   6   1  -7   20.73    2.56
   6   1  -7   19.77    2.76
   6   1  -7   20.95    2.93
   6   1  -7   21.38    2.62
   6   1  -6   15.70    2.21
   6   1  -6   13.81    2.19
   6   1  -6   15.70    2.15
   6   1  -6   17.41    2.47
   6   1  -6   11.48    2.11
   6   1  -5   25.24    2.71
   6   1  -5   18.07    2.32
   6   1  -5   24.77    2.69
   6   1  -5   13.47    2.06
   6   1  -5   16.66    2.39
   6   1  -5   16.81    2.05
   6   1  -5   16.34    2.42
   6   1  -4    1.99    1.30
   6   1  -4    2.05    0.97
   6   1  -4    0.69    1.10
   6   1  -4    1.93    1.15
   6   1  -4    3.20    1.29
   6   1  -3   62.71    3.81
   6   1  -3   66.17    4.15
   6   1  -3   68.66    3.94
   6   1  -2 1546.15   33.77
   6   1  -2 1566.36   33.62
   6   1  -2 1562.34   34.69
   6   1  -1  731.34   16.97
   6   1   0  275.60    8.22
   6   1   1 3451.39   69.76
   6   1   2  269.32    8.70
   6   1   3  160.21    6.49
   6   1   4 1035.71   24.87
   6   1   5  309.37   10.58
   6   1   7   46.53    3.83
   6   1   8  290.09   10.15
   6   1   9  226.55    8.23
   6   2 -10   39.31    3.20
   6   2 -10   35.12    3.15
   6   2  -9    3.31    1.30
   6   2  -9    3.11    1.43
   6   2  -8   11.15    1.99
   6   2  -8   12.45    2.26
   6   2  -8   12.72    2.37
   6   2  -8   11.54    2.06
   6   2  -7   52.21    4.22
   6   2  -7   45.76    3.65
   6   2  -7   55.73    4.35
   6   2  -7   57.76    4.54
   6   2  -7   50.74    4.05
   6   2  -6  614.41   17.52
   6   2  -6  633.96   17.32
   6   2  -6  578.40   16.21
   6   2  -6  593.75   16.90
   6   2  -5  761.75   19.62
   6   2  -5  737.24   19.61
   6   2  -5  739.69   20.03
   6   2  -5  746.35   20.12
   6   2  -4  124.58    5.75
   6   2  -4  113.23    5.92
   6   2  -4  119.66    5.88
   6   2  -3 3080.01   63.30
   6   2  -3 2963.39   61.74
   6   2  -2 5579.71  112.10
   6   2   0  187.47    6.45
   6   2   1 2709.36   55.84
   6   2   5  225.64    8.75
   6   2   7   10.86    2.00
   6   2   8   33.18    3.05
   6   2   9   28.03    2.54
   6   3 -10  409.13   11.99
   6   3 -10  414.81   11.46
   6   3  -9  363.63   11.90
   6   3  -9  372.70   11.59
   6   3  -8   39.97    3.63
   6   3  -8   34.95    3.35
   6   3  -7   73.23    5.05
   6   3  -7   75.23    5.00
   6   3  -7   74.64    4.98
   6   3  -6    6.87    1.51
   6   3  -6    8.47    1.94
   6   3  -6    7.82    1.95
   6   3  -6    4.93    1.82
   6   3  -5 1197.40   27.88
   6   3  -5 1251.61   29.38
   6   3  -5 1163.11   28.26
   6   3  -5 1208.82   29.34
   6   3  -5 1268.73   30.06
   6   3  -4    7.61    1.59
   6   3  -4    5.59    1.77
   6   3  -4    7.82    1.95
   6   3  -3  713.52   19.25
   6   3  -2  968.30   24.21
   6   3  -1   92.46    5.23
   6   3   0  421.69   11.52
   6   3   6  109.48    5.95
   6   3   7   23.67    2.74
   6   3   8    0.57    0.96
   6   3   9   27.74    2.40
   6   4 -10  530.64   14.01
   6   4  -9  555.22   15.62
   6   4  -9  533.16   14.95
   6   4  -8    0.67    1.10
   6   4  -7    0.14    0.91
   6   4  -7    0.17    0.95
   6   4  -7    0.89    1.11
   6   4  -7    3.30    1.56
   6   4  -6   46.99    3.56
   6   4  -6   41.98    3.77
   6   4  -6   47.92    3.87
   6   4  -6   39.47    3.76
   6   4  -5  113.75    6.04
   6   4  -5  123.90    6.67
   6   4  -5  120.23    6.41
   6   4  -5  119.02    5.78
   6   4  -4    7.90    1.99
   6   4  -4    7.94    1.71
   6   4  -4    9.65    2.03
   6   4  -4    9.05    1.63
   6   4  -3  412.17   13.31
   6   4  -2    9.86    2.03
   6   4  -1   45.82    3.80
   6   4   6  227.95    8.98
   6   4   7   11.88    1.93
   6   4   8   62.66    3.83
   6   5  -9  266.94    8.88
   6   5  -9  289.31    9.45
   6   5  -8   45.89    3.31
   6   5  -8   50.16    3.64
   6   5  -8   49.51    3.87
   6   5  -7   13.18    2.06
   6   5  -7   12.91    2.26
   6   5  -6  195.37    7.85
   6   5  -6  205.28    8.16
   6   5  -6  192.42    8.39
   6   5  -5   16.86    2.31
   6   5  -5   18.70    2.45
   6   5  -5   13.23    2.02
   6   5  -5   15.81    2.49
   6   5  -5   13.32    2.03
   6   5  -4   14.23    2.22
   6   5  -4   10.36    1.84
   6   5  -4   15.59    2.46
   6   5  -4   11.83    1.96
   6   5  -3    7.06    1.81
   6   5  -3    7.32    1.92
   6   5  -2  261.33   10.01
   6   5  -1  100.99    5.78
   6   5   0  925.12   23.73
   6   5   6  228.90    8.73
   6   5   7   47.15    3.41
   6   5   8  427.61   11.50
   6   5   8  407.76   11.54
   6   6  -9   31.39    2.60
   6   6  -8   25.83    2.38
   6   6  -8   29.70    2.83
   6   6  -7  522.99   14.59
   6   6  -7  511.44   15.13
   6   6  -6  310.66   11.04
   6   6  -5   -0.16    1.02
   6   6  -5    1.82    1.36
   6   6  -4  469.81   14.29
   6   6  -4  441.34   14.16
   6   6  -4  449.89   14.44
   6   6  -3   29.42    3.22
   6   6  -3   26.73    3.03
   6   6   1  714.00   19.32
   6   6   6    5.35    1.29
   6   6   7   68.69    3.71
   6   6   7   62.48    3.67
   6   7  -9  139.46    5.02
   6   7  -8  121.43    5.23
   6   7  -8  107.63    4.63
   6   7  -7  881.23   21.44
   6   7  -7  849.81   20.83
   6   7  -6  462.86   13.70
   6   7  -6  446.93   13.27
   6   7  -5    4.94    1.32
   6   7  -4  300.89   10.71
   6   7  -4  305.14   10.71
   6   7  -3   44.96    3.75
   6   7  -3   41.58    3.62
   6   7  -2  149.01    6.87
   6   7  -2  149.19    7.06
   6   7  -1   37.99    3.49
   6   7   2   53.83    3.87
   6   7   3   17.93    2.31
   6   7   4   24.28    2.61
   6   7   5    3.91    1.22
   6   7   5    2.76    1.05
   6   7   6   14.84    1.76
   6   7   6   14.06    1.68
   6   8  -8    4.42    0.95
   6   8  -8    4.91    0.97
   6   8  -7  188.66    6.46
   6   8  -7  188.23    6.54
   6   8  -6  140.18    5.83
   6   8  -6  134.57    5.69
   6   8  -5    1.75    1.03
   6   8  -5    0.65    0.89
   6   8  -4    4.40    1.39
   6   8  -4    3.86    1.30
   6   8  -3    3.35    1.41
   6   8  -3    3.69    1.30
   6   8  -2    3.90    1.21
   6   8  -1   36.56    3.08
   6   8   0    0.80    0.87
   6   8   4   30.74    2.42
   6   9  -7    3.30    0.79
   6   9  -6   33.32    2.32
   6   9  -6   29.89    2.00
   6   9  -5    9.21    1.49
   6   9  -5    8.90    1.31
   6   9  -4   22.24    2.24
   6   9  -4   18.25    1.82
   6   9  -3   79.22    4.33
   6   9  -2  542.60   14.82
   6  10  -5   13.15    1.29
   6  10  -4  217.08    6.54
   6  10  -3  514.18   12.73
   6  10  -2   44.71    2.75
   6  10  -1  296.55    8.54
   6  10   0  618.67   14.86
   7 -12   1   98.52    3.72
   7 -12   2    1.97    0.66
   7 -11  -1  273.43    7.99
   7 -11   0   78.10    3.87
   7 -11   1    6.36    1.31
   7 -11   2    2.14    0.98
   7 -11   3   26.54    2.29
   7 -11   4   34.36    2.46
   7 -11   5   10.17    1.26
   7 -10  -5   17.00    1.57
   7 -10  -1  168.10    6.45
   7 -10  -1  156.02    6.37
   7 -10   0   33.54    2.92
   7 -10   1  215.43    8.09
   7 -10   2  383.62   11.78
   7 -10   3   15.79    2.14
   7 -10   4   55.66    3.67
   7 -10   5   11.81    1.72
   7 -10   6  113.20    4.55
   7  -9  -6  139.85    5.15
   7  -9  -3   92.31    4.75
   7  -9  -2  381.36   11.57
   7  -9  -2  346.91   10.82
   7  -9  -1  679.32   17.88
   7  -9  -1  674.66   17.65
   7  -9   0   93.45    5.23
   7  -9   0   96.80    5.21
   7  -9   1  318.50   10.86
   7  -9   1  319.96   10.86
   7  -9   2  340.29   11.36
   7  -9   3  202.85    8.24
   7  -9   4    5.17    1.57
   7  -9   5    1.11    1.01
   7  -9   6    0.59    0.87
   7  -9   7   17.04    1.74
   7  -8  -7    2.92    0.96
   7  -8  -6   38.72    2.94
   7  -8  -5  381.33   11.28
   7  -8  -4  170.04    7.00
   7  -8  -3  158.43    6.96
   7  -8  -3  142.81    6.46
   7  -8  -2  462.84   14.14
   7  -8  -1  553.85   15.69
   7  -8  -1  554.82   15.58
   7  -8   0  114.42    5.88
   7  -8   0  104.25    5.65
   7  -8   1   48.07    3.86
   7  -8   1   56.66    4.20
   7  -8   2  211.74    8.76
   7  -8   3   19.23    2.60
   7  -8   6   10.77    1.82
   7  -8   7   29.50    2.55
   7  -7  -8   61.22    3.22
   7  -7  -7   54.76    3.51
   7  -7  -6    2.93    1.14
   7  -7  -6    1.12    1.07
   7  -7  -5  127.33    5.95
   7  -7  -5  135.19    6.24
   7  -7  -4    4.08    1.47
   7  -7  -3  114.51    6.10
   7  -7  -2    0.57    0.94
   7  -7  -1   13.44    2.10
   7  -7   0   79.84    4.92
   7  -7   8   31.38    2.51
   7  -6  -9   23.24    1.93
   7  -6  -8    3.02    1.20
   7  -6  -7   64.29    4.03
   7  -6  -7   64.08    3.89
   7  -6  -7   65.33    4.17
   7  -6  -6  417.70   12.89
   7  -6  -6  412.11   12.67
   7  -6  -6  415.51   12.90
   7  -6  -5    2.21    1.33
   7  -6  -4   41.38    3.72
   7  -6  -4   42.74    3.67
   7  -6  -2   53.18    3.64
   7  -6  -1   23.54    2.60
   7  -6   2 1360.82   32.41
   7  -6   5 1535.12   35.80
   7  -6   6 1377.22   32.44
   7  -6   7   11.23    1.88
   7  -5 -10    7.65    1.08
   7  -5  -9  374.72   10.63
   7  -5  -8   57.35    3.78
   7  -5  -8   51.19    3.47
   7  -5  -7   41.83    3.55
   7  -5  -7   39.19    3.37
   7  -5  -7   35.11    3.20
   7  -5  -6  676.57   18.78
   7  -5  -5  923.61   23.69
   7  -5  -5  904.72   23.65
   7  -5  -4   66.25    4.65
   7  -5  -3  149.71    7.13
   7  -5   0  166.50    7.15
   7  -5   1  348.33   11.61
   7  -5   2  223.56    8.71
   7  -5   3    1.17    1.07
   7  -5   4  166.57    7.50
   7  -5   6  738.40   19.86
   7  -5   7  173.31    7.40
   7  -5   8    4.16    1.22
   7  -4 -10  175.06    5.81
   7  -4 -10  153.96    4.98
   7  -4  -9  899.16   21.14
   7  -4  -9  849.63   20.14
   7  -4  -8  514.06   14.57
   7  -4  -8  485.34   14.31
   7  -4  -7    5.09    1.62
   7  -4  -6 1306.21   31.84
   7  -4  -6 1340.39   32.10
   7  -4  -6 1341.68   31.59
   7  -4  -5 1296.12   30.57
   7  -4  -5 1376.59   32.24
   7  -4  -4  131.65    6.63
   7  -4  -4  124.21    5.83
   7  -4  -4  132.18    6.74
   7  -4  -3  685.54   18.81
   7  -4  -1  403.43   12.17
   7  -4   0    6.01    1.53
   7  -4   1    6.21    1.45
   7  -4   2   32.00    2.97
   7  -4   3   14.11    2.13
   7  -4   4    1.85    1.20
   7  -4   6    6.35    1.69
   7  -4   7   61.12    4.26
   7  -4   8  205.44    7.86
   7  -3 -10    6.71    1.12
   7  -3 -10    5.48    1.15
   7  -3  -9  666.04   16.78
   7  -3  -9  684.09   17.61
   7  -3  -9  670.32   16.87
   7  -3  -8  179.05    7.74
   7  -3  -8  172.67    7.42
   7  -3  -8  175.42    7.07
   7  -3  -7   54.18    4.36
   7  -3  -7   57.01    4.48
   7  -3  -7   53.10    4.04
   7  -3  -7   55.65    3.97
   7  -3  -6  594.47   16.57
   7  -3  -6  537.69   16.71
   7  -3  -6  565.19   16.17
   7  -3  -6  564.38   16.87
   7  -3  -6  575.77   16.26
   7  -3  -5  124.23    6.50
   7  -3  -5  123.36    6.64
   7  -3  -5  130.07    6.25
   7  -3  -5  121.22    6.10
   7  -3  -4    4.59    1.64
   7  -3  -4    5.28    1.43
   7  -3  -4    7.00    1.83
   7  -3  -3  822.99   21.38
   7  -3  -2  248.93    8.48
   7  -3  -2  266.37    9.41
   7  -3  -1   96.63    4.85
   7  -3   0    4.35    1.25
   7  -3   1   13.66    1.88
   7  -3   2    4.32    1.30
   7  -3   3   84.14    4.88
   7  -3   4   68.16    4.45
   7  -3   5  570.30   16.41
   7  -3   6  577.59   16.70
   7  -3   7   33.34    3.21
   7  -3   8  814.46   20.70
   7  -2 -10    1.06    0.78
   7  -2 -10    1.44    0.90
   7  -2  -9   52.88    3.54
   7  -2  -9   52.42    3.59
   7  -2  -9   56.28    3.87
   7  -2  -9   46.41    3.29
   7  -2  -8   15.38    2.25
   7  -2  -8   17.59    2.55
   7  -2  -8   13.80    2.10
   7  -2  -7  134.50    6.56
   7  -2  -7  125.28    6.75
   7  -2  -7  139.07    7.05
   7  -2  -7  122.75    6.36
   7  -2  -7  121.75    6.33
   7  -2  -6   48.01    3.81
   7  -2  -6   46.28    4.06
   7  -2  -6   43.30    3.72
   7  -2  -5   68.90    4.35
   7  -2  -5   62.85    4.63
   7  -2  -5   69.49    4.82
   7  -2  -5   57.75    4.27
   7  -2  -4  320.58   11.00
   7  -2  -4  312.49   11.10
   7  -2  -4  311.45   10.13
   7  -2  -3   92.10    5.10
   7  -2  -3   86.83    4.52
   7  -2  -2 1043.33   24.00
   7  -2  -2  987.48   22.98
   7  -2  -1   64.72    3.68
   7  -2  -1   63.66    3.75
   7  -2  -1   59.95    3.89
   7  -2   0    2.43    1.00
   7  -2   1  132.26    5.79
   7  -2   2   15.05    2.01
   7  -2   3   61.05    4.03
   7  -2   4    2.36    1.19
   7  -2   5    1.50    1.12
   7  -2   6  141.79    6.88
   7  -2   7   28.74    3.00
   7  -2   8  328.49   10.85
   7  -2   9  917.16   21.86
   7  -1 -10   19.13    2.08
   7  -1 -10   20.55    2.14
   7  -1 -10   19.14    1.99
   7  -1  -9    8.11    1.67
   7  -1  -9    6.88    1.48
   7  -1  -9    6.47    1.56
   7  -1  -8  121.87    6.12
   7  -1  -8  122.28    6.23
   7  -1  -7  207.23    8.28
   7  -1  -7  219.18    8.64
   7  -1  -7  203.57    8.79
   7  -1  -7  217.52    8.89
   7  -1  -7  211.96    9.00
   7  -1  -6 1230.08   30.23
   7  -1  -6 1253.57   30.56
   7  -1  -6 1246.38   29.47
   7  -1  -5  535.65   15.88
   7  -1  -5  515.20   14.68
   7  -1  -5  527.36   15.74
   7  -1  -5  535.47   15.88
   7  -1  -4   16.50    2.15
   7  -1  -4   19.18    2.50
   7  -1  -4   16.91    2.44
   7  -1  -4   20.78    2.28
   7  -1  -3 1813.24   39.77
   7  -1  -3 1696.92   38.75
   7  -1  -3 1824.13   39.49
   7  -1  -2 4220.04   84.41
   7  -1  -2 4089.12   84.44
   7  -1  -1  462.78   12.52
   7  -1  -1  469.21   13.02
   7  -1   0  278.04    8.85
   7  -1   0  280.46    8.90
   7  -1   1  423.37   12.16
   7  -1   2   13.71    1.95
   7  -1   3    9.81    1.83
   7  -1   4  444.08   13.54
   7  -1   5  167.48    7.47
   7  -1   6   14.93    2.27
   7  -1   7   59.18    4.26
   7  -1   8    2.59    1.15
   7  -1   9    0.12    0.80
   7   0 -10  448.54   12.11
   7   0 -10  438.75   12.04
   7   0  -9   21.50    2.48
   7   0  -9   23.97    2.71
   7   0  -9   25.46    2.73
   7   0  -8   10.00    1.84
   7   0  -8    8.93    1.91
   7   0  -7   72.25    4.72
   7   0  -7   73.37    4.68
   7   0  -7   74.29    5.16
   7   0  -7   87.69    5.46
   7   0  -7   88.84    5.54
   7   0  -6  705.38   18.40
   7   0  -6  685.01   18.45
   7   0  -6  727.67   19.99
   7   0  -6  706.31   19.63
   7   0  -5 1017.44   25.15
   7   0  -5  921.42   24.10
   7   0  -5  950.61   23.44
   7   0  -5 1001.59   24.74
   7   0  -5  979.20   24.90
   7   0  -4   79.35    4.74
   7   0  -4   65.65    4.10
   7   0  -4   72.37    4.67
   7   0  -4   72.01    4.65
   7   0  -3 1516.74   33.55
   7   0  -3 1494.63   34.10
   7   0  -3 1597.18   34.17
   7   0  -2  610.50   16.54
   7   0  -2  650.40   17.14
   7   0  -2  624.56   16.31
   7   0  -1   40.88    2.77
   7   0  -1   44.10    3.02
   7   0   0   91.64    4.41
   7   0   1  446.41   12.67
   7   0   2  149.05    6.36
   7   0   3   31.75    2.92
   7   0   4  166.44    7.24
   7   0   6    0.35    1.08
   7   0   7    9.65    1.98
   7   0   8   25.60    2.72
   7   0   9  194.47    7.06
   7   1 -10  308.75    9.64
   7   1 -10  312.31    9.62
   7   1  -9    5.58    1.33
   7   1  -9    5.79    1.58
   7   1  -9    6.40    1.59
   7   1  -8   29.05    2.83
   7   1  -7    1.54    1.03
   7   1  -7    0.31    1.00
   7   1  -7    1.10    1.21
   7   1  -7    1.12    1.15
   7   1  -7    0.78    1.29
   7   1  -6  543.02   16.08
   7   1  -6  534.82   15.39
   7   1  -6  521.59   16.02
   7   1  -5  432.34   13.99
   7   1  -5  436.70   13.44
   7   1  -5  456.59   14.34
   7   1  -5  472.18   14.19
   7   1  -4   34.05    3.30
   7   1  -4   31.08    2.96
   7   1  -4   43.16    3.50
   7   1  -4   35.97    3.22
   7   1  -3   31.41    2.94
   7   1  -3   33.85    3.28
   7   1  -3   33.90    3.01
   7   1  -2    2.56    1.03
   7   1  -2    1.93    1.15
   7   1   0  390.76   11.22
   7   1   1  868.94   21.10
   7   1   2  191.49    7.46
   7   1   3  888.24   22.29
[truncated: 36,464 more chars]
