# Supplementary material for: Organosilicon cluster goes ferroelectric
Source: Natl Sci Rev. 2026 Apr 29;13(14):nwag243. doi: 10.1093/nsr/nwag243 (PMC13411271; doi:10.1093/nsr/nwag243)
Supplement: nwag243_Supplemental_Files [file nwag243_supplemental_files.zip › cif files/cif_compound-2_300K.cif]

data_zhy_poss_300k
_audit_creation_date               2025-10-20
_audit_creation_method
;
Olex2 1.5-ac6-020
(compiled 2024.02.14 svn.r2f8d729c for Rigaku Oxford Diffraction, GUI svn.r6966)
;
_shelx_SHELXL_version_number       '2019/3'
_audit_contact_author_address      ?
_audit_contact_author_email        ?
_audit_contact_author_name         ''
_audit_contact_author_phone        ?
_publ_contact_author_id_orcid      ?
_publ_section_references
;
Dolomanov, O.V., Bourhis, L.J., Gildea, R.J, Howard, J.A.K. & Puschmann, H.
 (2009), J. Appl. Cryst. 42, 339-341.

Sheldrick, G.M. (2008). Acta Cryst. A64, 112-122.

Sheldrick, G.M. (2015). Acta Cryst. C71, 3-8.
;
_chemical_name_common              ?
_chemical_name_systematic          ?
_chemical_formula_moiety           'C32 H72 O12 Si8'
_chemical_formula_sum              'C32 H72 O12 Si8'
_chemical_formula_weight           873.61
_chemical_absolute_configuration   .
_chemical_melting_point            ?
_chemical_oxdiff_formula           'Si O C H '
loop_
  _atom_type_symbol
  _atom_type_description
  _atom_type_scat_dispersion_real
  _atom_type_scat_dispersion_imag
  _atom_type_scat_source
 'C' 'C' 0.0181 0.0091 'International Tables Vol C Tables 4.2.6.8 and 6.1.1.4'
 'H' 'H' 0.0000 0.0000 'International Tables Vol C Tables 4.2.6.8 and 6.1.1.4'
 'O' 'O' 0.0492 0.0322 'International Tables Vol C Tables 4.2.6.8 and 6.1.1.4'
 'Si' 'Si' 0.2541 0.3302 'International Tables Vol C Tables 4.2.6.8 and 6.1.1.4'

_shelx_space_group_comment
;
The symmetry employed for this shelxl refinement is uniquely defined
by the following loop, which should always be used as a source of
symmetry information in preference to the above space-group names.
They are only intended as comments.
;
_space_group_crystal_system        'triclinic'
_space_group_IT_number             1
_space_group_name_H-M_alt          'P 1'
_space_group_name_Hall             'P 1'
loop_
  _space_group_symop_operation_xyz
 'x, y, z'

_cell_length_a                     10.12467(18)
_cell_length_b                     11.14837(16)
_cell_length_c                     11.19548(18)
_cell_angle_alpha                  93.8033(12)
_cell_angle_beta                   100.4056(14)
_cell_angle_gamma                  90.6432(13)
_cell_volume                       1239.81(3)
_cell_formula_units_Z              1
_cell_measurement_reflns_used      9361
_cell_measurement_temperature      300.00(10)
_cell_measurement_theta_max        72.8190
_cell_measurement_theta_min        3.9630
_shelx_estimated_absorpt_T_max     ?
_shelx_estimated_absorpt_T_min     ?
_exptl_absorpt_coefficient_mu      2.447
_exptl_absorpt_correction_T_max    1.00000
_exptl_absorpt_correction_T_min    0.93042
_exptl_absorpt_correction_type     multi-scan
_exptl_absorpt_process_details
;
CrysAlisPro 1.171.43.129a (Rigaku Oxford Diffraction, 2024)
Empirical absorption correction using spherical harmonics,
implemented in SCALE3 ABSPACK scaling algorithm.
;
_exptl_absorpt_special_details     ?
_exptl_crystal_colour              colourless
_exptl_crystal_colour_primary      colourless
_exptl_crystal_density_diffrn      1.170
_exptl_crystal_density_meas        ?
_exptl_crystal_density_method      ?
_exptl_crystal_description         block
_exptl_crystal_F_000               472
_exptl_crystal_size_max            0.15
_exptl_crystal_size_mid            0.13
_exptl_crystal_size_min            0.12
_exptl_transmission_factor_max     ?
_exptl_transmission_factor_min     ?
_diffrn_reflns_av_R_equivalents    0.0164
_diffrn_reflns_av_unetI/netI       0.0195
_diffrn_reflns_Laue_measured_fraction_full  0.990
_diffrn_reflns_Laue_measured_fraction_max  0.950
_diffrn_reflns_limit_h_max         12
_diffrn_reflns_limit_h_min         -12
_diffrn_reflns_limit_k_max         13
_diffrn_reflns_limit_k_min         -11
_diffrn_reflns_limit_l_max         13
_diffrn_reflns_limit_l_min         -13
_diffrn_reflns_number              15690
_diffrn_reflns_point_group_measured_fraction_full  0.689
_diffrn_reflns_point_group_measured_fraction_max  0.653
_diffrn_reflns_theta_full          67.684
_diffrn_reflns_theta_max           73.890
_diffrn_reflns_theta_min           3.975
_diffrn_ambient_environment        air
_diffrn_ambient_temperature        300.00(10)
_diffrn_detector                   'Hybrid Pixel Array Detector'
_diffrn_detector_area_resol_mean   10.0000
_diffrn_detector_type              'HyPix-Arc 150'
_diffrn_measured_fraction_theta_full  0.990
_diffrn_measured_fraction_theta_max  0.950
_diffrn_measurement_details
;
List of Runs (angles in degrees, time in seconds):

  # Type    Start    End  Width  t~exp~   \w     \q     \k     \f   Frames
--------------------------------------------------------------------------
  1  \w   -105.00 -65.00   0.50    0.05    --  -60.77 -15.00 120.00   80
  2  \w    -86.00 -44.00   0.50    0.05    --  -60.77 -15.00  60.00   84
  3  \w   -105.00 -44.00   0.50    0.05    --  -60.77 -15.00 -30.00  122
  4  \w   -117.00 -63.00   0.50    0.05    --  -75.45 -15.00 150.00  108
  5  \w    -87.00 -62.00   0.50    0.05    --  -75.45 -15.00   0.00   50
  6  \w   -121.00 -66.00   0.50    0.05    --  -75.45 -15.00-150.00  110
  7  \w    -95.00 -53.00   0.50    0.05    --  -60.77 -15.00-150.00   84
  8  \w    -95.00 -69.00   0.50    0.05    --  -78.89 114.00-158.12   52
  9  \w    -92.00 -38.00   0.50    0.05    --  -78.89 139.00-114.38  108
 10  \w    -65.00 -39.00   0.50    0.05    --  -73.82 125.00-120.00   52
 11  \w    -98.00 -42.00   0.50    0.05    --  -78.89 120.00-147.21  112
 12  \w    -54.00 -28.00   0.50    0.05    --  -60.77 125.00 -60.00   52
 13  \w    -84.00 -54.00   0.50    0.05    --  -73.82 125.00 -30.00   60
 14  \w    -96.00 -37.00   0.50    0.05    --  -78.89 115.00   2.42  118
 15  \w    -99.00 -34.00   0.50    0.05    --  -75.45 125.00  30.00  130
 16  \w    -98.00 -47.00   0.50    0.05    --  -78.89 121.00  71.87  102
 17  \w    -96.00 -46.00   0.50    0.05    --  -78.89 119.00 100.42  100
 18  \w     44.00  93.00   0.50    0.05    --   60.40  15.00 -90.00   98
 19  \w     57.00 116.00   0.50    0.05    --   75.32  15.00-180.00  118
 20  \w     91.00 120.00   0.50    0.05    --   74.97  15.00 -60.00   58
 21  \w     73.00 105.00   0.50    0.05    --   74.97  15.00  30.00   64
 22  \w     55.00 116.00   0.50    0.05    --   75.32  15.00  90.00  122
 23  \w     69.00  97.00   0.50    0.05    --   60.40  15.00 120.00   56
 24  \w     24.00  60.00   0.50    0.05    --   60.40-125.00  30.00   72
 25  \w     61.00  96.00   0.50    0.05    --   75.32-125.00  90.00   70
 26  \w     21.00  61.00   0.50    0.05    --   60.40-125.00 150.00   80
 27  \w     34.00  99.00   0.50    0.05    --   75.32-125.00  30.00  130
 28  \w     18.00  72.00   0.50    0.05    --   60.40-125.00   0.00  108
 29  \w     62.00  97.00   0.50    0.05    --   79.83-116.00 -51.69   70
 30  \w     38.00  99.00   0.50    0.05    --   75.32-125.00 -90.00  122
 31  \w     49.00  75.00   0.50    0.05    --   60.40-125.00-120.00   52
 32  \w     34.00  96.00   0.50    0.05    --   74.97-125.00-150.00  124
 33  \w     42.00  97.00   0.50    0.05    --   79.83-116.00-136.18  110
;
_diffrn_measurement_device         'four-circle diffractometer'
_diffrn_measurement_device_type    'XtaLAB Synergy R, DW system, HyPix-Arc 150'
_diffrn_measurement_method         '\w scans'
_diffrn_orient_matrix_type        
 'CrysAlisPro convention (1999,Acta A55,543-557)'
_diffrn_orient_matrix_UB_11        0.0567534000
_diffrn_orient_matrix_UB_12        0.0705366000
_diffrn_orient_matrix_UB_13        0.1218292000
_diffrn_orient_matrix_UB_21        0.1250875000
_diffrn_orient_matrix_UB_22        0.0366817000
_diffrn_orient_matrix_UB_23        -0.0507612000
_diffrn_orient_matrix_UB_31        -0.0712651000
_diffrn_orient_matrix_UB_32        0.1134454000
_diffrn_orient_matrix_UB_33        -0.0474327000
_diffrn_radiation_monochromator    mirror
_diffrn_radiation_probe            x-ray
_diffrn_radiation_type             'Cu K\a'
_diffrn_radiation_wavelength       1.54184
_diffrn_source                     'Rotating-anode X-ray tube'
_diffrn_source_type                'Rigaku (Cu) X-ray Source'
_reflns_Friedel_coverage           0.374
_reflns_Friedel_fraction_full      0.388
_reflns_Friedel_fraction_max       0.356
_reflns_number_gt                  5556
_reflns_number_total               6558
_reflns_special_details
;
 Reflections were merged by SHELXL according to the crystal
 class for the calculation of statistics and refinement.
 
 _reflns_Friedel_fraction is defined as the number of unique
 Friedel pairs measured divided by the number that would be
 possible theoretically, ignoring centric projections and
 systematic absences. Completness statistics refer to single and
 composite reflections containing twin component 1 only.
;
_reflns_threshold_expression       'I > 2\s(I)'
_computing_cell_refinement         'CrysAlisPro 1.171.43.129a (Rigaku OD, 2024)'
_computing_data_collection        
 'CrysAlisPro system (CCD 43.129a 64-bit (release 29-06-2024))'
_computing_data_reduction          'CrysAlisPro 1.171.43.129a (Rigaku OD, 2024)'
_computing_molecular_graphics      'Olex2 1.5-ac6-020 (Dolomanov et al., 2009)'
_computing_publication_material    'Olex2 1.5-ac6-020 (Dolomanov et al., 2009)'
_computing_structure_refinement    'SHELXL 2019/3 (Sheldrick, 2015)'
_computing_structure_solution      'SHELXS  (Sheldrick, 2008)'
_refine_diff_density_max           0.322
_refine_diff_density_min           -0.341
_refine_diff_density_rms           0.057
_refine_ls_abs_structure_details
;
 Refined as an inversion twin.
;
_refine_ls_abs_structure_Flack     0.42(5)
_refine_ls_extinction_coef         .
_refine_ls_extinction_method       none
_refine_ls_goodness_of_fit_ref     1.086
_refine_ls_hydrogen_treatment      constr
_refine_ls_matrix_type             full
_refine_ls_number_parameters       446
_refine_ls_number_reflns           6558
_refine_ls_number_restraints       413
_refine_ls_R_factor_all            0.0582
_refine_ls_R_factor_gt             0.0515
_refine_ls_restrained_S_all        1.114
_refine_ls_shift/su_max            0.000
_refine_ls_shift/su_mean           0.000
_refine_ls_structure_factor_coef   Fsqd
_refine_ls_weighting_details      
 'w=1/[\s^2^(Fo^2^)+(0.1017P)^2^+0.3135P] where P=(Fo^2^+2Fc^2^)/3'
_refine_ls_weighting_scheme        calc
_refine_ls_wR_factor_gt            0.1517
_refine_ls_wR_factor_ref           0.1626
_refine_special_details
;
 Refined as a 2-component inversion twin.
;
_olex2_refinement_description
;
1. Twinned data refinement
 Scales: 0.58(5)
 0.42(5)
2. Fixed Uiso
 At 1.2 times of:
  All C(H) groups, All C(H,H) groups, All C(H,H,H,H) groups
 At 1.5 times of:
  All C(H,H,H) groups
3. Restrained distances
 C14-C13 = C36-C13 = C37-C36 = C15-C14 = C16-C14 = C38-C36
 1.53 with sigma of 0.01
 C16-C15
 2.4 with sigma of 0.01
 C39-C18B = C19-C18B = C20-C18B
 1.53 with sigma of 0.01
 C20-C18B = C40-C18B
 1.53 with sigma of 0.01
 C30-C29 = C33-C29
 1.53 with sigma of 0.01
 C12-C10 = C11-C10
 1.53 with sigma of 0.01
 C32-C30 = C34-C33 = C31-C30 = C35-C33
 1.53 with sigma of 0.01
 C27B-C26 = C28B-C26
 1.53 with sigma of 0.01
 C38-C37
 2.45 with sigma of 0.01
 C42-C41 = C12-C10 = C11-C10 = C43-C41 = C9-C41 = C9-C10
 1.53 with sigma of 0.01
 C47-C3 = C5-C45 = C6-C5 = C8-C6 = C45-C44 = C7-C6 = C46-C45
 1.53 with sigma of 0.01
 C47-C3 = C49-C2 = C4-C2 = C48-C47 = C47-C1 = C2-C1
 1.53 with sigma of 0.01
 C28B-C26 = C28A-C26 = C27B-C26 = C27A-C26
 1.53 with sigma of 0.01
 C27-C21 = C22-C21 = C28-C27 = C50-C27 = C23-C22 = C24-C22
 1.53 with sigma of 0.01
4. Uiso/Uaniso restraints and constraints
C47 \\sim C2 \\sim C48 \\sim C4 \\sim C3 \\sim C49: within 2A with sigma of
0.007 and sigma for terminal atoms of 0.02 within 2A
Uanis(C14) \\sim Ueq, Uanis(C10) \\sim Ueq, Uanis(C15) \\sim Ueq, Uanis(C11)
\\sim Ueq, Uanis(C12) \\sim Ueq, Uanis(C7) \\sim Ueq, Uanis(C6) \\sim Ueq,
Uanis(C3) \\sim Ueq, Uanis(C2) \\sim Ueq, Uanis(C4) \\sim Ueq, Uanis(C8) \\sim
Ueq, Uanis(C22) \\sim Ueq, Uanis(C18B) \\sim Ueq, Uanis(C23) \\sim Ueq,
Uanis(C24) \\sim Ueq, Uanis(C20) \\sim Ueq, Uanis(C27B) \\sim Ueq, Uanis(C26)
\\sim Ueq, Uanis(C28B) \\sim Ueq, Uanis(C31) \\sim Ueq, Uanis(C30) \\sim Ueq,
Uanis(C32) \\sim Ueq: with sigma of 0.007 and sigma for terminal atoms of 0.02
Uanis(C31) \\sim Ueq, Uanis(C30) \\sim Ueq, Uanis(C32) \\sim Ueq, Uanis(C34)
\\sim Ueq, Uanis(C33) \\sim Ueq, Uanis(C35) \\sim Ueq: with sigma of 0.007 and
sigma for terminal atoms of 0.02
Uanis(C14) \\sim Ueq, Uanis(C15) \\sim Ueq, Uanis(C38) \\sim Ueq, Uanis(C37)
\\sim Ueq, Uanis(C36) \\sim Ueq, Uanis(C16) \\sim Ueq: with sigma of 0.007 and
sigma for terminal atoms of 0.02
Uanis(C39) \\sim Ueq, Uanis(C19) \\sim Ueq, Uanis(C20) \\sim Ueq: with sigma of
0.007 and sigma for terminal atoms of 0.02
Uanis(C5) \\sim Ueq, Uanis(C7) \\sim Ueq, Uanis(C6) \\sim Ueq, Uanis(C8) \\sim
Ueq, Uanis(C45) \\sim Ueq, Uanis(C46) \\sim Ueq, Uanis(C44) \\sim Ueq: with
sigma of 0.007 and sigma for terminal atoms of 0.02
Uanis(C3) \\sim Ueq, Uanis(C2) \\sim Ueq, Uanis(C4) \\sim Ueq, Uanis(C48) \\sim
Ueq, Uanis(C47) \\sim Ueq, Uanis(C49) \\sim Ueq: with sigma of 0.007 and sigma
for terminal atoms of 0.02
Uanis(C27B) \\sim Ueq, Uanis(C26) \\sim Ueq, Uanis(C28B) \\sim Ueq, Uanis(C27A)
\\sim Ueq, Uanis(C28A) \\sim Ueq: with sigma of 0.007 and sigma for terminal
atoms of 0.02
Uanis(C22) \\sim Ueq, Uanis(C23) \\sim Ueq, Uanis(C24) \\sim Ueq, Uanis(C50)
\\sim Ueq, Uanis(C27) \\sim Ueq, Uanis(C28) \\sim Ueq: with sigma of 0.007 and
sigma for terminal atoms of 0.02
Uanis(C14) = Uanis(C15) = Uanis(C38) = Uanis(C37) = Uanis(C36) = Uanis(C16)
Uanis(C31) = Uanis(C30) = Uanis(C32) = Uanis(C34) = Uanis(C33) = Uanis(C35)
Uanis(C8) = Uanis(C6) = Uanis(C7)
Uanis(C18B) = Uanis(C19) = Uanis(C39) = Uanis(C40) = Uanis(C20)
Uanis(C10) = Uanis(C11) = Uanis(C12) = Uanis(C41) = Uanis(C43) = Uanis(C42)
Uanis(C7) = Uanis(C6) = Uanis(C8) = Uanis(C45) = Uanis(C46) = Uanis(C44)
Uanis(C3) = Uanis(C2) = Uanis(C4) = Uanis(C48) = Uanis(C47) = Uanis(C49)
Uanis(C27B) = Uanis(C26) = Uanis(C28B) = Uanis(C27A) = Uanis(C28A)
Uanis(C22) = Uanis(C23) = Uanis(C24) = Uanis(C50) = Uanis(C27) = Uanis(C28)
Uanis(C47) = Uanis(C2) = Uanis(C48) = Uanis(C4) = Uanis(C3) = Uanis(C49)
Uanis(C18B) = Uanis(C40) = Uanis(C20) = Uanis(C19) = Uanis(C39)
Uanis(C18B) = Uanis(C18A)
5. Rigid body (RIGU) restrains
 C29, C30, C31, C32, C33, C34, C35
 with sigma for 1-2 distances of 0.002 and sigma for 1-3 distances of 0.004
6. Others
 Fixed Sof: H1BC(0.65) H1BD(0.65) H1AA(0.35) H1AB(0.35) C2(0.7) H2(0.7)
 C3(0.3) H3A(0.3) H3B(0.3) H3C(0.3) C4(0.7) H4A(0.7) H4B(0.7) H4C(0.7)
 H5BC(0.7) H5BD(0.7) H5AA(0.3) H5AB(0.3) C6(0.7) H6(0.7) C7(0.7) H7A(0.7)
 H7B(0.7) H7C(0.7) C8(0.7) H8A(0.7) H8B(0.7) H8C(0.7) H9BC(0.5) H9BD(0.5)
 H9AA(0.5) H9AB(0.5) C10(0.5) H10(0.5) C11(0.5) H11A(0.5) H11B(0.5) H11C(0.5)
 C12(0.5) H12A(0.5) H12B(0.5) H12C(0.5) C14(0.5) H14(0.5) C15(0.5) H15A(0.5)
 H15B(0.5) H15C(0.5) C16(0.5) H16A(0.5) H16B(0.5) H16C(0.5) H17C(0.5) H17D(0.5)
 H17A(0.5) H17B(0.5) C18B(0.5) H18B(0.5) C19(0.5) H19A(0.5) H19B(0.5) H19C(0.5)
 C20(0.5) H20A(0.5) H20B(0.5) H20C(0.5) H21A(0.65) H21B(0.65) H21C(0.35)
 H21D(0.35) C22(0.65) H22(0.65) C23(0.65) H23A(0.65) H23B(0.65) H23C(0.65)
 C24(0.65) H24A(0.65) H24B(0.65) H24C(0.65) H26A(0.5) H26(0.5) C27(0.35)
 H27(0.35) C27A(0.5) H27A(0.5) H27B(0.5) H27C(0.5) C27B(0.5) H27D(0.5)
 H27E(0.5) H27F(0.5) C28(0.35) H28A(0.35) H28B(0.35) H28C(0.35) C28A(0.5)
 H28D(0.5) H28E(0.5) H28F(0.5) C28B(0.5) H28G(0.5) H28H(0.5) H28I(0.5)
 H29C(0.5) H29D(0.5) H29A(0.5) H29B(0.5) C30(0.5) H30(0.5) C31(0.5) H31A(0.5)
 H31B(0.5) H31C(0.5) C32(0.5) H32A(0.5) H32B(0.5) H32C(0.5) C33(0.5) H33(0.5)
 C34(0.5) H34A(0.5) H34B(0.5) H34C(0.5) C35(0.5) H35A(0.5) H35B(0.5) H35C(0.5)
 C36(0.5) H36(0.5) C37(0.5) H37A(0.5) H37B(0.5) H37C(0.5) C38(0.5) H38A(0.5)
 H38B(0.5) H38C(0.5) C39(0.5) H39A(0.5) H39B(0.5) H39C(0.5) C40(0.5) H40A(0.5)
 H40B(0.5) H40C(0.5) C41(0.5) H41(0.5) C42(0.5) H42A(0.5) H42B(0.5) H42C(0.5)
 C43(0.5) H43A(0.5) H43B(0.5) H43C(0.5) C44(0.3) H44A(0.3) H44B(0.3) H44C(0.3)
 C45(0.3) H45(0.3) C46(0.3) H46A(0.3) H46B(0.3) H46C(0.3) C47(0.3) H47(0.3)
 C48(0.3) H48A(0.3) H48B(0.3) H48C(0.3) C49(0.7) H49A(0.7) H49B(0.7) H49C(0.7)
 C50(0.35) H50A(0.35) H50B(0.35) H50C(0.35) C18A(0.5) H18A(0.5)
7.a Riding coordinates:
 C7(H7A,H7B,H7C), C8(H8A,H8B,H8C), C11(H11A,H11B,H11C), C12(H12A,H12B,H12C),
 C15(H15A,H15B,H15C), C16(H16A,H16B,H16C), C19(H19A,H19B,H19C), C20(H20A,H20B,
 H20C), C23(H23A,H23B,H23C), C24(H24A,H24B,H24C), C27B(H27D,H27E,H27F),
 C28(H28A,H28B,H28C), C28A(H28D,H28E,H28F), C28B(H28G,H28H,H28I), C31(H31A,H31B,
 H31C), C32(H32A,H32B,H32C), C34(H34A,H34B,H34C), C35(H35A,H35B,H35C), C37(H37A,
 H37B,H37C), C38(H38A,H38B,H38C), C39(H39A,H39B,H39C), C40(H40A,H40B,H40C),
 C42(H42A,H42B,H42C), C43(H43A,H43B,H43C), C44(H44A,H44B,H44C), C46(H46A,H46B,
 H46C), C48(H48A,H48B,H48C), C49(H49A,H49B,H49C), C50(H50A,H50B,H50C)
7.b Ternary CH refined with riding coordinates:
 C2(H2), C6(H6), C10(H10), C14(H14), C18B(H18B), C22(H22), C26(H26A), C26(H26),
  C27(H27), C30(H30), C33(H33), C36(H36), C41(H41), C45(H45), C47(H47),
 C18A(H18A)
7.c Secondary CH2 refined with riding coordinates:
 C1(H1BC,H1BD), C1(H1AA,H1AB), C5(H5BC,H5BD), C5(H5AA,H5AB), C9(H9BC,H9BD),
 C9(H9AA,H9AB), C13(H13A,H13B), C17(H17C,H17D), C17(H17A,H17B), C21(H21A,H21B),
 C21(H21C,H21D), C25(H25A,H25B), C29(H29C,H29D), C29(H29A,H29B)
7.d Idealised Me refined as rotating group:
 C3(H3A,H3B,H3C), C4(H4A,H4B,H4C), C27A(H27A,H27B,H27C)
;
_atom_sites_solution_hydrogens     mixed
_atom_sites_solution_primary       direct
_atom_sites_solution_secondary     ?
loop_
  _atom_site_label
  _atom_site_type_symbol
  _atom_site_fract_x
  _atom_site_fract_y
  _atom_site_fract_z
  _atom_site_U_iso_or_equiv
  _atom_site_adp_type
  _atom_site_occupancy
  _atom_site_site_symmetry_order
  _atom_site_calc_flag
  _atom_site_refinement_flags_posn
  _atom_site_refinement_flags_adp
  _atom_site_refinement_flags_occupancy
  _atom_site_disorder_assembly
  _atom_site_disorder_group
 C1 C 0.5256(4) 0.9106(4) -0.0422(4) 0.0641(13) Uani 1 1 d D . . . .
 H1BC H 0.536126 0.993587 -0.009338 0.077 Uiso 0.65 1 calc R U P A 2
 H1BD H 0.598502 0.866803 0.002484 0.077 Uiso 0.65 1 calc R U P A 2
 H1AA H 0.525977 0.997399 -0.027901 0.077 Uiso 0.35 1 calc R U P B 1
 H1AB H 0.599064 0.881427 0.015880 0.077 Uiso 0.35 1 calc R U P B 1
 C2 C 0.5461(7) 0.9084(7) -0.1738(6) 0.0984(12) Uani 0.7 1 d D U P C 2
 H2 H 0.469317 0.946181 -0.222126 0.118 Uiso 0.7 1 calc R U P C 2
 C3 C 0.7040(8) 0.9034(19) -0.1740(16) 0.0984(12) Uani 0.3 1 d D U P C 1
 H3A H 0.748703 0.827834 -0.172004 0.148 Uiso 0.3 1 calc R U P C 1
 H3B H 0.745236 0.955701 -0.105486 0.148 Uiso 0.3 1 calc R U P C 1
 H3C H 0.711248 0.939708 -0.247976 0.148 Uiso 0.3 1 calc R U P C 1
 C4 C 0.5540(8) 0.7815(7) -0.2245(7) 0.0984(12) Uani 0.7 1 d D U P C 2
 H4A H 0.542227 0.779829 -0.311592 0.148 Uiso 0.7 1 calc R U P C 2
 H4B H 0.484616 0.733209 -0.201818 0.148 Uiso 0.7 1 calc R U P C 2
 H4C H 0.640138 0.750235 -0.192496 0.148 Uiso 0.7 1 calc R U P C 2
 C5 C 0.0355(5) 1.0259(4) -0.2426(4) 0.0703(13) Uani 1 1 d D U . . .
 H5BC H -0.061740 1.027366 -0.261505 0.084 Uiso 0.7 1 calc R U P D 2
 H5BD H 0.067259 1.105436 -0.208262 0.084 Uiso 0.7 1 calc R U P D 2
 H5AA H -0.039579 1.070799 -0.221715 0.084 Uiso 0.3 1 calc R U P E 1
 H5AB H 0.109962 1.082728 -0.237266 0.084 Uiso 0.3 1 calc R U P E 1
 C6 C 0.0877(9) 1.0013(6) -0.3618(5) 0.0981(14) Uani 0.7 1 d D U P F 2
 H6 H 0.181656 0.979229 -0.337334 0.118 Uiso 0.7 1 calc R U P F 2
 C7 C 0.0915(9) 1.1052(7) -0.4421(6) 0.0981(14) Uani 0.7 1 d D U P F 2
 H7A H 0.008862 1.147790 -0.448633 0.147 Uiso 0.7 1 d R U P F 2
 H7B H 0.103522 1.075060 -0.521693 0.147 Uiso 0.7 1 d R U P F 2
 H7C H 0.165112 1.158790 -0.406613 0.147 Uiso 0.7 1 d R U P F 2
 C8 C 0.0223(9) 0.8966(7) -0.4441(7) 0.0981(14) Uani 0.7 1 d D U P F 2
 H8A H 0.005001 0.832445 -0.395437 0.147 Uiso 0.7 1 d R U P F 2
 H8B H 0.083411 0.870145 -0.496167 0.147 Uiso 0.7 1 d R U P F 2
 H8C H -0.060489 0.919195 -0.492897 0.147 Uiso 0.7 1 d R U P F 2
 C9 C -0.1136(5) 0.5768(4) -0.2822(4) 0.0717(14) Uani 1 1 d D . . . .
 H9BC H -0.199645 0.616000 -0.292620 0.086 Uiso 0.5 1 calc R U P G 2
 H9BD H -0.072936 0.593058 -0.351712 0.086 Uiso 0.5 1 calc R U P G 2
 H9AA H -0.174878 0.636535 -0.317767 0.086 Uiso 0.5 1 calc R U P H 1
 H9AB H -0.057063 0.553745 -0.340765 0.086 Uiso 0.5 1 calc R U P H 1
 C10 C -0.1400(9) 0.4409(7) -0.2855(7) 0.1163(19) Uani 0.5 1 d D U P I 2
 H10 H -0.059828 0.399447 -0.247827 0.140 Uiso 0.5 1 calc R U P I 2
 C11 C -0.1895(15) 0.3916(11) -0.4174(7) 0.1163(19) Uani 0.5 1 d D U P I 2
 H11A H -0.278203 0.421537 -0.441009 0.174 Uiso 0.5 1 d R U P I 2
 H11B H -0.193202 0.305247 -0.423549 0.174 Uiso 0.5 1 d R U P I 2
 H11C H -0.132432 0.419497 -0.470059 0.174 Uiso 0.5 1 d R U P I 2
 C12 C -0.2575(9) 0.4229(11) -0.2178(9) 0.1163(19) Uani 0.5 1 d D U P I 2
 H12A H -0.226125 0.425335 -0.131458 0.174 Uiso 0.5 1 d R U P I 2
 H12B H -0.301375 0.346635 -0.245158 0.174 Uiso 0.5 1 d R U P I 2
 H12C H -0.319745 0.486205 -0.236418 0.174 Uiso 0.5 1 d R U P I 2
 C13 C 0.3841(5) 0.4613(4) -0.0736(5) 0.0714(14) Uani 1 1 d D . . . .
 H13A H 0.412767 0.483500 -0.147396 0.086 Uiso 1 1 calc R U . J 2
 H13B H 0.464099 0.458790 -0.011423 0.086 Uiso 1 1 calc R U . J 2
 C14 C 0.3235(11) 0.3352(6) -0.0974(9) 0.1012(14) Uani 0.5 1 d D U P K 2
 H14 H 0.243438 0.349915 -0.157725 0.121 Uiso 0.5 1 calc R U P K 2
 C15 C 0.3812(11) 0.2327(9) -0.1628(9) 0.1012(14) Uani 0.5 1 d D U P K 2
 H15A H 0.426443 0.263257 -0.223191 0.152 Uiso 0.5 1 d R U P K 2
 H15B H 0.308283 0.179957 -0.201881 0.152 Uiso 0.5 1 d R U P K 2
 H15C H 0.443233 0.189227 -0.107331 0.152 Uiso 0.5 1 d R U P K 2
 C16 C 0.2591(10) 0.2823(10) -0.0017(8) 0.1012(14) Uani 0.5 1 d D U P K 2
 H16A H 0.278388 0.198322 0.000967 0.152 Uiso 0.5 1 d R U P K 2
 H16B H 0.163778 0.291992 -0.021763 0.152 Uiso 0.5 1 d R U P K 2
 H16C H 0.292968 0.322852 0.076397 0.152 Uiso 0.5 1 d R U P K 2
 C17 C 0.4007(6) 0.9597(5) 0.3850(4) 0.0759(16) Uani 1 1 d . . . . .
 H17C H 0.344168 0.975940 0.445247 0.091 Uiso 0.5 1 calc R U P L 2
 H17D H 0.464870 0.900785 0.417373 0.091 Uiso 0.5 1 calc R U P L 2
 H17A H 0.364918 0.938951 0.455899 0.091 Uiso 0.5 1 calc R U P M 1
 H17B H 0.488668 0.924519 0.391502 0.091 Uiso 0.5 1 calc R U P M 1
 C18B C 0.4780(12) 1.0715(9) 0.3799(9) 0.121(2) Uani 0.5 1 d D U P N 2
 H18B H 0.544307 1.046764 0.329781 0.145 Uiso 0.5 1 calc R U P N 2
 C19 C 0.4851(15) 1.1557(12) 0.5093(12) 0.121(2) Uani 0.5 1 d . U P N 1
 H19A H 0.426527 1.222935 0.501360 0.181 Uiso 0.5 1 d R U P N 1
 H19B H 0.576716 1.183895 0.520450 0.181 Uiso 0.5 1 d R U P N 1
 H19C H 0.472107 1.113255 0.578250 0.181 Uiso 0.5 1 d R U P N 1
 C20 C 0.3935(12) 1.1620(8) 0.3043(11) 0.121(2) Uani 0.5 1 d D U P N 2
 H20A H 0.413002 1.138195 0.225449 0.181 Uiso 0.5 1 d R U P N 2
 H20B H 0.432372 1.240405 0.330649 0.181 Uiso 0.5 1 d R U P N 2
 H20C H 0.297942 1.164295 0.299679 0.181 Uiso 0.5 1 d R U P N 2
 C21 C -0.1013(5) 1.0712(4) 0.1876(5) 0.0732(15) Uani 1 1 d D . . . .
 H21A H -0.187915 1.067454 0.133511 0.088 Uiso 0.65 1 calc R U P O 1
 H21B H -0.116783 1.052269 0.267343 0.088 Uiso 0.65 1 calc R U P O 1
 H21C H -0.191698 1.038412 0.181165 0.088 Uiso 0.35 1 calc R U P P 2
 H21D H -0.066640 1.091191 0.273233 0.088 Uiso 0.35 1 calc R U P P 2
 C22 C -0.0473(9) 1.2004(6) 0.1974(7) 0.0977(15) Uani 0.65 1 d D U P Q 1
 H22 H 0.045653 1.197167 0.240781 0.117 Uiso 0.65 1 calc R U P Q 1
 C23 C -0.1171(9) 1.2840(7) 0.2782(8) 0.0977(15) Uani 0.65 1 d D U P Q 1
 H23A H -0.211479 1.264586 0.259897 0.146 Uiso 0.65 1 d R U P Q 1
 H23B H -0.102509 1.365906 0.261277 0.146 Uiso 0.65 1 d R U P Q 1
 H23C H -0.083379 1.273886 0.362637 0.146 Uiso 0.65 1 d R U P Q 1
 C24 C -0.0376(9) 1.2543(7) 0.0786(7) 0.0977(15) Uani 0.65 1 d D U P Q 1
 H24A H -0.001893 1.196539 0.026112 0.146 Uiso 0.65 1 d R U P Q 1
 H24B H 0.019507 1.325009 0.093452 0.146 Uiso 0.65 1 d R U P Q 1
 H24C H -0.126173 1.275259 0.040382 0.146 Uiso 0.65 1 d R U P Q 1
 C25 C -0.2463(4) 0.6221(4) 0.1474(4) 0.0659(13) Uani 1 1 d . . . . .
 H25A H -0.318727 0.666443 0.102685 0.079 Uiso 1 1 calc R U . . .
 H25B H -0.258273 0.538704 0.116051 0.079 Uiso 1 1 calc R U . . .
 C26 C -0.2617(5) 0.6285(5) 0.2794(5) 0.0982(13) Uani 1 1 d D U . . .
 H26A H -0.180041 0.607575 0.334688 0.118 Uiso 0.5 1 calc R U P R 2
 H26 H -0.186467 0.579000 0.312946 0.118 Uiso 0.5 1 calc R U P S 1
 C27 C -0.1097(10) 1.1861(8) 0.1223(11) 0.0977(15) Uani 0.35 1 d D U P Q 2
 H27 H -0.104345 1.176546 0.035702 0.117 Uiso 0.35 1 calc R U P Q 2
 C27A C -0.2190(11) 0.7468(8) 0.3498(10) 0.0982(13) Uani 0.5 1 d D U P T 1
 H27A H -0.253546 0.811624 0.301871 0.147 Uiso 0.5 1 calc R U P T 1
 H27B H -0.122753 0.752980 0.367915 0.147 Uiso 0.5 1 calc R U P T 1
 H27C H -0.253627 0.751025 0.424276 0.147 Uiso 0.5 1 calc R U P T 1
 C27B C -0.3083(10) 0.7574(7) 0.3069(10) 0.0982(13) Uani 0.5 1 d D U P T 2
 H27D H -0.388714 0.772885 0.250671 0.147 Uiso 0.5 1 d R U P T 2
 H27E H -0.239024 0.814275 0.299081 0.147 Uiso 0.5 1 d R U P T 2
 H27F H -0.325884 0.764835 0.388441 0.147 Uiso 0.5 1 d R U P T 2
 C28 C 0.0144(13) 1.2417(13) 0.2052(14) 0.0977(15) Uani 0.35 1 d D U P Q 2
 H28A H 0.021474 1.219158 0.287366 0.146 Uiso 0.35 1 d R U P Q 2
 H28B H 0.009834 1.327618 0.204086 0.146 Uiso 0.35 1 d R U P Q 2
 H28C H 0.091624 1.214768 0.173306 0.146 Uiso 0.35 1 d R U P Q 2
 C28A C -0.3814(9) 0.5388(10) 0.2796(11) 0.0982(13) Uani 0.5 1 d D U P T 1
 H28D H -0.407347 0.545354 0.358057 0.147 Uiso 0.5 1 d R U P T 1
 H28E H -0.355287 0.457894 0.262177 0.147 Uiso 0.5 1 d R U P T 1
 H28F H -0.455867 0.558724 0.218557 0.147 Uiso 0.5 1 d R U P T 1
 C28B C -0.3902(7) 0.5831(11) 0.3164(9) 0.0982(13) Uani 0.5 1 d D U P T 2
 H28G H -0.366193 0.558569 0.397935 0.147 Uiso 0.5 1 d R U P T 2
 H28H H -0.427813 0.515439 0.263045 0.147 Uiso 0.5 1 d R U P T 2
 H28I H -0.455283 0.645249 0.314335 0.147 Uiso 0.5 1 d R U P T 2
 C29 C 0.2491(5) 0.5073(5) 0.3514(4) 0.0694(13) Uani 1 1 d D . . . .
 H29C H 0.214264 0.428334 0.318019 0.083 Uiso 0.5 1 calc R U P U 2
 H29D H 0.346321 0.502956 0.366754 0.083 Uiso 0.5 1 calc R U P U 2
 H29A H 0.222602 0.426867 0.316196 0.083 Uiso 0.5 1 calc R U P V 1
 H29B H 0.346316 0.509440 0.373871 0.083 Uiso 0.5 1 calc R U P V 1
 C30 C 0.2061(11) 0.5297(8) 0.4738(7) 0.1053(13) Uani 0.5 1 d D U P W 2
 H30 H 0.119456 0.569292 0.468349 0.126 Uiso 0.5 1 calc R U P W 2
 C31 C 0.3250(11) 0.6086(10) 0.5426(9) 0.1053(13) Uani 0.5 1 d D U P W 2
 H31A H 0.395480 0.558699 0.579355 0.158 Uiso 0.5 1 d R U P W 2
 H31B H 0.295350 0.659449 0.604735 0.158 Uiso 0.5 1 d R U P W 2
 H31C H 0.357960 0.657419 0.486375 0.158 Uiso 0.5 1 d R U P W 2
 C32 C 0.2039(15) 0.4016(8) 0.5182(10) 0.1053(13) Uani 0.5 1 d D U P W 2
 H32A H 0.141288 0.353047 0.459558 0.158 Uiso 0.5 1 d R U P W 2
 H32B H 0.175618 0.404317 0.595668 0.158 Uiso 0.5 1 d R U P W 2
 H32C H 0.291468 0.367487 0.525708 0.158 Uiso 0.5 1 d R U P W 2
 C33 C 0.1922(12) 0.5265(8) 0.4673(7) 0.1053(13) Uani 0.5 1 d D U P W 1
 H33 H 0.096610 0.504033 0.444445 0.126 Uiso 0.5 1 calc R U P W 1
 C34 C 0.2503(14) 0.4422(10) 0.5640(9) 0.1053(13) Uani 0.5 1 d D U P W 1
 H34A H 0.339175 0.470845 0.600632 0.158 Uiso 0.5 1 d R U P W 1
 H34B H 0.254675 0.361895 0.528372 0.158 Uiso 0.5 1 d R U P W 1
 H34C H 0.194855 0.442045 0.625052 0.158 Uiso 0.5 1 d R U P W 1
 C35 C 0.1966(14) 0.6562(8) 0.5200(10) 0.1053(13) Uani 0.5 1 d D U P W 1
 H35A H 0.277729 0.696192 0.509273 0.158 Uiso 0.5 1 d R U P W 1
 H35B H 0.193289 0.657232 0.605163 0.158 Uiso 0.5 1 d R U P W 1
 H35C H 0.120409 0.696782 0.478663 0.158 Uiso 0.5 1 d R U P W 1
 C36 C 0.3412(11) 0.3273(7) -0.0818(8) 0.1012(14) Uani 0.5 1 d D U P K 1
 H36 H 0.247353 0.311719 -0.120971 0.121 Uiso 0.5 1 calc R U P K 1
 C37 C 0.4437(10) 0.2614(10) -0.1502(8) 0.1012(14) Uani 0.5 1 d D U P K 1
 H37A H 0.443924 0.296843 -0.225955 0.152 Uiso 0.5 1 d R U P K 1
 H37B H 0.418614 0.177713 -0.165755 0.152 Uiso 0.5 1 d R U P K 1
 H37C H 0.531754 0.269313 -0.100945 0.152 Uiso 0.5 1 d R U P K 1
 C38 C 0.3742(12) 0.2851(10) 0.0485(7) 0.1012(14) Uani 0.5 1 d D U P K 1
 H38A H 0.353486 0.347685 0.104933 0.152 Uiso 0.5 1 d R U P K 1
 H38B H 0.468086 0.268065 0.067593 0.152 Uiso 0.5 1 d R U P K 1
 H38C H 0.322166 0.213945 0.054243 0.152 Uiso 0.5 1 d R U P K 1
 C39 C 0.5632(14) 1.0958(12) 0.5087(10) 0.121(2) Uani 0.5 1 d D U P N 2
 H39A H 0.520701 1.131356 0.571999 0.181 Uiso 0.5 1 d R U P N 2
 H39B H 0.635231 1.147836 0.496699 0.181 Uiso 0.5 1 d R U P N 2
 H39C H 0.598391 1.019366 0.531569 0.181 Uiso 0.5 1 d R U P N 2
 C40 C 0.4788(15) 1.1456(12) 0.3067(13) 0.121(2) Uani 0.5 1 d . . P N 1
 H40A H 0.565686 1.121817 0.292183 0.181 Uiso 0.5 1 d R U P N 1
 H40B H 0.481116 1.230207 0.329973 0.181 Uiso 0.5 1 d R U P N 1
 H40C H 0.413346 1.128937 0.233873 0.181 Uiso 0.5 1 d R U P N 1
 C41 C -0.1956(9) 0.4671(7) -0.2634(11) 0.1163(19) Uani 0.5 1 d D . P I 1
 H41 H -0.216853 0.478392 -0.181408 0.140 Uiso 0.5 1 calc R U P I 1
 C42 C -0.1079(11) 0.3592(9) -0.2645(13) 0.1163(19) Uani 0.5 1 d D . P I 1
 H42A H -0.122810 0.320366 -0.345064 0.174 Uiso 0.5 1 d R U P I 1
 H42B H -0.128010 0.303436 -0.208084 0.174 Uiso 0.5 1 d R U P I 1
 H42C H -0.015660 0.385676 -0.241994 0.174 Uiso 0.5 1 d R U P I 1
 C43 C -0.3279(10) 0.4359(11) -0.3507(11) 0.1163(19) Uani 0.5 1 d D . P I 1
 H43A H -0.402798 0.422838 -0.311029 0.174 Uiso 0.5 1 d R U P I 1
 H43B H -0.311948 0.363658 -0.397029 0.174 Uiso 0.5 1 d R U P I 1
 H43C H -0.347238 0.499878 -0.404039 0.174 Uiso 0.5 1 d R U P I 1
 C44 C 0.1313(12) 0.9512(18) -0.4113(14) 0.0981(14) Uani 0.3 1 d D U P F 1
 H44A H 0.121998 0.946292 -0.498291 0.147 Uiso 0.3 1 d R U P F 1
 H44B H 0.169328 0.878572 -0.380291 0.147 Uiso 0.3 1 d R U P F 1
 H44C H 0.189198 1.018451 -0.377231 0.147 Uiso 0.3 1 d R U P F 1
 C45 C -0.0027(11) 0.9783(12) -0.3730(8) 0.0981(14) Uani 0.3 1 d D U P F 1
 H45 H -0.057048 0.904104 -0.378505 0.118 Uiso 0.3 1 calc R U P F 1
 C46 C -0.0749(18) 1.0674(13) -0.4586(12) 0.0981(14) Uani 0.3 1 d D U P F 1
 H46A H -0.018781 1.137865 -0.456279 0.147 Uiso 0.3 1 d R U P F 1
 H46B H -0.157321 1.089675 -0.433019 0.147 Uiso 0.3 1 d R U P F 1
 H46C H -0.094271 1.031005 -0.540199 0.147 Uiso 0.3 1 d R U P F 1
 C47 C 0.5563(8) 0.8826(19) -0.1683(8) 0.0984(12) Uani 0.3 1 d D U P C 1
 H47 H 0.572806 0.798479 -0.150940 0.118 Uiso 0.3 1 calc R U P C 1
 C48 C 0.4618(15) 0.8445(19) -0.2830(11) 0.0984(12) Uani 0.3 1 d D U P C 1
 H48A H 0.408380 0.907842 -0.318987 0.148 Uiso 0.3 1 d R U P C 1
 H48B H 0.404060 0.783502 -0.261927 0.148 Uiso 0.3 1 d R U P C 1
 H48C H 0.513510 0.810112 -0.340027 0.148 Uiso 0.3 1 d R U P C 1
 C49 C 0.6751(7) 0.9793(9) -0.1823(8) 0.0984(12) Uani 0.7 1 d D U P C 2
 H49A H 0.752690 0.932404 -0.156330 0.148 Uiso 0.7 1 d R U P C 2
 H49B H 0.679300 1.051824 -0.130460 0.148 Uiso 0.7 1 d R U P C 2
 H49C H 0.673080 0.999144 -0.264780 0.148 Uiso 0.7 1 d R U P C 2
 C50 C -0.2153(12) 1.2727(11) 0.1549(15) 0.0977(15) Uani 0.35 1 d D U P Q 2
 H50A H -0.292631 1.268417 0.090824 0.146 Uiso 0.35 1 d R U P Q 2
 H50B H -0.178751 1.353297 0.166424 0.146 Uiso 0.35 1 d R U P Q 2
 H50C H -0.240941 1.250207 0.228924 0.146 Uiso 0.35 1 d R U P Q 2
 O1 O 0.2439(3) 0.9117(3) -0.0933(3) 0.0597(8) Uani 1 1 d . . . . .
 O2 O 0.0192(3) 0.7882(3) -0.1670(3) 0.0654(9) Uani 1 1 d . . . . .
 O3 O 0.1373(3) 0.5812(3) -0.1160(3) 0.0627(9) Uani 1 1 d . . . . .
 O4 O 0.3590(3) 0.7081(3) -0.0275(3) 0.0698(10) Uani 1 1 d . . . . .
 O5 O 0.3642(3) 0.8897(3) 0.1344(3) 0.0674(9) Uani 1 1 d . . . . .
 O6 O 0.0289(3) 0.9670(3) -0.0047(3) 0.0646(9) Uani 1 1 d . . . . .
 O7 O -0.0779(3) 0.6424(3) -0.0259(3) 0.0688(9) Uani 1 1 d . . . . .
 O8 O 0.2552(3) 0.5640(3) 0.1101(3) 0.0648(9) Uani 1 1 d . . . . .
 O9 O 0.1501(3) 0.9510(3) 0.2219(3) 0.0685(9) Uani 1 1 d . . . . .
 O10 O -0.0712(3) 0.8255(3) 0.1355(3) 0.0668(9) Uani 1 1 d . . . . .
 O11 O 0.0398(3) 0.6237(3) 0.1992(3) 0.0715(10) Uani 1 1 d . . . . .
 O12 O 0.2637(3) 0.7481(3) 0.2740(3) 0.0653(9) Uani 1 1 d . . . . .
 Si1 Si 0.37052(10) 0.85193(10) -0.00726(9) 0.0522(3) Uani 1 1 d . . . . .
 Si2 Si 0.08366(10) 0.91858(9) -0.12521(9) 0.0519(3) Uani 1 1 d . . . . .
 Si3 Si -0.00606(11) 0.64770(10) -0.14440(10) 0.0546(3) Uani 1 1 d . . . . .
 Si4 Si 0.28046(10) 0.58037(10) -0.02619(10) 0.0533(3) Uani 1 1 d . . . . .
 Si5 Si 0.29191(10) 0.88460(10) 0.24969(10) 0.0531(3) Uani 1 1 d . . . . .
 Si6 Si 0.00458(11) 0.95093(9) 0.13222(10) 0.0534(3) Uani 1 1 d . . . . .
 Si7 Si -0.08467(10) 0.68013(10) 0.11300(10) 0.0531(3) Uani 1 1 d . . . . .
 Si8 Si 0.20197(10) 0.61326(10) 0.23112(9) 0.0518(3) Uani 1 1 d . . . . .
 C18A C 0.4203(16) 1.0929(13) 0.3933(13) 0.121(2) Uani 0.5 1 d . . P N 1
 H18A H 0.328705 1.123159 0.380176 0.145 Uiso 0.5 1 calc R U P N 1

loop_
  _atom_site_aniso_label
  _atom_site_aniso_U_11
  _atom_site_aniso_U_22
  _atom_site_aniso_U_33
  _atom_site_aniso_U_23
  _atom_site_aniso_U_13
  _atom_site_aniso_U_12
 C1 0.064(2) 0.069(3) 0.061(2) 0.015(2) 0.0106(19) -0.002(2)
 C2 0.0809(18) 0.130(3) 0.0928(19) 0.0127(19) 0.0367(15) -0.0006(19)
 C3 0.0809(18) 0.130(3) 0.0928(19) 0.0127(19) 0.0367(15) -0.0006(19)
 C4 0.0809(18) 0.130(3) 0.0928(19) 0.0127(19) 0.0367(15) -0.0006(19)
 C5 0.078(3) 0.068(3) 0.069(2) 0.012(2) 0.023(2) 0.001(2)
 C6 0.120(3) 0.109(3) 0.071(2) 0.0283(17) 0.022(2) 0.012(2)
 C7 0.120(3) 0.109(3) 0.071(2) 0.0283(17) 0.022(2) 0.012(2)
 C8 0.120(3) 0.109(3) 0.071(2) 0.0283(17) 0.022(2) 0.012(2)
 C9 0.059(2) 0.078(3) 0.073(3) -0.014(2) 0.005(2) -0.009(2)
 C10 0.123(4) 0.099(3) 0.116(3) -0.011(3) 0.001(3) -0.034(3)
 C11 0.123(4) 0.099(3) 0.116(3) -0.011(3) 0.001(3) -0.034(3)
 C12 0.123(4) 0.099(3) 0.116(3) -0.011(3) 0.001(3) -0.034(3)
 C13 0.079(3) 0.067(3) 0.072(3) 0.010(2) 0.022(2) 0.014(2)
 C14 0.107(3) 0.076(2) 0.123(3) 0.000(2) 0.029(2) 0.009(2)
 C15 0.107(3) 0.076(2) 0.123(3) 0.000(2) 0.029(2) 0.009(2)
 C16 0.107(3) 0.076(2) 0.123(3) 0.000(2) 0.029(2) 0.009(2)
 C17 0.091(3) 0.078(3) 0.055(2) 0.004(2) 0.002(2) -0.004(3)
 C18B 0.128(4) 0.095(3) 0.123(3) -0.002(2) -0.017(3) -0.026(3)
 C19 0.128(4) 0.095(3) 0.123(3) -0.002(2) -0.017(3) -0.026(3)
 C20 0.128(4) 0.095(3) 0.123(3) -0.002(2) -0.017(3) -0.026(3)
 C21 0.069(3) 0.066(3) 0.087(3) -0.001(2) 0.024(2) 0.016(2)
 C22 0.103(3) 0.069(2) 0.121(3) 0.002(2) 0.019(2) 0.007(2)
 C23 0.103(3) 0.069(2) 0.121(3) 0.002(2) 0.019(2) 0.007(2)
 C24 0.103(3) 0.069(2) 0.121(3) 0.002(2) 0.019(2) 0.007(2)
 C25 0.0418(18) 0.068(3) 0.091(3) 0.014(2) 0.0169(19) 0.0026(19)
 C26 0.0728(18) 0.139(3) 0.091(2) 0.014(2) 0.0334(16) -0.006(2)
 C27 0.103(3) 0.069(2) 0.121(3) 0.002(2) 0.019(2) 0.007(2)
 C27A 0.0728(18) 0.139(3) 0.091(2) 0.014(2) 0.0334(16) -0.006(2)
 C27B 0.0728(18) 0.139(3) 0.091(2) 0.014(2) 0.0334(16) -0.006(2)
 C28 0.103(3) 0.069(2) 0.121(3) 0.002(2) 0.019(2) 0.007(2)
 C28A 0.0728(18) 0.139(3) 0.091(2) 0.014(2) 0.0334(16) -0.006(2)
 C28B 0.0728(18) 0.139(3) 0.091(2) 0.014(2) 0.0334(16) -0.006(2)
 C29 0.067(3) 0.074(3) 0.067(2) 0.029(2) 0.0032(18) 0.014(2)
 C30 0.133(3) 0.114(3) 0.0735(18) 0.0215(18) 0.0239(18) 0.005(2)
 C31 0.133(3) 0.114(3) 0.0735(18) 0.0215(18) 0.0239(18) 0.005(2)
 C32 0.133(3) 0.114(3) 0.0735(18) 0.0215(18) 0.0239(18) 0.005(2)
 C33 0.133(3) 0.114(3) 0.0735(18) 0.0215(18) 0.0239(18) 0.005(2)
 C34 0.133(3) 0.114(3) 0.0735(18) 0.0215(18) 0.0239(18) 0.005(2)
 C35 0.133(3) 0.114(3) 0.0735(18) 0.0215(18) 0.0239(18) 0.005(2)
 C36 0.107(3) 0.076(2) 0.123(3) 0.000(2) 0.029(2) 0.009(2)
 C37 0.107(3) 0.076(2) 0.123(3) 0.000(2) 0.029(2) 0.009(2)
 C38 0.107(3) 0.076(2) 0.123(3) 0.000(2) 0.029(2) 0.009(2)
 C39 0.128(4) 0.095(3) 0.123(3) -0.002(2) -0.017(3) -0.026(3)
 C40 0.128(4) 0.095(3) 0.123(3) -0.002(2) -0.017(3) -0.026(3)
 C41 0.123(4) 0.099(3) 0.116(3) -0.011(3) 0.001(3) -0.034(3)
 C42 0.123(4) 0.099(3) 0.116(3) -0.011(3) 0.001(3) -0.034(3)
 C43 0.123(4) 0.099(3) 0.116(3) -0.011(3) 0.001(3) -0.034(3)
 C44 0.120(3) 0.109(3) 0.071(2) 0.0283(17) 0.022(2) 0.012(2)
 C45 0.120(3) 0.109(3) 0.071(2) 0.0283(17) 0.022(2) 0.012(2)
 C46 0.120(3) 0.109(3) 0.071(2) 0.0283(17) 0.022(2) 0.012(2)
 C47 0.0809(18) 0.130(3) 0.0928(19) 0.0127(19) 0.0367(15) -0.0006(19)
 C48 0.0809(18) 0.130(3) 0.0928(19) 0.0127(19) 0.0367(15) -0.0006(19)
 C49 0.0809(18) 0.130(3) 0.0928(19) 0.0127(19) 0.0367(15) -0.0006(19)
 C50 0.103(3) 0.069(2) 0.121(3) 0.002(2) 0.019(2) 0.007(2)
 O1 0.0545(14) 0.0647(17) 0.0615(16) 0.0178(13) 0.0100(12) 0.0025(13)
 O2 0.0700(18) 0.0508(16) 0.0725(19) 0.0052(14) 0.0046(15) 0.0032(14)
 O3 0.0583(15) 0.0647(18) 0.0637(17) 0.0002(14) 0.0087(13) 0.0032(14)
 O4 0.0662(17) 0.0631(19) 0.081(2) 0.0018(16) 0.0182(15) -0.0010(15)
 O5 0.0647(16) 0.084(2) 0.0553(15) 0.0058(15) 0.0157(13) -0.0058(16)
 O6 0.0679(17) 0.0688(19) 0.0590(16) 0.0012(15) 0.0169(14) 0.0084(15)
 O7 0.0743(18) 0.073(2) 0.0598(16) 0.0030(15) 0.0149(14) -0.0078(16)
 O8 0.0744(18) 0.0627(18) 0.0613(16) 0.0161(14) 0.0185(14) 0.0136(15)
 O9 0.0717(18) 0.0630(18) 0.0660(18) -0.0029(15) 0.0019(15) 0.0101(15)
 O10 0.0677(17) 0.0546(17) 0.0821(19) 0.0070(15) 0.0241(15) -0.0016(14)
 O11 0.0545(15) 0.088(2) 0.0758(19) 0.0222(17) 0.0146(14) 0.0095(15)
 O12 0.0754(18) 0.0649(18) 0.0550(15) 0.0107(14) 0.0079(14) -0.0059(15)
 Si1 0.0486(5) 0.0552(6) 0.0549(6) 0.0090(5) 0.0128(4) 0.0017(5)
 Si2 0.0554(6) 0.0526(6) 0.0499(5) 0.0121(5) 0.0121(4) 0.0044(5)
 Si3 0.0575(6) 0.0556(6) 0.0490(5) 0.0006(5) 0.0065(5) -0.0051(5)
 Si4 0.0550(6) 0.0528(6) 0.0539(6) 0.0046(5) 0.0139(5) 0.0049(5)
 Si5 0.0544(6) 0.0549(6) 0.0495(5) 0.0026(5) 0.0083(5) -0.0019(5)
 Si6 0.0579(6) 0.0470(6) 0.0573(6) 0.0043(5) 0.0151(5) 0.0077(5)
 Si7 0.0497(5) 0.0550(6) 0.0564(6) 0.0075(5) 0.0137(4) -0.0038(5)
 Si8 0.0524(5) 0.0522(6) 0.0514(5) 0.0106(5) 0.0085(4) 0.0027(5)
 C18A 0.128(4) 0.095(3) 0.123(3) -0.002(2) -0.017(3) -0.026(3)

_geom_special_details
;
 All esds (except the esd in the dihedral angle between two l.s. planes)
 are estimated using the full covariance matrix.  The cell esds are taken
 into account individually in the estimation of esds in distances, angles
 and torsion angles; correlations between esds in cell parameters are only
 used when they are defined by crystal symmetry.  An approximate (isotropic)
 treatment of cell esds is used for estimating esds involving l.s. planes.
;
loop_
  _geom_bond_atom_site_label_1
  _geom_bond_atom_site_label_2
  _geom_bond_distance
  _geom_bond_site_symmetry_2
  _geom_bond_publ_flag
 C1 C2 1.523(7) . ?
 C1 C47 1.513(9) . ?
 C1 Si1 1.811(5) . ?
 C2 C4 1.497(8) . ?
 C2 C49 1.541(8) . ?
 C3 C47 1.524(7) . ?
 C5 C6 1.532(7) . ?
 C5 C45 1.501(9) . ?
 C5 Si2 1.840(5) . ?
 C6 C7 1.517(8) . ?
 C6 C8 1.507(8) . ?
 C9 C10 1.533(8) . ?
 C9 C41 1.518(8) . ?
 C9 Si3 1.845(4) . ?
 C10 C11 1.534(7) . ?
 C10 C12 1.539(8) . ?
 C13 C14 1.516(8) . ?
 C13 C36 1.544(8) . ?
 C13 Si4 1.812(5) . ?
 C14 C15 1.497(9) . ?
 C14 C16 1.499(9) . ?
 C17 C18B 1.475(12) . ?
 C17 Si5 1.848(5) . ?
 C17 C18A 1.491(14) . ?
 C18B C20 1.529(8) . ?
 C18B C39 1.546(9) . ?
 C19 C18A 1.472(17) . ?
 C21 C22 1.525(7) . ?
 C21 C27 1.512(9) . ?
 C21 Si6 1.869(5) . ?
 C22 C23 1.523(9) . ?
 C22 C24 1.514(8) . ?
 C25 C26 1.511(7) . ?
 C25 Si7 1.866(4) . ?
 C26 C27A 1.507(8) . ?
 C26 C27B 1.545(7) . ?
 C26 C28A 1.563(8) . ?
 C26 C28B 1.526(7) . ?
 C27 C28 1.519(10) . ?
 C27 C50 1.525(10) . ?
 C29 C30 1.517(9) . ?
 C29 C33 1.515(9) . ?
 C29 Si8 1.852(5) . ?
 C30 C31 1.539(10) . ?
 C30 C32 1.544(9) . ?
 C33 C34 1.524(9) . ?
 C33 C35 1.522(9) . ?
 C36 C37 1.560(9) . ?
 C36 C38 1.542(9) . ?
 C40 C18A 1.38(2) . ?
 C41 C42 1.505(10) . ?
 C41 C43 1.530(9) . ?
 C44 C45 1.522(10) . ?
 C45 C46 1.527(10) . ?
 C47 C48 1.490(10) . ?
 O1 Si1 1.635(3) . ?
 O1 Si2 1.600(3) . ?
 O2 Si2 1.593(3) . ?
 O2 Si3 1.628(3) . ?
 O3 Si3 1.626(3) . ?
 O3 Si4 1.609(3) . ?
 O4 Si1 1.605(3) . ?
 O4 Si4 1.625(3) . ?
 O5 Si1 1.627(3) . ?
 O5 Si5 1.598(3) . ?
 O6 Si2 1.612(3) . ?
 O6 Si6 1.617(3) . ?
 O7 Si3 1.628(4) . ?
 O7 Si7 1.597(3) . ?
 O8 Si4 1.613(3) . ?
 O8 Si8 1.612(3) . ?
 O9 Si5 1.612(4) . ?
 O9 Si6 1.626(3) . ?
 O10 Si6 1.593(3) . ?
 O10 Si7 1.624(3) . ?
 O11 Si7 1.604(3) . ?
 O11 Si8 1.624(3) . ?
 O12 Si5 1.596(3) . ?
 O12 Si8 1.629(3) . ?

loop_
  _geom_angle_atom_site_label_1
  _geom_angle_atom_site_label_2
  _geom_angle_atom_site_label_3
  _geom_angle
  _geom_angle_site_symmetry_1
  _geom_angle_site_symmetry_3
  _geom_angle_publ_flag
 C2 C1 Si1 120.0(4) . . ?
 C47 C1 Si1 118.7(5) . . ?
 C1 C2 C49 110.4(6) . . ?
 C4 C2 C1 110.4(6) . . ?
 C4 C2 C49 109.8(7) . . ?
 C6 C5 Si2 116.3(4) . . ?
 C45 C5 Si2 118.6(6) . . ?
 C7 C6 C5 117.6(6) . . ?
 C8 C6 C5 116.0(6) . . ?
 C8 C6 C7 106.3(6) . . ?
 C10 C9 Si3 117.0(4) . . ?
 C41 C9 Si3 115.8(5) . . ?
 C9 C10 C11 109.5(7) . . ?
 C9 C10 C12 106.7(7) . . ?
 C11 C10 C12 106.3(8) . . ?
 C14 C13 Si4 118.0(5) . . ?
 C36 C13 Si4 122.5(5) . . ?
 C15 C14 C13 125.1(8) . . ?
 C15 C14 C16 106.7(7) . . ?
 C16 C14 C13 119.1(7) . . ?
 C18B C17 Si5 122.7(5) . . ?
 C18A C17 Si5 119.5(6) . . ?
 C17 C18B C20 111.4(8) . . ?
 C17 C18B C39 105.3(8) . . ?
 C20 C18B C39 126.9(10) . . ?
 C22 C21 Si6 117.4(4) . . ?
 C27 C21 Si6 116.3(5) . . ?
 C23 C22 C21 112.6(6) . . ?
 C24 C22 C21 116.2(6) . . ?
 C24 C22 C23 111.6(7) . . ?
 C26 C25 Si7 117.2(3) . . ?
 C25 C26 C27B 105.6(6) . . ?
 C25 C26 C28A 103.2(5) . . ?
 C25 C26 C28B 120.9(5) . . ?
 C27A C26 C25 115.1(6) . . ?
 C27A C26 C28A 132.6(7) . . ?
 C28B C26 C27B 87.4(7) . . ?
 C21 C27 C28 93.1(8) . . ?
 C21 C27 C50 114.5(10) . . ?
 C28 C27 C50 99.7(10) . . ?
 C30 C29 Si8 120.1(5) . . ?
 C33 C29 Si8 118.1(4) . . ?
 C29 C30 C31 100.4(7) . . ?
 C29 C30 C32 102.1(7) . . ?
 C31 C30 C32 113.3(9) . . ?
 C29 C33 C34 112.8(8) . . ?
 C29 C33 C35 115.0(8) . . ?
 C35 C33 C34 111.3(8) . . ?
 C13 C36 C37 104.6(7) . . ?
 C38 C36 C13 106.8(7) . . ?
 C38 C36 C37 104.4(7) . . ?
 C9 C41 C43 119.4(8) . . ?
 C42 C41 C9 108.2(8) . . ?
 C42 C41 C43 107.6(9) . . ?
 C5 C45 C44 103.9(9) . . ?
 C5 C45 C46 114.7(10) . . ?
 C44 C45 C46 107.8(12) . . ?
 C1 C47 C3 112.8(9) . . ?
 C48 C47 C1 128.6(8) . . ?
 C48 C47 C3 118.5(11) . . ?
 Si2 O1 Si1 145.0(2) . . ?
 Si2 O2 Si3 152.2(2) . . ?
 Si4 O3 Si3 145.1(2) . . ?
 Si1 O4 Si4 152.1(2) . . ?
 Si5 O5 Si1 150.8(2) . . ?
 Si2 O6 Si6 151.1(2) . . ?
 Si7 O7 Si3 151.3(2) . . ?
 Si8 O8 Si4 151.1(2) . . ?
 Si5 O9 Si6 144.9(2) . . ?
 Si6 O10 Si7 152.3(2) . . ?
 Si7 O11 Si8 145.9(2) . . ?
 Si5 O12 Si8 152.4(2) . . ?
 O1 Si1 C1 108.94(18) . . ?
 O4 Si1 C1 112.0(2) . . ?
 O4 Si1 O1 109.80(17) . . ?
 O4 Si1 O5 108.32(19) . . ?
 O5 Si1 C1 109.14(18) . . ?
 O5 Si1 O1 108.54(17) . . ?
 O1 Si2 C5 109.7(2) . . ?
 O1 Si2 O6 108.89(16) . . ?
 O2 Si2 C5 111.87(19) . . ?
 O2 Si2 O1 110.10(17) . . ?
 O2 Si2 O6 108.17(18) . . ?
 O6 Si2 C5 108.0(2) . . ?
 O2 Si3 C9 108.15(19) . . ?
 O2 Si3 O7 108.39(18) . . ?
 O3 Si3 C9 111.0(2) . . ?
 O3 Si3 O2 109.57(17) . . ?
 O3 Si3 O7 108.36(18) . . ?
 O7 Si3 C9 111.4(2) . . ?
 O3 Si4 C13 111.3(2) . . ?
 O3 Si4 O4 109.37(17) . . ?
 O3 Si4 O8 108.61(17) . . ?
 O4 Si4 C13 108.3(2) . . ?
 O8 Si4 C13 110.5(2) . . ?
 O8 Si4 O4 108.75(18) . . ?
 O5 Si5 C17 109.5(2) . . ?
 O5 Si5 O9 109.04(18) . . ?
 O9 Si5 C17 110.2(2) . . ?
 O12 Si5 C17 109.7(2) . . ?
 O12 Si5 O5 109.90(18) . . ?
 O12 Si5 O9 108.45(18) . . ?
 O6 Si6 C21 112.8(2) . . ?
 O6 Si6 O9 108.35(18) . . ?
 O9 Si6 C21 110.0(2) . . ?
 O10 Si6 C21 107.3(2) . . ?
 O10 Si6 O6 109.20(18) . . ?
 O10 Si6 O9 109.16(18) . . ?
 O7 Si7 C25 108.9(2) . . ?
 O7 Si7 O10 109.27(18) . . ?
 O7 Si7 O11 109.09(19) . . ?
 O10 Si7 C25 111.5(2) . . ?
 O11 Si7 C25 110.2(2) . . ?
 O11 Si7 O10 107.90(18) . . ?
 O8 Si8 C29 109.2(2) . . ?
 O8 Si8 O11 108.84(18) . . ?
 O8 Si8 O12 109.70(17) . . ?
 O11 Si8 C29 110.1(2) . . ?
 O11 Si8 O12 107.16(18) . . ?
 O12 Si8 C29 111.79(19) . . ?
 C19 C18A C17 119.7(12) . . ?
 C40 C18A C17 119.2(13) . . ?
 C40 C18A C19 104.2(12) . . ?

_shelx_res_file
;
TITL ZHY_POSS_300K in P1 #1
    zhy_poss_300k.res
    created by SHELXL-2019/3 at 08:21:28 on 20-Oct-2025
CELL 1.54184 10.124674 11.148374 11.195476 93.8033 100.4056 90.6432
ZERR 1 0.000176 0.000158 0.000183 0.0012 0.0014 0.0013
LATT -1
SFAC C H O Si
UNIT 32 72 12 8
ISOR 0.007 0.02 C14 C10 C15 C11 C12 C7 C6 C3 C2 C4 C8 C22 C18B C23 C24 C20 =
 C27B C26 C28B C31 C30 C32
ISOR 0.007 0.02 C31 C30 C32 C34 C33 C35
DFIX 1.53 0.01 C14 C13 C36 C13 C37 C36 C15 C14 C16 C14 C38 C36
DFIX 2.4 0.01 C16 C15
ISOR 0.007 0.02 C14 C15 C38 C37 C36 C16
EADP C14 C15 C38 C37 C36 C16
DFIX 1.53 0.01 C39 C18B C19 C18B C20 C18B
ISOR 0.007 0.02 C39 C19 C20
EADP C31 C30 C32 C34 C33 C35
EADP C8 C6 C7
DFIX 1.53 0.01 C20 C18B C40 C18B
EADP C18B C19 C39 C40 C20
DFIX 1.53 0.01 C30 C29 C33 C29
DFIX 1.53 0.01 C12 C10 C11 C10
RIGU 0.002 0.004 C29 > C35
DFIX 1.53 0.01 C32 C30 C34 C33 C31 C30 C35 C33
DFIX 1.53 0.01 C27B C26 C28B C26
DFIX 2.45 0.01 C38 C37
DFIX 1.53 0.01 C42 C41 C12 C10 C11 C10 C43 C41 C9 C41 C9 C10
EADP C10 C11 C12 C41 C43 C42
ISOR 0.007 0.02 C5 C7 C6 C8 C45 C46 C44
EADP C7 C6 C8 C45 C46 C44
DFIX 1.53 0.01 C47 C3 C5 C45 C6 C5 C8 C6 C45 C44 C7 C6 C46 C45
DFIX 1.53 0.01 C47 C3 C49 C2 C4 C2 C48 C47 C47 C1 C2 C1
ISOR 0.007 0.02 C3 C2 C4 C48 C47 C49
EADP C3 C2 C4 C48 C47 C49
DFIX 1.53 0.01 C28B C26 C28A C26 C27B C26 C27A C26
ISOR 0.007 0.02 C27B C26 C28B C27A C28A
EADP C27B C26 C28B C27A C28A
DFIX 1.53 0.01 C27 C21 C22 C21 C28 C27 C50 C27 C23 C22 C24 C22
ISOR 0.007 0.02 C22 C23 C24 C50 C27 C28
EADP C22 C23 C24 C50 C27 C28
EADP C47 C2 C48 C4 C3 C49
SIMU 0.007 0.02 2 C47 C2 C48 C4 C3 C49
EADP C18B C40 C20 C19 C39
EADP C18B C18A

L.S. 125
PLAN  25
TEMP 27
BOND
fmap 2 53
acta
TWIN -1 0 0 0 -1 0 0 0 -1 2
OMIT -1 -1 -1
OMIT 1 1 1
OMIT 3 1 0
REM <olex2.extras>
REM <HklSrc "%.\\ZHY_POSS_300K.hkl">
REM </olex2.extras>

WGHT    0.101700    0.313500
BASF   0.41834
FVAR       9.24238
C1    1    0.525592    0.910613   -0.042208    11.00000    0.06402    0.06890 =
         0.06052    0.01515    0.01057   -0.00217
PART 2
AFIX  23
H1BC  2    0.536126    0.993587   -0.009338    10.65000   -1.20000
H1BD  2    0.598502    0.866803    0.002484    10.65000   -1.20000
AFIX  23
PART 1
H1AA  2    0.525977    0.997399   -0.027901    10.35000   -1.20000
H1AB  2    0.599064    0.881427    0.015880    10.35000   -1.20000
AFIX   0
PART 2
C2    1    0.546071    0.908370   -0.173762    10.70000    0.08086    0.12995 =
         0.09282    0.01269    0.03672   -0.00055
AFIX  13
H2    2    0.469317    0.946181   -0.222126    10.70000   -1.20000
AFIX   0
PART 1
C3    1    0.704049    0.903379   -0.173963    10.30000    0.08086    0.12995 =
         0.09282    0.01269    0.03672   -0.00055
AFIX 137
H3A   2    0.748703    0.827834   -0.172004    10.30000   -1.50000
H3B   2    0.745236    0.955701   -0.105486    10.30000   -1.50000
H3C   2    0.711248    0.939708   -0.247976    10.30000   -1.50000
AFIX   0
PART 2
C4    1    0.553971    0.781540   -0.224463    10.70000    0.08086    0.12995 =
         0.09282    0.01269    0.03672   -0.00055
AFIX 137
H4A   2    0.542227    0.779829   -0.311592    10.70000   -1.50000
H4B   2    0.484616    0.733209   -0.201818    10.70000   -1.50000
H4C   2    0.640138    0.750235   -0.192496    10.70000   -1.50000
AFIX   0
PART 0
C5    1    0.035549    1.025885   -0.242553    11.00000    0.07808    0.06833 =
         0.06925    0.01214    0.02334    0.00086
PART 2
AFIX  23
H5BC  2   -0.061740    1.027366   -0.261505    10.70000   -1.20000
H5BD  2    0.067259    1.105436   -0.208262    10.70000   -1.20000
AFIX  23
PART 1
H5AA  2   -0.039579    1.070799   -0.221715    10.30000   -1.20000
H5AB  2    0.109962    1.082728   -0.237266    10.30000   -1.20000
AFIX   0
PART 2
C6    1    0.087709    1.001284   -0.361835    10.70000    0.11954    0.10893 =
         0.07089    0.02828    0.02241    0.01173
AFIX  13
H6    2    0.181656    0.979229   -0.337334    10.70000   -1.20000
AFIX   0
C7    1    0.091492    1.105230   -0.442143    10.70000    0.11954    0.10893 =
         0.07089    0.02828    0.02241    0.01173
AFIX   3
H7A   2    0.008862    1.147790   -0.448633    10.70000   -1.50000
H7B   2    0.103522    1.075060   -0.521693    10.70000   -1.50000
H7C   2    0.165112    1.158790   -0.406613    10.70000   -1.50000
AFIX   0
C8    1    0.022281    0.896565   -0.444107    10.70000    0.11954    0.10893 =
         0.07089    0.02828    0.02241    0.01173
AFIX   3
H8A   2    0.005001    0.832445   -0.395437    10.70000   -1.50000
H8B   2    0.083411    0.870145   -0.496167    10.70000   -1.50000
H8C   2   -0.060489    0.919195   -0.492897    10.70000   -1.50000
AFIX   0
PART 0
C9    1   -0.113645    0.576847   -0.282206    11.00000    0.05899    0.07772 =
         0.07306   -0.01398    0.00534   -0.00864
PART 2
AFIX  23
H9BC  2   -0.199645    0.616000   -0.292620    10.50000   -1.20000
H9BD  2   -0.072936    0.593058   -0.351712    10.50000   -1.20000
AFIX  23
PART 1
H9AA  2   -0.174878    0.636535   -0.317767    10.50000   -1.20000
H9AB  2   -0.057063    0.553745   -0.340765    10.50000   -1.20000
AFIX   0
PART 2
C10   1   -0.140001    0.440871   -0.285464    10.50000    0.12308    0.09862 =
         0.11608   -0.01074    0.00089   -0.03370
AFIX  13
H10   2   -0.059828    0.399447   -0.247827    10.50000   -1.20000
AFIX   0
C11   1   -0.189462    0.391557   -0.417379    10.50000    0.12308    0.09862 =
         0.11608   -0.01074    0.00089   -0.03370
AFIX   3
H11A  2   -0.278203    0.421537   -0.441009    10.50000   -1.50000
H11B  2   -0.193202    0.305247   -0.423549    10.50000   -1.50000
H11C  2   -0.132432    0.419497   -0.470059    10.50000   -1.50000
AFIX   0
C12   1   -0.257455    0.422875   -0.217798    10.50000    0.12308    0.09862 =
         0.11608   -0.01074    0.00089   -0.03370
AFIX   3
H12A  2   -0.226125    0.425335   -0.131458    10.50000   -1.50000
H12B  2   -0.301375    0.346635   -0.245158    10.50000   -1.50000
H12C  2   -0.319745    0.486205   -0.236418    10.50000   -1.50000
AFIX   0
PART 0
C13   1    0.384070    0.461335   -0.073567    11.00000    0.07941    0.06723 =
         0.07169    0.00994    0.02238    0.01375
PART 2
AFIX  23
H13A  2    0.412767    0.483500   -0.147396    11.00000   -1.20000
H13B  2    0.464099    0.458790   -0.011423    11.00000   -1.20000
AFIX   0
C14   1    0.323500    0.335165   -0.097384    10.50000    0.10695    0.07579 =
         0.12303    0.00047    0.02866    0.00937
AFIX  13
H14   2    0.243438    0.349915   -0.157725    10.50000   -1.20000
AFIX   0
C15   1    0.381173    0.232737   -0.162801    10.50000    0.10695    0.07579 =
         0.12303    0.00047    0.02866    0.00937
AFIX   3
H15A  2    0.426443    0.263257   -0.223191    10.50000   -1.50000
H15B  2    0.308283    0.179957   -0.201881    10.50000   -1.50000
H15C  2    0.443233    0.189227   -0.107331    10.50000   -1.50000
AFIX   0
C16   1    0.259148    0.282322   -0.001693    10.50000    0.10695    0.07579 =
         0.12303    0.00047    0.02866    0.00937
AFIX   3
H16A  2    0.278388    0.198322    0.000967    10.50000   -1.50000
H16B  2    0.163778    0.291992   -0.021763    10.50000   -1.50000
H16C  2    0.292968    0.322852    0.076397    10.50000   -1.50000
AFIX   0
PART 0
C17   1    0.400656    0.959650    0.384973    11.00000    0.09068    0.07822 =
         0.05451    0.00361    0.00215   -0.00442
PART 2
AFIX  23
H17C  2    0.344168    0.975940    0.445247    10.50000   -1.20000
H17D  2    0.464870    0.900785    0.417373    10.50000   -1.20000
AFIX  23
PART 1
H17A  2    0.364918    0.938951    0.455899    10.50000   -1.20000
H17B  2    0.488668    0.924519    0.391502    10.50000   -1.20000
AFIX   0
PART 2
C18B  1    0.478025    1.071505    0.379866    10.50000    0.12770    0.09487 =
         0.12301   -0.00232   -0.01657   -0.02606
AFIX  13
H18B  2    0.544307    1.046764    0.329781    10.50000   -1.20000
AFIX   0
PART 1
C19   1    0.485097    1.155655    0.509250    10.50000    0.12770    0.09487 =
         0.12301   -0.00232   -0.01657   -0.02606
AFIX   3
H19A  2    0.426527    1.222935    0.501360    10.50000   -1.50000
H19B  2    0.576716    1.183895    0.520450    10.50000   -1.50000
H19C  2    0.472107    1.113255    0.578250    10.50000   -1.50000
AFIX   0
PART 2
C20   1    0.393462    1.162045    0.304289    10.50000    0.12770    0.09487 =
         0.12301   -0.00232   -0.01657   -0.02606
AFIX   3
H20A  2    0.413002    1.138195    0.225449    10.50000   -1.50000
H20B  2    0.432372    1.240405    0.330649    10.50000   -1.50000
H20C  2    0.297942    1.164295    0.299679    10.50000   -1.50000
AFIX   0
PART 0
C21   1   -0.101325    1.071154    0.187582    11.00000    0.06935    0.06647 =
         0.08666   -0.00126    0.02371    0.01629
PART 1
AFIX  23
H21A  2   -0.187915    1.067454    0.133511    10.65000   -1.20000
H21B  2   -0.116783    1.052269    0.267343    10.65000   -1.20000
AFIX  23
PART 2
H21C  2   -0.191698    1.038412    0.181165    10.35000   -1.20000
H21D  2   -0.066640    1.091191    0.273233    10.35000   -1.20000
AFIX   0
PART 1
C22   1   -0.047277    1.200358    0.197398    10.65000    0.10250    0.06873 =
         0.12096    0.00241    0.01946    0.00688
AFIX  13
H22   2    0.045653    1.197167    0.240781    10.65000   -1.20000
AFIX   0
C23   1   -0.117079    1.283986    0.278157    10.65000    0.10250    0.06873 =
         0.12096    0.00241    0.01946    0.00688
AFIX   3
H23A  2   -0.211479    1.264586    0.259897    10.65000   -1.50000
H23B  2   -0.102509    1.365906    0.261277    10.65000   -1.50000
H23C  2   -0.083379    1.273886    0.362637    10.65000   -1.50000
AFIX   0
C24   1   -0.037573    1.254259    0.078602    10.65000    0.10250    0.06873 =
         0.12096    0.00241    0.01946    0.00688
AFIX   3
H24A  2   -0.001893    1.196539    0.026112    10.65000   -1.50000
H24B  2    0.019507    1.325009    0.093452    10.65000   -1.50000
H24C  2   -0.126173    1.275259    0.040382    10.65000   -1.50000
AFIX   0
PART 0
C25   1   -0.246328    0.622090    0.147407    11.00000    0.04179    0.06765 =
         0.09138    0.01449    0.01688    0.00261
AFIX  23
H25A  2   -0.318727    0.666443    0.102685    11.00000   -1.20000
H25B  2   -0.258273    0.538704    0.116051    11.00000   -1.20000
AFIX   0
C26   1   -0.261750    0.628536    0.279425    11.00000    0.07280    0.13864 =
         0.09059    0.01355    0.03337   -0.00602
PART 2
AFIX  13
H26A  2   -0.180041    0.607575    0.334688    10.50000   -1.20000
AFIX  13
PART 1
H26   2   -0.186467    0.579000    0.312946    10.50000   -1.20000
AFIX   0
PART 2
C27   1   -0.109675    1.186078    0.122341    10.35000    0.10250    0.06873 =
         0.12096    0.00241    0.01946    0.00688
AFIX  13
H27   2   -0.104345    1.176546    0.035702    10.35000   -1.20000
AFIX   0
PART 1
C27A  1   -0.219044    0.746769    0.349753    10.50000    0.07280    0.13864 =
         0.09059    0.01355    0.03337   -0.00602
AFIX 137
H27A  2   -0.253546    0.811624    0.301871    10.50000   -1.50000
H27B  2   -0.122753    0.752980    0.367915    10.50000   -1.50000
H27C  2   -0.253627    0.751025    0.424276    10.50000   -1.50000
AFIX   0
PART 2
C27B  1   -0.308284    0.757355    0.306891    10.50000    0.07280    0.13864 =
         0.09059    0.01355    0.03337   -0.00602
AFIX   3
H27D  2   -0.388714    0.772885    0.250671    10.50000   -1.50000
H27E  2   -0.239024    0.814275    0.299081    10.50000   -1.50000
H27F  2   -0.325884    0.764835    0.388441    10.50000   -1.50000
AFIX   0
C28   1    0.014384    1.241698    0.205216    10.35000    0.10250    0.06873 =
         0.12096    0.00241    0.01946    0.00688
AFIX   3
H28A  2    0.021474    1.219158    0.287366    10.35000   -1.50000
H28B  2    0.009834    1.327618    0.204086    10.35000   -1.50000
H28C  2    0.091624    1.214768    0.173306    10.35000   -1.50000
AFIX   0
PART 1
C28A  1   -0.381437    0.538784    0.279557    10.50000    0.07280    0.13864 =
         0.09059    0.01355    0.03337   -0.00602
AFIX   3
H28D  2   -0.407347    0.545354    0.358057    10.50000   -1.50000
H28E  2   -0.355287    0.457894    0.262177    10.50000   -1.50000
H28F  2   -0.455867    0.558724    0.218557    10.50000   -1.50000
AFIX   0
PART 2
C28B  1   -0.390233    0.583059    0.316385    10.50000    0.07280    0.13864 =
         0.09059    0.01355    0.03337   -0.00602
AFIX   3
H28G  2   -0.366193    0.558569    0.397935    10.50000   -1.50000
H28H  2   -0.427813    0.515439    0.263045    10.50000   -1.50000
H28I  2   -0.455283    0.645249    0.314335    10.50000   -1.50000
AFIX   0
PART 0
C29   1    0.249148    0.507275    0.351449    11.00000    0.06721    0.07447 =
         0.06662    0.02911    0.00315    0.01425
PART 2
AFIX  23
H29C  2    0.214264    0.428334    0.318019    10.50000   -1.20000
H29D  2    0.346321    0.502956    0.366754    10.50000   -1.20000
AFIX  23
PART 1
H29A  2    0.222602    0.426867    0.316196    10.50000   -1.20000
H29B  2    0.346316    0.509440    0.373871    10.50000   -1.20000
AFIX   0
PART 2
C30   1    0.206065    0.529702    0.473791    10.50000    0.13279    0.11378 =
         0.07350    0.02148    0.02393    0.00550
AFIX  13
H30   2    0.119456    0.569292    0.468349    10.50000   -1.20000
AFIX   0
C31   1    0.324980    0.608599    0.542625    10.50000    0.13279    0.11378 =
         0.07350    0.02148    0.02393    0.00550
AFIX   3
H31A  2    0.395480    0.558699    0.579355    10.50000   -1.50000
H31B  2    0.295350    0.659449    0.604735    10.50000   -1.50000
H31C  2    0.357960    0.657419    0.486375    10.50000   -1.50000
AFIX   0
C32   1    0.203948    0.401617    0.518218    10.50000    0.13279    0.11378 =
         0.07350    0.02148    0.02393    0.00550
AFIX   3
H32A  2    0.141288    0.353047    0.459558    10.50000   -1.50000
H32B  2    0.175618    0.404317    0.595668    10.50000   -1.50000
H32C  2    0.291468    0.367487    0.525708    10.50000   -1.50000
AFIX   0
PART 1
C33   1    0.192153    0.526474    0.467257    10.50000    0.13279    0.11378 =
         0.07350    0.02148    0.02393    0.00550
AFIX  13
H33   2    0.096610    0.504033    0.444445    10.50000   -1.20000
AFIX   0
C34   1    0.250345    0.442155    0.564012    10.50000    0.13279    0.11378 =
         0.07350    0.02148    0.02393    0.00550
AFIX   3
H34A  2    0.339175    0.470845    0.600632    10.50000   -1.50000
H34B  2    0.254675    0.361895    0.528372    10.50000   -1.50000
H34C  2    0.194855    0.442045    0.625052    10.50000   -1.50000
AFIX   0
C35   1    0.196639    0.656162    0.519953    10.50000    0.13279    0.11378 =
         0.07350    0.02148    0.02393    0.00550
AFIX   3
H35A  2    0.277729    0.696192    0.509273    10.50000   -1.50000
H35B  2    0.193289    0.657232    0.605163    10.50000   -1.50000
H35C  2    0.120409    0.696782    0.478663    10.50000   -1.50000
AFIX   0
C36   1    0.341163    0.327296   -0.081785    10.50000    0.10695    0.07579 =
         0.12303    0.00047    0.02866    0.00937
AFIX  13
H36   2    0.247353    0.311719   -0.120971    10.50000   -1.20000
AFIX   0
C37   1    0.443664    0.261363   -0.150185    10.50000    0.10695    0.07579 =
         0.12303    0.00047    0.02866    0.00937
AFIX   3
H37A  2    0.443924    0.296843   -0.225955    10.50000   -1.50000
H37B  2    0.418614    0.177713   -0.165755    10.50000   -1.50000
H37C  2    0.531754    0.269313   -0.100945    10.50000   -1.50000
AFIX   0
C38   1    0.374186    0.285145    0.048513    10.50000    0.10695    0.07579 =
         0.12303    0.00047    0.02866    0.00937
AFIX   3
H38A  2    0.353486    0.347685    0.104933    10.50000   -1.50000
H38B  2    0.468086    0.268065    0.067593    10.50000   -1.50000
H38C  2    0.322166    0.213945    0.054243    10.50000   -1.50000
AFIX   0
PART 2
C39   1    0.563241    1.095826    0.508689    10.50000    0.12770    0.09487 =
         0.12301   -0.00232   -0.01657   -0.02606
AFIX   3
H39A  2    0.520701    1.131356    0.571999    10.50000   -1.50000
H39B  2    0.635231    1.147836    0.496699    10.50000   -1.50000
H39C  2    0.598391    1.019366    0.531569    10.50000   -1.50000
AFIX   0
PART 1
C40   1    0.478836    1.145647    0.306743    10.50000    0.12770    0.09487 =
         0.12301   -0.00232   -0.01657   -0.02606
AFIX   3
H40A  2    0.565686    1.121817    0.292183    10.50000   -1.50000
H40B  2    0.481116    1.230207    0.329973    10.50000   -1.50000
H40C  2    0.413346    1.128937    0.233873    10.50000   -1.50000
AFIX   0
C41   1   -0.195641    0.467145   -0.263372    10.50000    0.12308    0.09862 =
         0.11608   -0.01074    0.00089   -0.03370
AFIX  13
H41   2   -0.216853    0.478392   -0.181408    10.50000   -1.20000
AFIX   0
C42   1   -0.107880    0.359156   -0.264454    10.50000    0.12308    0.09862 =
         0.11608   -0.01074    0.00089   -0.03370
AFIX   3
H42A  2   -0.122810    0.320366   -0.345064    10.50000   -1.50000
H42B  2   -0.128010    0.303436   -0.208084    10.50000   -1.50000
H42C  2   -0.015660    0.385676   -0.241994    10.50000   -1.50000
AFIX   0
C43   1   -0.327868    0.435928   -0.350659    10.50000    0.12308    0.09862 =
         0.11608   -0.01074    0.00089   -0.03370
AFIX   3
H43A  2   -0.402798    0.422838   -0.311029    10.50000   -1.50000
H43B  2   -0.311948    0.363658   -0.397029    10.50000   -1.50000
H43C  2   -0.347238    0.499878   -0.404039    10.50000   -1.50000
AFIX   0
C44   1    0.131278    0.951242   -0.411251    10.30000    0.11954    0.10893 =
         0.07089    0.02828    0.02241    0.01173
AFIX   3
H44A  2    0.121998    0.946292   -0.498291    10.30000   -1.50000
H44B  2    0.169328    0.878572   -0.380291    10.30000   -1.50000
H44C  2    0.189198    1.018451   -0.377231    10.30000   -1.50000
AFIX   0
C45   1   -0.002742    0.978267   -0.372955    10.30000    0.11954    0.10893 =
         0.07089    0.02828    0.02241    0.01173
AFIX  13
H45   2   -0.057048    0.904104   -0.378505    10.30000   -1.20000
AFIX   0
C46   1   -0.074911    1.067445   -0.458629    10.30000    0.11954    0.10893 =
         0.07089    0.02828    0.02241    0.01173
AFIX   3
H46A  2   -0.018781    1.137865   -0.456279    10.30000   -1.50000
H46B  2   -0.157321    1.089675   -0.433019    10.30000   -1.50000
H46C  2   -0.094271    1.031005   -0.540199    10.30000   -1.50000
AFIX   0
C47   1    0.556341    0.882573   -0.168288    10.30000    0.08086    0.12995 =
         0.09282    0.01269    0.03672   -0.00055
AFIX  13
H47   2    0.572806    0.798479   -0.150940    10.30000   -1.20000
AFIX   0
C48   1    0.461830    0.844482   -0.282967    10.30000    0.08086    0.12995 =
         0.09282    0.01269    0.03672   -0.00055
AFIX   3
H48A  2    0.408380    0.907842   -0.318987    10.30000   -1.50000
H48B  2    0.404060    0.783502   -0.261927    10.30000   -1.50000
H48C  2    0.513510    0.810112   -0.340027    10.30000   -1.50000
AFIX   0
PART 2
C49   1    0.675120    0.979264   -0.182350    10.70000    0.08086    0.12995 =
         0.09282    0.01269    0.03672   -0.00055
AFIX   3
H49A  2    0.752690    0.932404   -0.156330    10.70000   -1.50000
H49B  2    0.679300    1.051824   -0.130460    10.70000   -1.50000
H49C  2    0.673080    0.999144   -0.264780    10.70000   -1.50000
AFIX   0
C50   1   -0.215271    1.272677    0.154894    10.35000    0.10250    0.06873 =
         0.12096    0.00241    0.01946    0.00688
AFIX   3
H50A  2   -0.292631    1.268417    0.090824    10.35000   -1.50000
H50B  2   -0.178751    1.353297    0.166424    10.35000   -1.50000
H50C  2   -0.240941    1.250207    0.228924    10.35000   -1.50000
AFIX   0
PART 0
O1    3    0.243864    0.911687   -0.093315    11.00000    0.05446    0.06473 =
         0.06152    0.01783    0.01003    0.00250
O2    3    0.019244    0.788172   -0.167017    11.00000    0.06995    0.05085 =
         0.07252    0.00524    0.00462    0.00322
O3    3    0.137253    0.581211   -0.116024    11.00000    0.05834    0.06474 =
         0.06371    0.00020    0.00866    0.00319
O4    3    0.359049    0.708070   -0.027458    11.00000    0.06618    0.06314 =
         0.08122    0.00179    0.01816   -0.00101
O5    3    0.364155    0.889652    0.134415    11.00000    0.06472    0.08390 =
         0.05530    0.00575    0.01569   -0.00584
O6    3    0.028852    0.967020   -0.004747    11.00000    0.06794    0.06876 =
         0.05898    0.00124    0.01691    0.00838
O7    3   -0.077865    0.642360   -0.025874    11.00000    0.07429    0.07292 =
         0.05982    0.00298    0.01486   -0.00777
O8    3    0.255213    0.564029    0.110078    11.00000    0.07442    0.06271 =
         0.06132    0.01612    0.01846    0.01359
O9    3    0.150125    0.951048    0.221882    11.00000    0.07172    0.06303 =
         0.06602   -0.00291    0.00186    0.01009
O10   3   -0.071246    0.825501    0.135508    11.00000    0.06768    0.05462 =
         0.08214    0.00700    0.02412   -0.00159
O11   3    0.039774    0.623741    0.199180    11.00000    0.05448    0.08767 =
         0.07585    0.02221    0.01462    0.00955
O12   3    0.263662    0.748075    0.274036    11.00000    0.07541    0.06486 =
         0.05499    0.01072    0.00787   -0.00591
SI1   4    0.370523    0.851931   -0.007256    11.00000    0.04855    0.05523 =
         0.05491    0.00904    0.01284    0.00172
SI2   4    0.083661    0.918582   -0.125213    11.00000    0.05538    0.05257 =
         0.04986    0.01214    0.01210    0.00438
SI3   4   -0.006060    0.647697   -0.144401    11.00000    0.05754    0.05558 =
         0.04895    0.00062    0.00647   -0.00507
SI4   4    0.280456    0.580372   -0.026190    11.00000    0.05497    0.05285 =
         0.05389    0.00459    0.01393    0.00491
SI5   4    0.291909    0.884601    0.249691    11.00000    0.05441    0.05491 =
         0.04947    0.00261    0.00833   -0.00193
SI6   4    0.004577    0.950925    0.132218    11.00000    0.05792    0.04700 =
         0.05729    0.00434    0.01507    0.00767
SI7   4   -0.084672    0.680127    0.113001    11.00000    0.04973    0.05501 =
         0.05637    0.00750    0.01371   -0.00384
SI8   4    0.201969    0.613261    0.231121    11.00000    0.05239    0.05217 =
         0.05135    0.01064    0.00848    0.00271
PART 1
C18A  1    0.420344    1.092924    0.393287    10.50000    0.12770    0.09487 =
         0.12301   -0.00232   -0.01657   -0.02606
AFIX  13
H18A  2    0.328705    1.123159    0.380176    10.50000   -1.20000
AFIX   0
HKLF 4


REM  ZHY_POSS_300K in P1 #1
REM wR2 = 0.1626, GooF = S = 1.086, Restrained GooF = 1.114 for all data
REM R1 = 0.0515 for 5556 Fo > 4sig(Fo) and 0.0582 for all 6558 data
REM 446 parameters refined using 413 restraints

END

WGHT      0.1017      0.3136

REM Highest difference peak  0.322,  deepest hole -0.341,  1-sigma level  0.057
Q1    1   0.0593  0.8419 -0.1665  11.00000  0.05    0.32
Q2    1   0.2244  0.6992  0.2745  11.00000  0.05    0.29
Q3    1   0.3393  0.7712 -0.0558  11.00000  0.05    0.29
Q4    1  -0.0556  0.7650  0.1611  11.00000  0.05    0.28
Q5    1   0.5616  1.0771  0.2949  11.00000  0.05    0.25
Q6    1   0.4966  1.1066  0.5574  11.00000  0.05    0.23
Q7    1  -0.2811  0.4766 -0.1825  11.00000  0.05    0.23
Q8    1   0.6078  1.0666  0.3576  11.00000  0.05    0.23
Q9    1   0.5802  0.7260 -0.1821  11.00000  0.05    0.22
Q10   1   0.2603  0.5611  0.0547  11.00000  0.05    0.22
Q11   1  -0.2096  0.4261 -0.4518  11.00000  0.05    0.21
Q12   1   0.0644  0.5819 -0.1075  11.00000  0.05    0.21
Q13   1   0.4571  0.3133  0.0609  11.00000  0.05    0.21
Q14   1   0.5606  0.3012 -0.0525  11.00000  0.05    0.20
Q15   1   0.3974  0.8857  0.1510  11.00000  0.05    0.20
Q16   1   0.5338  0.8385 -0.2597  11.00000  0.05    0.20
Q17   1  -0.2593  0.6977  0.3637  11.00000  0.05    0.20
Q18   1  -0.1790  0.6203  0.3702  11.00000  0.05    0.20
Q19   1   0.0268  0.9738  0.0518  11.00000  0.05    0.20
Q20   1  -0.0644  0.6328 -0.0690  11.00000  0.05    0.20
Q21   1   0.4642  0.9115 -0.2628  11.00000  0.05    0.20
Q22   1   0.2784  0.9081 -0.0835  11.00000  0.05    0.19
Q23   1  -0.2263  0.4398 -0.1579  11.00000  0.05    0.19
Q24   1   0.1137  0.6297  0.4792  11.00000  0.05    0.19
Q25   1  -0.2320  1.2379  0.0867  11.00000  0.05    0.19
;
_shelx_res_checksum                5034
_shelx_hkl_file
;
 -12  -3   2 1848.89 128.245  11
 -12  -2   1 520.785 76.1518  11
 -12  -2   2 441.174 81.0685  11
 -12  -1   0 514.504 73.6898  11
 -12  -1   1 301.481 71.3361  11
 -12  -1   2 31.2022 56.4156  11
 -12  -1   3 3283.01 202.100  11
 -12  -1   4 6121.75 268.135  11
 -12  -1   5 2079.54 147.512  11
 -12   0   0 616.434 85.3853  11
 -12   0   1 1613.36 138.540  11
 -12   0   2 357.672 84.5931  11
 -12   0   3 2823.68 188.086  11
 -12   0   4 13265.9 421.726  11
 -12   0   5 7479.50 279.168  11
 -12   1   0 89.5851 51.4725  11
 -12   1   1 1921.64 150.203  11
 -12   1   2 267.946 76.5286  11
 -12   1   3 874.700 107.208  11
 -12   1   4 3804.27 205.528  11
 -12   2  -1-40.6339 39.9384  11
 -12   2   0 43.6755 47.3844  11
 -12   2   1 253.793 69.0960  11
 -12   2   3-48.2295 64.4052  11
 -12   2   4 304.252 70.6524  11
 -12   3   0 782.557 88.2976  11
 -12   3   1 92.2106 47.3922  29
 -12   3   1 140.750 58.1703  11
 -12   3   2 187.007 64.1080  11
 -12   3   3 544.205 81.7712  11
 -12   4   1 78.4160 45.6693  11
 -12   4   2 235.690 53.6590  29
 -12   4   2 140.197 48.2778  11
 -12   4   3 297.640 58.3936  29
 -12   4   4 2488.67 131.575  29
 -11  -4  -1 44.7110 46.1438  30
 -11  -3  -2 1442.88 121.839  30
 -11  -3  -1 279.568 66.1168  30
 -11  -3   0 1874.24 154.474  11
 -11  -2  -3 134.742 52.4322  30
 -11  -2  -2 28.1964 55.4217  30
 -11  -2  -1 162.458 59.9396  11
 -11  -2  -1 191.155 66.5573  30
 -11  -2   0 460.873 96.2402  11
 -11  -2   7 497.161 72.6973  10
 -11  -1  -3 978.866 104.787  30
 -11  -1  -2 499.131 86.7741  30
 -11  -1  -1 873.163 106.950  30
 -11  -1  -1 1293.60 133.673  11
 -11  -1   0 9056.66 385.313  11
 -11  -1   6 880.768 107.782  10
 -11  -1   7 2771.37 171.137  10
 -11  -1   8 5781.80 230.610  10
 -11   0  -4 1149.97 101.738  30
 -11   0  -3-8.83493 50.0515  30
 -11   0  -2 171.815 64.0298  11
 -11   0  -2 30.1507 50.2324  30
 -11   0  -1 830.572 107.164  30
 -11   0  -1 1201.88 141.082  11
 -11   0   0 10686.7 432.484  11
 -11   0   1 16915.2 584.710  11
 -11   0   5 2055.40 169.797  10
 -11   0   6 1580.89 147.179  10
 -11   0   7 3325.56 198.830  10
 -11   0   8 5548.62 236.768  10
 -11   1  -4 2531.13 146.030  30
 -11   1  -3 1085.26 109.028  30
 -11   1  -2-10.9334 58.3972  11
 -11   1  -2 9.88582 55.2214  30
 -11   1  -1-53.6129 65.7593  11
 -11   1  -1 10.2958 53.2464  30
 -11   1   0 4200.30 266.009  11
 -11   1   1 5167.80 306.594  11
 -11   1   2 678.741 134.014  11
 -11   1   4 414.174 94.3045  10
 -11   1   5 883.073 125.200  10
 -11   1   6 421.749 98.1176  10
 -11   1   7 1016.68 119.067  10
 -11   1   8 670.096 90.3082  10
 -11   2  -4 27.1194 46.1640  30
 -11   2  -3 177.846 53.7347  11
 -11   2  -3 191.098 65.6808  30
 -11   2  -2 44.5852 54.6900  11
 -11   2  -2 39.2514 57.1188  30
 -11   2  -1 227.924 81.1202  11
 -11   2  -1 173.374 64.6738  30
 -11   2   0 148.902 83.2111  11
 -11   2   1 141.742 92.8936  11
 -11   2   2-15.9195 86.3475  11
 -11   2   3 1347.73 144.218  10
 -11   2   3 1478.97 166.173  11
 -11   2   4 2810.42 204.932  10
 -11   2   4 2940.25 218.464  11
 -11   2   5 518.658 114.258  10
 -11   2   6-11.7822 83.9897  10
 -11   2   7-10.2519 60.4505  10
 -11   2   8 611.367 82.7674  10
 -11   3  -3 1556.63 119.973  30
 -11   3  -3 1365.08 111.075  11
 -11   3  -2-10.7278 59.0622  11
 -11   3  -2 8.92078 48.3861  30
 -11   3  -1 206.132 79.7775  11
 -11   3  -1 37.0678 48.7349  30
 -11   3   0 1360.60 154.784  11
 -11   3   1 5018.71 287.644  11
 -11   3   2 309.652 101.484  11
 -11   3   3 1727.57 160.660  10
 -11   3   3 1724.17 169.797  11
 -11   3   4 9358.45 376.672  10
 -11   3   4 9429.61 373.034  11
 -11   3   5 7249.07 320.816  10
 -11   3   6 764.434 112.390  10
 -11   3   7 326.627 72.3234  10
 -11   4  -3 2959.03 151.803  11
 -11   4  -3 3634.37 181.675   8
 -11   4  -2 97.4072 60.3398  11
 -11   4  -2 128.315 48.8958  30
 -11   4  -1 1370.66 141.680  11
 -11   4  -1 815.483 90.8564  30
 -11   4   0 604.267 96.7351  29
 -11   4   0 762.312 120.028  11
 -11   4   1 5043.82 274.434  11
 -11   4   2 315.183 86.9523  11
 -11   4   3 2736.95 194.200  11
 -11   4   4 7140.55 311.081  10
 -11   4   5 4026.98 227.723  10
 -11   4   6 116.323 62.1123  10
 -11   4   6 138.480 52.9020  29
 -11   5  -2 7.73735 43.2213   8
 -11   5  -2 32.3110 46.3940  11
 -11   5  -1 378.188 79.4228  11
 -11   5   0 394.848 91.7064  11
 -11   5   0 417.950 77.7395  29
 -11   5   1 33.8415 57.3572  11
 -11   5   1-31.3739 69.8221  29
 -11   5   2-21.6274 60.4060  11
 -11   5   2-32.5964 65.6917  29
 -11   5   3 463.773 93.1386  29
 -11   5   4 94.8937 63.3745  29
 -11   5   5 265.740 66.2374  29
 -11   6  -1-14.9034 41.0264  11
 -11   6   0 201.302 61.4463  11
 -11   6   0 228.252 57.8567  29
 -11   6   1 771.689 92.7354  11
 -11   6   1 661.716 87.4248  29
 -11   6   2 60.2607 55.7333  29
 -11   6   3 1748.72 130.097  29
 -11   6   4 2648.22 144.803  29
 -10  -8   3 3554.37 181.709   5
 -10  -8   4 15.1257 45.1631   5
 -10  -7  -1 15.2349 44.3373  22
 -10  -7   0 942.964 105.588  22
 -10  -7   1 4397.11 226.165  22
 -10  -7   2 5906.87 275.157   5
 -10  -7   3 1043.79 121.670   5
 -10  -7   4 191.709 68.2765   5
 -10  -7   5 1061.42 116.467   5
 -10  -7   6 1236.95 112.579   5
 -10  -6  -1 10.0752 52.1049  22
 -10  -6   0 659.161 102.205  23
 -10  -6   0 578.038 97.4069   3
 -10  -6   0 567.826 98.9664  22
 -10  -6   1 2062.34 171.538  23
 -10  -6   1 2251.63 183.258  22
 -10  -6   1 2210.73 177.486   5
 -10  -6   1 2206.72 175.325   3
 -10  -6   2 1088.29 133.029  23
 -10  -6   2 990.295 130.040   5
 -10  -6   2 980.461 129.948   3
 -10  -6   3-38.3161 68.2179  23
 -10  -6   3 13.3228 73.3494   5
 -10  -6   4-38.9902 70.4969   5
 -10  -6   5 1616.34 156.517   5
 -10  -6   6 110.539 71.5758   5
 -10  -6   7 544.152 87.2524   5
 -10  -5  -4 13.8178 41.7704  30
 -10  -5  -1 341.090 89.0190  22
 -10  -5   0 480.469 102.679  22
 -10  -5   0 480.968 92.9057  23
 -10  -5   1 411.649 97.9183  23
 -10  -5   1 215.380 85.8625  22
 -10  -5   1 199.154 85.0670   5
 -10  -5   1 304.676 88.8004   3
 -10  -5   2 587.404 113.894   5
 -10  -5   2 639.933 114.553  22
 -10  -5   2 525.289 105.979  23
 -10  -5   3 281.583 87.5654   5
 -10  -5   3 417.631 100.076  23
 -10  -5   4 2102.19 190.747   5
 -10  -5   4 1552.62 161.800  23
 -10  -5   8 641.245 86.4557  19
 -10  -4  -4 1115.48 110.304  30
 -10  -4  -1 1144.34 133.388  22
 -10  -4   0 128.895 74.1113  22
 -10  -4   0 187.933 73.9514  23
 -10  -4   1 130.425 84.4059  23
 -10  -4   1 244.775 90.2619  22
 -10  -4   1 192.869 80.5319   5
 -10  -4   1 203.169 76.3553   3
 -10  -4   2 4964.28 291.870   5
 -10  -4   2 5119.76 293.649  23
 -10  -4   3 622.811 119.896   5
 -10  -4   3 657.626 119.539  23
 -10  -4   4 8839.84 393.964  23
 -10  -4   8 521.407 93.1561  19
 -10  -4   9 74.6276 45.1349  19
 -10  -3  -5 429.038 71.3773  30
 -10  -3  -4 604.660 95.5379  30
 -10  -3  -3 1892.53 168.203  30
 -10  -3   0 290.266 86.7986  22
 -10  -3   1 329.109 88.7312  23
 -10  -3   1 264.841 95.4554  22
 -10  -3   2 2142.03 195.324   5
 -10  -3   2 2863.31 218.149  23
 -10  -3   3 140.313 83.3057   5
 -10  -3   3 155.424 81.7434  23
 -10  -3   8-10.7677 60.1478  19
 -10  -3   9 365.043 69.4421  19
 -10  -2  -5-18.0745 51.1984  30
 -10  -2  -4 35.3853 63.9790  30
 -10  -2  -3 535.272 108.778  30
 -10  -2  -2 612.694 120.973  30
 -10  -2  -1 15.3307 66.3341  30
 -10  -2   0 433.775 104.990  30
 -10  -2   0 448.656 96.6474  22
 -10  -2   2-29.1589 60.0056  23
 -10  -2   3 621.171 111.274  23
 -10  -2   8 2796.70 183.499  19
 -10  -2   9 3270.29 178.519  19
 -10  -1  -5 439.260 81.1960  30
 -10  -1  -4 1389.11 146.979  30
 -10  -1  -3 7604.79 352.871  30
 -10  -1  -2 7017.37 337.514  11
 -10  -1  -2 7367.21 356.991  30
 -10  -1  -1 1191.77 151.534  30
 -10  -1   0 2537.27 211.043  30
 -10   0  -6 109.637 48.4496  30
 -10   0  -5 229.634 76.6773  30
 -10   0  -4 836.687 121.665  30
 -10   0  -3 5335.03 299.803  30
 -10   0  -2 4950.14 290.197  11
 -10   0  -2 4253.84 276.115  30
 -10   0  -1 110.613 74.6223  30
 -10   0   0 4219.65 267.108  30
 -10   0   4 2063.92 196.127  10
 -10   0   9 678.077 87.2119   9
 -10   1  -6 263.266 58.3418  30
 -10   1  -5 9.97113 51.5665  30
 -10   1  -4-12.3928 69.2252  30
 -10   1  -3 108.566 73.6393  11
 -10   1  -3 170.519 92.0070  30
 -10   1  -2 408.736 111.490  11
 -10   1  -2 350.375 101.895  30
 -10   1  -1 245.647 83.3715  30
 -10   1   0 393.235 113.101  11
 -10   1   0 379.999 98.7527  30
 -10   1   4 353.289 104.322  10
 -10   1   8 282.951 76.1455   9
 -10   1   9 50.5453 49.6802   9
 -10   2  -6 13.6005 42.1043  30
 -10   2  -5 99.5118 58.6997  30
 -10   2  -4 47.7539 61.7455  30
 -10   2  -3 70.2876 65.0244  11
 -10   2  -3-40.8758 79.3045  30
 -10   2  -2 282.067 94.0901  11
 -10   2  -2 231.739 85.5051  30
 -10   2  -1 14.6058 66.1381  30
 -10   2   0 3679.80 241.043  30
 -10   2   1 7052.97 396.147  11
 -10   2   2 480.013 108.564  10
 -10   2   3 1699.33 187.322  10
 -10   2   4 1356.38 173.481  10
 -10   2   5 377.177 113.483  10
 -10   2   6 162.284 91.9753  10
 -10   2   7 2333.41 179.984   9
 -10   2   7 2669.70 213.469  10
 -10   2   8 7076.18 297.532   9
 -10   2   8 7572.42 330.249  10
 -10   2   9 1340.99 116.445   9
 -10   2   9 1634.48 141.608  10
 -10   3  -5 225.053 63.9388   8
 -10   3  -5 194.916 60.1793  30
 -10   3  -4 2437.71 169.331  11
 -10   3  -4 2405.37 181.165  30
 -10   3  -3 1031.18 133.135  11
 -10   3  -3 870.236 122.330  30
 -10   3  -2 16.4284 72.7575  11
 -10   3  -2 42.2802 70.4152  30
 -10   3  -1 771.975 134.096  11
 -10   3  -1 798.384 121.838  30
 -10   3   0 10749.3 418.642  30
 -10   3   1 11400.3 456.586  10
 -10   3   2 592.256 122.067  10
 -10   3   3 1833.02 193.866  10
 -10   3   4 6057.15 335.330  11
 -10   3   4 5756.77 333.605  10
 -10   3   5 34.4318 94.7846  10
 -10   3   6 116.286 62.2375   9
 -10   3   6 127.533 85.1694  10
 -10   3   7 3788.56 222.716   9
 -10   3   7 3235.97 235.087  10
 -10   3   8 10266.4 380.771  10
 -10   3   8 9494.32 345.686   9
 -10   3   9 3438.90 172.878   9
 -10   3   9 3505.30 184.911  10
 -10   4  -5 467.303 77.2112   8
 -10   4  -5 508.828 78.5513  30
 -10   4  -4 4481.66 224.095  11
 -10   4  -4 4637.53 246.146   8
 -10   4  -4 5196.15 249.176  30
 -10   4  -3 2428.73 188.982  11
 -10   4  -3 2128.04 176.796  30
 -10   4  -2-31.2533 80.8140  11
 -10   4  -2 39.6288 70.5546  30
 -10   4  -1 309.192 105.200  11
 -10   4  -1 241.446 81.2137  30
 -10   4   0 5196.68 323.978  11
 -10   4   0 5067.00 270.120  30
 -10   4   1 10461.8 460.797  11
 -10   4   2 1344.75 172.517  11
 -10   4   2 1263.37 157.621  10
 -10   4   3 1398.28 172.852  10
 -10   4   3 1547.76 174.535  11
 -10   4   4 4104.47 259.810  11
 -10   4   4 4373.31 285.451  10
 -10   4   5 1365.25 145.218   9
 -10   4   5 1363.28 166.019  10
 -10   4   6-88.1200 93.0285  10
 -10   4   6-36.9140 64.6941   9
 -10   4   7 404.900 106.363  10
 -10   4   7 350.980 86.2402   9
 -10   4   8 1077.03 119.346  10
 -10   4   8 1113.22 112.617   9
 -10   5  -5 6.68170 44.1618   8
 -10   5  -4 169.098 63.5016  30
 -10   5  -4 227.622 65.6964  11
 -10   5  -4 108.937 61.3773   8
 -10   5  -3 53.0392 57.5518  30
 -10   5  -3 83.2468 65.4874  11
 -10   5  -3 121.986 73.7621   8
 -10   5  -2 84.7964 69.3555  11
 -10   5  -2 104.508 61.0654  30
 -10   5  -1 344.201 104.507  11
 -10   5  -1 225.385 72.6591  30
 -10   5  -1 104.555 70.9620  29
 -10   5   0 82.0461 81.9838  11
 -10   5   0-22.6117 59.4355  30
 -10   5   0 14.6600 77.0686  29
 -10   5   1 263.216 101.948  11
 -10   5   2-31.6279 79.0114  11
 -10   5   3 446.119 114.796  10
 -10   5   3 433.984 99.6988  11
 -10   5   4 89.1700 62.5073   9
 -10   5   4 30.8361 77.0395  10
 -10   5   5 111.847 65.3601   9
 -10   5   5 130.098 90.5552  10
 -10   5   6 430.902 91.1656   9
 -10   5   6 422.786 101.492  10
 -10   5   6 512.155 83.2921  29
 -10   5   7 1587.96 141.548  10
 -10   5   7 1440.04 131.622   9
 -10   5   8 1422.45 112.515   9
 -10   6  -4 1280.05 101.998  30
 -10   6  -4 1352.92 102.312  11
 -10   6  -4 1233.48 107.678   8
 -10   6  -3 624.123 85.6551  30
 -10   6  -3 679.526 94.0454  11
 -10   6  -3 593.757 91.1071   8
 -10   6  -2 47.1028 53.3690  30
 -10   6  -2-33.3907 59.4484   8
 -10   6  -2-24.0357 62.1510  11
 -10   6  -1 145.292 60.7032  30
 -10   6  -1 147.626 74.9973  11
 -10   6  -1 117.495 71.9284   8
 -10   6  -1 113.623 68.7283  29
 -10   6   0 4071.03 251.349  11
 -10   6   0 3792.18 235.597  29
 -10   6   1 4922.52 275.544  11
 -10   6   1 4828.20 274.478  29
 -10   6   2 78.5025 72.0404  11
 -10   6   2 41.0388 80.6680  29
 -10   6   3 2002.19 158.392   9
 -10   6   3 2060.97 180.296  29
 -10   6   4 6223.95 283.862   9
 -10   6   4 6617.90 299.253  29
 -10   6   5 5226.60 253.789   9
 -10   6   5 5136.79 236.460  29
 -10   6   6 1559.15 134.591   9
 -10   6   7 1131.81 102.453   9
 -10   7  -3 2271.80 134.287  11
 -10   7  -3 2181.27 126.979   8
 -10   7  -2 203.878 51.8456  30
 -10   7  -2 214.572 63.2632  11
 -10   7  -1 595.789 74.9220  30
 -10   7  -1 647.967 90.4880  29
 -10   7  -1 529.894 90.9671  11
 -10   7   0 2986.45 193.168  11
 -10   7   0 3067.09 191.149  29
 -10   7   1 3395.60 208.422  29
 -10   7   2 32.9556 63.0937  29
 -10   7   3 7535.71 296.752  29
 -10   7   3 6401.39 267.604   9
 -10   7   4 9419.89 319.558  29
 -10   7   4 8924.38 318.177   9
 -10   7   5 1988.16 118.491  29
 -10   7   5 2378.94 148.990   9
 -10   7   6 107.588 47.1186   9
 -10   8  -1 112.347 44.5433  29
 -10   8  -1 146.909 45.5157  11
 -10   8   0 158.964 52.5863  29
 -10   8   1-8.08819 47.6921  29
 -10   8   2 181.369 58.7016  29
 -10   8   3 1999.76 130.096  29
  -9  -9   0 80.9007 49.6091  22
  -9  -9   1 808.954 93.2621  22
  -9  -9   3 1761.88 136.629   5
  -9  -9   4 354.300 71.0325   5
  -9  -8  -2 3966.02 192.758  22
  -9  -8  -1 5339.74 245.594  22
  -9  -8   0 167.666 75.4162  23
  -9  -8   0 198.472 76.4169   3
  -9  -8   0 122.206 69.6303  22
  -9  -8   1 2841.05 197.710  23
  -9  -8   1 3336.08 209.848  22
  -9  -8   1 3234.34 213.146   3
  -9  -8   1 2879.88 204.796   5
  -9  -8   2 7484.52 328.432  23
  -9  -8   2 8464.80 342.572  22
  -9  -8   2 7336.05 332.658   3
  -9  -8   2 8001.22 345.399   5
  -9  -8   3 2633.68 191.597  23
  -9  -8   3 2959.32 206.249   3
  -9  -8   3 3053.47 210.254   5
  -9  -8   4 159.247 72.0897  23
  -9  -8   4 146.736 70.2738   5
  -9  -8   5 539.473 98.8077   5
  -9  -8   6 4186.14 215.864   5
  -9  -8   7 2043.87 135.283   5
  -9  -7  -3-8.78802 49.0894  22
  -9  -7  -2 3041.51 194.621  23
  -9  -7  -2 2811.56 190.178   3
  -9  -7  -1 3168.13 217.196  22
  -9  -7  -1 3244.67 214.640  23
  -9  -7  -1 2895.89 209.726   3
  -9  -7   0 139.401 77.8687  23
  -9  -7   0 126.391 85.9332  22
  -9  -7   0-100.539 84.6901   3
  -9  -7   0 43.8666 80.5034   5
  -9  -7   1 1834.84 179.894  23
  -9  -7   1 1878.22 185.669  22
  -9  -7   1 1953.74 186.764   3
  -9  -7   1 1788.90 182.106   5
  -9  -7   2 2383.31 203.531  22
  -9  -7   2 2086.55 190.558  23
  -9  -7   2 2211.66 199.647   3
  -9  -7   2 2347.11 206.970   5
  -9  -7   3 186.901 93.0319   5
  -9  -7   3 149.429 90.3657  23
  -9  -7   3 74.3086 74.2815  22
  -9  -7   4-30.2848 80.8796   5
  -9  -7   4-28.6681 66.3051  23
  -9  -7   5 14.2715 73.8071   5
  -9  -7   5-53.4701 67.9702  23
  -9  -7   8 834.409 97.4399  19
  -9  -6  -3 209.227 74.3319  22
  -9  -6  -2 26.8528 60.8055   3
  -9  -6  -2 132.736 79.2710  22
  -9  -6  -1-29.2561 69.0585  23
  -9  -6  -1-15.0961 69.8285   3
  -9  -6  -1 89.8760 76.1645  22
  -9  -6   0 237.843 88.5852  23
  -9  -6   0 16.1552 74.7439  22
  -9  -6   0 64.9099 71.8830   3
  -9  -6   0 116.758 83.3502   5
  -9  -6   1 1333.62 167.790  23
  -9  -6   1 1230.98 165.157  22
  -9  -6   1 1037.48 155.341   3
  -9  -6   1 1343.33 170.961   5
  -9  -6   2 5463.89 326.113   5
  -9  -6   2 5514.69 324.723  23
  -9  -6   2 5022.92 314.400  22
  -9  -6   3 4620.18 298.586   5
  -9  -6   3 4649.62 297.394  23
  -9  -6   3 4412.22 292.656  22
  -9  -6   4 16.4704 79.2964  23
  -9  -6   5 817.854 132.673  23
  -9  -6   9 4148.34 196.828  19
  -9  -5  -3 1163.43 135.510  22
  -9  -5  -2 88.3503 73.5749   3
  -9  -5  -2 29.3839 69.3661  22
  -9  -5  -1 146.401 88.2557  22
  -9  -5  -1 80.7473 69.9075   3
  -9  -5  -1 184.695 88.2929   5
  -9  -5   0 405.274 118.450  23
  -9  -5   0 555.826 126.166  22
  -9  -5   0 391.264 114.104   5
  -9  -5   0 378.612 109.227   3
  -9  -5   1 12494.0 504.991  23
  -9  -5   2 28133.7 846.541  23
  -9  -5   3 7387.76 387.559  23
  -9  -5   4 1844.29 197.600  23
  -9  -5   5 6459.92 351.687  23
  -9  -5   9 11081.2 379.043  19
  -9  -5  10 8561.31 282.029  19
  -9  -4  -6 8072.00 283.918  30
  -9  -4  -3 4985.56 270.976  22
  -9  -4  -2 2402.27 205.102  22
  -9  -4  -2 2127.58 189.937   3
  -9  -4  -1 392.931 101.523   3
  -9  -4  -1 285.163 104.009  22
  -9  -4   0 17.0774 85.3229  23
  -9  -4   0 34.6569 80.1553   3
  -9  -4   1 17162.8 616.866   5
  -9  -4   1 16488.7 611.633  22
  -9  -4   1 17550.6 612.689  23
  -9  -4   2 35765.9 997.919   5
  -9  -4   2 36369.1 994.272  23
  -9  -4   2 38741.2 1033.76  22
  -9  -4   3 2503.39 235.703  22
  -9  -4   3 2499.50 236.175  23
  -9  -4   4 7576.41 395.632  23
  -9  -4   5 10258.3 459.191  23
  -9  -4   9 4570.86 249.997  19
  -9  -4  10 3827.67 197.163  19
  -9  -3  -6 2234.36 156.935  30
  -9  -3  -5 129.842 71.5167  30
  -9  -3  -2 1593.85 166.733  22
  -9  -3  -1 78.0696 69.1708  23
  -9  -3  -1 150.795 86.6670   5
  -9  -3   0 298.899 94.1371  23
  -9  -3   0 87.3689 73.8662  22
  -9  -3   0 344.877 103.032   5
  -9  -3   1 6823.47 364.072  22
  -9  -3   1 5914.00 337.702  23
  -9  -3   1 6110.10 345.607   5
  -9  -3   2 4670.87 310.878  22
  -9  -3   2 5076.64 316.102  23
  -9  -3   3 162.531 90.2946  23
  -9  -3   3 301.263 116.632  22
  -9  -3   4 6216.18 355.481  23
  -9  -3   5 3155.49 261.134  23
  -9  -3   9 263.885 86.4848  19
  -9  -3  10 466.418 86.2180  19
  -9  -2  -6 554.575 96.7440  30
  -9  -2  -5 28.2767 66.7482  30
  -9  -2  -1 125.847 75.7636  22
  -9  -2   0 132.935 71.9315  22
  -9  -2   1 2812.58 224.446   5
  -9  -2   1 3005.66 241.225  22
  -9  -2   1 3123.37 237.374  23
  -9  -2   2 13582.2 515.273  23
  -9  -2   2 12429.4 509.354  22
  -9  -2   3 1685.12 187.872  23
  -9  -2   4 1711.84 193.495  23
  -9  -2   8 181.597 83.3692  19
  -9  -2   9 1948.62 170.747  19
  -9  -2  10 3572.85 203.788  19
  -9  -1  -7 450.904 71.5596  30
  -9  -1  -6 6095.44 286.895  30
  -9  -1  -5 1143.92 157.948  30
  -9  -1  -4 6237.92 344.580  30
  -9  -1   0 3102.00 230.831  22
  -9  -1   1 23944.7 723.057  22
  -9  -1   3-97.5036 93.3458  23
  -9  -1   8 101.913 74.0461  19
  -9  -1   9 1537.39 156.271  19
  -9  -1  10 2893.07 183.691  19
  -9  -1  11 164.145 48.8288   9
  -9   0  -7 734.746 88.4568  30
  -9   0  -6 4658.86 251.273  30
  -9   0  -5 910.040 141.109  30
  -9   0  -4 5993.19 337.534  30
  -9   0  -2 11670.1 493.057  30
  -9   0  -2 10774.0 478.937  11
  -9   0  -1 756.653 137.702  30
  -9   0   0 3531.00 257.996  30
  -9   0   1 16481.4 565.148  30
  -9   0   7 59.0670 63.9006  19
  -9   0   8 338.047 88.6283  19
  -9   0   9 416.486 90.1438  19
  -9   0  10 191.916 71.2540   9
  -9   0  11 65.9381 44.8442   9
  -9   1  -7 378.841 69.8287  30
  -9   1  -6 223.341 70.5329  31
  -9   1  -6 224.040 85.5969  30
  -9   1  -5 104.660 82.3338  30
  -9   1  -4 102.623 98.2472  30
  -9   1  -3 5788.04 334.479  11
  -9   1  -2 1491.81 192.890  30
  -9   1  -2 1531.30 189.173  11
  -9   1  -1-17.8622 75.4246  30
  -9   1   0 1276.88 163.129  30
  -9   1   2 68.6311 85.7311  10
  -9   1   6 1346.20 164.070   9
  -9   1   7 57.3086 57.4004  28
  -9   1   8 1807.66 167.582  28
  -9   1   8 2274.07 197.680   9
  -9   1   9 148.269 77.4411   9
  -9   1   9 107.697 65.9126  28
  -9   1  10 182.493 72.4460   9
  -9   1  11 14.4122 41.9431   9
  -9   2  -7 291.416 64.1258  30
  -9   2  -6 11.6122 60.0533  30
  -9   2  -5 36.3135 60.4808  31
  -9   2  -5 57.1675 77.5221  30
  -9   2  -4 1118.75 155.407  30
  -9   2  -4 1641.91 169.523  11
  -9   2  -3 3828.39 274.884  11
  -9   2  -2 2750.74 239.118  30
  -9   2  -2 2890.62 252.968  11
  -9   2  -1 69.9140 80.8576  30
  -9   2  -1 83.0626 98.0417  11
  -9   2   0 2111.42 199.731  30
  -9   2   1 579.720 118.836  10
  -9   2   2 129.197 95.4738  10
  -9   2   3 299.960 110.654  10
  -9   2   5 17044.6 592.935   9
  -9   2   6 2656.92 224.728   9
  -9   2   6 2133.22 188.996  28
  -9   2   7 1797.79 172.685  28
  -9   2   8 3251.29 234.379   9
  -9   2   8 2979.05 212.484  28
  -9   2   9 26.2482 68.9959   9
  -9   2   9 35.2327 55.4466  28
  -9   2  10 331.871 80.1869  10
  -9   2  10 316.560 79.1002   9
  -9   2  11 46.0726 37.2946   9
  -9   3  -7 787.454 84.0939  30
  -9   3  -6 510.550 89.0124   8
  -9   3  -6 314.641 83.7436  30
  -9   3  -6 295.576 63.0510  33
  -9   3  -5 55.2483 74.9164  30
  -9   3  -5-10.6153 57.5772  33
  -9   3  -4 1216.72 158.032  30
  -9   3  -4 1398.43 160.540  11
  -9   3  -3 15409.1 561.557  30
  -9   3  -2 8950.89 440.940  11
  -9   3  -1 2307.17 209.710  30
  -9   3  -1 2184.68 229.560  11
  -9   3   0 13757.8 537.785  10
  -9   3   0 14420.2 524.879  30
  -9   3   0 15116.0 600.385  11
  -9   3   1 3759.68 293.454  11
  -9   3   1 4107.09 289.350  10
  -9   3   2 57.8679 91.0690  10
  -9   3   3 59.3650 74.7424  10
  -9   3   4 2823.42 249.402  10
  -9   3   4 2737.20 233.707   9
  -9   3   5 13037.9 493.769  28
  -9   3   5 13561.3 521.924  11
  -9   3   5 13785.1 526.155   9
  -9   3   6 1836.37 182.969  28
  -9   3   7 2531.59 220.546   9
  -9   3   7 2474.49 201.950  28
  -9   3   8 4067.40 264.672  10
  -9   3   8 3780.09 248.311   9
  -9   3   8 3819.64 238.098  28
  -9   3   9 788.840 115.217  10
  -9   3   9 748.321 106.663  28
  -9   3   9 664.271 110.233   9
  -9   3  10 9.24370 55.1999   9
  -9   4  -6 838.175 105.354  30
  -9   4  -6 856.820 105.167   8
  -9   4  -6 826.086 91.1670  33
  -9   4  -5 11.4809 55.2743  11
  -9   4  -5 13.1180 64.3593  30
  -9   4  -5-55.5838 76.5047   8
  -9   4  -5 10.1045 48.6477  33
  -9   4  -4-11.6023 53.6686  33
  -9   4  -4-45.7119 77.4770  30
  -9   4  -4-15.3760 78.1823  11
  -9   4  -3 2833.75 242.092  11
  -9   4  -3 2960.54 236.228  30
  -9   4  -2 3040.93 264.309  11
  -9   4  -2 3362.10 257.894  30
  -9   4  -1 368.502 120.866  11
  -9   4   0 8277.00 434.796  11
  -9   4   0 7459.20 366.995  30
  -9   4   1 4558.27 309.976  10
  -9   4   1 4565.94 316.201  11
  -9   4   2 19.7634 81.3404  10
  -9   4   2 40.2054 82.7369  11
  -9   4   3-84.0011 92.4963   9
  -9   4   3-20.0060 92.5412  10
  -9   4   3 76.4013 84.5909  11
  -9   4   4 1194.11 158.054  11
  -9   4   4 759.580 135.298   9
  -9   4   4 936.368 135.295  28
  -9   4   5 870.284 130.378  28
  -9   4   6-18.0867 91.9646  10
  -9   4   6-33.5418 85.2741   9
  -9   4   6 15.2340 67.4663  28
  -9   4   7 1236.50 158.744  10
  -9   4   7 1309.82 158.531   9
  -9   4   7 1211.88 145.190  28
  -9   4   8 1047.73 138.551  10
  -9   4   8 792.333 127.898   9
  -9   4   8 891.633 120.668  28
  -9   4   9 374.539 87.8101   9
  -9   4   9 300.339 75.9398  10
  -9   4  10-7.68787 44.1539   9
  -9   5  -6 34.2870 51.1875  30
  -9   5  -6 34.5719 51.6127   8
  -9   5  -6-6.69942 37.4230  33
  -9   5  -5 46.3522 67.4472  30
  -9   5  -5-37.3358 73.3835   8
  -9   5  -5 9.11875 47.1584  33
  -9   5  -5 31.0013 56.0503  11
  -9   5  -4-41.5648 75.1488  30
  -9   5  -4 15.2477 80.1577   8
  -9   5  -4 21.7179 52.2800  33
  -9   5  -3 153.075 86.4941  11
  -9   5  -3 59.7106 61.7772  33
  -9   5  -3 91.9531 83.1385  30
  -9   5  -2 537.664 113.663  29
  -9   5  -2 592.071 113.444  30
  -9   5  -1 749.279 124.734  30
  -9   5   0 99.9559 86.5099  11
  -9   5   0 76.1539 68.9820  30
  -9   5   1 1337.86 179.528  11
  -9   5   2 16.6134 68.3754   9
  -9   5   2 18.8590 75.5472  11
  -9   5   3 725.344 120.813  28
  -9   5   4 57.3113 88.3697  10
  -9   5   4 45.3794 62.2604  28
  -9   5   5 363.232 112.644  10
  -9   5   5 483.743 112.673   9
  -9   5   5 377.206 98.9247  28
  -9   5   6 66.5727 83.1610  10
  -9   5   6 47.3769 76.0405   9
  -9   5   6 100.920 78.2075  28
  -9   5   7 876.894 132.857  10
  -9   5   7 810.037 130.665   9
  -9   5   7 613.901 108.206  28
  -9   5   8 2386.47 185.477   9
  -9   5   8 2785.53 192.578  10
  -9   5   8 2404.73 178.979  28
  -9   5   9 1110.17 112.189   9
  -9   6  -6 59.6899 44.2905   8
  -9   6  -5 57.5995 54.3929  30
  -9   6  -5 72.2817 63.1920   8
  -9   6  -5 91.7953 51.0805  33
  -9   6  -5 8.94718 50.6955  11
  -9   6  -4 227.064 80.6603  30
  -9   6  -4 262.999 86.9847   8
  -9   6  -4 248.394 66.3811  33
  -9   6  -4 124.558 76.3000  11
  -9   6  -3 459.679 99.9753  30
  -9   6  -3 552.263 117.905  11
  -9   6  -3 437.211 108.662   8
  -9   6  -3 402.811 84.4636  33
  -9   6  -2 324.358 115.264  11
  -9   6  -2 371.059 104.599   8
  -9   6  -2 459.205 107.709  30
  -9   6  -2 308.684 91.9774  29
  -9   6  -1 2443.38 202.932  30
  -9   6  -1 2121.66 196.710  29
  -9   6  -1 2546.27 230.736  11
  -9   6   0 10566.7 412.718  30
  -9   6   0 10311.7 464.546  11
  -9   6   0 10384.1 450.111  29
  -9   6   1 6775.49 342.063   9
  -9   6   2 1205.03 159.961  11
  -9   6   2 1295.31 161.811   9
  -9   6   3 145.831 75.4441  28
  -9   6   3 200.531 100.386  10
  -9   6   3 49.5674 78.0277   9
  -9   6   4 87.6374 61.6830  28
  -9   6   4 34.8544 85.5061  10
  -9   6   4 32.9270 77.7295   9
  -9   6   5 69.4875 61.5486  28
  -9   6   5-26.2776 75.4611  29
  -9   6   5 48.6144 76.5034  10
  -9   6   5 62.6622 76.8589   9
  -9   6   6 830.889 118.545  28
  -9   6   6 841.632 132.090  10
  -9   6   6 1019.74 133.857   9
  -9   6   7 5717.49 273.856  28
  -9   6   7 6039.79 291.735   9
  -9   6   7 6314.37 288.422  10
  -9   6   8 7005.21 286.632   9
  -9   6   9 2899.25 150.189   9
  -9   7  -5 419.969 66.5253  30
  -9   7  -5 387.127 70.5365   8
  -9   7  -4 28.3610 53.5616  30
  -9   7  -4 60.3063 59.2705  11
  -9   7  -4 51.4772 62.2485   8
  -9   7  -3 552.677 97.3834  30
  -9   7  -3 660.294 106.415  11
  -9   7  -3 802.833 117.622   8
  -9   7  -2 14.4767 74.8714  11
  -9   7  -2 53.0435 66.2588   8
  -9   7  -2 95.7178 61.8815  30
  -9   7  -2 24.4749 60.0444  29
  -9   7  -1 5149.02 299.313  11
  -9   7  -1 4709.34 266.529   8
  -9   7  -1 5295.41 285.343  29
  -9   7  -1 4435.88 246.705  30
  -9   7   0 15325.0 486.388  30
  -9   7   0 15591.0 546.455  11
  -9   7   0 15537.5 541.308  29
  -9   7   1 16415.9 554.633  11
  -9   7   1 14891.2 516.214   9
  -9   7   1 16298.5 560.993  29
  -9   7   2 1502.00 165.039   9
  -9   7   2 1736.02 178.646  29
  -9   7   3 878.763 130.769   9
  -9   7   3 1157.77 143.775  29
  -9   7   4 703.551 117.105   9
  -9   7   4 617.741 104.992  29
  -9   7   4 633.234 107.598  28
  -9   7   5 362.983 88.9764   9
  -9   7   5 242.174 68.1982  29
  -9   7   5 279.243 76.1818  28
  -9   7   6 1062.46 128.730   9
  -9   7   6 677.077 101.927  28
  -9   7   7 1708.99 141.127   9
  -9   7   8 2152.79 133.423   9
  -9   8  -4-20.7496 43.3201   8
  -9   8  -3 416.114 73.5022   8
  -9   8  -3 522.009 85.8737  11
  -9   8  -3 572.361 81.3797  30
  -9   8  -2-28.9394 49.0498  29
  -9   8  -2 10.9310 57.4655  11
  -9   8  -2-27.3203 52.3038  30
  -9   8  -1 1590.12 149.695  11
  -9   8  -1 1494.89 144.762  29
  -9   8   0 4030.92 231.090  11
  -9   8   0 3588.78 228.964  29
  -9   8   1 2312.38 188.388  29
  -9   8   2-49.4667 71.9790  29
  -9   8   2 61.0057 69.1214   9
  -9   8   3 292.188 85.7687  29
  -9   8   3 486.807 99.0411   9
  -9   8   4-18.5065 64.7945  29
  -9   8   4 11.5040 64.2607   9
  -9   8   5 72.0629 59.9309   9
  -9   8   6-17.0634 57.5289   9
  -9   9  -1 131.692 52.7527  29
  -9   9   0 691.763 95.2158  29
  -9   9   1 1927.53 145.121  29
  -9   9   2 87.0282 59.8388  29
  -9   9   3 1273.75 107.558  29
  -9   9   5 689.558 75.7741   9
  -8 -10   0 50.0849 43.7896  22
  -8 -10   1 29.7430 41.5384  22
  -8  -9  -3 43.0867 42.8886  22
  -8  -9  -2 1149.39 117.359  22
  -8  -9  -1 1346.08 137.975   3
  -8  -9  -1 1311.93 129.239  22
  -8  -9   0 440.460 93.3119   3
  -8  -9   0 661.928 105.048  22
  -8  -9   0 739.866 114.210  23
  -8  -9   1 120.643 67.4186  22
  -8  -9   1 131.475 76.5486   3
  -8  -9   1 100.304 68.0342  23
  -8  -9   1 130.516 77.9639   5
  -8  -9   2 1131.63 132.515  22
  -8  -9   2 901.378 126.140   3
  -8  -9   2 938.551 121.961  23
  -8  -9   2 875.068 124.292   5
  -8  -9   3 3597.29 229.434   3
  -8  -9   3 3672.49 224.003  23
  -8  -9   3 3993.91 243.268   5
  -8  -9   4 1286.87 140.133   3
  -8  -9   4 1292.58 134.494  23
  -8  -9   4 1488.06 152.646   5
  -8  -9   5 2881.67 192.108   5
  -8  -9   6 9152.03 327.079   5
  -8  -8  -4 2186.71 146.121  22
  -8  -8  -3 721.648 108.753  22
  -8  -8  -2 7908.96 351.604   3
  -8  -8  -2 8692.98 357.803  22
  -8  -8  -1 5896.67 315.928   3
  -8  -8  -1 6418.15 317.990  22
  -8  -8   0 1330.56 163.907   3
  -8  -8   0 1509.81 163.981  22
  -8  -8   0 1149.32 153.759   5
  -8  -8   1 93.5128 81.9627  22
  -8  -8   1 212.761 91.4467   3
  -8  -8   1 205.716 90.9100  23
  -8  -8   1 66.2433 76.6347   5
  -8  -8   2 514.350 111.519  22
  -8  -8   2 480.599 112.155   3
  -8  -8   2 672.730 123.237  23
  -8  -8   2 729.403 135.890   5
  -8  -8   3 2501.09 216.661  23
  -8  -8   3 2630.28 212.353  22
  -8  -8   3 2663.60 228.139   5
  -8  -8   4 1281.75 157.052  23
  -8  -8   4 1387.34 167.852   5
  -8  -8   5 734.231 121.002  23
  -8  -8   5 693.599 125.953   5
  -8  -8   8 2693.24 158.523  19
  -8  -7  -5 1877.20 130.659  22
  -8  -7  -4 1209.80 131.747   3
  -8  -7  -4 1068.60 123.438  22
  -8  -7  -3 644.019 119.358   3
  -8  -7  -3 534.214 108.633  22
  -8  -7  -2 4823.66 294.250   3
  -8  -7  -2 4785.26 288.294  22
  -8  -7  -1 2553.94 223.231   3
  -8  -7  -1 2613.14 227.400  22
  -8  -7  -1 3199.33 253.587   5
  -8  -7   0 577.632 125.789   3
  -8  -7   0 828.701 148.003   5
  -8  -7   0 773.240 137.327  22
  -8  -7   1 161.682 92.9355  22
  -8  -7   1 126.251 94.8448  23
  -8  -7   2 234.010 106.268  22
  -8  -7   2 418.898 118.008  23
  -8  -7   3 1303.90 167.492  22
  -8  -7   3 1322.35 174.914  23
  -8  -7   4 579.182 119.648  22
  -8  -7   4 556.219 127.468  23
  -8  -7   5 1471.55 172.222  23
  -8  -7   9 3084.35 172.342  19
  -8  -6  -5 2630.94 174.345  22
  -8  -6  -4-40.9841 63.1918   3
  -8  -6  -4 79.7218 67.5594  22
  -8  -6  -3 32.0139 79.9739   3
  -8  -6  -3-15.5903 65.8310  22
  -8  -6  -2 1251.58 169.680   3
  -8  -6  -2 1588.55 180.819  22
  -8  -6  -1 1575.97 190.314   3
  -8  -6   0 306.754 108.703   3
  -8  -6   0 234.300 104.380   5
  -8  -6   1 1716.56 205.752   5
  -8  -6   1 1495.17 189.044  22
  -8  -6   2 8863.76 436.548  22
  -8  -6   2 9465.53 452.656  23
  -8  -6   2 9056.91 445.504   5
  -8  -6   3 4088.60 295.160  23
  -8  -6   3 3558.28 271.501  22
  -8  -6   4 341.703 119.027  23
  -8  -6   5 6388.87 354.638  23
  -8  -6   6 16786.0 594.558  23
  -8  -6   9 9356.13 357.891  19
  -8  -6  10 4062.55 196.267  19
  -8  -5  -5 1449.27 142.886  22
  -8  -5  -4-14.7713 71.1158   3
  -8  -5  -4 29.1419 68.7890  22
  -8  -5  -3 832.515 137.062   3
  -8  -5  -3 1164.64 154.751  22
  -8  -5  -2 13687.5 538.104   3
  -8  -5  -2 13260.0 541.270   5
  -8  -5  -1 18434.2 658.784   3
  -8  -5  -1 18730.5 664.454   5
  -8  -5  -1 18639.3 655.950  22
  -8  -5   0 307.727 119.238  22
  -8  -5   0 449.860 129.418   5
  -8  -5   1 24315.9 791.752   5
  -8  -5   1 25940.7 808.338  22
  -8  -5   2 30966.6 915.705  22
  -8  -5   2 30678.8 908.798  23
  -8  -5   3 233.911 113.542  23
  -8  -5   3 311.573 117.816  22
  -8  -5   4 1205.92 175.117  23
  -8  -5   4 968.993 158.395  22
  -8  -5   5 869.830 156.302  23
  -8  -5   6 18932.8 658.652  23
  -8  -5   9 7103.22 335.170  19
  -8  -5  10 6330.71 278.607  19
  -8  -5  11 354.575 61.8545  19
  -8  -4  -4-15.1313 68.5177   3
  -8  -4  -4 60.0892 69.4872  22
  -8  -4  -3-34.1066 75.5253   3
  -8  -4  -2 4314.50 290.243   3
  -8  -4  -2 4188.14 294.242   5
  -8  -4  -2 3924.69 279.966  22
  -8  -4  -1 16852.7 620.201   5
  -8  -4  -1 17015.1 614.759  22
  -8  -4   0 56.5036 92.4153   5
  -8  -4   0 112.167 99.8593  22
  -8  -4   1 28805.5 861.329  22
  -8  -4   2 17496.6 640.245  22
  -8  -4   3 153.188 99.0597  22
  -8  -4   4 6683.56 376.969  22
  -8  -4   5 1674.16 195.409  23
  -8  -4   9 1927.17 190.551  19
  -8  -4  10 1066.82 131.679  19
  -8  -4  11-70.3567 56.3308  19
  -8  -3  -7 2354.04 165.368  30
  -8  -3  -3 16.2511 66.8841  22
  -8  -3  -2 51.1508 78.8916  22
  -8  -3  -2 195.608 83.9734   5
  -8  -3  -1 430.316 109.492   3
  -8  -3  -1 761.591 132.067   5
  -8  -3  -1 774.410 141.372  22
  -8  -3   0 457.810 107.923   5
  -8  -3   0 299.322 105.326  22
  -8  -3   1 866.458 148.001  23
  -8  -3   1 944.016 159.347  22
  -8  -3   2 194.628 104.490  23
  -8  -3   2 668.986 145.976  22
  -8  -3   3 528.674 125.503  23
  -8  -3   3 334.798 114.026  22
  -8  -3   4 9335.15 446.880  22
  -8  -3   9 5508.35 313.940  19
  -8  -3  10 5354.05 281.347  19
  -8  -3  11 876.597 108.200  19
  -8  -2  -7 1396.45 134.402  31
  -8  -2  -7 1359.28 142.885  30
  -8  -2  -6 3796.22 255.075  30
  -8  -2  -2 414.482 101.109  22
  -8  -2  -2 245.291 91.4967   5
  -8  -2  -1 7147.22 357.726  22
  -8  -2  -1 7643.14 366.358   5
  -8  -2   0 81.8817 78.8499  22
  -8  -2   0 48.3623 68.0787   5
  -8  -2   1 27042.3 793.188  22
  -8  -2   1 27107.9 780.104  23
  -8  -2   2 36574.0 974.760  22
  -8  -2   2 36146.3 956.857  23
  -8  -2   3 2969.34 236.827  23
  -8  -2   3 3267.70 250.365  22
  -8  -2   4 331.142 111.742  23
  -8  -2   9 24609.4 735.752  19
  -8  -2  10 15256.1 513.679  19
  -8  -2  11 1377.93 133.685  19
  -8  -1  -8 110.926 45.3100  33
  -8  -1  -7 8997.91 354.833  31
  -8  -1  -7 8963.34 361.020  30
  -8  -1  -6 13508.4 481.498  31
  -8  -1  -6 13609.2 508.988  30
  -8  -1  -1 3527.88 237.741  22
  -8  -1   0 6501.07 319.451  23
  -8  -1   0 5786.35 313.168  22
  -8  -1   1 69046.2 1527.19  22
  -8  -1   1 71005.7 1514.07  23
  -8  -1   2 82974.6 1727.29  22
  -8  -1   2 77684.0 1692.30  23
  -8  -1   3 5388.01 305.972  23
  -8  -1   4 23922.4 730.057  23
  -8  -1   8 991.351 155.890   2
  -8  -1   9 13387.0 519.919   2
  -8  -1   9 13091.2 496.591  19
  -8  -1  10 7597.57 336.662  28
  -8  -1  10 8557.00 365.114  19
  -8  -1  11 600.818 93.8816  19
  -8  -1  12 1552.57 112.193   9
  -8   0  -8 925.585 94.4153  33
  -8   0  -7 10415.2 393.030  30
  -8   0  -7 9803.76 361.098  33
  -8   0  -7 9873.17 387.088  31
  -8   0  -6 10053.3 432.725  30
  -8   0  -6 9186.79 376.481  33
  -8   0  -6 9646.33 405.573  31
  -8   0  -5 932.106 136.757  31
  -8   0  -4 1800.13 203.495  30
  -8   0  -4 1418.52 167.696  31
  -8   0  -3 940.343 142.983  11
  -8   0   1 33261.4 862.605  22
  -8   0   2 15964.2 528.685  23
  -8   0   3 3401.97 245.056  23
  -8   0   7 31.7426 65.3209  28
  -8   0   7-17.8968 75.5706   2
  -8   0   8-31.9818 75.4960  28
  -8   0   8-70.1612 87.6380   2
  -8   0   9-15.0965 68.3600  28
  -8   0   9-15.3258 67.8727  19
  -8   0   9 32.4806 78.1883   2
  -8   0  10 184.556 78.8520  28
  -8   0  10 221.909 81.9063   2
  -8   0  11 130.053 61.9768  19
  -8   0  12-21.8507 41.2641   9
  -8   1  -8 412.568 74.4602  33
  -8   1  -7 1206.51 140.794  31
  -8   1  -7 1342.54 149.590  30
  -8   1  -7 1401.00 139.107  33
  -8   1  -6 180.543 80.4361  31
  -8   1  -6 224.179 101.484  30
  -8   1  -6 247.447 89.0549  33
  -8   1  -5 241.914 90.1750  31
  -8   1  -4-80.6849 93.9241  31
  -8   1  -4 85.4147 79.0191  11
  -8   1  -3 988.076 151.117  11
  -8   1  -3 807.497 148.212  30
  -8   1  -2 3834.35 284.943  11
  -8   1  -2 3511.10 276.386  30
  -8   1  -1 1162.78 158.328  30
  -8   1   0 5062.03 298.003  30
  -8   1   1 790.247 132.167  10
  -8   1   1 623.259 115.880  30
  -8   1   4 16200.5 555.373   9
  -8   1   5 8800.30 386.461  28
  -8   1   6 561.756 109.563  19
  -8   1   7 232.373 87.8628  19
  -8   1   7 298.838 104.065  28
  -8   1   7 250.264 95.9151   2
  -8   1   8 658.283 128.596  28
  -8   1   8 667.198 125.299   2
  -8   1   9 3911.33 258.770  28
  -8   1   9 4203.58 264.915   2
  -8   1   9 4568.85 266.533  19
  -8   1  10 1824.76 166.414  28
  -8   1  10 2099.97 167.170  19
  -8   1  11 44.2390 59.0763   9
  -8   1  12 2797.03 148.685   9
  -8   2  -8 281.324 65.5551  33
  -8   2  -7 1292.80 141.805  30
  -8   2  -7 1427.69 148.871  31
  -8   2  -7 1302.99 139.726  33
  -8   2  -6 1809.10 188.394  30
  -8   2  -6 1826.84 174.119  33
  -8   2  -6 1894.91 179.616  31
  -8   2  -5 785.822 134.488  31
  -8   2  -4 4604.86 309.248  30
  -8   2  -4 4411.53 275.725  33
  -8   2  -4 4587.31 297.471  11
  -8   2  -4 4118.32 280.025  31
  -8   2  -3 22147.2 731.224  11
  -8   2  -3 21074.6 717.480  30
  -8   2  -3 22230.8 681.880  31
  -8   2  -2 16756.1 630.476  11
  -8   2  -2 16133.4 598.852  30
  -8   2  -1 3552.20 259.738  30
  -8   2   0 4512.05 286.528  10
  -8   2   0 5668.66 314.638  30
  -8   2   1 26968.3 789.796  10
  -8   2   1 26072.8 737.896  30
  -8   2   2 20585.5 674.058  10
  -8   2   3 704.330 121.508   9
  -8   2   4 80144.6 1706.28  28
  -8   2   4 84544.7 1769.18   9
  -8   2   5 92229.0 1954.85   9
  -8   2   6 3753.12 263.518  28
  -8   2   7 3165.04 244.964  28
  -8   2   8-66.4917 80.0378  28
  -8   2   9 5968.13 316.327  28
  -8   2  10 5174.05 273.223  28
  -8   2  10 5306.24 290.012   9
  -8   2  11 92.7648 60.7953   9
  -8   3  -8 1249.44 110.957  33
  -8   3  -7 4725.46 241.462   8
  -8   3  -7 4357.35 242.665  30
  -8   3  -7 4869.53 259.191  31
  -8   3  -7 4924.25 252.387  33
  -8   3  -6 3704.20 254.629  30
  -8   3  -6 3654.48 247.542  31
  -8   3  -6 4160.28 250.905  33
  -8   3  -5 1230.81 154.502  31
  -8   3  -5 1511.87 180.683  30
  -8   3  -4 8206.27 404.616  30
  -8   3  -4 7885.58 373.272  33
  -8   3  -4 8091.97 387.773  31
  -8   3  -4 7618.71 399.125  11
  -8   3  -3 41676.4 1122.16  30
  -8   3  -3 43379.6 1072.89  33
  -8   3  -3 45824.9 1175.22  11
  -8   3  -3 44336.6 1091.29  31
  -8   3  -2 28057.2 858.884  11
  -8   3  -2 26280.5 807.161  30
  -8   3  -1 5692.69 352.483  11
  -8   3  -1 5548.95 319.537  30
  -8   3   0 5519.73 346.370  11
  -8   3   0 4938.07 309.734  10
  -8   3   0 4614.51 282.497  30
  -8   3   1 8076.68 400.872  10
  -8   3   1 7417.35 344.708  30
  -8   3   2 7004.07 353.695   9
  -8   3   2 8013.42 403.312  10
  -8   3   3 705.872 149.052  10
  -8   3   3 502.196 136.526   9
  -8   3   4 31794.5 896.630   9
  -8   3   4 30929.9 854.421  28
  -8   3   5 52459.4 1288.64   9
  -8   3   6 6424.75 369.064   9
  -8   3   6 5686.02 332.492  28
  -8   3   7 715.715 131.486  28
  -8   3   7 932.434 159.229   9
  -8   3   8 265.889 92.9297  28
  -8   3   9 1622.74 181.573   9
  -8   3   9 1606.52 167.357  28
  -8   3  10 1690.70 161.268   9
  -8   3  10 1557.94 148.188  28
  -8   3  11 484.785 83.8623   9
  -8   4  -8 191.214 58.5950  33
  -8   4  -7 726.013 104.952  33
  -8   4  -7 764.525 101.541   8
  -8   4  -7 681.958 99.2781  30
  -8   4  -6 1340.12 156.193  30
  -8   4  -6 973.493 142.576   8
  -8   4  -6 1065.98 138.827  31
  -8   4  -6 1099.49 135.935  33
  -8   4  -5 15.6868 76.9639  31
  -8   4  -5 16.6380 73.6861  30
  -8   4  -5 97.5878 78.3074  11
  -8   4  -5 14.9878 82.5181  33
  -8   4  -4 2012.35 210.398  11
  -8   4  -4 2307.18 207.603  31
  -8   4  -4 2048.87 195.753  33
  -8   4  -3 9909.38 457.100  30
  -8   4  -3 11008.0 451.192  33
  -8   4  -3 10661.7 446.318  29
  -8   4  -3 11163.5 506.556  11
  -8   4  -2 3682.33 261.005  33
  -8   4  -2 4094.30 287.598  30
  -8   4  -1 147.642 89.0732  11
  -8   4  -1 50.9770 73.5377  30
  -8   4   0 1137.86 161.941  10
  -8   4   0 940.357 159.871  11
  -8   4   0 874.669 138.564  30
  -8   4   1 106.408 79.9243  30
  -8   4   1-20.4364 98.3993  11
  -8   4   1 156.084 97.4874  10
  -8   4   1 100.946 76.1957   9
  -8   4   2 2970.99 241.941   9
  -8   4   2 2856.62 254.903  10
  -8   4   2 2523.97 210.328  28
  -8   4   2 2655.86 245.236  11
  -8   4   3 18.9668 89.5429  11
  -8   4   3 140.586 102.119  10
  -8   4   3-17.9951 106.109   9
  -8   4   4 941.553 144.893  11
  -8   4   4 800.914 150.635  10
  -8   4   4 653.726 147.083   9
  -8   4   5 927.656 152.370  28
  -8   4   5 1205.71 172.612  10
  -8   4   5 935.810 161.131   9
  -8   4   6 1033.22 148.911  28
  -8   4   6 1091.84 170.551   9
  -8   4   7 17.0386 73.7236  28
  -8   4   7 18.5656 120.177   9
  -8   4   8 772.308 133.903  28
  -8   4   8 1063.21 146.618  10
  -8   4   8 848.420 147.561   9
  -8   4   9 703.789 118.522  28
  -8   4   9 776.402 122.249  10
  -8   4   9 911.433 137.884   9
  -8   4  10 33.6445 61.7470   9
  -8   4  10 42.5491 56.8188  28
  -8   4  11 35.6415 41.4937   9
  -8   5  -8 226.467 48.2212  33
  -8   5  -7 417.987 75.7628   8
  -8   5  -7 505.055 83.5991  30
  -8   5  -7 358.518 75.9060  33
  -8   5  -6-82.5705 83.2024   8
  -8   5  -6 12.9937 64.9215  30
  -8   5  -6-22.4672 56.1281  11
  -8   5  -6-48.8359 63.1419  33
  -8   5  -5 34.0956 83.6395   8
  -8   5  -5 15.7199 81.2962  30
  -8   5  -5 61.8426 72.9892  11
  -8   5  -5-71.0950 83.8422  33
  -8   5  -4 995.742 153.833  30
  -8   5  -3 5750.31 358.178  11
  -8   5  -3 5040.02 299.957  33
  -8   5  -3 5256.41 305.003  29
  -8   5  -2 698.128 150.047  11
  -8   5  -2 737.322 134.765  33
  -8   5  -2 859.200 148.052  30
  -8   5  -2 896.170 147.140  29
  -8   5  -1 35.5409 76.8899  30
  -8   5  -1-21.2340 87.3915  11
  -8   5   0 1807.19 184.935   9
  -8   5   0 1408.61 169.452  30
  -8   5   1 3875.53 293.057  10
  -8   5   1 3940.62 253.971  30
  -8   5   1 3194.75 273.697  11
  -8   5   1 3815.92 274.401   9
  -8   5   1 3592.78 253.687  28
  -8   5   2 314.102 101.262  28
  -8   5   2 330.683 123.504  10
  -8   5   2 390.125 118.020  11
  -8   5   2 149.677 93.5891   9
  -8   5   3 1940.12 202.565  11
  -8   5   3 2222.68 208.229  28
  -8   5   3 1906.20 213.093  10
  -8   5   3 1697.09 200.007   9
  -8   5   4 10753.0 481.336   9
  -8   5   4 11502.3 516.557  10
  -8   5   4 10039.0 454.570  28
  -8   5   5 19179.8 684.614  10
  -8   5   5 19498.3 681.599   9
  -8   5   5 19060.3 651.046  28
  -8   5   6 2633.46 242.537   9
  -8   5   6 2448.75 223.619  28
  -8   5   7-204.063 105.308  10
  -8   5   7-65.5658 102.682  28
  -8   5   8 73.3446 73.2893  28
  -8   5   8-42.9659 77.6825  10
  -8   5   8-61.9529 87.7436   9
  -8   5   9 63.1826 71.6134   9
  -8   5   9 181.917 80.1797  28
  -8   5  10 36.1813 53.3389   9
  -8   6  -7 114.040 46.5464   8
  -8   6  -7 109.281 47.6822  30
  -8   6  -7 53.8322 47.6389  33
  -8   6  -6 379.175 89.5982   8
  -8   6  -6 233.651 69.8058  30
  -8   6  -6 212.624 67.0459  11
  -8   6  -6 231.724 71.8331  33
  -8   6  -5 15.2345 78.7912   8
  -8   6  -5 153.892 84.5861  30
  -8   6  -5 110.444 77.1211  11
  -8   6  -5-25.4784 84.2023  33
  -8   6  -4 2974.56 245.651   8
  -8   6  -4 3173.99 224.427  33
  -8   6  -4 3371.90 245.404  30
  -8   6  -4 2956.96 237.074  11
  -8   6  -3 15548.5 567.796  30
  -8   6  -2 7510.84 414.487  11
  -8   6  -2 7810.65 386.939  29
  -8   6  -2 8123.11 377.616  33
  -8   6  -1 374.956 110.635  29
  -8   6  -1 231.261 88.6574  33
  -8   6  -1 228.700 107.613  11
  -8   6   0 141.271 85.0256   9
  -8   6   0-20.5497 84.5830  11
  -8   6   0 98.5853 72.7757  30
  -8   6   1 221.574 92.3233   9
  -8   6   1 218.308 106.063  11
  -8   6   2 174.558 90.2909  28
  -8   6   2 61.6375 88.9160  10
  -8   6   2 112.383 81.0627  11
  -8   6   2 77.2193 92.9590   9
  -8   6   3 4854.74 300.831  11
  -8   6   3 4465.06 294.830  28
  -8   6   3 4895.98 337.802  10
  -8   6   3 4428.11 312.137   9
  -8   6   4 22831.4 735.697  28
  -8   6   4 25540.8 789.038   9
  -8   6   5 24149.8 749.229  28
  -8   6   5 24077.1 767.685  10
  -8   6   6 4776.33 295.067  28
  -8   6   6 4591.31 297.524   9
  -8   6   6 4290.43 284.648  10
  -8   6   7 1240.98 151.410  28
  -8   6   7 1498.52 169.699   9
  -8   6   7 1032.09 141.409  10
  -8   6   8 4351.94 250.498  28
  -8   6   8 4522.60 262.420   9
  -8   6   9 1616.51 140.439   9
  -8   7  -6 749.491 99.0594   8
  -8   7  -6 618.052 88.3810  30
  -8   7  -6 581.934 81.4948  33
  -8   7  -5 37.9955 64.4029   8
  -8   7  -5 57.9659 59.9604  30
  -8   7  -5 47.9434 61.9909  11
  -8   7  -5 54.1390 62.1927  33
  -8   7  -4 5676.27 312.444   8
  -8   7  -4 5544.55 299.537  30
  -8   7  -4 5510.18 303.117  11
  -8   7  -4 5554.88 281.283  33
  -8   7  -3 11025.3 467.133   8
  -8   7  -3 11147.0 470.214  11
  -8   7  -3 11481.2 432.124  33
  -8   7  -3 11018.2 444.078  30
  -8   7  -3 10988.4 430.639  29
  -8   7  -2 5498.81 301.087  33
  -8   7  -2 5632.87 328.696   8
  -8   7  -2 5332.50 313.054  29
  -8   7  -2 5545.56 311.910  30
  -8   7  -1 110.819 77.6921  30
  -8   7   0 3729.88 250.002  30
  -8   7   1 3434.38 267.796  29
  -8   7   1 3590.45 267.987   9
  -8   7   2 84.3076 85.7459  28
  -8   7   3 1323.85 168.563  28
  -8   7   3 1347.26 180.500  10
  -8   7   4 8112.04 373.694  29
  -8   7   4 7659.14 383.212  28
  -8   7   4 8335.26 413.240  10
  -8   7   5 3469.92 245.149  28
  -8   7   5 3299.49 219.577  29
  -8   7   5 3644.21 267.843   9
  -8   7   5 3949.08 265.224  10
  -8   7   6 504.919 106.584  28
  -8   7   6 417.825 105.565   9
  -8   7   6 308.750 89.1280  10
  -8   7   7 478.413 107.420   9
  -8   7   7 363.238 91.8560  28
  -8   7   8 2749.31 183.249   9
  -8   7   9 1522.08 111.155   9
  -8   8  -5-8.79971 47.7294  30
  -8   8  -5 9.53555 53.2648   8
  -8   8  -4 1941.59 159.200  30
  -8   8  -4 1787.07 156.587   8
  -8   8  -4 2012.62 166.482  11
  -8   8  -3 1520.80 155.909   8
  -8   8  -3 1625.25 168.280  11
  -8   8  -3 1552.18 149.242  29
  -8   8  -3 1607.68 155.232  30
  -8   8  -2 225.438 85.3033  29
  -8   8  -2 336.332 95.5218   8
  -8   8  -2 260.369 100.291  11
  -8   8  -2 283.311 89.2803  30
  -8   8  -1 46.9443 82.2711  29
  -8   8  -1 152.328 75.1203   8
  -8   8  -1-16.1360 82.0540  11
  -8   8  -1 81.5742 73.7522  30
  -8   8   0 1377.04 164.039  11
  -8   8   0 1140.85 163.338  29
  -8   8   0 1141.43 137.815  30
  -8   8   1 1068.10 153.155   9
  -8   8   1 1240.16 161.197  29
  -8   8   1 1113.17 140.405  11
  -8   8   2 382.705 103.287   9
  -8   8   2 534.917 115.303  29
  -8   8   3 16.3993 81.9345   9
  -8   8   3-28.9722 68.3885  29
  -8   8   4 47.0814 82.5039   9
  -8   8   4 12.5180 65.8089  29
  -8   8   4 29.3037 67.7744  28
  -8   8   5 14.5088 67.1133   9
  -8   8   5 40.6550 67.7084  28
  -8   8   6 12.5982 68.3330   9
  -8   8   6 24.0645 59.0331  28
  -8   8   7 140.367 62.1201   9
  -8   8   8 135.162 51.4926   9
  -8   9  -3 32.0039 59.5928  11
  -8   9  -2 376.520 91.0385  11
  -8   9  -2 191.371 72.2179  29
  -8   9  -1 36.3629 67.7184  11
  -8   9  -1-150.845 79.6288  29
  -8   9   0 2257.84 189.415  29
  -8   9   1 4158.05 249.161  29
  -8   9   2 161.493 76.0470  29
  -8   9   2 109.454 77.5413   9
  -8   9   3 10.9438 58.4524  29
  -8   9   3-26.5835 66.4083   9
  -8   9   4 717.348 91.4153  29
  -8   9   4 910.822 124.203   9
  -8   9   5 588.880 94.7885   9
  -8   9   6 205.586 62.7406   9
  -8  10  -1 2138.59 149.764  29
  -8  10   0 10782.5 362.755  29
  -8  10   1 7217.09 286.837  29
  -8  10   2 67.8158 58.2799  29
  -7 -10  -3-6.99715 39.6401  22
  -7 -10  -2 131.449 57.9596  22
  -7 -10  -1 938.225 111.775  22
  -7 -10   0 1122.71 128.546   3
  -7 -10   0 1122.09 125.055  23
  -7 -10   0 1289.48 129.518  22
  -7 -10   1-12.3474 62.7828   3
  -7 -10   1-34.6669 67.2592  23
  -7 -10   1-10.7788 53.8541  22
  -7 -10   2 3425.03 201.645  22
  -7 -10   2 3559.71 215.265  23
  -7 -10   2 3980.07 231.056   5
  -7 -10   2 3731.87 223.990   3
  -7 -10   3 8361.23 326.653  23
  -7 -10   3 8873.72 346.444   5
  -7 -10   3 8762.35 345.675   3
  -7 -10   4 3760.85 209.651   5
  -7 -10   5 251.283 64.6645   5
  -7  -9  -4 1598.11 133.093  22
  -7  -9  -3-48.0271 68.0211   3
  -7  -9  -3 22.8232 68.1464  22
  -7  -9  -2-27.6235 70.2298   3
  -7  -9  -2-39.4202 74.4426  22
  -7  -9  -1 820.531 129.023   3
  -7  -9  -1 814.179 126.509  22
  -7  -9   0 2103.60 198.861   3
  -7  -9   0 2255.11 195.381  22
  -7  -9   1 15.5456 74.8445  23
  -7  -9   1 81.1020 83.8855   3
  -7  -9   1 32.4431 85.2781   5
  -7  -9   1-15.0246 72.3361  22
  -7  -9   2 11178.3 445.818  23
  -7  -9   2 10254.0 419.737  22
  -7  -9   2 10993.4 457.568   5
  -7  -9   2 10899.5 451.183   3
  -7  -9   3 24578.1 703.439  22
  -7  -9   3 24222.0 714.836  23
  -7  -9   3 25644.2 740.545   5
  -7  -9   3 24885.5 734.199   3
  -7  -9   4 10838.2 434.905   5
  -7  -9   4 10444.3 410.993  23
  -7  -9   5-13.7087 72.0707   5
  -7  -9   5-60.9599 65.1231  23
  -7  -9   6 900.299 120.856   5
  -7  -9   7 766.343 98.1731   5
  -7  -8  -5 8712.99 323.513  22
  -7  -8  -4 3225.75 225.059   3
  -7  -8  -4 3327.64 223.890  22
  -7  -8  -3 585.233 118.655   3
  -7  -8  -3 795.215 135.264  22
  -7  -8  -2 2703.21 231.680   3
  -7  -8  -2 2752.18 227.280  22
  -7  -8  -1 90.4493 90.4175   3
  -7  -8  -1 225.467 91.2126  22
  -7  -8   0-18.5881 87.7538   3
  -7  -8   0 17.9955 84.9562  22
  -7  -8   1-18.8329 83.4051   3
  -7  -8   2 2916.32 244.780  23
  -7  -8   3 9329.27 434.113  23
  -7  -8   3 8567.26 408.548  22
  -7  -8   4 5389.99 316.339  22
  -7  -8   4 6223.98 339.119  23
  -7  -8   5 125.208 88.6895  23
  -7  -8   9 14.3023 39.3717  19
  -7  -7  -6 1753.78 139.579  22
  -7  -7  -5 2685.75 204.231   3
  -7  -7  -5 3483.06 220.020  22
  -7  -7  -4 396.126 116.202   3
  -7  -7  -4 649.144 116.116  22
  -7  -7  -3 411.108 112.157   3
  -7  -7  -3 424.476 115.808  22
  -7  -7  -2 1714.41 198.212   3
  -7  -7  -1 2340.82 225.998  22
  -7  -7  -1 1897.93 209.794   3
  -7  -7  -1 2560.43 236.493   5
  -7  -7   0 139.096 107.793   3
  -7  -7   0 160.434 101.983   5
  -7  -7   0 57.9991 77.4653  22
  -7  -7   1 80.1567 98.3181   5
  -7  -7   1 19.3345 81.6441  22
  -7  -7   2 318.802 106.584   5
  -7  -7   2 399.154 115.063  22
  -7  -7   3 3645.63 272.469  22
  -7  -7   3 4234.59 294.854  23
  -7  -7   4 2161.69 210.920  22
  -7  -7   4 1888.89 208.349  23
  -7  -7   5 3789.27 271.740  23
  -7  -7   6 2732.03 225.278  23
  -7  -7   9 33.1605 59.0411  19
  -7  -7  10 576.452 78.7321  19
  -7  -6  -6 366.516 88.0614   3
  -7  -6  -6 374.765 85.9975  22
  -7  -6  -5 449.662 105.822   3
  -7  -6  -5 435.252 104.579  22
  -7  -6  -4 1781.37 191.153  22
  -7  -6  -4 1634.79 192.741   3
  -7  -6  -3 1203.77 178.780   3
  -7  -6  -2 2655.91 243.161  22
  -7  -6  -2 2568.81 244.148   3
  -7  -6  -2 3026.47 263.668   5
  -7  -6  -1 1468.04 194.293   3
  -7  -6  -1 1514.75 193.099   5
  -7  -6  -1 1348.48 182.515  22
  -7  -6   0 1021.73 163.704   5
  -7  -6   0 1165.42 169.038  22
  -7  -6   1 19.8389 97.3436   5
  -7  -6   1-135.928 95.2798  22
  -7  -6   2 5175.17 328.144  22
  -7  -6   3 24238.4 770.478  22
  -7  -6   4 3112.69 258.432  22
  -7  -6   4 3443.14 273.124  23
  -7  -6   5 15094.8 579.438  23
  -7  -6   6 43351.2 1117.02  23
  -7  -6   9 238.374 85.8909  19
  -7  -6  10 941.962 116.268  19
  -7  -6  11 1722.03 116.763  19
  -7  -5  -6 442.053 101.334   3
  -7  -5  -6 510.002 101.738  22
  -7  -5  -5 9272.75 418.278   3
  -7  -5  -5 9246.58 407.165  22
  -7  -5  -4 3869.17 283.987   3
  -7  -5  -3 6501.06 370.663   3
  -7  -5  -3 6423.06 365.444  22
  -7  -5  -2 59049.3 1407.10  22
  -7  -5  -2 59235.0 1432.45   5
  -7  -5  -1 62504.0 1478.54  22
  -7  -5  -1 64101.3 1500.29   5
  -7  -5   0 2213.69 224.297  22
  -7  -5   0 1603.48 202.252   5
  -7  -5   1 5378.04 335.342  22
  -7  -5   2 643.283 141.378  22
  -7  -5   3 9695.52 453.752  23
  -7  -5   3 10741.8 474.188  22
  -7  -5   4 1144.85 169.274  22
  -7  -5   4 1272.97 177.786  23
  -7  -5   5 6909.57 374.201  22
  -7  -5   6 44222.1 1150.05  23
  -7  -5   9 15.9764 89.2432  19
  -7  -5  10 77.9073 73.5706  19
  -7  -5  11 268.456 70.8408  19
  -7  -4  -6 1848.00 169.275  22
  -7  -4  -5 6345.02 339.477   3
  -7  -4  -4 1169.25 163.041   3
  -7  -4  -4 1053.52 154.913  22
  -7  -4  -3 6432.38 356.147  22
  -7  -4  -2 84663.2 1820.39   5
  -7  -4  -2 81427.3 1782.82  22
  -7  -4  -2 80192.5 1779.00   3
  -7  -4  -1 68967.3 1574.11  22
  -7  -4  -1 71939.9 1598.89   5
  -7  -4   0 121.475 101.013  22
  -7  -4   0 35.3058 102.754   5
  -7  -4   1 8531.78 415.023  22
  -7  -4   2 466.112 124.373  22
  -7  -4   3 2295.01 217.869  23
  -7  -4   3 2421.90 218.869  22
  -7  -4   4 2250.03 217.922  23
  -7  -4   4 1843.54 201.788  22
  -7  -4   5 2383.93 225.827  23
  -7  -4   9 725.243 138.856  19
  -7  -4  10 58.3994 74.2412  19
  -7  -4  11 298.407 83.3823  19
  -7  -4  12 44.1191 41.0807  19
  -7  -3  -8 81.8483 54.9983  33
  -7  -3  -5 564.788 109.208  22
  -7  -3  -4 2430.40 209.881  22
  -7  -3  -3 34.0776 73.7281   3
  -7  -3  -3 65.9554 86.6860  22
  -7  -3  -2 4083.28 285.820   5
  -7  -3  -2 3449.85 255.811   3
  -7  -3  -2 3572.54 261.088  22
  -7  -3  -1 8843.09 404.692   5
  -7  -3  -1 8508.35 392.696  22
  -7  -3   0 1629.65 174.720  22
  -7  -3   1 466.579 112.920  22
  -7  -3   2 3738.50 258.173  22
  -7  -3   3 391.375 107.941  23
  -7  -3   3 329.523 99.7847  22
  -7  -3   4 1422.57 174.245  23
  -7  -3   4 1320.21 172.038  22
  -7  -3   5 69.9706 87.4043  23
  -7  -3   6 7422.08 399.800   2
  -7  -3   6 8669.79 410.893  23
  -7  -3   8 634.118 140.402   2
  -7  -3   9 3103.81 263.314   2
  -7  -3  10 1889.82 184.822  19
  -7  -3  10 1733.42 190.358   2
  -7  -3  11 230.325 81.9427   2
  -7  -3  11 50.8642 78.7637  19
  -7  -3  12 113.943 58.5478  19
  -7  -2  -9 2232.84 137.804  33
  -7  -2  -8 32.9319 61.3207  33
  -7  -2  -7 3453.20 243.356  30
  -7  -2  -7 3457.36 230.932  33
  -7  -2  -3 10258.4 423.650   3
  -7  -2  -3 10339.7 423.387  22
  -7  -2  -2 43764.6 1073.75   5
  -7  -2  -2 42619.4 1053.17   3
  -7  -2  -2 43578.8 1053.33  22
  -7  -2  -1 31488.0 847.099   5
  -7  -2  -1 32133.3 847.211  22
  -7  -2   0 1802.32 175.317  22
  -7  -2   1 9986.88 409.990  22
  -7  -2   2 566.925 122.404  22
  -7  -2   2 651.272 118.766  23
  -7  -2   3 1310.98 156.355  22
  -7  -2   3 986.537 139.437  23
  -7  -2   4 633.110 125.970  22
  -7  -2   4 744.288 127.375  23
  -7  -2   5 8334.58 389.748  23
  -7  -2   5 7398.41 377.634   2
  -7  -2   6 35404.9 976.004   2
  -7  -2   7 51556.9 1286.75   2
  -7  -2   8 5093.70 335.045   2
  -7  -2   9 7412.86 397.953   2
  -7  -2  10 9766.62 444.242   2
  -7  -2  10 10038.3 431.034  19
  -7  -2  11 897.937 129.313   2
  -7  -2  11 1001.49 138.410  19
  -7  -2  12 56.7877 59.9546  19
  -7  -1  -9 6718.20 263.110  33
  -7  -1  -8-12.2843 66.6300  33
  -7  -1  -7 7704.16 364.018  30
  -7  -1  -7 7118.96 346.248  33
  -7  -1  -6 996.291 140.836  33
  -7  -1  -2 109806. 2122.30   5
  -7  -1  -2 104673. 2095.40  22
  -7  -1  -1 73774.2 1549.35   5
  -7  -1  -1 75100.9 1557.04  22
  -7  -1   0 819.392 123.001  22
  -7  -1   1 34581.3 866.941  23
  -7  -1   1 36060.0 889.731  22
  -7  -1   2 10899.4 420.422  22
  -7  -1   2 10507.9 410.029  23
  -7  -1   3 1438.12 159.041  22
  -7  -1   3 1365.43 152.697  23
  -7  -1   4 592.803 116.641  23
  -7  -1   5 8922.01 405.608   2
  -7  -1   5 8666.25 395.071  23
  -7  -1   6 21466.2 699.705   2
  -7  -1   7 14467.2 558.467   2
  -7  -1   8 3571.81 278.230   2
  -7  -1   8 4710.92 305.719  19
  -7  -1   9 1501.34 188.475   2
  -7  -1  10 6917.69 362.189   2
  -7  -1  10 6755.49 352.969  19
  -7  -1  11 995.884 135.040  19
  -7  -1  11 1174.29 146.702   2
  -7  -1  12 451.349 88.2220  19
  -7   0  -9 2762.13 172.212  33
  -7   0  -8 65.5461 66.6570  33
  -7   0  -8-14.0177 67.4890  31
  -7   0  -7 2269.14 200.621  33
  -7   0  -7 2266.74 207.487  30
  -7   0  -6 452.318 103.982  33
  -7   0  -6 439.829 122.574  30
  -7   0  -5 2889.67 231.387  33
  -7   0  -4 8358.95 381.231  33
  -7   0   0 228.086 77.7886  22
  -7   0   0 209.634 73.7507  23
  -7   0   1 5897.16 278.525  23
  -7   0   1 5988.64 285.946  22
  -7   0   2 1900.95 167.355  22
  -7   0   2 1738.18 157.896  23
  -7   0   3 142.413 73.3819  23
  -7   0   4 1194.86 142.610  23
  -7   0   4 852.487 108.088  28
  -7   0   5 3290.18 240.784   2
  -7   0   6 700.631 131.340   2
  -7   0   7 1029.89 155.495   2
  -7   0   8 105.686 88.0192  19
  -7   0   8 91.7027 75.5001   2
  -7   0   9 2631.18 231.721   2
  -7   0  10 63.7281 79.6129  19
  -7   0  10 114.990 79.1012   2
  -7   0  11-13.1048 60.6183  19
  -7   0  11-13.2195 64.8577  28
  -7   0  11-27.2156 73.8091   2
  -7   0  12 147.206 57.6731  19
  -7   1  -9 42.8347 57.1984  31
  -7   1  -9 9.90524 56.8904  33
  -7   1  -8-42.6627 72.3136  31
  -7   1  -8-67.2682 71.8637  33
  -7   1  -7 859.926 141.666  30
  -7   1  -7 1035.15 154.422  31
  -7   1  -6 2160.11 213.217  30
  -7   1  -6 2308.62 220.583  31
  -7   1  -6 2751.57 228.979  33
  -7   1  -5 1087.56 159.002  30
  -7   1  -5 1003.51 141.952  33
  -7   1  -4 357.744 108.373  30
  -7   1  -4 494.352 104.560  33
  -7   1  -4 439.663 108.523  11
  -7   1  -3 258.487 82.5797  33
  -7   1  -3 243.127 94.2848  11
  -7   1  -2 118.943 68.3746  31
  -7   1   0 5059.33 271.284  10
  -7   1   1 39266.5 938.122  30
  -7   1   1 40053.4 922.034  22
  -7   1   2 18238.2 529.835  23
  -7   1   3 33.6530 75.6416  28
  -7   1   4 13496.8 462.711  28
  -7   1   5 2072.86 185.628  28
  -7   1   5 1676.83 175.588   2
  -7   1   6 1789.07 185.427   2
  -7   1   7 1571.65 175.854   2
  -7   1   7 2101.46 194.393  19
  -7   1   8 3567.61 261.059   2
  -7   1   8 4253.25 276.261  19
  -7   1   9 14665.8 547.879   2
  -7   1  10 9249.38 406.051   2
  -7   1  10 9673.41 416.690  28
  -7   1  10 9877.02 411.578  19
  -7   1  11 51.9434 62.5348  28
  -7   1  11 136.565 65.2804   2
  -7   1  11 60.1469 68.1620  19
  -7   1  12 2604.40 157.029  19
  -7   2  -9 494.429 90.8863  33
  -7   2  -8 1034.16 139.636  33
  -7   2  -8 737.102 119.800  31
  -7   2  -7 8172.28 378.521  30
  -7   2  -7 8711.11 394.701  33
  -7   2  -7 8138.70 394.696  31
  -7   2  -6 10343.9 463.343  30
  -7   2  -6 11757.7 481.962  33
  -7   2  -6 11087.8 474.788  31
  -7   2  -5 1485.12 184.432  30
  -7   2  -5 1610.31 182.581  33
  -7   2  -5 1847.40 192.743  31
  -7   2  -4 3470.14 255.304  33
  -7   2  -4 4573.89 292.257  31
  -7   2  -4 4441.59 302.651  30
  -7   2  -4 4400.18 291.985  11
  -7   2  -3 62.4671 64.2749  31
  -7   2  -3 18.3018 77.2820  11
  -7   2  -3-18.0096 88.3593  30
  -7   2  -3 30.0669 79.0331  33
  -7   2  -2 15786.6 518.273  33
  -7   2  -2 15209.6 515.843  31
  -7   2  -2 15727.6 569.728  30
  -7   2  -2 16268.5 590.089  11
  -7   2  -1 2885.40 227.316  30
  -7   2  -1 3030.22 220.411  10
  -7   2  -1 3065.51 202.337  31
  -7   2   0 39221.0 963.605  10
  -7   2   0 36911.7 936.682  30
  -7   2   1 161712. 3006.19  10
  -7   2   1 156841. 2944.62  30
  -7   2   2 110768. 2130.41   9
  -7   2   2 107078. 2083.18  28
  -7   2   3 216.497 78.0118  28
  -7   2   3 229.016 96.5827   9
  -7   2   4 71347.6 1516.36  28
  -7   2   5 28944.8 803.439  28
  -7   2   6 466.629 108.179  28
  -7   2   6 548.168 104.993   2
  -7   2   6 463.448 101.310  19
  -7   2   7 517.326 102.947  19
  -7   2   8 3753.72 253.469  19
  -7   2   8 3968.23 273.731  28
  -7   2   9 12393.4 479.723   2
  -7   2   9 13374.8 492.641  19
  -7   2   9 13001.8 514.252  28
  -7   2  10 7345.82 337.129  19
  -7   2  10 7683.25 363.477  28
  -7   2  11 52.3244 55.0186  19
  -7   2  11 24.5836 68.6644  28
  -7   2  12 2146.06 145.059   9
  -7   3  -9 56.1383 61.8465  33
  -7   3  -8 1506.47 158.873  31
  -7   3  -8 1500.84 153.914  33
  -7   3  -7 10809.7 444.437  31
  -7   3  -7 9269.80 407.000  30
  -7   3  -7 10002.7 427.679  33
  -7   3  -7 9460.70 404.056   8
  -7   3  -6 17102.6 607.972  33
  -7   3  -6 18078.2 625.279  31
  -7   3  -5 5670.84 341.332  30
  -7   3  -5 5271.23 327.536  31
  -7   3  -5 5978.21 338.953  33
  -7   3  -5 5484.29 326.782  11
  -7   3  -4 6075.76 339.301  33
  -7   3  -4 6398.63 359.252  30
  -7   3  -4 6256.13 360.081  11
  -7   3  -3 5322.56 325.888  30
  -7   3  -3 5068.45 302.531  31
  -7   3  -3 5126.89 301.593  33
  -7   3  -3 5299.14 328.989  11
  -7   3  -2 2157.87 207.661  30
  -7   3  -2 2649.45 239.287  11
  -7   3  -2 2316.36 200.434  31
  -7   3  -2 2528.32 205.199  33
  -7   3  -1-15.9017 90.0873  10
  -7   3  -1 15.8724 70.2959  30
  -7   3  -1-26.4579 64.9062  33
  -7   3  -1 66.5778 62.8649  31
  -7   3   0 31194.5 854.891  10
  -7   3   0 29817.1 809.823  30
  -7   3   0 30927.2 802.114   9
  -7   3   1 84079.2 1704.02  28
  -7   3   1 82698.5 1709.17  30
  -7   3   1 88917.4 1813.43  10
  -7   3   1 84461.3 1741.94   9
  -7   3   2 45829.5 1072.78   9
  -7   3   2 41741.3 1016.79  28
  -7   3   3 3611.00 247.349   9
  -7   3   3 2858.23 218.014  28
  -7   3   4 29635.1 840.290   9
  -7   3   4 29239.7 814.220  28
  -7   3   5 14523.9 557.497   9
  -7   3   5 13773.0 519.560  28
  -7   3   6 369.984 111.757  28
  -7   3   7 18.2800 89.6854  28
  -7   3   8 2998.51 244.612  28
  -7   3   9 4067.70 280.126  28
  -7   3  10 841.038 130.600  28
  -7   3  10 817.161 136.467   9
  -7   3  11-11.3005 58.4416  28
  -7   3  11-11.6721 67.9366   9
  -7   3  12 27.5351 42.1247   9
  -7   4  -9 33.4828 46.7613  33
  -7   4  -8 254.309 87.2805  33
  -7   4  -8 503.184 101.654  31
  -7   4  -7 3713.01 246.758   8
  -7   4  -7 3555.69 246.172  31
  -7   4  -7 3140.55 227.354  30
  -7   4  -7 3537.00 218.361  32
  -7   4  -7 3347.81 240.736  33
  -7   4  -6 5199.37 320.265  31
  -7   4  -6 5217.22 312.544  30
  -7   4  -5 280.795 106.229  11
  -7   4  -5 437.482 113.029  31
  -7   4  -5 426.349 118.764  33
  -7   4  -5 377.842 114.128  30
  -7   4  -4 1324.72 181.042  11
  -7   4  -4 1088.29 151.578  33
  -7   4  -4 1457.37 162.689  32
  -7   4  -4 1289.16 173.448  30
  -7   4  -4 1347.39 170.954  31
  -7   4  -3 5802.05 339.177  30
  -7   4  -3 6447.02 348.063  31
  -7   4  -3 6762.27 349.035  33
  -7   4  -3 6294.82 324.121  32
  -7   4  -3 7023.75 394.468  11
  -7   4  -2 2553.70 222.470  30
  -7   4  -2 2699.59 244.828  11
  -7   4  -2 2708.48 218.950  33
  -7   4  -2 2495.81 210.743  31
  -7   4  -1 1292.33 150.533   9
  -7   4  -1 1729.35 193.062  10
  -7   4  -1 1465.96 190.765  11
  -7   4  -1 1584.89 179.964  30
  -7   4  -1 1679.70 169.637  33
  -7   4   0 4267.93 304.967  11
  -7   4   0 4627.71 266.897  28
  -7   4   0 4623.08 284.914   9
  -7   4   0 5297.73 321.203  10
  -7   4   0 4612.51 273.151  30
  -7   4   0 5106.75 273.544  33
  -7   4   1 147.010 104.105  11
  -7   4   1 18.0153 93.1678  10
  -7   4   1 13.8751 79.6894  30
  -7   4   1-15.7653 82.8794   9
  -7   4   1 14.2126 60.0144  28
  -7   4   2 1796.62 179.134  28
  -7   4   2 1795.70 197.075  11
  -7   4   2 1549.42 175.585   9
  -7   4   2 1758.38 204.473  10
  -7   4   3 431.979 114.370   9
  -7   4   3 349.479 103.012  28
  -7   4   3 348.876 120.274  10
  -7   4   4 1913.92 190.403  11
  -7   4   4 2214.00 217.858   9
  -7   4   4 1918.26 191.167  28
  -7   4   5 2483.90 231.054   9
  -7   4   5 2447.12 220.756  28
  -7   4   6-79.2153 132.226   9
  -7   4   7-159.287 144.413   9
  -7   4   7-36.8595 87.0229  28
  -7   4   8-38.2109 100.442   9
  -7   4   8-71.0006 96.2809  28
  -7   4   9 1345.19 171.199   9
  -7   4   9 1701.64 181.463  28
  -7   4  10 2342.85 194.948   9
  -7   4  10 2269.03 186.301  28
  -7   4  11 77.3105 55.5167   9
  -7   5  -9 55.3320 44.7801  33
  -7   5  -8 527.960 94.6930  33
  -7   5  -8 561.735 81.1371  32
  -7   5  -8 421.102 73.4789   8
  -7   5  -7 1964.14 180.197   8
  -7   5  -7 1965.56 177.000  30
  -7   5  -7 1775.17 171.207  33
  -7   5  -7 2058.94 163.967  32
  -7   5  -6 1065.57 156.719  31
  -7   5  -6 1054.21 134.655  32
  -7   5  -6 1169.60 146.725  11
  -7   5  -6 1230.25 165.311   8
  -7   5  -6 1156.94 156.482  30
  -7   5  -6 1113.91 155.051  33
  -7   5  -5 413.704 115.297  11
  -7   5  -5 557.246 128.623  33
  -7   5  -5 375.203 120.693  31
  -7   5  -4 1683.42 172.798  29
  -7   5  -4 1796.69 200.141  30
  -7   5  -4 1676.26 202.657  11
  -7   5  -4 1992.08 188.011  32
  -7   5  -4 1963.66 204.568  33
  -7   5  -4 1505.60 180.324  31
  -7   5  -3 1760.83 191.005  29
  -7   5  -3 1887.49 204.130  30
  -7   5  -3 2024.78 218.355  11
  -7   5  -3 1668.63 184.421  33
  -7   5  -3 1785.97 179.979  32
  -7   5  -2 104.871 94.9755  11
  -7   5  -2-33.3524 80.2873  33
  -7   5  -2 18.2004 85.9237  30
  -7   5  -1 6225.67 367.546  11
  -7   5  -1 6153.33 336.130   9
  -7   5  -1 5557.30 323.019  30
  -7   5  -1 5943.29 320.148  33
  -7   5   0 31744.4 931.643  11
  -7   5   0 29967.1 841.782  28
  -7   5   0 31553.7 888.651   9
  -7   5   0 33582.9 932.195  10
  -7   5   0 31902.1 869.797  30
  -7   5   0 30540.1 834.301  33
  -7   5   1 37587.3 983.064  28
  -7   5   1 38380.0 970.411  30
  -7   5   1 38844.2 1052.23  11
  -7   5   1 39506.8 1032.34   9
  -7   5   1 38533.8 1054.27  10
  -7   5   2 15071.8 573.098  11
  -7   5   2 14797.5 566.670   9
  -7   5   2 14099.6 541.371  28
  -7   5   3 198.098 109.138  10
  -7   5   3 223.288 93.2486  11
  -7   5   3 393.619 122.679   9
  -7   5   3 210.020 100.598  28
  -7   5   4 22246.3 746.134  10
  -7   5   4 22008.0 734.955   9
  -7   5   5 30974.2 914.486   9
  -7   5   5 30777.6 907.873  10
  -7   5   6 4790.89 321.123  10
  -7   5   6 4432.23 315.369   9
  -7   5   6 5092.64 319.233  28
  -7   5   7 270.737 114.167   9
  -7   5   7 417.414 116.356  28
  -7   5   8 2701.93 219.594  10
  -7   5   8 2606.70 224.868  28
  -7   5   9 9939.77 414.656   9
  -7   5   9 8503.81 381.557  28
  -7   5  10 5052.15 256.899   9
  -7   5  10 5214.89 257.328  28
  -7   6  -8 1274.37 119.051  33
  -7   6  -7 9243.94 362.782  33
  -7   6  -7 8749.90 332.880  32
  -7   6  -7 8322.39 348.071   8
  -7   6  -7 8783.19 343.603  30
  -7   6  -6 7595.96 354.224  11
  -7   6  -6 7484.09 355.889  30
  -7   6  -6 7516.08 374.670   8
  -7   6  -6 8637.32 359.446  32
  -7   6  -6 8371.65 374.964  33
  -7   6  -5-51.3092 83.9115  30
  -7   6  -5 135.672 77.9604  32
  -7   6  -4 8803.39 440.190  11
  -7   6  -4 7883.84 420.447   8
  -7   6  -4 8751.32 412.374  33
  -7   6  -4 8133.86 380.098  29
  -7   6  -3 10811.3 469.845  29
  -7   6  -3 11016.5 487.271  30
  -7   6  -3 10701.0 500.998  11
  -7   6  -3 11365.0 473.480  33
  -7   6  -2 1645.94 204.761  11
  -7   6  -2 1710.55 190.333  30
  -7   6  -2 1573.17 187.565  29
  -7   6  -2 1900.74 196.030  33
  -7   6  -1 1916.90 218.608  11
  -7   6  -1 1799.68 198.518   9
  -7   6  -1 2553.16 222.949  30
  -7   6  -1 1851.94 204.738  29
  -7   6  -1 2109.07 201.729  33
  -7   6   0 20312.8 707.988  11
  -7   6   0 20010.5 682.243   9
  -7   6   0 19625.4 652.397  30
  -7   6   0 20117.8 646.438  33
  -7   6   1 47418.9 1159.65  30
  -7   6   1 48894.6 1242.69  11
  -7   6   1 50731.3 1258.51   9
  -7   6   1 50581.8 1274.65  10
  -7   6   2 24136.9 763.829  11
  -7   6   2 24558.0 784.508   9
  -7   6   2 24626.1 801.362  10
  -7   6   3 1405.43 188.269   9
  -7   6   3 1678.73 204.908  10
  -7   6   3 1198.87 159.447  11
  -7   6   4 21115.0 726.852   9
  -7   6   4 21697.6 735.238  10
  -7   6   4 20800.9 707.351  28
  -7   6   5 24452.2 782.969  10
  -7   6   5 23858.2 784.616   9
  -7   6   5 23293.9 760.169  28
  -7   6   6 13056.5 545.701   9
  -7   6   6 14194.2 553.237  28
  -7   6   7 1433.51 173.156  10
  -7   6   7 1596.32 191.248  28
  -7   6   8 839.894 144.037   9
  -7   6   8 675.727 122.792  28
  -7   6   9 2336.66 187.882   9
  -7   6   9 2401.67 187.996  28
  -7   6  10 1173.94 112.131   9
  -7   7  -8-26.2497 41.5676  33
  -7   7  -7 3041.10 175.755  30
  -7   7  -7 3176.18 189.857   8
  -7   7  -7 3548.55 199.814  33
  -7   7  -6 8018.05 344.906  11
  -7   7  -6 7652.70 348.907   8
  -7   7  -6 7724.35 335.497  30
  -7   7  -6 8563.86 354.306  33
  -7   7  -5 224.147 97.9736  11
  -7   7  -5 91.5846 78.9446  30
  -7   7  -5-14.7882 93.6704  33
  -7   7  -5 33.5607 77.6245   8
  -7   7  -4 6999.21 341.624  29
  -7   7  -4 6534.57 358.839  30
  -7   7  -3 5884.43 332.699  33
  -7   7  -3 5815.73 337.093  29
  -7   7  -3 6430.89 370.793   8
  -7   7  -3 6371.29 374.570  11
  -7   7  -2 2540.97 224.334  33
  -7   7  -2 2401.99 227.501  29
  -7   7  -2 2455.02 224.697  30
  -7   7  -2 2744.03 246.476   8
  -7   7  -2 3106.91 270.489  11
  -7   7  -1-35.4752 76.7477  30
  -7   7  -1 19.2774 81.3999  29
  -7   7  -1-37.8563 77.9015   8
  -7   7  -1-18.7202 74.9908   9
  -7   7  -1 144.883 97.7126  11
  -7   7  -1 32.7716 75.7939  27
  -7   7  -1 33.9368 78.4888  33
  -7   7   0-19.5939 84.7971  29
  -7   7   0 20.0912 75.8997  11
  -7   7   0 113.337 96.7013  27
  -7   7   0 218.731 88.4689  30
  -7   7   0 212.437 94.5708   8
  -7   7   0 135.976 79.9657   9
  -7   7   1 4681.07 285.214  30
  -7   7   1 5126.68 335.031   9
  -7   7   1 4893.97 328.945  29
  -7   7   1 5617.91 332.529  28
  -7   7   1 5241.32 327.482  11
  -7   7   1 4373.35 279.702  27
  -7   7   2 6711.42 387.937   9
  -7   7   2 6827.60 397.434  10
  -7   7   2 7221.12 386.157  29
  -7   7   2 6991.32 383.559  28
  -7   7   2 6599.09 357.732  11
  -7   7   2 6385.03 338.320  27
  -7   7   3-18.7265 96.8454  28
  -7   7   3 18.1091 93.6522  29
  -7   7   3 204.841 105.935   9
  -7   7   3-15.8353 68.5169  27
  -7   7   3-40.2405 98.7134  10
  -7   7   4 2148.50 214.992  28
  -7   7   4 1913.00 192.021  29
  -7   7   4 2129.46 220.326  10
  -7   7   4 1930.64 219.256   9
  -7   7   5 2063.57 212.189  28
  -7   7   5 1742.70 176.873  27
  -7   7   5 2168.52 216.765   9
  -7   7   6 2491.07 222.694  28
  -7   7   6 2192.91 183.555  27
  -7   7   6 2325.54 204.764  10
  -7   7   7 110.956 91.0542   9
  -7   7   7 107.864 79.7095  28
  -7   7   8 13.0259 77.7910   9
  -7   7   8 116.039 77.9553  28
  -7   7   9 171.446 64.2861   9
  -7   8  -7 80.4470 45.2998  33
  -7   8  -6 1046.46 112.859  30
  -7   8  -6 943.362 116.176  33
  -7   8  -6 1122.84 126.730   8
  -7   8  -5-99.5583 96.8975  33
  -7   8  -5-13.7651 67.5370   8
  -7   8  -5-13.7760 67.5903  11
  -7   8  -5-25.4539 63.5896  30
  -7   8  -4 884.337 140.207  30
  -7   8  -4 992.613 142.719  33
  -7   8  -4 998.391 152.081   8
  -7   8  -4 1189.68 140.582  29
  -7   8  -4 1139.32 156.923  11
  -7   8  -3 95.9621 84.0964  30
  -7   8  -3 30.8412 79.7664  33
  -7   8  -3 140.989 82.3709  29
  -7   8  -3 119.201 88.0815   8
  -7   8  -3 141.205 86.6137  11
  -7   8  -2 66.1482 88.3337  30
  -7   8  -1 912.343 138.141  27
  -7   8  -1 779.103 145.089  11
  -7   8  -1 460.290 115.859  29
  -7   8  -1 674.395 125.716  30
  -7   8   0 646.363 137.162   9
  -7   8   0 666.158 133.534  11
  -7   8   0 747.896 142.774  29
  -7   8   1 988.744 165.600   9
  -7   8   1 1176.77 156.772  11
  -7   8   1 882.601 160.003  29
  -7   8   2 1252.65 152.383  27
  -7   8   2 1486.55 178.994  29
  -7   8   2 1274.24 178.333  28
  -7   8   2 1422.45 184.390   9
  -7   8   3 338.336 96.6384  27
  -7   8   3 741.062 134.607  28
  -7   8   3 506.114 134.035   9
  -7   8   4 5284.27 314.654  28
  -7   8   4 4777.19 278.452  29
  -7   8   5 4605.65 299.539   9
  -7   8   5 3938.06 270.732  28
  -7   8   5 3747.67 238.551  27
  -7   8   6 586.889 112.834  28
  -7   8   6 402.565 108.719   9
  -7   8   7 12.4446 66.4689  28
  -7   8   7-25.7903 76.0360   9
  -7   8   8 57.9752 52.4180   9
  -7   9  -4 1647.66 158.401   8
  -7   9  -4 1875.41 168.374  11
  -7   9  -3 1382.89 149.705  29
  -7   9  -3 1712.52 161.837   8
  -7   9  -3 1633.09 169.443  11
  -7   9  -2 1708.69 174.355  29
  -7   9  -2 1764.65 168.674   8
  -7   9  -2 1552.13 172.664  11
  -7   9  -1 30.8461 72.8127  11
  -7   9  -1 16.0052 93.1573  29
  -7   9   0 14.7902 82.6170  27
  -7   9   0-29.5681 69.7953  11
  -7   9   0-16.4106 86.2714  29
  -7   9   1 1166.94 151.005  29
  -7   9   1 1051.93 151.182   9
  -7   9   1 1062.51 138.590  27
  -7   9   2 1777.47 197.338   9
  -7   9   2 1861.28 177.382  27
  -7   9   2 2072.08 191.778  29
  -7   9   3 1872.23 197.205   9
  -7   9   3 1824.80 173.533  27
  -7   9   3 1958.13 178.279  29
  -7   9   4 13358.0 487.914  28
  -7   9   4 13500.4 499.830   9
  -7   9   4 12860.1 449.873  27
  -7   9   4 12255.8 419.975  29
  -7   9   5 10692.4 418.782   9
  -7   9   5 10501.6 410.749  28
  -7   9   6 1787.90 156.248   9
  -7   9   6 1926.30 161.637  28
  -7   9   7 633.077 84.5865   9
  -7  10  -2 2307.74 176.694  29
  -7  10  -1 945.168 132.468  29
  -7  10   0 4913.89 269.145  29
  -7  10   1 1535.58 152.418  27
  -7  10   1 1570.29 154.306  29
  -7  10   2 57.3380 69.3371  27
  -7  10   2 57.9896 60.9782  29
  -7  10   3 126.331 60.2284  29
  -7  10   3 241.705 82.3903   9
  -7  10   4 3464.36 214.375   9
  -7  10   5 3100.22 181.192   9
  -6 -11  -1 75.5735 46.2606  22
  -6 -10  -4 33.8103 44.4390  22
  -6 -10  -3 230.810 73.5617  22
  -6 -10  -2 132.199 76.9763  22
  -6 -10  -2 64.0769 62.8923   3
  -6 -10  -1 3428.87 223.268  22
  -6 -10  -1 3160.51 224.388   3
  -6 -10   0 5717.40 291.405  22
  -6 -10   0 5600.68 304.266   3
  -6 -10   1 27.7162 90.6624  23
  -6 -10   1 88.3025 81.0353   3
  -6 -10   1 104.303 65.1517  22
  -6 -10   2 2717.22 211.462   3
  -6 -10   2 2913.45 211.994   5
  -6 -10   2 2509.14 195.721  23
  -6 -10   3 4491.21 257.988   3
  -6 -10   3 3936.22 243.045   5
  -6 -10   3 4005.03 236.690  23
  -6  -9  -6 1724.24 118.356  22
  -6  -9  -5 3699.12 205.748  22
  -6  -9  -4 12.5289 65.8655  22
  -6  -9  -4 27.1570 66.6193   3
  -6  -9  -3 173.693 88.6313  22
  -6  -9  -3 228.528 89.8944   3
  -6  -9  -2 902.296 137.019  22
  -6  -9  -2 959.419 146.454   3
  -6  -9  -1 10327.0 451.225   3
  -6  -9  -1 9003.72 416.478  22
  -6  -9   0 11213.5 475.135   3
  -6  -9   0 10648.7 467.097   5
  -6  -9   0 10842.0 455.896  22
  -6  -9   1 2518.32 228.565   3
  -6  -9   1 1817.93 188.166  22
  -6  -9   2 5755.24 334.401   3
  -6  -9   2 5905.37 333.122  23
  -6  -9   2 5571.66 316.988  22
  -6  -9   3 11172.0 470.767   5
  -6  -9   3 10985.0 442.920  22
  -6  -9   3 11969.3 472.981  23
  -6  -9   4 1720.16 182.550   5
  -6  -9   4 1693.01 174.131  23
  -6  -9   5 198.052 83.9388   5
  -6  -8  -6 2725.09 181.788  22
  -6  -8  -5 4409.71 267.212   3
  -6  -8  -5 4373.88 260.087  22
  -6  -8  -4 133.013 76.9566   3
  -6  -8  -4 222.173 98.2941  22
  -6  -8  -3 606.017 133.429   3
  -6  -8  -3 401.766 116.903  22
  -6  -8  -2 889.707 154.571   3
  -6  -8  -1 2491.18 237.734   3
  -6  -8  -1 2215.96 222.362   5
  -6  -8  -1 2725.62 242.494  22
  -6  -8   0 3385.84 270.199   3
  -6  -8   0 3175.99 262.285   5
  -6  -8   0 3250.25 261.403  22
  -6  -8   1 2323.39 227.130   5
  -6  -8   1 2071.01 214.432  22
  -6  -8   2-19.2990 81.4912   5
  -6  -8   2 18.0274 81.6315  22
  -6  -8   3 34.9332 69.9780  22
  -6  -8   3 109.252 76.8953  23
  -6  -8   4 503.121 111.294  22
  -6  -8   4 779.518 138.302  23
  -6  -8   5 377.037 102.856  23
  -6  -8   6 238.822 86.9658  23
  -6  -7  -7-29.1891 50.3200  22
  -6  -7  -6 133.791 75.8079  22
  -6  -7  -6 43.1075 71.8051   3
  -6  -7  -5 210.926 88.0707  22
  -6  -7  -5 205.026 96.8522   3
  -6  -7  -4 746.801 147.389  22
  -6  -7  -4 658.401 135.755   3
  -6  -7  -3 19.2008 81.0918  22
  -6  -7  -3 239.385 111.443   3
  -6  -7  -2 204.019 100.170   5
  -6  -7  -2 194.508 107.157  22
  -6  -7  -2 342.325 124.737   3
  -6  -7  -1 461.269 124.574  22
  -6  -7  -1 325.159 120.002   5
  -6  -7   0 946.313 159.546  22
  -6  -7   0 891.429 154.972   5
  -6  -7   1 74.8987 88.4033  22
  -6  -7   1 38.9805 84.3362   5
  -6  -7   2 21517.6 708.806  22
  -6  -7   3 32190.8 909.942  22
  -6  -7   4 3188.48 252.198  22
  -6  -7   5 1515.55 173.527  22
  -6  -7   5 1572.34 181.114  23
  -6  -7   6 476.627 108.101  23
  -6  -7   9 1073.59 131.281  19
  -6  -7  10 7984.13 300.531  19
  -6  -6  -7-12.0464 71.9381  22
  -6  -6  -7-51.3891 66.4426   3
  -6  -6  -6 3318.36 241.299  22
  -6  -6  -6 3772.75 263.670   3
  -6  -6  -5 19617.9 667.988   3
  -6  -6  -4 6031.70 362.583  22
  -6  -6  -4 6905.30 385.481   3
  -6  -6  -3 194.902 100.845  22
  -6  -6  -2 385.529 130.190  22
  -6  -6  -2 414.343 130.617   3
  -6  -6  -2 582.702 147.142   5
  -6  -6  -1-37.2126 89.5804  22
  -6  -6  -1-19.2638 85.3137   3
  -6  -6  -1-19.3851 83.8773   5
  -6  -6   0 9512.95 443.765  22
  -6  -6   0 9854.12 455.845   5
  -6  -6   1 124.575 100.841  22
  -6  -6   2 83008.7 1802.02  22
  -6  -6   3 108937. 2232.10  22
  -6  -6   4 16517.3 599.069  23
  -6  -6   4 16068.2 583.165  22
  -6  -6   5 5167.22 316.268  22
  -6  -6   6 15311.1 570.459  23
  -6  -6   9 1719.85 177.207  19
  -6  -6  10 11144.4 410.193  19
  -6  -6  11 5399.88 233.497  19
  -6  -5  -7-14.3588 80.2071   3
  -6  -5  -7 27.0142 81.6611  22
  -6  -5  -6 16228.9 591.995   3
  -6  -5  -6 16175.1 575.913  22
  -6  -5  -5 35695.4 982.083   3
  -6  -5  -5 35173.9 970.026  22
  -6  -5  -4 27475.4 830.868  22
  -6  -5  -3 1374.11 191.828   5
  -6  -5  -3 1205.50 170.611   3
  -6  -5  -3 1046.40 164.781  22
  -6  -5  -2 38019.2 1032.32   5
  -6  -5  -2 37352.5 1012.08   3
  -6  -5  -2 37107.7 1008.04  22
  -6  -5  -1 16881.8 608.785   5
  -6  -5  -1 16540.3 599.545  22
  -6  -5   0 292.639 110.265   5
  -6  -5   0 66.4887 90.1936  22
  -6  -5   1 3595.42 255.254  22
  -6  -5   2 33071.6 899.812  22
  -6  -5   3 36145.9 954.678  22
  -6  -5   4 8545.90 407.740  23
  -6  -5   4 8410.16 400.379  22
  -6  -5   5 11475.1 481.608  23
  -6  -5   5 11062.9 464.266  22
  -6  -5   6 41400.0 1078.13  23
  -6  -5   8 1789.78 201.536   2
  -6  -5   9 771.738 144.448   2
  -6  -5   9 913.061 151.473  19
  -6  -5  10 2238.88 193.471  19
  -6  -5  11 572.350 97.1269  19
  -6  -5  12 350.433 63.0424  19
  -6  -4  -7 450.828 104.538   3
  -6  -4  -7 464.621 102.387  22
  -6  -4  -6 13428.7 530.648   3
  -6  -4  -5 20963.9 699.471   3
  -6  -4  -5 21679.5 694.412  22
  -6  -4  -4 15553.1 584.825   3
  -6  -4  -4 15616.5 574.747  22
  -6  -4  -3 2614.38 241.944   5
  -6  -4  -3 2482.39 222.944   3
  -6  -4  -3 2299.92 216.321  22
  -6  -4  -2 61746.2 1411.32   5
  -6  -4  -2 61424.2 1402.19   3
  -6  -4  -2 59286.6 1384.75  22
  -6  -4  -1 40134.0 1003.79  22
  -6  -4  -1 38752.0 1004.03   5
  -6  -4   0 7190.41 349.594  22
  -6  -4   1-118.434 77.8511  22
  -6  -4   2 1549.15 167.552  22
  -6  -4   3 15.1391 75.6386  22
  -6  -4   4 611.592 120.539  22
  -6  -4   4 366.103 104.413  23
  -6  -4   5 1389.98 167.624  22
  -6  -4   5 1191.78 154.572  23
  -6  -4   6 3220.67 258.433   2
  -6  -4   6 3491.78 263.366  23
  -6  -4   7 7165.07 387.427   2
  -6  -4   8 491.840 123.481   2
  -6  -4   9 19.2012 85.0362   2
  -6  -4  10 785.052 142.115   2
  -6  -4  10 566.307 126.449  19
  -6  -4  11 1201.55 147.417   2
  -6  -4  11 1203.13 142.493  19
  -6  -4  12 1333.32 122.362  19
  -6  -3 -10 295.663 54.7734  33
  -6  -3  -6 155.301 90.7500   3
  -6  -3  -6 157.857 78.9105  22
  -6  -3  -5 68.9434 72.7878   3
  -6  -3  -5 65.6964 75.9791  22
  -6  -3  -4 813.906 138.231   3
  -6  -3  -4 647.444 121.879  22
  -6  -3  -3 599.797 131.129   5
  -6  -3  -3 807.850 128.251   3
  -6  -3  -3 593.674 119.427  22
  -6  -3  -2 2709.54 219.630   5
  -6  -3  -2 2973.76 221.377  22
  -6  -3  -1 575.521 109.001   5
  -6  -3  -1 448.067 103.594  22
  -6  -3   0 3550.12 229.275  22
  -6  -3   1 160.606 78.9618  22
  -6  -3   2 20314.5 615.562  22
  -6  -3   3 32923.2 841.682  23
  -6  -3   3 30647.8 820.786  22
  -6  -3   4 9034.25 391.551  22
  -6  -3   4 9318.73 395.551  23
  -6  -3   5 9151.46 408.810   2
  -6  -3   5 9566.55 411.561  23
  -6  -3   6 33891.5 924.053   2
  -6  -3   6 33376.9 911.188  23
  -6  -3   7 4254.71 293.827   2
  -6  -3   9 3881.61 280.922  19
  -6  -3   9 3418.77 276.120   2
  -6  -3  10 5625.46 327.286  19
  -6  -3  10 5262.43 329.225   2
  -6  -3  11 4646.34 275.683  19
  -6  -3  11 4558.81 280.342   2
  -6  -3  12-35.0236 65.2154   2
  -6  -3  12-32.3601 58.5094  19
  -6  -2 -10 1481.24 121.351  33
  -6  -2  -5 27266.4 765.022  22
  -6  -2  -4 6445.87 331.034   3
  -6  -2  -4 6563.70 327.686  22
  -6  -2  -3 9968.60 410.487   5
  -6  -2  -3 9068.29 383.665   3
  -6  -2  -3 9201.08 386.544  22
  -6  -2  -2 96726.2 1933.35  22
  -6  -2  -2 97629.9 1944.90   5
  -6  -2  -1 81889.0 1671.54   5
  -6  -2  -1 82246.9 1660.43  22
  -6  -2   0 8832.67 353.703  22
  -6  -2   1 219.583 72.0220  22
  -6  -2   2 10813.6 399.555  22
  -6  -2   3 63539.2 1362.24  22
  -6  -2   3 63756.3 1362.35  23
  -6  -2   4 19261.8 597.726   2
  -6  -2   4 18647.5 594.095  22
  -6  -2   4 20402.9 607.242  23
  -6  -2   5 28365.9 786.007   2
  -6  -2   5 29460.8 798.364  23
  -6  -2   6 130417. 2567.44   2
  -6  -2   7 63373.8 1475.35   2
  -6  -2   8 3033.70 257.951   2
  -6  -2   9 553.761 130.916   2
  -6  -2   9 355.361 116.028  19
  -6  -2  10 1274.62 178.216   2
  -6  -2  11 1596.76 175.788  19
  -6  -2  11 1019.84 150.409   2
  -6  -2  12 384.657 88.7599   2
  -6  -2  12 526.346 95.9265  19
  -6  -2  13 5607.91 217.240  19
  -6  -1 -10 7759.89 295.205  33
  -6  -1  -9 3931.66 243.990  33
  -6  -1  -8 623.365 105.135  30
  -6  -1  -7 68.2647 77.2870  30
  -6  -1  -3 36311.7 876.647   3
  -6  -1  -3 36351.6 873.047  22
  -6  -1  -2 114806. 2213.16  22
  -6  -1  -2 119405. 2240.82   5
  -6  -1  -1 120731. 2268.66  22
  -6  -1   0 33581.1 803.224  22
  -6  -1   1 6797.63 289.796  22
  -6  -1   2 1320.63 133.285  23
  -6  -1   2 1077.42 122.560  22
  -6  -1   3 22640.3 637.047   2
  -6  -1   3 24661.6 659.358  22
  -6  -1   3 23617.7 649.407  23
  -6  -1   4 22174.5 646.979   2
  -6  -1   4 23510.2 652.535  23
  -6  -1   5 12253.2 459.438   2
  -6  -1   5 12551.5 459.231  23
  -6  -1   6 65695.3 1470.53   2
  -6  -1   7 54431.9 1300.72   2
  -6  -1   8 14952.2 575.117   2
  -6  -1   8 14529.2 559.046  19
  -6  -1   9 58.6311 86.5529   2
  -6  -1   9-18.4423 83.5106  19
  -6  -1  10 75.1871 92.2285   2
  -6  -1  11-32.7638 87.4984   2
  -6  -1  11 46.6639 88.1195  19
  -6  -1  12 37.6490 56.8327   2
  -6  -1  12 59.2996 60.3085  19
  -6  -1  13 642.866 81.4500  19
  -6   0 -10 4725.91 233.517  33
  -6   0  -9 614.870 116.560  31
  -6   0  -9 587.250 113.227  33
  -6   0  -8 577.297 105.948  30
  -6   0  -7 34.3596 74.3363  30
  -6   0  -1 19.1187 48.6068   5
  -6   0   1 30573.6 725.808  23
  -6   0   2 943.202 113.435  22
  -6   0   2 826.464 87.8803  28
  -6   0   2 763.735 104.019  23
  -6   0   3 156.762 62.5514   2
  -6   0   3-10.9364 54.6452  23
  -6   0   3 11.6255 57.0416  22
  -6   0   4 5172.29 264.012   2
  -6   0   4 5720.94 278.138  23
  -6   0   5 4208.33 249.793   2
  -6   0   6 4752.27 281.979   2
  -6   0   7 67.8984 86.3168   2
  -6   0   8 2530.25 231.101   2
  -6   0   8 2093.42 204.176  19
  -6   0   9 896.375 150.511   2
  -6   0   9 1162.29 164.425  19
  -6   0  10-55.0749 81.3077   2
  -6   0  11-15.3387 73.8479  19
  -6   0  12 417.119 91.7659  19
  -6   0  12 439.180 92.3827   2
  -6   0  12 350.711 85.7514  28
  -6   0  13 2014.02 129.597  19
  -6   1 -10 30.1925 60.1012  33
  -6   1  -9 1824.14 177.739  33
  -6   1  -9 1653.15 170.828  31
  -6   1  -8 290.668 88.7659  30
  -6   1  -7-36.8713 92.1084  33
  -6   1  -7 17.1944 68.8788  30
  -6   1  -6 109.045 84.0852  30
  -6   1  -5 17.8710 82.6642  30
  -6   1  -3 13138.6 465.446  33
  -6   1  -3 14620.3 510.606  11
  -6   1  -1 97141.7 1839.10  33
  -6   1   0 429.215 74.7686  22
  -6   1   1 42169.1 886.485  28
  -6   1   1 42508.4 916.364   9
  -6   1   1 42661.5 910.941  23
  -6   1   2 21904.1 570.747  23
  -6   1   2 22860.0 563.672  30
  -6   1   2 21824.9 558.643  28
  -6   1   3 12241.6 397.600  28
  -6   1   3 12370.2 404.428  23
  -6   1   3 11839.6 395.148   2
  -6   1   4 5817.71 271.387   2
  -6   1   5 76590.5 1583.35   2
  -6   1   6 133714. 2576.64   2
  -6   1   7 38983.6 997.868  19
  -6   1   7 39149.4 1006.36   2
  -6   1   8 446.056 108.099   2
  -6   1   8 408.804 109.306  19
  -6   1   9 14313.2 553.950  19
  -6   1   9 15207.5 573.702   2
  -6   1  10 4893.94 306.842   2
  -6   1  11 30.0721 65.0639   2
  -6   1  11 72.7830 65.9204  19
  -6   1  12 290.080 74.6843   2
  -6   1  12 358.062 82.0140  28
  -6   1  12 348.025 82.3280  19
  -6   2 -10 5609.09 255.422  33
  -6   2  -9 3327.60 236.353  31
  -6   2  -9 3533.91 209.567  32
  -6   2  -8 68.0783 69.2308  30
  -6   2  -8-14.0409 63.5801  32
  -6   2  -8-17.1609 84.1943  31
  -6   2  -7 1149.81 166.950  33
  -6   2  -7 1020.63 144.885  30
  -6   2  -7 897.707 148.676  31
  -6   2  -6 499.400 116.239  33
  -6   2  -6 582.337 116.458  32
  -6   2  -6 691.891 132.398  30
  -6   2  -5 10659.4 460.923  33
  -6   2  -5 10098.4 414.501  32
  -6   2  -5 9979.02 451.705  30
  -6   2  -5 9824.11 428.888  11
  -6   2  -4 11074.8 450.970  33
  -6   2  -4 10932.7 417.004  32
  -6   2  -4 11831.6 481.668  30
  -6   2  -4 11790.7 470.938  11
  -6   2  -3 48507.1 1120.48  33
  -6   2  -3 49646.7 1165.78  11
  -6   2  -3 46799.7 1147.21  30
  -6   2  -3 47459.4 1114.40  31
  -6   2  -2 253891. 4451.67  10
  -6   2  -2 254320. 4448.77  31
  -6   2  -2 245754. 4496.55  30
  -6   2  -2 248173. 4439.60  33
  -6   2  -1 141848. 2616.16  10
  -6   2  -1 138256. 2624.26  30
  -6   2  -1 138082. 2567.10  31
  -6   2   0 5878.46 251.609  33
  -6   2   0 6628.29 298.895  10
  -6   2   0 6192.26 264.041   9
  -6   2   0 6251.48 256.483  31
  -6   2   0 6326.39 253.480  28
  -6   2   0 5963.93 281.345  30
  -6   2   1 76049.5 1512.78   9
  -6   2   1 75235.8 1481.40  28
  -6   2   2 56944.2 1188.63  28
  -6   2   3 710.262 91.3110   2
  -6   2   3 640.317 102.896  28
  -6   2   4 4888.22 237.841   2
  -6   2   4 4707.39 257.715  28
  -6   2   5 37297.3 896.174   2
  -6   2   6 88571.1 1796.34  19
  -6   2   6 88008.0 1802.32   2
  -6   2   7 19006.7 605.571  19
  -6   2   7 18261.7 607.306   2
  -6   2   8 1624.02 179.438  19
  -6   2   9 15839.9 566.308  19
  -6   2   9 14752.4 555.771   2
  -6   2  10 3892.72 265.272   2
  -6   2  10 4109.48 266.372  19
  -6   2  10 3789.12 266.138  28
  -6   2  11 93.9304 65.8692   2
  -6   2  11 227.170 90.9479  28
  -6   2  11 118.718 68.2514  19
  -6   2  12 86.0211 54.9012  19
  -6   2  12 20.8150 58.1423   9
  -6   3 -10 5790.68 252.281  33
  -6   3  -9 1365.86 135.922  32
  -6   3  -9 1583.73 163.990  33
  -6   3  -9 1404.78 150.921  31
  -6   3  -8-99.0259 92.1929  33
  -6   3  -8 13.7918 62.4536  30
  -6   3  -8-14.3883 65.1546  32
  -6   3  -8 84.4861 88.8305  31
  -6   3  -7 2743.64 242.440  31
  -6   3  -7 2730.58 236.609  33
  -6   3  -7 2352.58 210.038   8
  -6   3  -6 1886.46 197.732  30
  -6   3  -6 2254.80 204.807  32
  -6   3  -6 1906.41 205.974  31
  -6   3  -6 2180.05 222.999  33
  -6   3  -5 1172.60 159.086  11
  -6   3  -5 938.969 148.541  31
  -6   3  -5 852.198 132.597  32
  -6   3  -5 1032.84 159.449  33
  -6   3  -5 1013.57 151.799  30
  -6   3  -4 4305.46 266.720  32
  -6   3  -4 4658.04 288.024  33
  -6   3  -4 4434.37 285.561  31
  -6   3  -4 4952.91 306.236  11
  -6   3  -4 4460.90 291.200  30
  -6   3  -3 15289.1 503.268  32
  -6   3  -3 16301.6 538.468  33
  -6   3  -3 14158.1 511.542  31
  -6   3  -3 15636.6 561.991  11
  -6   3  -3 14901.0 541.149  30
  -6   3  -2 78275.8 1549.90  32
  -6   3  -2 75107.9 1571.23  33
  -6   3  -2 74297.7 1604.48  30
  -6   3  -2 72857.3 1638.85  11
  -6   3  -2 76064.8 1581.14  31
  -6   3  -1 35184.5 910.502  11
  -6   3  -1 32749.4 819.460  31
  -6   3  -1 35325.0 878.786  10
  -6   3  -1 34758.0 830.660  33
  -6   3  -1 34248.7 806.058  32
  -6   3  -1 32994.0 852.595  30
  -6   3  -1 31526.1 783.709  28
  -6   3   0 5431.76 258.627  31
  -6   3   0 5845.83 300.868  10
  -6   3   0 6064.19 287.533  30
  -6   3   0 5624.51 260.299  28
  -6   3   1 74295.4 1522.04  10
  -6   3   1 68656.8 1470.40   9
  -6   3   1 69775.0 1443.14  30
  -6   3   1 73953.1 1463.66  28
  -6   3   2 25041.3 638.016  30
  -6   3   2 26318.4 688.692  28
  -6   3   3 2050.01 171.648  28
  -6   3   3 1644.33 164.473   9
  -6   3   4 7812.85 348.108  28
  -6   3   5 244.058 92.3071  28
  -6   3   6 7308.00 367.366  28
  -6   3   7 2780.35 213.076  19
  -6   3   7 2830.36 245.334  28
  -6   3   8 916.988 134.481  19
  -6   3   8 1072.34 159.848  28
  -6   3   9 1961.40 188.101   2
  -6   3   9 1953.50 201.746  28
  -6   3  10-48.7306 93.2931  28
  -6   3  10-14.1281 69.3170  19
  -6   3  11 66.9223 76.9118   9
  -6   3  11 168.795 73.6001  28
  -6   3  11 204.587 68.7616  19
  -6   4 -10 1101.25 106.031  33
  -6   4  -9 463.180 99.2473  31
  -6   4  -9 597.741 95.9791  32
  -6   4  -9 459.741 103.954  33
  -6   4  -8-48.0637 72.5480  31
  -6   4  -8-28.1783 75.2532  32
  -6   4  -8 13.0503 57.7961  30
  -6   4  -8-15.8118 77.5760  33
  -6   4  -7 3035.48 242.000   8
  -6   4  -7 2703.79 225.054  32
  -6   4  -7 3141.73 250.481  33
  -6   4  -7 3142.73 255.928  31
  -6   4  -6 2649.12 240.132  31
  -6   4  -6 2882.31 236.037  11
  -6   4  -6 3170.75 254.221  33
  -6   4  -6 2772.49 230.671  32
  -6   4  -6 3164.72 246.794  30
  -6   4  -5 2900.60 242.710  11
  -6   4  -5 2847.28 235.911  30
  -6   4  -5 2922.58 245.956  33
  -6   4  -5 2760.73 226.840  32
  -6   4  -4 1331.93 162.390  32
  -6   4  -4 1318.88 171.221  31
  -6   4  -4 1071.51 138.538  29
  -6   4  -4 1300.78 177.089  11
  -6   4  -4 904.777 150.004  30
  -6   4  -4 1222.84 164.557  33
  -6   4  -3 7834.17 396.032  11
  -6   4  -3 7185.13 363.679  31
  -6   4  -3 7394.38 347.900  32
  -6   4  -3 7679.15 367.817  33
  -6   4  -3 7223.43 367.546  30
  -6   4  -2 11353.8 429.110  32
  -6   4  -2 11664.6 445.993  33
  -6   4  -2 11454.8 447.414  31
  -6   4  -2 12805.5 452.592   9
  -6   4  -2 10818.2 481.927  11
  -6   4  -2 11153.3 451.795  30
  -6   4  -1 294.551 90.8667  30
  -6   4  -1 158.369 89.0640  31
  -6   4  -1 214.570 77.3203  32
  -6   4  -1 262.091 83.4062  28
  -6   4  -1 445.723 98.4851   9
  -6   4  -1 234.392 99.0414  10
  -6   4  -1-33.8878 130.022  11
  -6   4  -1 247.827 71.4420  27
  -6   4  -1 185.697 82.2062  33
  -6   4   0 217.203 99.5636  10
  -6   4   0 514.578 100.062  28
  -6   4   0 359.234 93.2735  30
  -6   4   0 356.334 87.8304  33
  -6   4   0 306.684 92.3635   9
  -6   4   1 1368.17 147.069  28
  -6   4   1 1495.54 167.532  11
  -6   4   1 1277.90 164.330  10
  -6   4   1 1637.15 150.171  30
  -6   4   1 1279.89 131.537  33
  -6   4   2 3823.80 255.457  10
  -6   4   2 3468.76 243.679   9
  -6   4   2 3656.63 236.620  28
  -6   4   2 3436.32 204.935  30
  -6   4   3 14.3584 80.2049  28
  -6   4   3 15.5746 77.8139   9
  -6   4   3-11.1758 56.8249  27
  -6   4   3 11.1164 52.4804  24
  -6   4   4 4813.76 289.769  28
  -6   4   4 4819.03 255.116  24
  -6   4   4 5216.39 313.342   9
  -6   4   4 5178.01 261.514  27
  -6   4   5 1105.14 167.356   9
  -6   4   5 902.150 121.983  27
  -6   4   5 941.569 146.333  28
  -6   4   5 967.310 123.599  24
  -6   4   6 11086.4 425.101  27
  -6   4   6 10456.8 457.616  28
  -6   4   6 9943.53 406.569  24
  -6   4   7 1839.58 178.942  27
  -6   4   8 45.2652 75.3846  27
  -6   4   8-37.0681 83.9258  28
  -6   4   9 4520.00 300.574   9
  -6   4   9 4807.62 303.416  28
  -6   4  10 4029.41 263.014   9
  -6   4  10 3957.98 259.502  28
  -6   4  11 341.337 84.7687  28
  -6   4  11 328.950 85.8571   9
  -6   5 -10 478.722 67.4349  33
  -6   5  -9-10.8827 61.6526  33
  -6   5  -9-9.71668 52.7033  32
  -6   5  -8 101.530 86.6993  33
  -6   5  -8 373.503 87.2642   8
  -6   5  -8 185.997 77.4223  32
  -6   5  -8 295.227 98.6285  31
  -6   5  -7 949.815 136.581  32
  -6   5  -7 1315.84 167.714  31
  -6   5  -7 1159.07 151.203  30
  -6   5  -6 165.939 101.535  33
  -6   5  -6 118.020 85.1393   8
  -6   5  -6 269.909 94.6224  30
  -6   5  -6 86.1155 79.6994  32
  -6   5  -6 130.621 91.5783  31
  -6   5  -6 105.917 81.6867  11
  -6   5  -5 1301.48 178.017  31
  -6   5  -5 1530.27 192.026  11
  -6   5  -5 1359.06 175.751  33
  -6   5  -5 1830.25 187.104  32
  -6   5  -5 1513.05 184.097  30
  -6   5  -4 2999.42 259.642  11
  -6   5  -4 2298.49 224.501  30
  -6   5  -4 3168.82 244.912  32
  -6   5  -4 2250.21 218.645  33
  -6   5  -4 2643.15 215.202  29
  -6   5  -3 16166.8 570.627  29
  -6   5  -3 15515.4 552.464  32
  -6   5  -3 15763.1 568.028  33
  -6   5  -3 15557.5 603.007  11
  -6   5  -3 15531.3 570.018  30
  -6   5  -3 16651.2 587.840  31
  -6   5  -2 44476.8 1092.72  27
  -6   5  -2 45101.1 1136.42  30
  -6   5  -2 45824.1 1122.22   9
  -6   5  -2 47924.3 1135.09  33
  -6   5  -2 48065.0 1122.27  32
  -6   5  -2 45728.7 1188.34  11
  -6   5  -1 5272.95 328.534  11
  -6   5  -1 6198.82 314.855  33
  -6   5  -1 5658.22 301.774  32
  -6   5  -1 5259.62 303.252  30
  -6   5  -1 5786.34 320.190   9
  -6   5  -1 5549.18 294.950  27
  -6   5   0 15546.0 524.721  27
  -6   5   0 16645.3 601.124  10
  -6   5   0 15990.4 583.085  11
  -6   5   0 17697.4 571.990  28
  -6   5   0 16348.9 555.166  30
  -6   5   0 17390.4 590.001   9
  -6   5   0 17577.3 554.732  33
  -6   5   1 50372.7 1147.94  33
  -6   5   1 50548.9 1182.05  28
  -6   5   1 52459.1 1223.36  11
  -6   5   1 51515.5 1232.98  10
  -6   5   1 51175.6 1208.17   9
  -6   5   1 49219.4 1135.26  27
  -6   5   1 48845.1 1141.65  30
  -6   5   2 23128.9 685.985  28
  -6   5   2 22350.7 681.776  11
  -6   5   2 22968.8 720.323  10
  -6   5   2 21367.4 690.386   9
  -6   5   2 21197.9 629.955  27
  -6   5   2 21523.7 614.605  30
  -6   5   3 520.636 127.046   9
  -6   5   3 308.878 101.967  28
  -6   5   3 419.633 95.0852  11
  -6   5   3 367.669 124.928  10
  -6   5   3 266.672 81.7760  27
  -6   5   3 279.040 81.4955  24
  -6   5   4 3296.06 255.133  10
  -6   5   4 3950.98 282.059   9
  -6   5   4 3541.58 229.397  27
  -6   5   4 3240.63 246.647  28
  -6   5   5 161.662 100.486  28
  -6   5   5 399.474 117.905   9
  -6   5   5 328.072 89.2193  24
  -6   5   5 473.893 106.630  27
  -6   5   6 14353.3 524.312  27
  -6   5   6 16333.2 613.611   9
  -6   5   7 4015.59 275.775  10
  -6   5   7 4518.10 313.253   9
  -6   5   7 3645.04 251.847  24
  -6   5   7 3458.95 247.209  27
  -6   5   7 3861.78 283.956  28
  -6   5   8 3803.83 256.293  24
  -6   5   8 3966.89 281.893  28
  -6   5   9 19491.9 640.644   9
  -6   5   9 18510.8 580.990  24
  -6   5   9 19485.7 630.851  28
  -6   5   9 18745.2 580.526  27
  -6   5  10 9257.29 376.682  28
  -6   5  10 9529.63 384.240   9
  -6   6  -9 321.065 72.6099  33
  -6   6  -9 289.811 67.4398  32
  -6   6  -8 3250.33 219.790  33
  -6   6  -8 3445.57 214.866  32
  -6   6  -8 3367.03 205.952   8
  -6   6  -7 16073.2 557.365   8
  -6   6  -7 14923.6 521.928  30
  -6   6  -7 15762.1 553.832  33
  -6   6  -7 16242.6 544.504  32
  -6   6  -6 7750.88 386.142  30
  -6   6  -6 8301.53 392.069  32
  -6   6  -6 8035.79 394.566  33
  -6   6  -5 70.6967 72.8295  32
  -6   6  -5 288.799 113.628   8
  -6   6  -5 337.462 107.730  11
  -6   6  -5 372.469 109.872  30
  -6   6  -5 220.441 102.677  33
  -6   6  -4 1349.95 171.770  32
  -6   6  -4 1166.90 156.528  29
  -6   6  -4 1278.41 187.060   8
  -6   6  -4 1449.52 197.713  11
  -6   6  -4 1562.66 188.376  33
  -6   6  -4 1827.60 198.258  30
  -6   6  -3-53.6356 90.9063  33
  -6   6  -3 121.525 86.7382  32
  -6   6  -3 41.9130 96.9365  11
  -6   6  -3 28.7981 65.2024  17
  -6   6  -3 17.7480 74.9428  29
  -6   6  -3-18.7094 86.5425  30
  -6   6  -2 12156.0 538.751  11
  -6   6  -2 14293.8 539.878   9
  -6   6  -2 12249.1 492.620  27
  -6   6  -2 12278.5 514.124  29
  -6   6  -2 14069.1 536.900  30
  -6   6  -2 12715.4 506.458  33
  -6   6  -2 13565.1 511.906  32
  -6   6  -1 4142.68 272.885  27
  -6   6  -1 4351.78 310.029  11
  -6   6  -1 4758.06 303.851   9
  -6   6  -1 5122.12 299.194  33
  -6   6  -1 5169.05 309.597  30
  -6   6   0 18760.3 611.883  33
  -6   6   0 19626.4 637.083  28
  -6   6   0 19275.2 675.335  10
  -6   6   0 17115.9 589.969  27
  -6   6   0 18105.3 647.963  11
  -6   6   0 17915.4 639.938   9
  -6   6   0 18232.0 610.827  30
  -6   6   1 75226.4 1682.46  28
  -6   6   1 77647.7 1744.13  10
  -6   6   1 75522.3 1643.93  27
  -6   6   1 79012.0 1709.43  11
  -6   6   1 81431.9 1743.05   9
  -6   6   1 77507.9 1642.78  30
  -6   6   2 34145.7 950.378  10
  -6   6   2 33039.4 934.508   9
  -6   6   2 31643.8 831.041  30
  -6   6   2 31303.4 871.600  27
  -6   6   2 34994.0 932.322  28
  -6   6   2 33556.6 906.120  11
  -6   6   3 114.300 96.8633  10
  -6   6   3 38.0199 94.9787   9
  -6   6   3 36.0928 88.5400  28
  -6   6   3-15.4624 89.9987  27
  -6   6   4 439.222 122.360  10
  -6   6   4 204.490 81.4522  24
  -6   6   4 204.779 101.058  28
  -6   6   4 141.240 85.2193  27
  -6   6   4 507.892 131.782   9
  -6   6   5-19.8708 102.763   9
  -6   6   5 75.9880 101.466  10
  -6   6   5-48.5202 79.3500  27
  -6   6   6 711.444 139.783  10
  -6   6   6 1186.82 170.900   9
  -6   6   6 1065.29 146.041  24
  -6   6   6 986.339 159.984  28
  -6   6   6 1012.99 145.596  27
  -6   6   7 437.978 112.436   9
  -6   6   7 328.629 107.812  28
  -6   6   7 319.313 96.7018  24
  -6   6   8 6078.99 313.518  27
  -6   6   8 5257.71 297.436  24
  -6   6   8 5813.71 332.668  28
  -6   6   9 11373.7 430.234   9
  -6   6   9 9849.99 380.995  27
  -6   6   9 10919.9 424.700  28
  -6   6   9 9625.03 378.279  24
  -6   6  10 2657.84 180.449  28
  -6   7  -9 383.913 62.5192  33
  -6   7  -8 1277.10 125.345  32
  -6   7  -8 1388.14 132.783  33
  -6   7  -7 12708.1 453.323  32
  -6   7  -7 12229.2 449.460  33
  -6   7  -7 11785.5 424.543  30
  -6   7  -7 12922.8 459.090   8
  -6   7  -6 7854.10 380.965  33
  -6   7  -6 8446.52 381.995  32
  -6   7  -6 8134.79 394.128   8
  -6   7  -6 7685.73 366.558  30
  -6   7  -6 8517.91 394.135  11
  -6   7  -5 17.1662 88.7783  32
  -6   7  -5 214.105 102.326   8
  -6   7  -5 37.5215 79.2210  11
  -6   7  -5-17.4807 103.077  33
  -6   7  -4 131.115 91.9394  30
  -6   7  -4 185.177 100.985  11
  -6   7  -4 164.258 90.9741   8
  -6   7  -4 160.620 95.3637  32
  -6   7  -4 169.937 96.3130  29
  -6   7  -4 236.038 105.717  33
  -6   7  -3 75.7121 91.1532  30
  -6   7  -3 191.948 120.843  11
  -6   7  -3 61.6188 98.9100   8
  -6   7  -3 142.731 89.1644  32
  -6   7  -3 198.885 95.0735  33
  -6   7  -3 129.553 92.4923  29
  -6   7  -2 54.0056 77.8922  27
  -6   7  -2 21.0697 97.4605  11
  -6   7  -2-59.8074 101.367   8
  -6   7  -2 142.430 96.5681  33
  -6   7  -2-18.9671 85.8875  29
  -6   7  -2 92.9116 91.1689  30
  -6   7  -1 784.589 136.259  27
  -6   7  -1 795.501 156.903  11
  -6   7  -1 526.970 124.944   8
  -6   7  -1 836.862 156.366   9
  -6   7  -1 831.278 138.283  33
  -6   7  -1 578.538 136.765  29
  -6   7  -1 748.889 146.273  30
  -6   7   0 135.932 100.218  27
  -6   7   0 173.658 91.3232   8
  -6   7   0 275.370 109.896   9
  -6   7   0 58.4292 102.415  11
  -6   7   0 118.719 86.2668  33
  -6   7   0 153.715 102.654  29
  -6   7   0 117.836 87.0881  30
  -6   7   1 2741.67 224.193  30
  -6   7   1 3131.06 254.421  11
  -6   7   1 3355.76 253.745  27
  -6   7   1 2919.67 265.545   9
  -6   7   1 3392.83 269.042  29
  -6   7   2 4110.88 308.800   9
  -6   7   2 3542.79 282.943  10
  -6   7   2 3389.48 252.501  11
  -6   7   2 3499.16 237.596  30
  -6   7   2 3601.07 261.723  27
  -6   7   2 3432.28 271.753  29
  -6   7   3 4399.09 311.551   9
  -6   7   3 4271.40 300.260  10
  -6   7   3 3808.34 270.125  27
  -6   7   3 3979.28 278.480  29
  -6   7   4 3077.47 256.470  10
  -6   7   4 3106.42 265.798   9
  -6   7   4 3189.10 243.036  29
  -6   7   4 3248.26 262.249  28
  -6   7   4 2711.99 231.132  24
  -6   7   4 2879.18 231.701  27
  -6   7   5 565.966 126.934  10
  -6   7   5 637.055 142.146   9
  -6   7   5 326.088 108.970  28
  -6   7   5 619.504 119.631  24
  -6   7   5 418.744 109.871  27
  -6   7   6 439.000 106.621  24
  -6   7   6 407.299 117.498  28
  -6   7   6 534.220 131.359   9
  -6   7   7 239.026 102.071  28
  -6   7   7 376.593 98.6599  24
  -6   7   7 271.183 90.0975  27
  -6   7   8 102.970 82.1724   9
  -6   7   8 58.9221 79.9016  28
  -6   7   8 13.0235 65.0726  27
  -6   7   8 39.1831 61.6655  24
  -6   7   9 207.395 83.6319  28
  -6   8  -8 37.1490 46.0056  33
  -6   8  -7 270.453 79.9004  33
  -6   8  -6 392.580 109.420  33
  -6   8  -6 539.650 115.419   8
  -6   8  -6 351.976 92.3608  30
  -6   8  -5 326.627 113.917  33
  -6   8  -5 359.647 113.355   8
  -6   8  -5 308.465 113.427  11
  -6   8  -5 483.484 113.274  30
  -6   8  -4 171.959 91.8894  30
  -6   8  -3 840.782 148.585  33
  -6   8  -3 998.700 155.565   8
  -6   8  -3 809.800 144.851  29
  -6   8  -3 771.277 145.311  11
  -6   8  -2-18.1262 80.2749  30
  -6   8  -2 202.857 104.909  11
  -6   8  -2-37.9588 87.7907   8
  -6   8  -2-35.5342 80.4529  33
  -6   8  -2 76.7407 78.9594  29
  -6   8  -2-55.2833 79.7340  27
  -6   8  -1 338.930 117.674  11
  -6   8  -1 273.487 118.218  29
  -6   8  -1 301.851 100.725  30
  -6   8  -1 415.035 107.884   8
  -6   8  -1 159.200 97.7719   9
  -6   8  -1 457.071 114.625  27
  -6   8   0 2675.15 241.563  11
  -6   8   0 2901.63 256.762  29
  -6   8   0 3003.89 232.581   8
  -6   8   0 3322.77 272.462   9
  -6   8   0 2852.52 247.361  27
  -6   8   0 3087.92 240.412  30
  -6   8   1 11385.2 475.737  11
  -6   8   1 10776.8 470.196  27
  -6   8   1 11412.4 514.872   9
  -6   8   1 10567.9 483.573  29
  -6   8   1 10628.7 486.469  28
  -6   8   2 1906.10 204.641  27
  -6   8   2 1847.61 211.525   9
  -6   8   2 1841.86 203.137  29
  -6   8   2 1886.73 207.615  28
  -6   8   3 4241.81 287.679  27
  -6   8   3 4551.52 324.820   9
  -6   8   3 4489.80 316.032  28
  -6   8   3 4875.32 304.989  29
  -6   8   4 6962.93 381.692  28
  -6   8   4 7076.61 349.182  29
  -6   8   4 7999.37 421.520   9
  -6   8   5 3238.63 255.622  28
  -6   8   5 3363.69 250.490  27
  -6   8   5 3642.26 276.862   9
  -6   8   6 170.240 100.404   9
  -6   8   6 242.269 88.1571  24
  -6   8   6 99.4113 79.7970  28
  -6   8   6 60.7695 70.3058  27
  -6   8   7 58.1240 71.3052   9
  -6   8   7 86.0474 86.7152  28
  -6   8   7 159.800 70.0199  27
  -6   8   7 39.8852 66.4394  24
  -6   8   8 1808.60 148.646  24
  -6   8   8 1846.94 152.047  27
  -6   8   8 1875.32 156.402  28
  -6   9  -6 2138.83 163.462  33
  -6   9  -5 568.134 116.674  33
  -6   9  -4 5031.62 301.728  11
  -6   9  -4 4898.50 287.793  33
  -6   9  -4 4538.05 272.671  29
  -6   9  -4 5490.93 298.651  30
  -6   9  -4 4718.97 288.939   8
  -6   9  -3 5989.28 333.093  29
  -6   9  -3 6338.99 348.617  11
  -6   9  -3 6368.42 336.505  30
  -6   9  -3 7028.26 353.724   8
  -6   9  -2 1843.62 193.370  30
  -6   9  -1-107.262 139.191  27
  -6   9  -1 164.624 99.2129  29
  -6   9   0 3492.48 267.435  29
  -6   9   0 3338.07 268.290   9
  -6   9   1 26862.7 811.464  29
  -6   9   1 27741.2 847.172   9
  -6   9   2 14438.6 574.667   9
  -6   9   2 14520.1 553.021  27
  -6   9   3 912.706 146.273  27
  -6   9   3 1058.32 162.360  28
  -6   9   4 12948.1 525.458   9
  -6   9   4 14814.6 530.404  27
  -6   9   4 13577.4 528.117  28
  -6   9   5 8329.28 390.059   9
  -6   9   5 8650.55 382.626  27
  -6   9   5 8707.83 395.849  28
  -6   9   6 1062.79 132.097   9
  -6   9   6 975.897 132.644  27
  -6   9   6 783.991 126.178  28
  -6   9   7 31.9617 62.0100  27
  -6   9   7-32.7945 60.1840  28
  -6  10  -2 2541.76 209.976  29
  -6  10  -1-124.539 89.4152  27
  -6  10  -1-15.6887 83.8037  29
  -6  10   0 173.145 89.1973  27
  -6  10   0 94.2883 78.5425  29
  -6  10   1 2027.51 187.328  29
  -6  10   1 1839.95 186.230  27
  -6  10   2 1650.39 177.303  27
  -6  10   2 1959.73 196.425   9
  -6  10   2 1988.22 177.303  29
  -6  10   3 229.977 92.1018  27
  -6  10   3 214.460 78.0053  29
  -6  10   3 137.754 89.1453   9
  -6  10   4 7315.52 332.407  27
  -6  10   4 7215.86 338.923   9
  -6  10   5 4327.81 236.778  27
  -6  10   5 4100.38 233.974   9
  -6  10   6-19.0784 53.2860  27
  -6  11   0 2152.18 178.104  27
  -6  11   1 1358.73 145.698  27
  -6  11   2 312.587 85.5297  27
  -6  11   3 116.659 64.1462  27
  -6  11   4 146.349 62.9197  27
  -6  11   5 434.175 70.5347  27
  -5 -11  -3 104.471 49.7859  22
  -5 -11  -2 101.149 52.1197  22
  -5 -11  -1 122.246 57.4827   3
  -5 -11  -1 29.1868 46.8515  22
  -5 -10  -5 277.654 68.8540  22
  -5 -10  -4 4180.66 240.167   3
  -5 -10  -4 3874.30 223.341  22
  -5 -10  -3 3128.30 221.865   3
  -5 -10  -3 2728.47 199.234  22
  -5 -10  -2 60.3834 76.7575   3
  -5 -10  -2-14.1057 70.4756  22
  -5 -10  -1 7112.56 355.404   3
  -5 -10  -1 6688.38 334.067  22
  -5 -10   0 5675.33 317.650   3
  -5 -10   0 5772.91 307.476  22
  -5 -10   1 127.312 76.6564   3
  -5 -10   1 170.506 74.6671   5
  -5 -10   2 476.033 102.821   3
  -5  -9  -7 89.8797 50.1641  22
  -5  -9  -6 592.008 97.5646  22
  -5  -9  -5 837.962 129.990   3
  -5  -9  -5 767.457 123.748  22
  -5  -9  -4 8182.52 390.091   3
  -5  -9  -4 7550.54 365.360  22
  -5  -9  -3 2424.53 228.796   3
  -5  -9  -3 2620.58 229.748  22
  -5  -9  -2 3987.16 288.622   3
  -5  -9  -2 4475.56 295.592  22
  -5  -9  -1 14586.7 567.456   3
  -5  -9   0 17960.5 637.562   5
  -5  -9   0 18191.7 640.350   3
  -5  -9   0 17323.1 615.470  22
  -5  -9   1 1284.23 162.496  22
  -5  -9   1 1488.88 181.820   3
  -5  -9   1 1457.27 182.656   5
  -5  -9   2 1244.28 163.088   5
  -5  -9   2 1198.46 153.462  22
  -5  -9   3 535.973 115.728   5
  -5  -9   3 473.984 112.652  23
  -5  -8  -7 308.745 77.9728  22
  -5  -8  -7 202.439 71.3527   3
  -5  -8  -6 14.0679 70.2870  22
  -5  -8  -6 29.4921 70.9951   3
  -5  -8  -5 383.225 112.567  22
  -5  -8  -5 473.554 118.470   3
  -5  -8  -4 3028.47 256.047  22
  -5  -8  -4 3430.01 270.664   3
  -5  -8  -3 153.573 92.4525  22
  -5  -8  -3 138.777 99.0804   3
  -5  -8  -2 1504.55 185.456  22
  -5  -8  -2 1378.94 185.433   3
  -5  -8  -1 7891.69 414.540   5
  -5  -8  -1 7588.37 399.136  22
  -5  -8   0 3483.44 266.687   5
  -5  -8   0 3070.75 247.272  22
  -5  -8   1 2022.41 206.845   5
  -5  -8   1 2214.45 213.105  22
  -5  -8   2 7277.84 381.234   5
  -5  -8   2 7464.20 375.312  22
  -5  -8   3 7574.24 370.517  22
  -5  -8   4-16.9564 71.5998  23
  -5  -8   5 539.731 111.511  23
  -5  -7  -8 28.9624 52.3659  22
  -5  -7  -7 27.0620 71.1415  22
  -5  -7  -7 114.094 78.5261   3
  -5  -7  -6 1223.00 162.671  22
  -5  -7  -6 1235.29 173.560   3
  -5  -7  -5 4617.42 311.857   3
  -5  -7  -4 292.781 109.176  22
  -5  -7  -4 403.444 119.079   3
  -5  -7  -3 19.5109 97.4808  22
  -5  -7  -2 4175.88 300.206  22
  -5  -7  -2 4127.53 300.313   3
  -5  -7  -2 3312.16 271.556   5
  -5  -7  -1 5387.59 333.236  22
  -5  -7  -1 4827.15 330.174   3
  -5  -7  -1 5964.26 352.869   5
  -5  -7   0 16357.7 605.819   5
  -5  -7   0 17067.3 603.555  22
  -5  -7   1 214.180 101.167   5
  -5  -7   1 186.360 98.6627  22
  -5  -7   2 33440.4 908.894  22
  -5  -7   3 12371.6 484.903  22
  -5  -7   4 319.464 97.8348  22
  -5  -7   4 203.454 96.1453  23
  -5  -7   5 1736.93 184.349  23
  -5  -7   5 1438.76 163.789  22
  -5  -7   6 4016.10 269.037  23
  -5  -7   9-13.2298 57.2437  19
  -5  -6  -8 7254.63 320.724  22
  -5  -6  -8 7674.66 335.911   3
  -5  -6  -7 1105.47 148.191  22
  -5  -6  -7 1171.01 155.288   3
  -5  -6  -6 7370.38 394.480   3
  -5  -6  -5 7686.89 406.962  22
  -5  -6  -5 7869.65 411.568   3
  -5  -6  -4 38.8470 95.2971  22
  -5  -6  -3 94.3885 105.453  22
  -5  -6  -3 19.4179 91.6749   3
  -5  -6  -2 6368.37 360.568  22
  -5  -6  -2 5934.47 349.508   3
  -5  -6  -2 5900.01 352.963   5
  -5  -6  -1 91957.5 1933.86   5
  -5  -6  -1 89481.2 1918.59  22
  -5  -6   0 83456.1 1803.58   5
  -5  -6   0 85207.1 1800.04  22
  -5  -6   1 1163.53 154.118  22
  -5  -6   2 40629.7 1020.66  22
  -5  -6   3 44143.3 1073.82  22
  -5  -6   4 17779.9 593.433  23
  -5  -6   4 16802.9 573.535  22
  -5  -6   5 1166.01 145.772  22
  -5  -6   5 1100.98 157.041  23
  -5  -6   6 14289.0 531.616  23
  -5  -6   9 1002.95 141.966  19
  -5  -6  10 7336.37 331.756  19
  -5  -6  11 3351.86 191.618  19
  -5  -5  -8 14676.4 499.625  22
  -5  -5  -8 15063.3 518.440   3
  -5  -5  -7 3370.04 255.371  22
  -5  -5  -7 3227.18 253.834   3
  -5  -5  -6 2234.62 223.954  22
  -5  -5  -6 1994.97 217.350   3
  -5  -5  -5 9724.47 458.094  22
  -5  -5  -4 14921.4 575.581  22
  -5  -5  -4 15157.7 582.808   3
  -5  -5  -3 1478.38 182.764  22
  -5  -5  -3 1543.76 181.057   3
  -5  -5  -3 1108.92 168.791   5
  -5  -5  -2 3670.19 263.998  22
  -5  -5  -2 3972.10 273.057   3
  -5  -5  -2 3909.44 273.430   5
  -5  -5  -1 115751. 2315.14   5
  -5  -5  -1 117128. 2308.92  22
  -5  -5   0 68276.1 1483.05  22
  -5  -5   1 1331.20 152.005  22
  -5  -5   2 16678.7 542.414  22
  -5  -5   3 22161.2 652.633  22
  -5  -5   4 1080.07 141.080  23
  -5  -5   4 1332.29 149.475  22
  -5  -5   5 208.493 80.8441  22
  -5  -5   5 126.653 81.9415   2
  -5  -5   5 310.434 102.642  23
  -5  -5   6 8247.60 399.550   2
  -5  -5   6 8911.55 398.580  23
  -5  -5   7 15808.3 584.794   2
  -5  -5   9 1489.03 179.365   2
  -5  -5   9 1796.20 192.898  19
  -5  -5  10-33.2863 76.9845   2
  -5  -5  10 92.7334 71.4913  19
  -5  -5  11-40.4318 64.8913   2
  -5  -5  11-62.4241 72.6716  19
  -5  -5  12-16.1274 42.3922  19
  -5  -4  -8 7230.17 340.140  22
  -5  -4  -8 7303.77 357.916   3
  -5  -4  -7 3218.14 256.387   3
  -5  -4  -6 214.630 99.9712  22
  -5  -4  -5 12658.3 517.102  22
  -5  -4  -5 14141.7 542.987   3
  -5  -4  -4 7149.01 367.595  22
  -5  -4  -4 7457.02 376.166   3
  -5  -4  -3 15.5925 79.2905  22
  -5  -4  -3 79.3251 82.0548   3
  -5  -4  -3 180.874 108.684   5
  -5  -4  -2 5160.26 288.030  22
  -5  -4  -2 5843.82 308.396   5
  -5  -4  -1 670.985 117.329  22
  -5  -4  -1 660.734 116.037   5
  -5  -4   0 3412.90 221.198  22
  -5  -4   1 13174.1 450.466  22
  -5  -4   2 939.916 122.886  22
  -5  -4   3 2308.92 179.931  22
  -5  -4   4 10360.0 410.586   2
  -5  -4   4 10492.2 407.751  23
  -5  -4   4 10454.4 400.821  22
  -5  -4   5 89.3769 85.5578   2
  -5  -4   5 43.4775 76.1930  23
  -5  -4   5 42.1460 68.9310  22
  -5  -4   6 14302.8 512.963  23
  -5  -4   6 13021.3 505.205   2
  -5  -4   7 193.711 97.0052   2
  -5  -4   8 1416.31 179.812   2
  -5  -4   9 165.598 93.6642  19
  -5  -4   9 440.154 115.787   2
  -5  -4  10 4813.55 312.742   2
  -5  -4  11 4551.46 277.046   2
  -5  -4  11 4423.93 266.832  19
  -5  -4  12 904.483 115.048   2
  -5  -4  12 1193.96 125.069  19
  -5  -3  -8 1278.89 150.548   3
  -5  -3  -7 532.716 111.381  22
  -5  -3  -7 660.747 129.631   3
  -5  -3  -6 5127.71 306.491  22
  -5  -3  -6 5592.36 326.457   3
  -5  -3  -5 4422.29 282.966  22
  -5  -3  -5 5129.60 308.479   3
  -5  -3  -4 3119.76 224.895  22
  -5  -3  -4 3394.55 238.052   3
  -5  -3  -3 41.3844 67.6853  22
  -5  -3  -3 13.9987 67.4016   3
  -5  -3  -3 117.394 73.3208   5
  -5  -3  -2 7172.44 326.287  22
  -5  -3  -2 7685.88 336.183   5
  -5  -3  -1 52039.2 1139.61  22
  -5  -3   0 2822.65 187.465  22
  -5  -3   1 32214.1 777.565  22
  -5  -3   2 39860.1 916.226  22
  -5  -3   3 28072.5 719.970   2
  -5  -3   3 27732.8 715.914  22
  -5  -3   4 31044.1 798.307   2
  -5  -3   4 32024.4 800.110  22
  -5  -3   4 31836.4 802.158  23
  -5  -3   5 4821.13 271.447   2
  -5  -3   5 4800.90 268.395  23
  -5  -3   6 2596.20 215.532   2
  -5  -3   6 3093.38 221.908  23
  -5  -3   7 618.994 138.130   2
  -5  -3   8 5657.16 340.603   2
  -5  -3   9 911.587 148.765  19
  -5  -3  10 12316.3 517.789   2
  -5  -3  11 17661.6 596.294  19
  -5  -3  11 18168.7 618.787   2
  -5  -3  12 705.459 111.897  19
  -5  -3  12 650.411 106.946   2
  -5  -3  13 715.934 82.1684  19
  -5  -2 -11 146.848 51.4704  33
  -5  -2  -6 33775.9 887.906  22
  -5  -2  -6 34257.8 918.738   3
  -5  -2  -5 68402.7 1478.43  22
  -5  -2  -5 69174.1 1498.96   3
  -5  -2  -4 6792.98 318.466  22
  -5  -2  -4 7478.86 338.768   3
  -5  -2  -3 2273.45 177.977  22
  -5  -2  -3 2478.98 182.763   3
  -5  -2  -3 2012.50 174.696   5
  -5  -2  -2 19279.1 546.030  22
  -5  -2   3 20558.8 568.801  23
  -5  -2   3 21691.5 581.485   2
  -5  -2   4 11782.4 406.435  22
  -5  -2   4 11390.8 404.454  23
  -5  -2   4 11736.7 409.162   2
  -5  -2   5 3736.31 227.471  23
  -5  -2   5 3788.69 234.505   2
  -5  -2   6 14.6843 79.6477   2
  -5  -2   7 5332.77 311.812   2
  -5  -2   8 239.997 106.102   2
  -5  -2   9 2176.43 214.147  19
  -5  -2  10 9092.52 447.746   2
  -5  -2  10 10045.9 451.366  19
  -5  -2  11 9550.24 440.838   2
  -5  -2  11 10610.1 442.613  19
  -5  -2  12 14.0588 65.0306   2
  -5  -2  12 13.0546 68.6291  19
  -5  -2  13 1355.40 117.210  19
  -5  -1 -11 1389.09 120.350  33
  -5  -1  -5 56024.7 1236.35   3
  -5  -1  -4 7047.31 302.015  22
  -5  -1  -4 6902.05 307.739   3
  -5  -1  -3 27872.7 697.415   3
  -5  -1  -2 35037.1 809.112   5
  -5  -1  -1 8356.17 300.121  22
  -5  -1   0 16181.9 449.015  22
  -5  -1   1 10127.6 332.956  22
  -5  -1   2 2871.87 173.802  22
  -5  -1   2 2243.59 155.128   2
  -5  -1   3 33726.1 774.049  23
  -5  -1   3 31813.8 758.536   2
  -5  -1   4 2512.58 170.674  23
  -5  -1   4 2131.35 163.386   2
  -5  -1   5 3364.39 211.297  23
  -5  -1   5 3434.05 219.168   2
  -5  -1   6 9882.17 399.157   2
  -5  -1   7 1494.74 177.375   2
  -5  -1   8 4210.78 285.053  19
  -5  -1   8 4294.41 294.979   2
  -5  -1   9-36.6032 91.4404  19
  -5  -1  10 371.180 115.313   2
  -5  -1  10 280.526 103.098  19
  -5  -1  11-35.7211 90.8182   2
  -5  -1  11 202.735 97.0343  19
  -5  -1  12-43.3066 69.5017   2
  -5  -1  12-26.8438 70.5619  19
  -5  -1  13 8.98591 53.6605  19
  -5   0 -11 2341.67 157.823  33
  -5   0 -10 1077.89 144.181  33
  -5   0 -10 730.972 103.024  32
  -5   0 -10 977.888 130.407  31
  -5   0  -9-28.1894 76.4507  32
  -5   0  -8 427.562 102.745  32
  -5   0  -7 78.8093 72.9342  32
  -5   0  -7 183.761 90.6319  30
  -5   0  -6 622.918 110.749  32
  -5   0  -5 2308.58 180.143  32
  -5   0  -3 9497.06 322.089   3
  -5   0  -3 9526.19 322.447  22
  -5   0  -2 18103.3 475.363  22
  -5   0  -2 18522.0 486.175   5
  -5   0  -1 11741.3 348.746  22
  -5   0  -1 11753.7 340.971  10
  -5   0   0 756.237 69.8441   9
  -5   0   0 772.107 72.5049  33
  -5   0   0 694.008 82.6974  22
  -5   0   1 30662.7 687.193  22
  -5   0   1 29832.5 625.881  28
  -5   0   2 13005.4 389.405   2
  -5   0   2 13624.4 391.409  23
  -5   0   2 13661.8 399.091  22
  -5   0   3 11260.8 362.960   2
  -5   0   3 12003.8 377.457  22
  -5   0   3 11197.6 365.138  23
  -5   0   4 285.402 72.8595   2
  -5   0   4 387.870 86.3680  23
  -5   0   5 27493.7 714.021   2
  -5   0   6 45875.6 1073.02   2
  -5   0   7 4441.71 281.886   2
  -5   0   8 168.762 96.9322  19
  -5   0   8 17.6661 89.8335   2
  -5   0   9 2204.66 213.786  19
  -5   0  10 6550.68 377.477   2
  -5   0  10 6903.45 371.926  19
  -5   0  11 2266.06 218.335   2
  -5   0  11 1952.61 194.438  19
  -5   0  12 783.723 119.590  19
  -5   0  12 679.687 120.928   2
  -5   0  13 6726.63 268.232  19
  -5   1 -11 9.04816 56.6695  33
  -5   1 -10 841.782 114.759  32
  -5   1 -10 1058.74 137.195  31
  -5   1 -10 1046.85 142.154  33
  -5   1  -9 345.364 93.1430  32
  -5   1  -8 150.226 83.4319  32
  -5   1  -7 1947.84 189.794  32
  -5   1  -7 1537.62 170.843  30
  -5   1  -6 19594.3 616.443  32
  -5   1  -6 18808.4 635.843  30
  -5   1  -5 47893.3 1099.92  32
  -5   1  -4 11492.9 400.279  32
  -5   1  -4 12365.1 437.128  11
  -5   1  -2 187643. 3317.30  32
  -5   1  -2 191426. 3343.96  10
  -5   1  -1 118722. 2121.29   5
  -5   1  -1 117113. 2129.37  22
  -5   1  -1 118241. 2126.25  32
  -5   1  -1 116193. 2163.04  33
  -5   1  -1 121615. 2135.48   9
  -5   1  -1 123950. 2191.72  10
  -5   1   0 2683.36 142.044  22
  -5   1   0 2617.40 128.303  32
  -5   1   0 2649.68 138.780  33
  -5   1   0 2616.20 141.434   9
  -5   1   1 550.654 60.7624  31
  -5   1   1 569.496 63.2143  33
  -5   1   1 606.582 80.5218  22
  -5   1   1 677.810 84.9434   9
  -5   1   2 33072.1 738.307   2
  -5   1   2 33047.7 734.484  28
  -5   1   2 35242.1 746.110  23
  -5   1   2 34375.7 755.819  22
  -5   1   3 141994. 2579.64   2
  -5   1   3 144871. 2589.57  23
  -5   1   4 775.075 98.9206   2
  -5   1   5 118297. 2238.78   2
  -5   1   6 129485. 2473.33   2
  -5   1   7 63432.8 1391.49  19
  -5   1   7 61720.6 1395.28   2
  -5   1   8 20147.7 651.390  19
  -5   1   8 19488.6 656.933   2
  -5   1   9 2764.27 237.300  19
  -5   1  10 3898.63 279.867  19
  -5   1  10 3417.44 263.415   2
  -5   1  11 677.977 130.606  19
  -5   1  11 553.929 116.894   2
  -5   1  12 1793.49 166.133   2
  -5   1  12 1661.29 158.447  28
  -5   1  12 1900.27 171.938  19
  -5   1  13 8477.34 297.398  19
  -5   2 -11 3637.49 173.818  32
  -5   2 -11 3973.72 201.004  33
  -5   2 -10 8193.64 353.056  31
  -5   2 -10 8020.45 334.714  32
  -5   2 -10 8409.95 363.111  33
  -5   2  -9 4649.49 281.493  32
  -5   2  -9 4315.65 283.300  31
  -5   2  -8 260.450 98.4244  32
  -5   2  -8 151.808 96.5456  33
  -5   2  -7 244.130 100.199  32
  -5   2  -7 98.9775 79.4812  30
  -5   2  -7 304.460 110.798  33
  -5   2  -6 17464.0 612.322  30
  -5   2  -6 19681.4 630.345  32
  -5   2  -5 101844. 2047.20  11
  -5   2  -5 102641. 2077.55  30
  -5   2  -5 101553. 2042.22  32
  -5   2  -4 12146.7 442.064  11
  -5   2  -4 11951.7 423.038  32
  -5   2  -3 117063. 2260.51  33
  -5   2  -3 120464. 2237.91  32
  -5   2  -2 279421. 4798.85   9
  -5   2  -2 273433. 4812.05  32
  -5   2  -2 282756. 4856.76  33
  -5   2  -1 190039. 3410.60  33
  -5   2  -1 199293. 3395.58  32
  -5   2  -1 192463. 3377.67  28
  -5   2  -1 187126. 3363.60  27
  -5   2  -1 194897. 3449.75  10
  -5   2  -1 198433. 3409.37   9
  -5   2  -1 193847. 3412.47  31
  -5   2   0 27148.3 626.593  31
  -5   2   0 27328.8 631.731  33
  -5   2   0 27472.9 619.524  32
  -5   2   0 27890.7 648.041   9
  -5   2   0 28035.2 664.958  30
  -5   2   0 28028.1 629.485  28
  -5   2   0 26841.4 593.394  22
  -5   2   0 26406.7 592.363  27
  -5   2   1 4268.26 185.909  33
  -5   2   1 4491.31 209.726   9
  -5   2   1 4233.83 196.605  30
  -5   2   1 4080.98 169.058  27
  -5   2   1 4215.75 195.847  28
  -5   2   2 55621.0 1098.04  30
  -5   2   2 55008.1 1070.70  27
  -5   2   2 56767.0 1138.05  28
  -5   2   2 56341.9 1085.35  33
  -5   2   3 87716.0 1644.25  28
  -5   2   3 82370.7 1563.71  24
  -5   2   3 84093.6 1566.67  27
  -5   2   3 85259.9 1594.95   2
  -5   2   4 9.24621 46.1964   2
  -5   2   4 16.1544 38.8881  24
  -5   2   5 140357. 2624.09   2
  -5   2   5 144232. 2625.84  19
  -5   2   6 112089. 2174.98   2
  -5   2   6 112127. 2170.59  19
  -5   2   7 19838.3 624.819   2
  -5   2   7 20029.5 623.149  19
  -5   2   8 253.569 90.3500   2
  -5   2   8 150.587 86.5926  19
  -5   2   9 17.7403 73.0132  19
  -5   2  10 403.170 113.660   2
  -5   2  11 15.1111 66.9267  19
  -5   2  11 108.099 74.3526   2
  -5   2  11 30.4356 81.2847  28
  -5   2  12 303.341 78.7483  19
  -5   2  12 141.144 63.8945   2
  -5   2  12 238.467 72.8050  28
  -5   2  13 613.977 78.0996  19
  -5   3 -11 4027.92 179.218  32
  -5   3 -11 3769.08 189.312  33
  -5   3 -10 8348.61 349.690  33
  -5   3 -10 8412.26 346.242  31
  -5   3 -10 7721.87 324.788  32
  -5   3  -9 4506.46 283.931  33
  -5   3  -9 4264.61 266.890  32
  -5   3  -9 3838.47 264.676  31
  -5   3  -8 75.0037 97.0537  33
  -5   3  -8 498.981 119.694  31
  -5   3  -7 34.9615 77.4348   8
  -5   3  -7 133.094 95.0101  31
  -5   3  -7 108.257 86.8830  32
  -5   3  -7 97.5084 75.1913  30
  -5   3  -7 191.573 97.4225  33
  -5   3  -6 11096.2 450.348  11
  -5   3  -6 9616.62 447.911  31
  -5   3  -6 10526.9 458.387  32
  -5   3  -6 9848.64 436.189  30
  -5   3  -6 10867.7 471.294  33
  -5   3  -5 27915.1 787.573  11
  -5   3  -5 27847.6 799.225  33
  -5   3  -5 27930.7 778.928  32
  -5   3  -5 26082.6 774.507  30
  -5   3  -4 1220.43 155.861  30
  -5   3  -4 1179.12 153.158  31
  -5   3  -4 1277.16 148.660  32
  -5   3  -4 1197.25 149.734  33
  -5   3  -4 1302.53 159.659  11
  -5   3  -3 45438.6 1060.14  11
  -5   3  -3 42202.4 1013.64  33
  -5   3  -3 45273.5 1009.14  32
  -5   3  -3 43527.7 1021.47  31
  -5   3  -3 42034.8 1031.08  30
  -5   3  -2 122424. 2271.75  10
  -5   3  -2 119404. 2273.86  30
  -5   3  -2 121284. 2233.34  32
  -5   3  -2 119761. 2226.36   9
  -5   3  -2 117184. 2173.42  17
  -5   3  -2 113399. 2236.47  31
  -5   3  -1 52074.6 1045.57  17
  -5   3  -1 51595.0 1093.51  31
  -5   3  -1 52322.3 1083.18  28
  -5   3  -1 50250.5 1061.77  27
  -5   3  -1 50487.6 1113.87  30
  -5   3  -1 53360.6 1108.40   9
  -5   3  -1 50295.6 1093.82  33
  -5   3  -1 52532.4 1136.90  10
  -5   3   0 73.8924 52.4144  28
  -5   3   0 248.786 59.7422  27
  -5   3   0 313.002 73.2900   9
  -5   3   0 248.268 68.5940  31
  -5   3   0 124.159 56.8734  32
  -5   3   0 199.453 63.5558  33
  -5   3   1 14969.4 418.123  33
  -5   3   1 14331.0 418.876  30
  -5   3   1 14548.9 446.761   9
  -5   3   1 13904.3 398.826  27
  -5   3   1 14511.8 432.456  28
  -5   3   2 8256.14 314.187  28
  -5   3   2 8396.98 285.704  24
  -5   3   2 8380.88 326.639   9
  -5   3   2 7929.87 279.505  27
  -5   3   2 8095.06 279.564  30
  -5   3   2 8016.38 282.725  33
  -5   3   3 1463.28 119.384  27
  -5   3   3 1636.20 126.127  24
  -5   3   3 1554.61 138.925  28
  -5   3   3 1165.15 112.300  12
  -5   3   4 1774.53 132.891   2
  -5   3   4 1934.59 167.789  28
  -5   3   4 1626.26 133.451  12
  -5   3   4 1774.44 140.737  24
  -5   3   5 169.951 65.8195  19
  -5   3   5 219.101 69.7087  12
  -5   3   5 90.2118 67.3912  24
  -5   3   5 168.739 59.8052   2
  -5   3   6 566.621 111.590  19
  -5   3   6 238.091 82.1772   2
  -5   3   7 5624.56 299.493   2
  -5   3   7 5600.34 303.635  19
  -5   3   8 5319.84 307.866   2
  -5   3   8 5940.68 323.580  19
  -5   3   9 364.728 110.382  28
  -5   3   9 217.970 86.8747   2
  -5   3   9 475.502 115.749  19
  -5   3  10 143.357 81.0312   2
  -5   3  10 168.802 92.9703  28
  -5   3  10 160.189 85.5980  19
  -5   3  11-12.5382 71.0308  24
  -5   3  11 14.0598 68.9798  28
  -5   3  11 13.6263 69.2847  19
  -5   3  11 13.4385 64.6994   2
  -5   3  12 49.6365 53.8516  19
  -5   4 -11-19.9099 42.0367  33
  -5   4 -10 818.361 111.601  33
  -5   4 -10 607.266 100.292  31
  -5   4 -10 740.250 107.534  32
  -5   4  -9 1635.89 173.550  33
  -5   4  -9 1420.52 161.186  32
  -5   4  -9 1458.17 164.528  31
  -5   4  -8 810.079 142.823  33
  -5   4  -8 832.256 146.555  31
  -5   4  -8 787.943 121.618  30
  -5   4  -7 54.8012 89.6233  32
  -5   4  -7 76.7406 97.5513  31
  -5   4  -7 33.6347 72.7682  30
  -5   4  -7 18.9979 86.0279  33
  -5   4  -7 18.2741 80.9318   8
  -5   4  -6 1264.88 164.666  32
  -5   4  -6 1378.27 168.745  30
  -5   4  -6 1402.34 171.117  11
  -5   4  -6 1541.47 190.229  33
  -5   4  -5 11097.9 463.269  32
  -5   4  -5 12349.4 490.597  31
  -5   4  -5 11121.6 423.530  17
  -5   4  -5 10953.3 461.187  30
  -5   4  -5 11120.4 470.654  33
  -5   4  -5 11498.9 479.262  11
  -5   4  -4 1956.23 196.309  11
  -5   4  -4 1491.89 167.056  31
  -5   4  -4 1693.18 175.952  32
  -5   4  -4 1621.13 153.898  17
  -5   4  -4 1543.88 175.206  30
  -5   4  -4 1724.71 163.435  29
  -5   4  -4 1597.01 186.037  33
  -5   4  -3 11575.8 466.078  11
  -5   4  -3 11993.3 445.276  31
  -5   4  -3 10168.1 417.183  30
  -5   4  -3 11842.2 403.741  17
  -5   4  -3 10835.3 391.683  16
  -5   4  -3 11736.1 432.035  32
  -5   4  -3 10645.4 423.911  33
  -5   4  -2 5995.90 295.943  31
  -5   4  -2 5312.18 304.276  11
  -5   4  -2 6154.22 282.291  27
  -5   4  -2 5644.55 286.707  30
  -5   4  -2 5862.72 284.535   9
  -5   4  -2 5387.95 273.925  32
  -5   4  -2 5601.44 286.269  33
  -5   4  -1 16368.4 465.797  17
  -5   4  -1 16502.1 495.784  28
  -5   4  -1 14380.9 519.959  11
  -5   4  -1 16049.2 499.714  30
  -5   4  -1 15689.2 473.237  27
  -5   4  -1 16508.0 496.702  32
  -5   4  -1 15751.0 490.883  33
  -5   4  -1 16667.6 530.408  10
  -5   4  -1 16360.2 500.111  31
  -5   4   0 30357.2 746.991  28
  -5   4   0 31020.0 742.714  32
  -5   4   0 29272.0 733.370  30
  -5   4   0 29686.0 786.872  10
  -5   4   1 3609.20 226.264  10
  -5   4   1 3597.64 212.713  28
  -5   4   2 35.3213 58.8440  28
  -5   4   2 140.597 75.3820   9
  -5   4   2 118.579 56.0015  24
  -5   4   3 2862.04 202.942  28
  -5   4   3 3284.61 192.885  24
  -5   4   3 2641.16 176.477  27
  -5   4   3 3384.45 223.300   9
  -5   4   3 2726.46 184.808  12
  -5   4   4 590.713 96.5450  12
  -5   4   4 681.669 102.854  27
  -5   4   4 725.564 107.649  24
  -5   4   4 576.186 114.153  28
  -5   4   5 23594.7 664.661  24
  -5   4   5 23352.6 700.201  28
  -5   4   5 23704.8 654.871  12
  -5   4   6 63772.0 1395.90  24
  -5   4   6 63059.2 1372.47  12
  -5   4   6 63154.6 1435.02  28
  -5   4   7 44392.5 1091.35  24
  -5   4   7 44550.6 1055.67  19
  -5   4   7 42677.9 1113.31  28
  -5   4   8 6524.37 337.156  19
  -5   4   8 7180.13 379.942  28
  -5   4   9 1980.05 203.155  28
  -5   4   9 1864.18 186.318  24
  -5   4  10 257.632 91.3538   9
  -5   4  10 185.264 77.4548  19
  -5   4  10 532.328 110.927  24
  -5   4  10 361.861 103.037  28
  -5   4  11 45.7783 59.1965  19
  -5   4  11 74.6077 58.7137  28
  -5   4  11 81.3073 62.0491  24
  -5   5 -10 3862.42 210.517  33
  -5   5 -10 3827.86 207.996  32
  -5   5  -9 207.602 82.7554  32
  -5   5  -9 307.327 91.4791  31
  -5   5  -9 265.891 88.7378  33
  -5   5  -8 838.644 119.521  30
  -5   5  -8 724.597 129.764  32
  -5   5  -8 545.282 122.007  31
  -5   5  -8 666.642 115.899   8
  -5   5  -7 33.0974 71.6204  11
  -5   5  -7 168.051 88.1651  33
  -5   5  -7 167.330 82.1099  30
  -5   5  -7 129.658 87.4583   8
  -5   5  -7 36.8199 77.7526  32
  -5   5  -7 75.2136 85.1596  31
  -5   5  -6 13155.9 492.740  17
  -5   5  -6 13537.0 533.445  30
  -5   5  -6 13228.4 529.310  11
  -5   5  -6 14078.5 549.905  32
  -5   5  -6 13528.7 546.099  33
  -5   5  -6 12492.8 534.408  31
  -5   5  -6 13649.6 555.563   8
  -5   5  -5 27254.5 807.954  32
  -5   5  -5 27257.3 820.352  33
  -5   5  -5 25642.0 790.874  30
  -5   5  -5 26507.6 822.804  11
  -5   5  -5 26761.2 756.420  17
  -5   5  -5 26321.2 806.443  31
  -5   5  -4 443.470 102.201  17
  -5   5  -4 441.756 103.679  16
  -5   5  -4 253.698 110.846  33
  -5   5  -4 508.293 113.127  29
  -5   5  -4 262.691 115.015  11
  -5   5  -4 437.781 118.097  30
  -5   5  -4 496.388 118.956  31
  -5   5  -4 444.046 115.360  32
  -5   5  -3 75558.8 1641.15  11
  -5   5  -3 74133.8 1588.33  33
  -5   5  -3 72972.3 1572.55  32
  -5   5  -3 73380.0 1576.33  29
  -5   5  -3 74667.7 1589.00  31
  -5   5  -3 68350.0 1561.76  30
  -5   5  -3 73025.3 1539.45  16
  -5   5  -3 73126.6 1528.14  17
  -5   5  -2 150773. 2840.73   9
  -5   5  -2 151022. 2805.40  16
  -5   5  -2 153440. 2784.56  17
  -5   5  -2 143712. 2823.98  30
  -5   5  -2 146955. 2807.68  27
  -5   5  -2 149820. 2828.13  33
  -5   5  -2 150360. 2823.90  32
  -5   5  -2 146750. 2883.48  11
  -5   5  -2 149304. 2830.49  31
  -5   5  -1 54229.8 1219.34  33
  -5   5  -1 55466.5 1223.07  32
  -5   5  -1 53436.2 1268.73  11
  -5   5  -1 53653.5 1222.04  30
  -5   5  -1 56102.5 1268.01  14
  -5   5  -1 57129.0 1280.26  10
  -5   5  -1 55041.2 1226.29  28
  -5   5  -1 55338.8 1252.29   9
  -5   5  -1 53052.1 1202.69  27
  -5   5  -1 56050.2 1191.26  17
  -5   5   0 204.077 79.9551  30
  -5   5   0 300.201 99.2430  14
  -5   5   0 157.023 83.1534   9
  -5   5   0 39.1710 62.9523  28
  -5   5   0 151.582 87.1230  10
  -5   5   0 222.145 86.2635  11
  -5   5   0 270.997 83.9371  27
  -5   5   1 4072.28 232.140  33
  -5   5   1 4010.34 247.032  11
  -5   5   1 4194.37 252.708  14
  -5   5   1 3611.92 236.614  28
  -5   5   1 4069.14 228.260  30
  -5   5   1 4258.97 254.417   9
  -5   5   1 4183.54 264.400  10
  -5   5   1 3494.38 220.733  27
  -5   5   2 3447.99 224.858  11
  -5   5   2 3421.37 213.864  13
  -5   5   2 3276.83 220.463  14
  -5   5   2 3326.22 227.450  28
  -5   5   2 3539.53 218.317  24
  -5   5   2 3483.65 205.501  30
  -5   5   2 3629.53 219.319  27
  -5   5   2 3536.20 246.051  10
  -5   5   2 3398.56 233.665   9
  -5   5   3 16109.0 518.320  27
  -5   5   3 16386.4 544.669  28
  -5   5   3 16916.1 526.036  24
  -5   5   3 17030.1 525.188  14
  -5   5   3 16262.4 558.276  10
  -5   5   3 16587.8 563.168   9
  -5   5   3 16123.3 513.729  11
  -5   5   4 13.9010 68.2021  24
  -5   5   4 69.1298 65.2733  12
  -5   5   4 27.4450 63.4760  27
  -5   5   4-15.5510 85.6181  28
  -5   5   4 16.4587 74.5294   9
  -5   5   5 21738.2 657.455  12
  -5   5   5 22031.9 663.544  27
  -5   5   5 21665.2 690.324  28
  -5   5   5 22980.1 717.811   9
  -5   5   5 22450.3 669.520  24
  -5   5   6 83572.6 1764.66  12
  -5   5   6 84366.9 1775.93  27
  -5   5   6 81290.6 1802.76  28
  -5   5   6 84328.0 1782.41  24
  -5   5   6 86299.9 1843.98   9
  -5   5   7 34703.4 955.252   9
  -5   5   7 31531.1 874.822  12
  -5   5   8 198.414 91.7298  28
  -5   5   8 69.0628 76.4821  24
  -5   5   8 56.6299 89.1315   9
  -5   5   9 4763.32 296.911  28
  -5   5   9 4813.35 293.979  24
  -5   5  10 602.685 111.652  24
  -5   5  10 448.865 100.435  28
  -5   5  10 610.888 115.031  27
  -5   5  10 666.723 113.969   9
  -5   5  11 29.9701 53.3607  27
  -5   6 -10 11382.7 352.584  32
  -5   6 -10 11156.8 341.150  33
  -5   6  -9 4584.96 250.380  33
  -5   6  -9 4585.62 251.322  32
  -5   6  -8 1154.89 145.892   8
  -5   6  -8 1458.86 166.474  32
  -5   6  -8 1278.51 154.670  33
  -5   6  -7 4020.53 284.244  33
  -5   6  -7 4081.66 267.547  30
  -5   6  -7 4874.44 307.757  31
  -5   6  -7 3918.38 278.558   8
  -5   6  -6 1963.24 208.092   8
  -5   6  -6 1715.56 192.345  32
  -5   6  -6 1701.18 195.228  33
  -5   6  -6 1537.20 182.509  11
  -5   6  -6 1579.34 196.196  31
  -5   6  -6 1517.98 180.475  30
  -5   6  -6 1582.20 170.183  17
  -5   6  -5 6910.38 376.692  32
  -5   6  -5 6798.84 378.212  33
  -5   6  -5 7338.22 407.107   8
  -5   6  -5 7666.43 404.885  11
  -5   6  -5 7013.76 377.237  30
  -5   6  -5 7797.97 363.046  29
  -5   6  -5 6908.26 352.950  17
  -5   6  -5 6981.19 347.823  16
  -5   6  -4 1967.42 196.862  29
  -5   6  -4 2507.57 224.700  30
  -5   6  -4 2308.31 233.092  11
  -5   6  -4 2513.64 225.959  32
  -5   6  -4 2176.36 217.469  33
  -5   6  -4 1791.19 210.483   8
  -5   6  -4 2250.08 218.117  31
  -5   6  -4 2426.41 210.125  17
  -5   6  -4 2202.30 203.882  16
  -5   6  -3 35234.1 944.872  29
  -5   6  -3 35427.7 959.245  27
  -5   6  -3 35854.5 932.332  16
  -5   6  -3 35741.6 917.000  17
  -5   6  -3 34987.1 995.917  11
  -5   6  -3 36661.4 956.266  32
  -5   6  -3 34993.7 947.875  33
  -5   6  -3 34424.9 951.104  30
  -5   6  -2 79858.9 1734.29  30
  -5   6  -2 79691.6 1717.81  27
  -5   6  -2 80324.6 1743.95  29
  -5   6  -2 81743.6 1690.36  17
  -5   6  -2 81464.3 1781.77  11
  -5   6  -2 80111.4 1723.74  33
  -5   6  -2 83807.5 1735.92  32
  -5   6  -2 81390.9 1748.86   9
  -5   6  -1 14104.1 536.840  29
  -5   6  -1 15332.4 535.983  30
  -5   6  -1 14991.5 527.351  27
  -5   6  -1 14957.4 552.324   9
  -5   6  -1 15319.9 564.129  11
  -5   6  -1 15063.6 531.718  32
  -5   6  -1 15747.5 540.887  33
  -5   6  -1 14301.7 545.096  14
  -5   6   0 5177.95 314.409  10
  -5   6   0 4973.67 292.796  28
  -5   6   0 5087.87 283.877  30
  -5   6   0 5092.85 286.548  27
  -5   6   0 4924.98 301.478   9
  -5   6   0 5295.76 308.634  11
  -5   6   0 5051.29 284.262  33
  -5   6   0 4324.92 285.229  14
  -5   6   1 10848.0 431.415  11
  -5   6   1 9354.05 384.192  30
  -5   6   1 9069.42 397.850  27
  -5   6   1 9547.95 410.745  14
  -5   6   1 10161.9 421.937  28
  -5   6   1 9793.65 430.950  10
  -5   6   1 9529.45 424.645   9
  -5   6   1 9513.11 396.672  33
  -5   6   2 790.832 144.124  10
  -5   6   2 491.227 107.761  11
  -5   6   2 504.433 104.532  13
  -5   6   2 509.468 94.2579  30
  -5   6   2 534.638 112.511  14
  -5   6   2 561.075 117.562  28
  -5   6   2 706.396 118.979  27
  -5   6   2 455.441 114.068   9
  -5   6   2 374.760 98.5193  24
  -5   6   3 871.451 146.348   9
  -5   6   3 881.818 131.990  27
  -5   6   3 1178.57 143.294  24
  -5   6   3 952.268 153.085  28
  -5   6   3 1106.68 132.926  13
  -5   6   3 1289.33 149.165  14
  -5   6   3 1034.41 147.745  10
  -5   6   4 3449.71 251.651  12
  -5   6   4 3372.49 244.265  24
  -5   6   4 3102.16 234.197  27
  -5   6   4 3783.08 274.476   9
  -5   6   4 2983.62 243.132  10
  -5   6   4 3126.18 245.647  28
  -5   6   5 3334.95 252.153  12
  -5   6   5 3800.63 265.764  27
  -5   6   5 3287.93 263.851   9
  -5   6   5 4131.27 275.379  10
  -5   6   5 3255.89 253.453  24
  -5   6   5 3405.59 271.143  28
  -5   6   6 10332.4 456.837  27
  -5   6   6 10186.1 444.060  10
  -5   6   6 11435.9 493.639   9
  -5   6   7 5569.69 324.037  12
  -5   6   7 5633.62 335.348  28
  -5   6   7 6151.11 343.947  24
  -5   6   7 6150.92 354.041   9
  -5   6   7 5765.00 334.232  27
  -5   6   8 855.347 133.683  12
  -5   6   8 1047.61 147.769  24
  -5   6   8 738.164 141.520   9
  -5   6   8 826.785 145.245  28
  -5   6   9 1854.54 181.406  24
  -5   6   9 2528.48 207.363  27
  -5   6   9 2375.69 202.724   9
  -5   6   9 2109.11 191.307  28
  -5   6  10 531.557 97.3487  24
  -5   6  10 733.544 107.655  27
  -5   6  10 662.582 104.067  28
  -5   7  -9 4681.19 224.478  33
  -5   7  -9 4645.10 230.710  32
  -5   7  -8 396.996 98.6392  32
  -5   7  -8 370.616 96.2022  33
  -5   7  -7 6214.03 314.277  30
  -5   7  -7 7005.44 349.610  32
  -5   7  -7 6290.98 335.664  33
  -5   7  -7 5573.96 322.507   8
  -5   7  -7 6254.19 310.005  17
  -5   7  -6 1729.93 188.891  33
  -5   7  -6 1624.78 191.207  11
  -5   7  -6 1852.59 179.254  17
  -5   7  -6 1672.12 188.972   8
  -5   7  -5-16.3572 63.6795  17
  -5   7  -5 160.626 75.8313  16
  -5   7  -5-19.9063 81.9277  11
  -5   7  -5 32.6907 75.6074  29
  -5   7  -5-20.5062 96.8095   8
  -5   7  -5 18.5381 95.8711  33
  -5   7  -5 18.4794 83.6786  30
  -5   7  -5-18.6298 76.6742  32
  -5   7  -4 1832.52 194.231  29
  -5   7  -4 1484.52 184.405  30
  -5   7  -4 1373.65 189.151  11
  -5   7  -4 1466.76 194.736   8
  -5   7  -4 1568.69 186.127  33
  -5   7  -4 1848.36 198.284  32
  -5   7  -4 1287.76 163.207  17
  -5   7  -4 1550.82 174.721  16
  -5   7  -3 1780.14 193.553  29
  -5   7  -3 1753.87 200.074  30
  -5   7  -3 1759.27 210.639  11
  -5   7  -3 1814.15 205.684  27
  -5   7  -3 1724.67 198.883   8
  -5   7  -3 1667.15 201.627  33
  -5   7  -3 1848.04 204.457  32
  -5   7  -3 1641.84 184.252  16
  -5   7  -3 1834.24 184.898  17
  -5   7  -2 499.975 144.039  11
  -5   7  -2 516.319 130.468  27
  -5   7  -2 395.989 113.206  17
  -5   7  -2 419.526 126.820  29
  -5   7  -2 653.429 152.039  14
  -5   7  -2 497.918 122.664  33
  -5   7  -2 469.222 119.735  32
  -5   7  -2 303.577 123.087   8
  -5   7  -2 413.008 120.495   9
  -5   7  -1-16.5755 91.2578  33
  -5   7  -1 111.562 108.223  14
  -5   7  -1-18.9745 129.192  11
  -5   7  -1 50.7413 90.3399  30
  -5   7  -1 17.6195 88.0312   8
  -5   7  -1 18.7242 90.1478   9
  -5   7  -1 85.2841 92.5166  27
  -5   7  -1-18.1274 130.350  29
  -5   7   0 1651.49 187.304  33
  -5   7   0 1515.57 175.798  30
  -5   7   0 1987.40 208.203   9
  -5   7   0 1639.66 172.496   8
  -5   7   0 1467.85 173.683  27
  -5   7   0 1802.55 199.073  14
  -5   7   0 1591.19 197.263  29
  -5   7   0 1694.03 185.997  28
  -5   7   0 1571.07 192.611  11
  -5   7   1 493.410 117.742  30
  -5   7   1 570.037 123.588  14
  -5   7   1 719.985 135.488  27
  -5   7   1 778.991 138.250  28
  -5   7   1 701.045 134.851  29
  -5   7   1 565.478 123.102  11
  -5   7   1 821.330 160.644   9
  -5   7   2 249.152 107.611  14
  -5   7   2 252.474 106.702  27
  -5   7   2 449.817 107.350  13
  -5   7   2 356.412 106.512  28
  -5   7   2 170.468 96.6763  29
  -5   7   2 364.912 114.361  10
  -5   7   2 182.623 81.4079  11
  -5   7   2 264.888 105.784   9
  -5   7   3 2038.77 187.867  14
  -5   7   3 1647.40 181.444  24
  -5   7   3 1745.30 177.209  13
  -5   7   3 1882.72 199.822  10
  -5   7   3 1850.23 207.233   9
  -5   7   3 1435.06 176.797  28
  -5   7   3 1520.59 172.787  29
  -5   7   3 1584.39 179.401  27
  -5   7   4 4723.70 310.680  28
  -5   7   4 4792.91 281.838  29
  -5   7   4 5132.17 309.114  24
  -5   7   4 4628.94 317.612   9
  -5   7   4 4492.56 295.333  10
  -5   7   4 4337.71 292.308  27
  -5   7   5 106.940 78.9554  27
  -5   7   5 38.8944 95.4296   9
  -5   7   5 222.419 95.5888  10
  -5   7   6 4289.28 298.735  28
  -5   7   6 3522.39 266.448  12
  -5   7   6 4289.14 288.365  24
  -5   7   6 3708.86 281.036   9
  -5   7   6 4806.36 303.551  27
  -5   7   7 2782.98 232.539  24
  -5   7   7 2745.53 236.618  28
  -5   7   7 2597.14 228.827   9
  -5   7   7 2435.92 218.012  12
  -5   7   8-31.2066 85.9050  28
  -5   7   8 46.0580 73.9152   9
  -5   7   8 60.1978 71.0483  12
  -5   7   8 31.3694 71.0237  24
  -5   7   8-15.5650 73.4821  27
  -5   7   9 497.100 104.365  24
  -5   7   9 608.654 110.320  27
  -5   7   9 360.757 92.8104  28
  -5   7  10-9.47332 55.8595  27
  -5   8  -8 370.149 90.1012  32
  -5   8  -8 422.859 87.8850  33
  -5   8  -7 164.448 70.1778  17
  -5   8  -7 121.333 83.4986  33
  -5   8  -7 48.0491 68.0859  30
  -5   8  -7 271.216 100.883  32
  -5   8  -6 346.592 103.447  32
  -5   8  -6 298.288 87.0099  17
  -5   8  -6 174.317 99.3327  33
  -5   8  -6 138.018 90.7856   8
  -5   8  -6 275.520 90.3456  30
  -5   8  -5 483.685 130.680  11
  -5   8  -5 694.916 124.104  17
  -5   8  -5 346.811 114.863  33
  -5   8  -5 365.536 113.697   8
  -5   8  -4 110.134 90.0725  30
  -5   8  -4 120.956 102.517  11
  -5   8  -4 17.9012 77.4746  29
  -5   8  -4 220.894 99.8584  32
  -5   8  -4 79.7258 88.2861   8
  -5   8  -4 72.1938 85.2234  33
  -5   8  -4 165.880 87.2207  17
  -5   8  -3 1195.00 175.544  27
  -5   8  -3 1190.18 169.500  30
  -5   8  -3 1218.69 165.837  33
  -5   8  -3 1323.29 185.361  11
  -5   8  -3 854.117 156.957   8
  -5   8  -3 1301.47 179.116  29
  -5   8  -2 8415.16 430.634  14
  -5   8  -2 8341.44 421.963  27
  -5   8  -2 7749.52 410.584  29
  -5   8  -2 8349.34 410.729  30
  -5   8  -2 7972.91 403.686  33
  -5   8  -2 8512.01 423.456   8
  -5   8  -2 7904.79 422.494  11
  -5   8  -1 1242.47 186.009  29
  -5   8  -1 989.064 169.058  27
  -5   8  -1 1174.50 163.045  30
  -5   8  -1 1036.08 173.112  11
  -5   8  -1 1318.01 179.683  33
  -5   8  -1 1149.48 172.322   9
  -5   8  -1 837.602 152.520   8
  -5   8  -1 1211.96 178.887  14
  -5   8   0 13741.4 528.118  30
  -5   8   0 14503.6 568.246  29
  -5   8   0 13516.4 539.866  11
  -5   8   0 13644.1 512.873   8
  -5   8   0 13818.9 567.607   9
  -5   8   0 13806.7 555.631  27
  -5   8   0 13586.2 554.323  14
  -5   8   1 31541.0 909.444  29
  -5   8   1 31618.5 878.441  11
  -5   8   1 31119.4 938.176   9
  -5   8   1 32482.3 916.207  27
  -5   8   1 31938.7 912.943  14
  -5   8   2 1140.10 163.905  29
  -5   8   2 876.018 157.285  27
  -5   8   2 1002.62 149.459  13
  -5   8   2 1274.21 182.778   9
  -5   8   2 836.982 147.507  14
  -5   8   3 7205.08 398.685  28
  -5   8   3 7668.81 398.831  27
  -5   8   3 7891.36 384.821  29
  -5   8   3 8329.99 393.877  13
  -5   8   3 8015.02 386.783  14
  -5   8   3 9021.89 444.898   9
  -5   8   4 3188.82 255.444  27
  -5   8   4 3812.16 287.960   9
  -5   8   4 3429.18 270.834  28
  -5   8   4 3582.20 269.549  24
  -5   8   5 780.088 140.791  28
  -5   8   5 648.183 131.113  27
  -5   8   5 606.827 135.694   9
  -5   8   5 862.653 142.462  24
  -5   8   6 10346.4 459.987  28
  -5   8   6 11084.1 466.723  24
  -5   8   7 2651.34 219.310  24
  -5   8   7 2382.60 204.657  27
  -5   8   7 2562.89 213.963  28
  -5   8   7 2161.06 196.316   9
  -5   8   8 4092.12 240.568  28
  -5   8   8 4425.79 256.104  27
  -5   8   8 4321.06 255.073  24
  -5   8   9 6990.37 288.948  27
  -5   9  -7 10412.8 368.302  33
  -5   9  -6 3965.28 241.320  33
  -5   9  -5-15.0988 81.8958  33
  -5   9  -4-33.4603 72.3907  30
  -5   9  -3 96.4390 81.4601  11
  -5   9  -3 122.105 87.1665  33
  -5   9  -3 72.6951 82.3104   8
  -5   9  -3 110.358 91.9093  29
  -5   9  -2 3819.13 274.886  30
  -5   9  -2 3502.18 257.830   8
  -5   9  -2 3378.45 271.290  11
  -5   9  -2 3546.73 276.363  29
  -5   9  -2 3647.71 286.288  27
  -5   9  -1 1733.78 177.729   8
  -5   9  -1 1468.62 179.341  11
  -5   9  -1 1678.01 201.738  14
  -5   9  -1 1559.42 203.936  29
  -5   9  -1 1158.72 178.524  27
  -5   9   0 14313.9 580.948   9
  -5   9   0 13997.1 532.494  11
  -5   9   0 13438.6 547.466  29
  -5   9   0 14246.7 575.101  14
  -5   9   0 12660.5 540.585  27
  -5   9   1 35937.4 977.817  29
  -5   9   1 35971.8 989.129  14
  -5   9   1 34173.5 997.432   9
  -5   9   1 34073.6 981.276  27
  -5   9   2 17005.8 627.584  27
  -5   9   2 16721.9 602.515  29
  -5   9   2 17188.9 636.282   9
  -5   9   2 16079.2 615.438  28
  -5   9   2 17902.0 622.420  14
  -5   9   3 364.554 102.638  14
  -5   9   3 56.6572 96.0713  27
  -5   9   3 175.438 95.6811   9
  -5   9   3 37.7170 89.0781  28
  -5   9   3 283.445 97.5406  29
  -5   9   4 448.402 117.316   9
  -5   9   4 584.454 125.825  28
  -5   9   5 620.616 126.174  28
  -5   9   5 711.745 138.070  27
  -5   9   6 1839.53 181.426  27
  -5   9   6 1651.00 173.292  24
  -5   9   6 1923.14 182.344  28
  -5   9   6 1759.56 174.302   9
  -5   9   7 197.011 82.3835  24
  -5   9   7 279.944 78.9159  28
  -5   9   7 368.195 93.0223  27
  -5   9   8 6069.79 270.203  27
  -5   9   9 5232.21 209.151  27
  -5  10  -2 1590.01 191.137  27
  -5  10   0 5757.94 344.569  27
  -5  10   1 14608.5 565.462  27
  -5  10   2 10268.6 457.001  27
  -5  10   2 9455.29 428.305  14
  -5  10   2 10580.6 433.825  29
  -5  10   3 536.263 123.769   9
  -5  10   3 322.516 106.530  27
  -5  10   4 1190.04 150.226   9
  -5  10   4 978.945 143.319  27
  -5  10   5 257.437 92.6747  27
  -5  10   6 210.223 72.0581  27
  -5  10   7 1046.88 114.439  27
  -5  11  -1-30.3421 79.7563  27
  -5  11   0 730.443 124.181  27
  -5  11   1 640.745 119.846  27
  -5  11   2 143.011 79.9195  27
  -5  11   3 107.881 69.7615  27
  -5  11   4 12.1563 61.8106  27
  -5  11   5 31.0683 55.3159  27
  -5  11   6 56.5370 48.2398  27
  -5  12   0 4938.25 249.091  27
  -5  12   1 7275.67 306.045  27
  -5  12   2 3138.69 191.019  27
  -5  12   3 8.94443 54.7318  27
  -5  12   4 2237.53 138.430  27
  -4 -11  -4 725.684 88.5057  22
  -4 -11  -3 895.272 104.065  22
  -4 -11  -2 128.949 65.0012  22
  -4 -10  -6 167.330 64.4689  22
  -4 -10  -5 5006.80 260.917   3
  -4 -10  -5 5253.31 262.264  22
  -4 -10  -4 14090.2 500.608   3
  -4 -10  -4 14224.5 492.228  22
  -4 -10  -3 10641.2 436.696   3
  -4 -10  -3 9964.08 413.623  22
  -4 -10  -2 325.962 101.069   3
  -4 -10  -2 366.801 102.197  22
  -4 -10  -1 650.065 127.258   3
  -4 -10  -1 550.630 110.415  22
  -4 -10   0 994.670 146.073   3
  -4  -9  -7 2362.19 167.969  22
  -4  -9  -6-13.5692 70.1742   3
  -4  -9  -6-13.2744 82.1889  22
  -4  -9  -5 10391.0 445.232   3
  -4  -9  -5 9897.60 428.076  22
  -4  -9  -4 20938.5 703.672   3
  -4  -9  -4 22329.7 707.473  22
  -4  -9  -3 4057.68 288.975   3
  -4  -9  -2 18.9737 89.5822   3
  -4  -9  -2 145.610 85.9360  22
  -4  -9  -1 3127.48 254.959   3
  -4  -9  -1 3671.30 265.159  22
  -4  -9   0 841.660 131.871  22
  -4  -9   0 1001.50 148.888   5
  -4  -9   0 835.172 144.164   3
  -4  -9   1 1534.85 172.657  22
  -4  -9   1 1759.75 187.665   5
  -4  -9   2-16.7558 65.2311   5
  -4  -8  -8-10.0160 55.9488  22
  -4  -8  -7 269.961 86.0116   3
  -4  -8  -7 259.375 89.4066  22
  -4  -8  -6 486.301 116.299   3
  -4  -8  -6 613.769 128.514  22
  -4  -8  -5 2822.49 252.856   3
  -4  -8  -4 98.2423 98.1863   3
  -4  -8  -4 135.450 98.4063  22
  -4  -8  -3 1655.27 204.194   3
  -4  -8  -3 2069.81 219.749  22
  -4  -8  -2 1530.43 190.640  22
  -4  -8  -1 234.105 107.612  22
  -4  -8  -1 336.010 111.546   3
  -4  -8  -1 184.876 97.2732   5
  -4  -8   0 9815.00 433.518  22
  -4  -8   0 9238.40 432.609   3
  -4  -8   0 9853.74 442.384   5
  -4  -8   1 942.640 140.789  22
  -4  -8   1 990.345 152.065   5
  -4  -8   2 725.358 118.710  22
  -4  -8   2 400.638 100.075   5
  -4  -7  -9 129.321 58.7389  22
  -4  -7  -8 630.994 109.536   3
  -4  -7  -8 519.712 102.335  22
  -4  -7  -7 101.928 83.3529   3
  -4  -7  -7 32.8441 80.5769  22
  -4  -7  -6 557.623 139.752   3
  -4  -7  -5 6364.05 381.730   3
  -4  -7  -5 6807.13 384.362  22
  -4  -7  -4 25393.9 808.249  22
  -4  -7  -3 13223.0 554.058   3
  -4  -7  -3 14921.7 580.199  22
  -4  -7  -2 644.613 144.848  22
  -4  -7  -2 603.791 139.692   3
  -4  -7  -2 714.158 145.054   5
  -4  -7  -1 44556.4 1111.83  22
  -4  -7  -1 44990.6 1127.64   3
  -4  -7  -1 43864.8 1115.06   5
  -4  -7   0 54595.8 1278.22  22
  -4  -7   0 55843.6 1293.34   5
  -4  -7   1 14.8693 70.1979  22
  -4  -7   2 2120.53 187.017  22
  -4  -7   3 19935.1 608.459  22
  -4  -7   4 50239.5 1164.59  23
  -4  -7   4 48644.3 1130.79  22
  -4  -7   5 14281.8 507.419  23
  -4  -6  -9 3885.13 220.774  22
  -4  -6  -8 5885.91 326.810   3
  -4  -6  -8 5989.97 319.415  22
  -4  -6  -7 417.817 121.813   3
  -4  -6  -6 122.949 102.400   3
  -4  -6  -4 23535.2 766.316   3
  -4  -6  -3 42046.7 1086.78  22
  -4  -6  -3 42460.5 1092.86   3
  -4  -6  -3 42954.9 1108.88   5
  -4  -6  -2 11414.3 463.478  22
  -4  -6  -2 10633.1 454.765   3
  -4  -6  -2 11216.5 466.719   5
  -4  -6  -1 143860. 2749.66   5
  -4  -6  -1 141789. 2740.01  22
  -4  -6   0 96994.3 1955.44   5
  -4  -6   0 95984.7 1940.76  22
  -4  -6   1 20248.5 605.041  22
  -4  -6   2 5226.56 273.232  22
  -4  -6   3 21582.1 624.083  22
  -4  -6   4 40936.9 975.120  23
  -4  -6   4 38485.0 946.367  22
  -4  -6   5 691.380 120.822  22
  -4  -6   5 529.003 113.382  23
  -4  -6   6 107188. 2104.84  23
  -4  -6   6 103090. 2116.03   2
  -4  -6   7 133924. 2631.35   2
  -4  -6   9 32.8468 63.9387   2
  -4  -6  10 890.770 121.106  19
  -4  -5  -9 8600.39 357.594  22
  -4  -5  -8 8208.79 402.378   3
  -4  -5  -8 7892.94 384.506  22
  -4  -5  -7 4944.39 324.998   3
  -4  -5  -5 683.588 139.329   3
  -4  -5  -4 15931.2 583.395   3
  -4  -5  -3 13784.9 504.961   3
  -4  -5  -3 12767.2 501.781   5
  -4  -5  -2 28009.6 775.347  22
  -4  -5  -2 29182.6 783.899   3
  -4  -5  -2 28650.7 784.946   5
  -4  -5  -1 133932. 2558.15   5
  -4  -5  -1 134836. 2553.52  22
  -4  -5   0 81183.3 1643.21  22
  -4  -5   1 46662.7 1046.73  22
  -4  -5   2 21379.3 594.215  22
  -4  -5   3 1953.34 160.045  22
  -4  -5   4 4711.86 252.595   2
  -4  -5   4 4266.84 235.760  22
  -4  -5   4 4297.53 246.795  23
  -4  -5   5 7413.82 337.159   2
  -4  -5   5 7467.02 324.107  22
  -4  -5   5 6849.12 324.756  23
  -4  -5   6 28922.7 806.115   2
  -4  -5   6 31024.0 809.217  23
  -4  -5   7 39882.0 1020.66   2
  -4  -5   8 3243.25 253.623   2
  -4  -5   9 711.237 128.459  19
  -4  -5   9 729.904 134.991   2
  -4  -5  10 392.013 106.985  19
  -4  -5  10 447.276 109.705   2
  -4  -5  11-51.1772 70.4421  19
  -4  -5  11-13.8755 70.5544   2
  -4  -5  12-8.31901 43.0225  19
  -4  -4  -9 2731.13 214.469   3
  -4  -4  -9 2402.59 191.664  22
  -4  -4  -8 4448.66 297.208   3
  -4  -4  -6 3257.93 258.517   3
  -4  -4  -5 86.8664 80.3742   3
  -4  -4  -4 377.053 100.798   3
  -4  -4  -3 21243.4 631.865   5
  -4  -4  -3 19710.3 616.918   3
  -4  -4  -2 432.963 93.4049   5
  -4  -4  -1 568.471 102.267  22
  -4  -4   3 20551.3 565.739   2
  -4  -4   4 2904.49 192.329   2
  -4  -4   4 3345.23 205.033  23
  -4  -4   4 3370.35 199.226  22
  -4  -4   5 6225.69 297.314   2
  -4  -4   5 6583.60 300.289  23
  -4  -4   5 7089.19 306.957  22
  -4  -4   6 4673.18 271.094   2
  -4  -4   6 4501.40 259.261  23
  -4  -4   7 39086.6 1003.40   2
  -4  -4   8 392.554 115.681   2
  -4  -4   9 123.221 83.1281  19
  -4  -4  10 3460.37 260.915   2
  -4  -4  11 622.995 117.796  19
  -4  -4  11 887.558 138.500   2
  -4  -4  12-43.4613 54.2858  19
  -4  -4  12 36.2544 55.8996   2
  -4  -3  -8 886.722 145.743   3
  -4  -3  -7 331.786 101.627   3
  -4  -3  -6 1190.18 158.853   3
  -4  -3  -5 577.316 112.598   3
  -4  -3  -4 18121.1 572.898   3
  -4  -3  -3 2650.81 189.324   3
  -4  -3  -3 2706.73 194.844   5
  -4  -3  -1 154515. 2800.03  22
  -4  -3   0 81663.1 1577.90  22
  -4  -3   1 67010.5 1323.66  22
  -4  -3   2 2166.39 147.316  22
  -4  -3   3 18871.4 500.808  22
  -4  -3   3 17202.4 494.014   2
  -4  -3   4 113.388 66.0608  23
  -4  -3   4 209.598 72.7590   2
  -4  -3   5 1476.88 142.289  23
  -4  -3   5 1044.40 131.313   2
  -4  -3   6 68446.6 1462.28   2
  -4  -3   7 183036. 3422.30   2
  -4  -3   8 48675.8 1201.67   2
  -4  -3   9 553.394 122.527   2
  -4  -3   9 533.407 123.688  19
  -4  -3  10 8384.16 408.368  19
  -4  -3  10 7891.28 409.537   2
  -4  -3  11 3065.55 239.127  19
  -4  -3  11 3681.85 266.907   2
  -4  -3  12 224.905 85.0551   2
  -4  -3  12 202.568 82.8934  19
  -4  -3  13 103.181 48.5964  19
  -4  -2 -10 480.995 95.3204  32
  -4  -2  -9 24367.0 710.936  32
  -4  -2  -8 26009.9 756.841  32
  -4  -2  -8 26105.5 774.052   3
  -4  -2  -7 1922.75 191.052   3
  -4  -2  -6 2321.53 202.234   3
  -4  -2  -5 276.203 84.6269   3
  -4  -2  -4 664.657 104.524   3
  -4  -2  -3 166.018 67.2208   3
  -4  -2  -2 13314.3 413.534   5
  -4  -2  -1 129682. 2348.83  22
  -4  -2   0 126996. 2293.98  22
  -4  -2   1 166446. 2935.87  22
  -4  -2   2 47987.3 993.852   2
  -4  -2   2 48510.1 993.509  22
  -4  -2   3 1094.34 105.687   2
  -4  -2   3 1188.03 110.398  22
  -4  -2   3 1152.35 108.376  23
  -4  -2   4 202.560 70.6519   2
  -4  -2   4 329.315 73.3609  22
  -4  -2   4 191.634 64.0888  23
  -4  -2   5 2818.92 183.333  23
  -4  -2   5 2676.94 184.212   2
  -4  -2   6 52017.2 1166.14   2
  -4  -2   7 75680.6 1619.53   2
  -4  -2   8 53031.9 1297.06   2
  -4  -2   8 56782.8 1302.12  19
  -4  -2   9-19.0707 84.4578   2
  -4  -2   9 53.4859 77.1420  19
  -4  -2  10 6699.30 382.340   2
  -4  -2  10 6513.58 363.867  19
  -4  -2  11 1667.36 193.760   2
  -4  -2  11 1625.35 187.553  19
  -4  -2  12 75.4820 76.7864   2
  -4  -2  12 177.972 81.7774  19
  -4  -2  13 147.902 62.9852  19
  -4  -1 -12 429.572 62.1010  33
  -4  -1 -11 2153.85 150.626  32
  -4  -1 -10 883.883 122.666  32
  -4  -1  -8 22818.8 705.667  32
  -4  -1  -6 2337.75 190.709   3
  -4  -1  -5 6752.56 305.295   3
  -4  -1  -4 6056.11 268.319   3
  -4  -1  -3 2081.04 148.855   5
  -4  -1  -3 2184.39 145.257   3
  -4  -1  -2 11041.3 344.723   5
  -4  -1  -2 10906.4 290.188  32
  -4  -1  -2 11307.2 339.583  22
  -4  -1  -1 13856.7 378.014  22
  -4  -1   0 2003.21 71.9321  28
  -4  -1   0 2204.70 127.413  22
  -4  -1   0 1973.18 82.7418   9
  -4  -1   1 106594. 1928.11  22
  -4  -1   2 167400. 2940.66  22
  -4  -1   3 37155.7 810.487  23
  -4  -1   3 38135.7 814.004  22
  -4  -1   3 37333.1 808.021   2
  -4  -1   4 10359.1 344.833  23
  -4  -1   4 10976.3 353.041   2
  -4  -1   5 3640.53 201.800  23
  -4  -1   5 3812.42 213.057   2
  -4  -1   6 5712.21 280.658   2
  -4  -1   7 118.452 81.5410   2
  -4  -1   8 6584.44 354.005   2
  -4  -1   8 6515.74 342.326  19
  -4  -1   9 9699.76 457.362   2
  -4  -1   9 10375.8 454.139  19
  -4  -1  10 987.334 159.072   2
  -4  -1  10 1031.27 156.234  19
  -4  -1  11 334.634 112.530   2
  -4  -1  12 46.5532 70.2723   2
  -4  -1  12 57.0881 76.2339  19
  -4  -1  13-19.8672 61.5047  19
  -4   0 -12 345.143 62.5377  33
  -4   0 -11 448.422 97.3647  33
  -4   0 -11 498.202 90.3635  32
  -4   0 -11 380.113 83.4282  31
  -4   0 -10 467.132 107.039  32
  -4   0  -8 52.2908 73.6054  32
  -4   0  -7 128.940 87.4464  32
  -4   0  -6 14.0061 92.5713  32
  -4   0  -5 4722.39 246.821  32
  -4   0  -5 4880.55 236.969   3
  -4   0  -4 25504.0 626.530  11
  -4   0  -4 25349.0 616.864   3
  -4   0  -3 85.0489 43.8936  22
  -4   0  -3 37.1640 46.0315  32
  -4   0  -2 530.697 65.1827  32
  -4   0  -2 250.116 55.6307   5
  -4   0  -2 519.557 62.8988  10
  -4   0  -2 288.978 57.8501  22
  -4   0  -1 65152.6 1153.85  28
  -4   0  -1 65784.4 1175.25   9
  -4   0  -1 65624.2 1189.41  32
  -4   0  -1 65545.6 1231.38  22
  -4   0   0 34510.3 686.815  22
  -4   0   0 32443.5 647.551  33
  -4   0   0 32619.5 618.896  32
  -4   0   0 32962.5 645.922   9
  -4   0   0 31863.2 624.545  28
  -4   0   1 17598.0 336.720  27
  -4   0   1 18288.0 378.213  31
  -4   0   1 18255.0 377.230  33
  -4   0   2 85566.0 1492.33  27
  -4   0   2 86765.6 1493.42  24
  -4   0   3 113163. 1995.64  23
  -4   0   3 112860. 2002.14  22
  -4   0   3 106775. 1859.64  12
  -4   0   4 358.480 73.5292  23
  -4   0   4 170.101 59.1469   2
  -4   0   5 1584.14 136.218   2
  -4   0   6 7888.88 335.897   2
  -4   0   7 26090.2 721.398  19
  -4   0   7 24298.5 713.021   2
  -4   0   8 2770.53 222.569  19
  -4   0   8 2968.36 239.488   2
  -4   0   9 6284.34 351.542  19
  -4   0   9 5767.32 345.227   2
  -4   0  10 34049.3 949.305  19
  -4   0  10 32580.3 953.454   2
  -4   0  11 6973.85 377.330   2
  -4   0  12-28.7794 70.5985  19
  -4   0  12 61.4557 78.1200   2
  -4   0  13 181.624 70.7181  19
  -4   1 -12 80.9152 46.3688  33
  -4   1 -11 72.7813 77.6832  33
  -4   1 -11 11.2785 63.0051  32
  -4   1 -11 55.7709 57.6890  31
  -4   1 -10-16.3503 77.1903  33
  -4   1 -10-30.4804 65.9431  32
  -4   1  -8 10608.4 462.213  32
  -4   1  -7 1065.14 143.472  30
  -4   1  -7 1119.92 160.394  32
  -4   1  -6 34217.0 880.309  30
  -4   1  -6 34245.2 889.720  32
  -4   1  -5 151243. 2813.21  32
  -4   1  -4 18460.9 471.240  17
  -4   1  -4 18190.7 515.760  11
  -4   1  -3 40930.1 822.050  17
  -4   1  -3 40888.2 873.833  32
  -4   1  -2 39633.6 760.814  17
  -4   1  -2 36349.0 752.973   3
  -4   1  -2 39179.3 762.926  22
  -4   1  -2 39874.1 813.144  10
  -4   1  -2 38756.1 774.324   9
  -4   1  -2 38376.5 772.968   5
  -4   1  -2 40000.2 806.474  32
  -4   1  -1 3178.07 141.279  32
  -4   1  -1 2996.58 130.339  22
  -4   1  -1 3332.07 159.103  10
  -4   1  -1 3157.45 138.379   9
  -4   1  -1 3382.42 123.409  17
  -4   1  -1 3393.49 135.408   5
  -4   1  -1 3179.76 131.981  28
  -4   1  -1 3400.88 137.625  27
  -4   1   0 118433. 2048.79  22
  -4   1   0 117283. 2050.51  33
  -4   1   0 115131. 2033.49  32
  -4   1   0 113681. 2009.54  27
  -4   1   0 117345. 2039.31  28
  -4   1   0 117107. 2060.62   9
  -4   1   1 16072.0 367.777  33
  -4   1   1 15581.7 345.247  24
  -4   1   1 15534.6 346.463  27
  -4   1   1 16525.6 365.425  31
  -4   1   1 15750.4 384.438  28
  -4   1   1 16352.7 394.212  22
  -4   1   2 102218. 1771.36  27
  -4   1   2 100847. 1790.81  30
  -4   1   2 102602. 1771.60  24
  -4   1   2 102041. 1823.31   2
  -4   1   2 99303.0 1769.29  33
  -4   1   3 85777.9 1547.54  12
  -4   1   3 89397.5 1622.65  23
  -4   1   4 5036.97 218.592   2
  -4   1   5 809.582 104.229   2
  -4   1   6 16160.4 506.917   2
  -4   1   6 16446.3 517.235   1
  -4   1   6 16786.2 510.280  19
  -4   1   7 4827.93 282.882   1
  -4   1   7 4892.27 275.888  19
  -4   1   8 34.1676 75.6697   1
  -4   1   8 168.222 88.4449   2
  -4   1   8 48.8006 93.4347  19
  -4   1   9 15136.0 572.789  19
  -4   1   9 14570.1 564.771   2
  -4   1  10 42459.4 1113.85  19
  -4   1  10 42867.8 1134.73   2
  -4   1  11 4789.89 302.141  19
  -4   1  11 5107.03 314.264   2
  -4   1  12 419.357 106.601  19
  -4   1  12 365.937 94.9646   2
  -4   1  13 1279.63 124.342  19
  -4   2 -12 68.6662 40.8505  33
  -4   2 -11 710.921 108.941  32
  -4   2 -11 744.262 102.055  31
  -4   2 -11 757.578 111.256  33
  -4   2 -10-15.6026 70.6572  32
  -4   2 -10 45.5116 67.1910  31
  -4   2 -10-176.364 84.2913  33
  -4   2  -9 684.569 131.152  31
  -4   2  -9 709.363 140.365  33
  -4   2  -8 5560.29 337.348  32
  -4   2  -7-34.6073 81.6915  32
  -4   2  -7-30.0706 72.3886  30
  -4   2  -6 74065.0 1540.27  17
  -4   2  -6 74293.5 1589.67  30
  -4   2  -6 77259.5 1619.65  32
  -4   2  -5 155204. 2963.31  30
  -4   2  -5 163910. 2976.49  32
  -4   2  -4 11681.1 364.287  17
  -4   2  -4 11840.0 403.649  11
  -4   2  -4 10386.6 395.071  30
  -4   2  -4 11269.0 391.507  32
  -4   2  -3 57157.4 1116.76  16
  -4   2  -3 57374.4 1212.47  11
  -4   2  -3 57379.1 1180.07  32
  -4   2  -3 58231.0 1137.08  17
  -4   2  -2 87096.0 1631.15  10
  -4   2  -2 85309.9 1600.66  27
  -4   2  -2 84186.0 1592.78   9
  -4   2  -2 87850.4 1578.59  16
  -4   2  -2 85812.8 1572.85  17
  -4   2  -2 83147.4 1622.90  33
  -4   2  -2 86307.5 1614.04  32
  -4   2  -1 9478.78 302.030  31
  -4   2  -1 10044.0 287.462  27
  -4   2  -1 10189.9 279.790  17
  -4   2  -1 9313.47 226.530  23
  -4   2  -1 9948.54 246.049  22
  -4   2  -1 9958.95 309.489  33
  -4   2  -1 9987.39 300.761  32
  -4   2  -1 10640.3 330.464  10
  -4   2  -1 9982.53 303.334   9
  -4   2   0 33598.5 720.344   9
  -4   2   0 34198.3 645.572  23
  -4   2   0 32683.3 659.231  22
  -4   2   0 33635.5 676.987  17
  -4   2   0 34140.4 702.423  32
  -4   2   0 32601.8 701.152  33
  -4   2   0 33456.7 684.046  27
  -4   2   0 33127.5 722.451  30
  -4   2   1 266.739 61.0795   9
  -4   2   1 255.931 52.3061  31
  -4   2   1 349.080 49.3101  23
  -4   2   1 216.896 45.9437  24
  -4   2   1 339.444 50.8617  27
  -4   2   1 227.239 50.2713  33
  -4   2   2 150530. 2553.70  24
  -4   2   2 146812. 2595.29  28
  -4   2   2 145188. 2540.08  30
  -4   2   2 146784. 2549.19  33
  -4   2   2 144805. 2542.11   2
  -4   2   2 145752. 2549.73  27
  -4   2   2 143642. 2555.98  12
  -4   2   3 105482. 1896.71  12
  -4   2   4 4569.94 203.440   2
  -4   2   5 31918.6 754.451   2
  -4   2   6 11600.9 406.315  19
  -4   2   6 10945.4 409.870   1
  -4   2   7 487.694 113.529  19
  -4   2   7 375.241 104.378   1
  -4   2   8 65.6313 90.3341  19
  -4   2   8-51.7587 97.7405   1
  -4   2   9 2569.05 225.328  19
  -4   2   9 2683.56 232.299   2
  -4   2  10 2800.05 241.625  19
  -4   2  10 3360.32 260.127   2
  -4   2  11 114.850 81.9955  19
  -4   2  11 118.119 79.6853   2
  -4   2  12 236.199 82.2733  19
  -4   2  12 198.092 70.5513  28
  -4   2  12 279.617 86.2736   2
  -4   2  13-34.2990 59.4975  19
  -4   3 -11 672.603 105.784  32
  -4   3 -11 740.425 103.976  33
  -4   3 -10 107.668 74.0856  32
  -4   3 -10 131.463 74.3047  31
  -4   3 -10 182.281 88.4406  33
  -4   3  -9 105.394 76.0051  31
  -4   3  -9-36.4498 82.5273  33
  -4   3  -8 598.039 127.524  31
  -4   3  -8 416.081 135.083  32
  -4   3  -8 649.692 121.615  17
  -4   3  -8 383.994 113.524  33
  -4   3  -7 406.983 121.191  33
  -4   3  -7 629.686 123.370   8
  -4   3  -7 198.202 124.028  32
  -4   3  -7 329.505 95.0910  30
  -4   3  -7 450.638 99.4967  17
  -4   3  -6 17127.2 564.260  11
  -4   3  -6 15996.8 550.074  30
  -4   3  -6 16889.2 583.728  32
  -4   3  -6 17839.8 605.102  33
  -4   3  -6 17288.1 549.542  17
  -4   3  -5 33106.3 849.768  11
  -4   3  -5 32074.5 844.521  32
  -4   3  -5 32695.3 856.514  33
  -4   3  -5 32461.2 802.447  17
  -4   3  -5 30934.4 834.503  30
  -4   3  -4 38992.9 859.102  29
  -4   3  -4 36506.3 905.235  33
  -4   3  -4 37978.9 909.415  32
  -4   3  -4 37742.0 911.035  30
  -4   3  -4 37015.0 838.271  16
  -4   3  -3 1819.68 131.459  16
  -4   3  -3 1640.58 145.421  31
  -4   3  -3 1639.66 154.088  11
  -4   3  -3 1829.45 135.331  17
  -4   3  -3 2215.80 170.041  30
  -4   3  -2 58679.9 1217.29  33
  -4   3  -2 59667.7 1203.94  27
  -4   3  -2 58886.0 1252.73  11
  -4   3  -2 61664.6 1239.92  10
  -4   3  -2 59529.2 1213.40  32
  -4   3  -2 57040.3 1211.22  31
  -4   3  -2 60568.5 1191.40  16
  -4   3  -2 60566.3 1187.73  17
  -4   3  -2 61203.3 1214.90   9
  -4   3  -1 6639.83 272.205  30
  -4   3  -1 7110.07 263.630  16
  -4   3  -1 7156.66 253.041  17
  -4   3  -1 7144.98 258.746  27
  -4   3  -1 7070.07 292.686  11
  -4   3  -1 7170.92 275.130   9
  -4   3  -1 7420.99 287.621  10
  -4   3  -1 7622.72 274.245  31
  -4   3  -1 7749.06 272.237  32
  -4   3  -1 6832.42 268.842  33
  -4   3  -1 6997.48 260.952  28
  -4   3   0 4952.90 196.254  17
  -4   3   0 4487.31 216.669  10
  -4   3   0 4956.19 219.314   9
  -4   3   0 4513.14 195.585  31
  -4   3   0 4765.38 207.173  28
  -4   3   0 4712.15 202.833  33
  -4   3   0 4574.92 201.152  32
  -4   3   0 4261.19 198.210  30
  -4   3   0 5040.52 225.731  14
  -4   3   0 4637.99 195.167  27
  -4   3   1 44455.5 930.640   9
  -4   3   1 42345.0 878.710  30
  -4   3   1 43892.6 880.402  27
  -4   3   1 44106.1 909.685  28
  -4   3   1 42424.3 875.078  24
  -4   3   1 42280.4 892.130  13
  -4   3   1 42234.9 886.525  33
  -4   3   1 43643.6 916.984  14
  -4   3   2 32827.4 717.599  12
  -4   3   2 32654.2 699.996  13
  -4   3   2 32508.9 693.770  30
  -4   3   2 32781.1 711.122  24
  -4   3   2 32994.2 712.126  27
  -4   3   2 32014.6 647.433   2
  -4   3   2 31724.2 709.304  33
  -4   3   2 32327.2 739.375  28
  -4   3   2 32790.2 647.756  19
  -4   3   2 33121.8 731.689  14
  -4   3   3 3703.01 181.331  12
  -4   3   3 3799.81 163.997  13
  -4   3   3 3789.95 161.442   2
  -4   3   3 3801.19 185.568  24
  -4   3   3 3620.60 193.325  28
  -4   3   3 3910.48 164.734  19
  -4   3   3 3816.72 180.246  14
  -4   3   4 22778.6 552.727   2
  -4   3   4 22354.4 569.761  12
  -4   3   4 23539.9 560.709  19
  -4   3   5 11351.2 375.191   2
  -4   3   6 2612.35 197.862   1
  -4   3   6 2770.83 197.482  19
  -4   3   7 6494.49 337.257   1
  -4   3   7 7196.43 339.477  19
  -4   3   8 2300.56 216.260   1
  -4   3   8 2294.74 209.046  19
  -4   3   9 383.306 108.058  19
  -4   3  10 2062.04 202.623   2
  -4   3  10 2107.85 204.902  28
  -4   3  11 785.689 126.731   2
  -4   3  11 795.544 125.135  28
  -4   3  11 924.219 134.889  19
  -4   3  12 120.456 60.2957  24
  -4   3  12 19.7376 45.6584  28
  -4   3  12 46.2581 59.8139  19
  -4   3  12 67.9166 54.5049   2
  -4   4 -11 768.523 104.538  32
  -4   4 -11 786.687 98.5027  33
  -4   4 -10 72.6776 71.3331  32
  -4   4 -10 93.9677 64.6504  31
  -4   4 -10 153.664 84.4724  33
  -4   4  -9 283.661 103.322  32
  -4   4  -9 356.575 105.261  31
  -4   4  -8 786.939 146.671  32
  -4   4  -8 687.874 143.184  31
  -4   4  -8 809.460 149.262  33
  -4   4  -8 841.125 141.392  17
  -4   4  -7 479.452 118.770   8
  -4   4  -7 358.595 124.943  32
  -4   4  -7 461.367 109.588  30
  -4   4  -7 533.749 117.518  17
  -4   4  -7 318.170 111.989  33
  -4   4  -6 8762.43 384.651  17
  -4   4  -6 8101.65 388.293  11
  -4   4  -6 9401.79 424.572  32
  -4   4  -6 8392.30 403.442  31
  -4   4  -6 8241.20 376.176  30
  -4   4  -6 8679.01 408.574   8
  -4   4  -6 8790.36 415.581  33
  -4   4  -5 17625.3 529.718  16
  -4   4  -5 18856.9 605.936  11
  -4   4  -5 18137.4 596.496  32
  -4   4  -5 16909.8 580.365  31
  -4   4  -5 15848.9 553.409  30
  -4   4  -5 16962.1 548.562  17
  -4   4  -5 17952.1 595.407  33
  -4   4  -4 4732.08 245.144  29
  -4   4  -4 4860.36 282.637  11
  -4   4  -4 4518.55 263.450  31
  -4   4  -4 4867.66 271.961  32
  -4   4  -4 4475.83 255.494  30
  -4   4  -4 5289.34 266.581  17
  -4   4  -4 4089.81 258.343  33
  -4   4  -3 44417.1 1007.70  27
  -4   4  -3 45561.4 1013.26  32
  -4   4  -3 45729.8 1019.47  31
  -4   4  -3 40431.4 1024.57  11
  -4   4  -3 43684.4 1006.17  33
  -4   4  -3 41532.3 990.675  30
  -4   4  -3 45619.5 1010.85  15
  -4   4  -2 9997.60 360.390  32
  -4   4  -2 10564.0 369.912   9
  -4   4  -2 10236.3 365.063  31
  -4   4  -2 10629.9 354.282  17
  -4   4  -2 9679.00 344.415  16
  -4   4  -2 9388.21 353.839  30
  -4   4  -1 6879.14 289.178   9
  -4   4  -1 6735.73 277.231  16
  -4   4  -1 7234.72 271.732  17
  -4   4  -1 6722.93 276.338  28
  -4   4  -1 6946.28 278.195  27
  -4   4  -1 6741.42 299.707  11
  -4   4  -1 7444.82 289.013  31
  -4   4  -1 6441.03 274.113  33
  -4   4  -1 6556.26 290.810  14
  -4   4   0 408.570 78.5893  25
  -4   4   0 626.473 96.5248   9
  -4   4   0 721.383 88.4169  17
  -4   4   0 738.336 91.7962  27
  -4   4   0 577.056 89.0843  13
  -4   4   0 666.613 92.4850  30
  -4   4   0 633.996 89.4393  28
  -4   4   0 648.526 91.0162  33
  -4   4   0 702.135 101.983  11
  -4   4   0 529.054 87.0454  14
  -4   4   1 1384.63 130.315   9
  -4   4   1 1383.94 117.753  27
  -4   4   1 1121.66 112.846  13
  -4   4   1 1339.87 125.695  11
  -4   4   1 1217.28 110.528  30
  -4   4   1 1126.87 110.889  33
  -4   4   1 1559.01 122.194  25
  -4   4   1 1398.84 118.122  24
  -4   4   1 1402.02 126.999  14
  -4   4   1 1219.13 119.152  28
  -4   4   2 34524.9 813.947   9
  -4   4   2 34728.9 750.145  30
  -4   4   2 34271.7 777.777  14
  -4   4   2 33511.3 769.575  27
  -4   4   2 33834.5 780.806  11
  -4   4   2 33251.0 775.651  12
  -4   4   2 33475.4 758.031  13
  -4   4   2 33518.1 742.651  25
  -4   4   2 34722.6 778.185  24
  -4   4   2 32902.9 793.671  28
  -4   4   3 31539.4 752.108  24
  -4   4   3 32595.3 735.947  14
  -4   4   3 31140.4 751.922  12
  -4   4   3 31886.9 717.236  13
  -4   4   3 31615.4 733.767  11
  -4   4   3 32051.3 776.414  28
  -4   4   4 327.140 90.2068  28
  -4   4   4 291.737 71.5750  12
  -4   4   4 267.540 75.3187  24
  -4   4   5 17772.1 558.513  28
  -4   4   5 17884.3 536.139  12
  -4   4   5 17847.1 510.092  19
  -4   4   6 28386.3 785.867  28
  -4   4   6 28680.7 729.151   2
  -4   4   6 28382.8 742.007  19
  -4   4   6 27689.7 753.296  12
  -4   4   7 9390.89 423.228  28
  -4   4   7 10004.7 407.087  19
  -4   4   8 5862.93 317.670   2
  -4   4   8 5988.51 322.054  19
  -4   4   9 3482.62 256.092  28
  -4   4   9 3189.57 242.310   2
  -4   4   9 3378.59 240.225  12
  -4   4   9 3652.39 259.402  19
  -4   4  10 8717.09 395.468  28
  -4   4  10 8383.62 383.023   2
  -4   4  10 9161.95 405.037  19
  -4   4  11 1877.02 170.160  19
  -4   4  11 1885.30 162.789  28
  -4   4  11 1998.81 176.479  24
  -4   5 -11 4692.64 219.996  32
  -4   5 -10 3311.21 215.176  33
  -4   5 -10 3614.50 229.648  32
  -4   5  -9 27.8982 58.9014  17
  -4   5  -9 32.0837 69.4109  33
  -4   5  -9-16.7577 88.0961  32
  -4   5  -9 15.7177 71.1730  31
  -4   5  -8 854.232 145.062  33
  -4   5  -8 705.954 136.150  31
  -4   5  -8 685.645 121.919  17
  -4   5  -8 623.218 122.478   8
  -4   5  -7 3426.01 252.166  11
  -4   5  -7 2570.65 217.552  30
  -4   5  -7 3099.19 252.688  33
  -4   5  -7 3126.22 256.656  31
  -4   5  -7 3357.77 272.968  32
  -4   5  -7 2973.11 245.353   8
  -4   5  -7 3615.84 258.247  17
  -4   5  -6 57274.3 1306.54  16
  -4   5  -6 60552.7 1404.87  31
  -4   5  -6 61206.3 1415.30  32
  -4   5  -6 58696.6 1365.67  30
  -4   5  -6 60523.6 1402.01  33
  -4   5  -6 56904.7 1370.31  11
  -4   5  -6 58017.7 1409.96   8
  -4   5  -6 61515.0 1375.93  17
  -4   5  -5 62435.3 1459.69   8
  -4   5  -5 62711.7 1434.53  31
  -4   5  -5 63706.8 1442.02  32
  -4   5  -5 64193.3 1459.69  11
  -4   5  -5 61808.1 1426.66  33
  -4   5  -5 65750.9 1412.64  17
  -4   5  -5 61278.5 1364.63  16
  -4   5  -5 62159.8 1357.04  29
  -4   5  -5 61250.0 1407.67  30
  -4   5  -4 4209.11 261.221  15
  -4   5  -4 4409.88 267.841  30
  -4   5  -4 4202.06 282.494  11
  -4   5  -4 5140.27 290.558  31
  -4   5  -4 4329.75 268.157  32
  -4   5  -4 4681.67 282.472  33
  -4   5  -4 4603.72 268.036  17
  -4   5  -4 4109.71 249.232  16
  -4   5  -4 5192.38 275.823  29
  -4   5  -3 85282.9 1779.67  30
  -4   5  -3 89243.8 1794.78  32
  -4   5  -3 90228.3 1800.09  33
  -4   5  -3 90060.1 1770.53  16
  -4   5  -3 88640.4 1767.80  17
  -4   5  -3 87560.7 1791.28  31
  -4   5  -3 88925.2 1812.49  14
  -4   5  -3 87574.0 1795.50  27
  -4   5  -3 87159.7 1831.32  11
  -4   5  -3 86248.6 1776.07  29
  -4   5  -3 86004.0 1785.45  15
  -4   5  -2 146570. 2750.61  27
  -4   5  -2 144048. 2755.74  30
  -4   5  -2 152070. 2783.22   9
  -4   5  -2 148120. 2745.39  16
  -4   5  -2 149016. 2764.87  31
  -4   5  -2 144015. 2802.74  11
  -4   5  -2 151623. 2785.48  14
  -4   5  -2 149234. 2775.65  15
  -4   5  -2 145824. 2756.83  33
  -4   5  -2 151699. 2764.87  32
  -4   5  -2 144407. 2787.79  25
  -4   5  -1 37176.7 871.241  28
  -4   5  -1 37544.8 885.890  15
  -4   5  -1 33945.0 851.745  30
  -4   5  -1 35201.1 853.390  27
  -4   5  -1 34264.4 869.310  25
  -4   5  -1 37377.2 899.008  10
  -4   5  -1 36008.4 863.608  32
  -4   5   0 55.5470 58.4067  32
  -4   5   0 48.1402 69.1244  15
  -4   5   0 46.0827 65.2702  13
  -4   5   0 44.5329 57.5803  27
  -4   5   0-12.8912 62.0679  10
  -4   5   0 126.704 69.6419  28
  -4   5   0 21.9311 53.8034  30
  -4   5   1 3875.25 212.813  24
  -4   5   1 3454.60 204.970  27
  -4   5   1 3995.64 225.502  28
  -4   5   1 3889.05 233.784  10
  -4   5   1 3792.79 214.254  13
  -4   5   1 3934.63 222.396  11
  -4   5   2 41278.6 923.353  25
  -4   5   2 41617.3 963.737  24
  -4   5   2 41743.1 962.471  27
  -4   5   2 44095.7 988.958  12
  -4   5   2 43462.6 963.715  11
  -4   5   2 43648.8 1003.08  10
  -4   5   2 43573.0 993.075  28
  -4   5   3 40947.6 974.650  28
  -4   5   3 41522.5 964.423  27
  -4   5   3 41629.3 969.101  12
  -4   5   3 40308.7 923.258  13
  -4   5   3 39795.8 923.135  14
  -4   5   3 42770.4 984.576  10
  -4   5   3 41218.0 991.613   9
  -4   5   3 42771.9 973.350  24
  -4   5   4 3983.86 237.084  12
  -4   5   4 3614.66 238.273  28
  -4   5   4 4327.94 257.904   9
  -4   5   4 3578.00 229.439  24
  -4   5   5 22349.9 656.787  12
  -4   5   5 22068.0 666.306  28
  -4   5   5 21770.5 680.331   9
  -4   5   5 21918.7 657.479  24
  -4   5   6 59469.9 1339.84  24
  -4   5   6 56237.8 1324.32  28
  -4   5   6 57152.4 1311.82  12
  -4   5   7 4777.42 299.298  24
  -4   5   7 4264.57 263.936  19
  -4   5   7 4120.32 286.529  28
  -4   5   7 4381.80 280.638  12
  -4   5   8-15.5505 68.8685  19
  -4   5   8-17.5104 73.9394  28
  -4   5   8 54.6607 78.8366  24
  -4   5   8-89.5882 86.2644   9
  -4   5   9 1078.78 152.687  24
  -4   5   9 1292.43 162.233   9
  -4   5   9 1480.99 168.679  28
  -4   5   9 1351.67 161.470  12
  -4   5  10 4339.68 273.232  24
  -4   5  10 4550.70 265.686  28
  -4   5  10 4738.00 267.872  19
  -4   5  10 4127.73 253.684  12
  -4   5  11 1310.10 139.430  24
  -4   5  12-15.3423 45.2337  27
  -4   6 -11 2515.18 141.100  32
  -4   6 -10 6738.27 299.038  32
  -4   6 -10 6400.36 275.448  33
  -4   6  -9 566.143 111.973  33
  -4   6  -9 362.862 87.5934  17
  -4   6  -9 244.920 90.4636  32
  -4   6  -8 290.408 94.1637  31
  -4   6  -8 270.308 103.601  32
  -4   6  -7 4343.55 289.494  17
  -4   6  -7 5138.11 313.109  11
  -4   6  -7 4596.09 305.861  31
  -4   6  -7 4746.54 310.049   8
  -4   6  -7 4528.45 308.149  32
  -4   6  -7 4349.12 299.555  33
  -4   6  -7 4492.41 284.766  30
  -4   6  -6 41274.4 1038.15  17
  -4   6  -6 38889.6 984.362  16
  -4   6  -6 37331.9 1006.69  30
  -4   6  -6 37140.7 1031.98  11
  -4   6  -6 38001.5 1031.71  33
  -4   6  -6 38984.9 1046.76  32
  -4   6  -6 37539.4 1048.41   8
  -4   6  -5 30784.9 855.698  17
  -4   6  -5 30939.7 844.771  16
  -4   6  -5 29670.9 877.991  31
  -4   6  -5 29877.6 826.428  29
  -4   6  -5 30337.6 861.571  30
  -4   6  -5 29548.1 891.588  11
  -4   6  -5 31918.2 915.204   8
  -4   6  -5 31457.2 888.986  32
  -4   6  -5 29285.4 862.109  33
  -4   6  -4 522.262 128.413  11
  -4   6  -4 501.514 130.263   8
  -4   6  -4 422.754 111.845  17
  -4   6  -4 367.614 106.519  16
  -4   6  -4 464.044 122.426  30
  -4   6  -4 285.013 104.051  32
  -4   6  -4 252.802 111.621  31
  -4   6  -4 832.562 131.190  29
  -4   6  -4 597.599 120.293  15
  -4   6  -4 330.097 105.938  33
  -4   6  -3 17836.0 594.621  15
  -4   6  -3 17933.5 619.268  11
  -4   6  -3 17616.0 618.439   8
  -4   6  -3 18926.0 588.335  17
  -4   6  -3 18353.0 587.040  16
  -4   6  -3 16550.4 573.846  30
  -4   6  -3 17323.4 592.854  14
  -4   6  -3 17535.2 582.774  29
  -4   6  -3 17731.6 597.921  27
  -4   6  -3 17214.5 582.931  33
  -4   6  -3 17447.5 588.202  32
  -4   6  -2 60533.3 1363.70  15
  -4   6  -2 58515.1 1379.68  11
  -4   6  -2 62273.8 1388.25  25
  -4   6  -2 61808.2 1377.04   9
  -4   6  -2 63763.4 1342.93  17
  -4   6  -2 62542.0 1352.93  16
  -4   6  -2 60450.8 1352.38  30
  -4   6  -2 58304.2 1358.66  14
  -4   6  -2 59179.7 1351.08  29
  -4   6  -2 59957.9 1343.12  27
  -4   6  -2 62960.3 1362.72  32
  -4   6  -2 60697.4 1348.61  33
  -4   6  -1 7175.13 345.391  15
  -4   6  -1 7108.65 353.599  11
  -4   6  -1 7169.08 339.572  13
  -4   6  -1 7158.38 345.580  25
  -4   6  -1 7734.30 357.034   9
  -4   6  -1 6762.21 326.115  16
  -4   6  -1 7885.70 337.647  17
  -4   6  -1 6901.51 325.749  30
  -4   6  -1 7470.14 344.818  27
  -4   6  -1 7638.30 356.570  14
  -4   6  -1 6817.33 335.811  29
  -4   6  -1 7663.10 345.447  28
  -4   6  -1 7625.11 339.921  33
  -4   6  -1 7383.15 338.767  32
  -4   6   0 513.858 105.178  28
  -4   6   0 439.113 108.095  29
  -4   6   0 372.435 94.2327  33
  -4   6   0 602.831 111.253  30
  -4   6   0 325.257 98.5809  27
  -4   6   0 472.768 101.514  25
  -4   6   0 437.076 103.877   9
  -4   6   0 452.372 100.545  13
  -4   6   0 375.782 96.8649  14
  -4   6   0 600.750 116.749  15
  -4   6   0 580.412 119.475  10
  -4   6   0 498.189 106.095  11
  -4   6   1 12894.8 469.327   9
  -4   6   1 11988.5 459.161  10
  -4   6   1 12850.8 447.732  33
  -4   6   1 12453.7 430.282  30
  -4   6   1 11673.5 439.465  14
  -4   6   1 11594.2 423.720  25
  -4   6   1 12420.0 443.876  24
  -4   6   1 12714.5 454.107  27
  -4   6   1 12517.9 463.815  28
  -4   6   1 12560.7 444.114  11
  -4   6   1 12360.5 442.586  13
  -4   6   2 18693.3 539.823  30
  -4   6   2 18746.9 575.894  27
  -4   6   2 18626.5 587.247  10
  -4   6   2 18389.4 599.143   9
  -4   6   2 18226.2 536.837  25
  -4   6   2 18393.4 570.760  24
  -4   6   2 18527.6 565.650  13
  -4   6   2 17238.0 579.791  28
  -4   6   2 19180.9 576.429  14
  -4   6   3 5016.04 280.147  27
  -4   6   3 4797.98 258.323  13
  -4   6   3 5224.82 287.015  12
  -4   6   3 4594.86 282.722   9
  -4   6   3 5113.64 287.303  10
  -4   6   3 5048.16 282.675  24
  -4   6   3 4976.57 284.744  28
  -4   6   3 4912.12 262.029  14
  -4   6   4 844.295 130.430  27
  -4   6   4 760.004 111.193  13
  -4   6   4 789.116 132.264  12
  -4   6   4 752.252 136.376  28
  -4   6   4 953.341 121.467  29
  -4   6   4 1063.53 144.050  24
  -4   6   4 814.987 130.470   9
  -4   6   4 1090.27 140.334  10
  -4   6   5 3811.82 267.392  12
  -4   6   5 3739.95 274.222  28
  -4   6   5 3488.33 255.290  24
  -4   6   5 4035.05 272.731  27
  -4   6   5 4030.74 257.938  10
  -4   6   5 4077.79 280.357   9
  -4   6   6 3269.25 255.783  24
  -4   6   6 3001.10 250.292  28
  -4   6   6 3205.14 252.428   9
  -4   6   6 3109.83 245.457  12
  -4   6   7 161.193 98.6416   9
  -4   6   8 679.532 136.663   9
  -4   6   8 658.506 129.831  24
  -4   6   8 939.393 140.878  12
  -4   6   8 746.279 133.595  28
  -4   6   9 301.860 104.013  24
  -4   6   9 503.165 114.203  12
  -4   6   9 342.124 99.5025  28
  -4   6  10 110.449 73.7797  27
  -4   6  10 153.052 76.6405  24
  -4   6  10 139.048 73.6130  12
  -4   6  10 173.148 68.1063  28
  -4   6  11 408.750 82.3359  27
  -4   7 -10 1680.55 135.502  32
  -4   7  -9 303.507 94.2160  32
  -4   7  -9 339.231 90.5603  33
  -4   7  -8 367.482 96.3406  17
  -4   7  -8 437.370 109.542  33
  -4   7  -8 292.675 100.848  32
  -4   7  -7 417.749 116.365   8
  -4   7  -7 86.3762 95.1738  33
  -4   7  -7 236.347 88.8179  17
  -4   7  -6 640.463 133.750  17
  -4   7  -6 594.457 120.228  16
  -4   7  -6 711.344 129.425  30
  -4   7  -6 842.124 149.459  11
  -4   7  -6 673.526 140.371   8
  -4   7  -6 626.684 134.600  32
  -4   7  -6 509.331 124.307  33
  -4   7  -5 89.1018 89.0343  17
  -4   7  -5-68.4874 84.0029  16
  -4   7  -5 72.1839 94.8687  30
  -4   7  -5-19.9116 95.8639  11
  -4   7  -5 100.818 80.8980  29
  -4   7  -5-20.2472 95.5865   8
  -4   7  -5 37.5451 85.0060  32
  -4   7  -5 18.1910 92.4950  33
  -4   7  -4 432.280 121.621  32
  -4   7  -4 434.980 133.474   8
  -4   7  -4 445.474 121.232  17
  -4   7  -4 286.198 109.643  30
  -4   7  -4 482.903 125.404  15
  -4   7  -4 478.195 119.761  16
  -4   7  -4 362.855 110.838  29
  -4   7  -4 489.977 124.304  11
  -4   7  -4 211.724 106.864  33
  -4   7  -3 7254.06 392.989   8
  -4   7  -3 7840.68 383.362  16
  -4   7  -3 8192.99 384.952  17
  -4   7  -3 7885.14 394.189  29
  -4   7  -3 8055.80 395.335  30
  -4   7  -3 8289.38 408.985  27
  -4   7  -3 8149.08 402.683  14
  -4   7  -3 7938.92 419.621  25
  -4   7  -3 8350.07 406.668  15
  -4   7  -3 7874.89 409.943  11
  -4   7  -3 7873.62 389.011  32
  -4   7  -3 7712.56 383.353  33
  -4   7  -2 14054.7 549.918  11
  -4   7  -2 12804.7 527.068  25
  -4   7  -2 12609.2 512.779   8
  -4   7  -2 12665.8 515.907   9
  -4   7  -2 13968.4 512.373  17
  -4   7  -2 15021.6 530.995  16
  -4   7  -2 13432.9 514.200  30
  -4   7  -2 13009.1 516.902  14
  -4   7  -2 13590.9 521.601  29
  -4   7  -2 13981.1 534.045  15
  -4   7  -2 12884.6 511.270  27
  -4   7  -2 13345.3 504.657  33
  -4   7  -2 13359.6 515.356  32
  -4   7  -1 6067.06 340.536  11
  -4   7  -1 6107.33 332.708  13
  -4   7  -1 6116.62 335.868  25
  -4   7  -1 5830.12 326.739  29
  -4   7  -1 6483.90 351.456   9
  -4   7  -1 6177.84 326.287   8
  -4   7  -1 5942.91 317.843  17
  -4   7  -1 6298.37 333.331  16
  -4   7  -1 5483.93 314.162  30
  -4   7  -1 5794.93 329.242  15
  -4   7  -1 6409.78 336.965  27
  -4   7  -1 6243.30 342.642  14
  -4   7  -1 6043.99 320.532  33
  -4   7   0 97.8221 79.9894  28
  -4   7   0 32.2967 88.9060  29
  -4   7   0 44.8775 82.3590  33
  -4   7   0 14.6408 75.7166  30
  -4   7   0-15.8849 84.8447  27
  -4   7   0-128.045 119.951  15
  -4   7   0-32.2292 81.9376  14
  -4   7   0-51.7922 87.7822   9
  -4   7   0-28.9008 73.4756   8
  -4   7   0-48.1701 84.4114  13
  -4   7   0-15.6711 75.4487  25
  -4   7   0-63.7061 113.533  11
  -4   7   1 102.828 76.0016  11
  -4   7   1 146.143 86.2024  25
  -4   7   1 166.913 78.8312  30
  -4   7   1 218.864 93.3818  14
  -4   7   1 113.111 83.5957  28
  -4   7   1 188.976 92.8849  29
  -4   7   1 79.0948 85.8311  27
  -4   7   1 121.152 88.0305   9
  -4   7   1 124.779 80.6939  13
  -4   7   2 1187.02 162.042   9
  -4   7   2 1248.98 157.838  27
  -4   7   2 1341.24 154.952  13
  -4   7   2 1154.98 153.950  28
  -4   7   2 1222.43 156.676  29
  -4   7   2 1502.52 167.493  24
  -4   7   2 790.144 141.265  14
  -4   7   2 1501.64 172.300  10
  -4   7   3 35.0280 89.0570   9
  -4   7   3 32.9487 72.9651  27
  -4   7   3 16.4627 65.9541  24
  -4   7   3 43.8483 79.2828  29
  -4   7   3 51.0529 88.0125  28
  -4   7   3-14.6784 75.9159  14
  -4   7   3 302.893 99.8485  10
  -4   7   3 105.023 73.6142  13
  -4   7   3 103.403 82.9771  12
  -4   7   4 1397.90 161.228  10
  -4   7   4 1565.29 180.478  24
  -4   7   4 1451.86 155.747  13
  -4   7   4 1131.18 161.567  12
  -4   7   4 1226.20 172.429  27
  -4   7   4 1355.15 170.070  28
  -4   7   4 1236.69 168.960   9
  -4   7   5 7812.39 396.928  28
  -4   7   5 8896.32 423.899  24
  -4   7   5 8221.83 405.442  27
  -4   7   5 8034.57 403.754   9
  -4   7   5 8344.40 413.077  12
  -4   7   6 17059.6 618.518  27
  -4   7   6 16186.7 604.486  24
  -4   7   6 16330.1 600.277   9
  -4   7   6 16364.3 597.914  28
  -4   7   7 3568.22 273.110  27
  -4   7   7 3894.45 283.263  24
  -4   7   7 3863.33 280.688  12
  -4   7   7 3589.15 269.692   9
  -4   7   7 3390.09 262.546  28
  -4   7   8 33.6442 72.7875  12
  -4   7   8-34.4965 94.9617  27
  -4   7   8-17.3424 85.0854  24
  -4   7   8-62.1675 92.8107  28
  -4   7   9 42.6552 69.7580  12
  -4   7   9-15.0435 75.1602  24
  -4   7   9 12.4275 60.9717  28
  -4   7   9-44.4279 77.8531  27
  -4   7  10 323.782 81.1154  24
  -4   7  10 262.069 81.3670  27
  -4   7  11-7.26663 42.2948  27
  -4   8  -9 495.599 89.9744  32
  -4   8  -8 135.077 75.1567  33
  -4   8  -8 62.1321 65.3447  17
  -4   8  -8 97.1733 74.1618  32
  -4   8  -7 296.740 99.8703  32
  -4   8  -7 410.085 101.603  33
  -4   8  -7 409.273 93.9906  30
  -4   8  -7 409.694 101.506  17
  -4   8  -7 403.010 98.3965  16
  -4   8  -6 5807.93 329.860  33
  -4   8  -6 5508.87 339.105   8
  -4   8  -6 5913.10 334.077  17
  -4   8  -6 6160.76 330.775  16
  -4   8  -5 4052.23 298.401  11
  -4   8  -5 4439.14 295.531  30
  -4   8  -5 3785.01 289.401   8
  -4   8  -5 3898.05 275.768  33
  -4   8  -5 4362.31 296.018  32
  -4   8  -5 4294.48 291.792  16
  -4   8  -5 3848.72 276.723  17
  -4   8  -4 1199.45 176.007  11
  -4   8  -4 1236.64 171.909  29
  -4   8  -4 1298.91 178.115   8
  -4   8  -4 1329.17 172.618  17
  -4   8  -4 814.371 154.125  16
  -4   8  -4 1688.29 190.848  30
  -4   8  -4 1097.03 162.740  14
  -4   8  -4 1214.78 172.118  15
  -4   8  -4 1312.95 182.561  32
  -4   8  -4 1166.37 170.594  33
  -4   8  -3 32768.2 976.143  11
  -4   8  -3 33879.2 968.280  14
  -4   8  -3 36293.8 976.589  16
  -4   8  -3 36040.5 959.099  17
  -4   8  -3 34170.1 982.854  27
  -4   8  -3 34214.4 974.708  15
  -4   8  -3 33236.9 981.855  25
  -4   8  -3 33656.2 974.155   8
  -4   8  -3 34874.0 951.759  33
  -4   8  -3 35511.9 968.748  32
  -4   8  -3 34390.1 956.179  30
  -4   8  -3 35456.1 972.999  29
  -4   8  -2 118587. 2408.07  11
  -4   8  -2 115962. 2389.80   8
  -4   8  -2 119503. 2401.18  16
  -4   8  -2 123305. 2389.20  17
  -4   8  -2 115512. 2423.46  25
  -4   8  -2 119191. 2393.71  30
  -4   8  -2 112646. 2398.97  29
  -4   8  -2 119352. 2424.71  15
  -4   8  -2 116209. 2406.55  27
  -4   8  -2 115562. 2408.03  14
  -4   8  -2 117138. 2377.06  33
  -4   8  -1 28788.1 864.251  14
  -4   8  -1 28453.1 841.531  33
  -4   8  -1 30243.9 869.812  15
  -4   8  -1 29395.0 838.925  30
  -4   8  -1 28901.5 861.045  25
  -4   8  -1 28116.4 855.481  27
  -4   8  -1 30147.3 874.294  29
  -4   8  -1 27833.6 842.389  11
  -4   8  -1 29383.1 834.207   8
  -4   8  -1 30337.8 891.647   9
  -4   8   0 8600.51 426.265   9
  -4   8   0 8128.09 372.114   8
  -4   8   0 8461.98 418.233  27
  -4   8   0 8124.47 402.586  15
  -4   8   0 8591.89 421.921  14
  -4   8   0 8028.05 401.477  25
  -4   8   0 8830.83 397.434  30
  -4   8   0 7745.18 400.505  13
  -4   8   0 8437.64 396.103  11
  -4   8   0 8935.33 425.068  29
  -4   8   1 18375.2 584.544  11
  -4   8   1 16235.4 582.015  25
  -4   8   1 17124.2 610.006  14
  -4   8   1 17494.6 634.086   9
  -4   8   1 17627.9 612.098  13
  -4   8   1 16323.4 609.437  28
  -4   8   1 17090.5 606.271  29
  -4   8   1 16849.1 625.715  27
  -4   8   2 271.326 117.180   9
  -4   8   2 69.5949 73.4825  13
  -4   8   2 36.7342 77.5707  28
  -4   8   2 150.697 96.1781  29
  -4   8   2 51.2007 83.7466  14
  -4   8   3 3585.84 273.123  24
  -4   8   3 3901.92 257.696  29
  -4   8   3 3756.08 258.354  14
  -4   8   3 3644.68 271.558  27
  -4   8   3 3522.93 274.358   9
  -4   8   3 3621.33 269.194  28
  -4   8   3 3437.54 255.817  13
  -4   8   4 604.296 121.921  13
  -4   8   4 678.186 141.609   9
  -4   8   4 764.657 147.740  27
  -4   8   5 20798.4 697.239  27
  -4   8   5 20064.2 688.609  24
  -4   8   5 19657.7 689.434  12
  -4   8   5 19458.5 668.984  28
  -4   8   5 20548.9 684.198   9
  -4   8   6 34218.1 955.492  27
  -4   8   6 31930.2 936.776  24
  -4   8   6 36311.2 979.448  12
  -4   8   6 33152.7 924.965  28
  -4   8   6 34494.1 935.917   9
  -4   8   7 2740.41 236.666  27
  -4   8   7 3474.78 257.797  12
  -4   8   7 3119.18 246.187  24
  -4   8   7 2966.35 229.180  28
  -4   8   8 1477.43 163.086  12
  -4   8   8 1585.82 169.484  27
  -4   8   8 1202.63 146.739  24
  -4   8   8 1128.07 129.250  28
  -4   8   9 865.415 117.303  24
  -4   8   9 967.595 124.533  27
  -4   8   9 1066.70 125.115  12
  -4   8  10-25.2027 50.7918  27
  -4   9  -8 10.7553 53.7358  32
  -4   9  -8 9.71224 52.6792  17
  -4   9  -7 534.710 103.033  32
  -4   9  -7 523.093 101.075  17
  -4   9  -7 364.057 91.2643  33
  -4   9  -6 454.622 105.692  33
  -4   9  -6 311.600 101.276  16
  -4   9  -6 413.807 111.671  32
  -4   9  -6 586.313 118.122  17
  -4   9  -5 795.774 143.924  32
  -4   9  -4 2590.92 238.778  11
  -4   9  -4 2719.12 232.538  30
  -4   9  -4 2259.76 223.908   8
  -4   9  -4 2174.99 209.575  33
  -4   9  -4 2136.68 207.648  17
  -4   9  -4 2019.21 216.593  16
  -4   9  -3 24870.8 803.518  11
  -4   9  -3 26160.8 828.562  27
  -4   9  -3 23852.1 770.084   8
  -4   9  -3 26409.2 800.140  16
  -4   9  -3 23744.7 789.203  14
  -4   9  -3 24697.0 794.626  29
  -4   9  -3 25535.0 776.190  33
  -4   9  -3 25715.5 802.978  15
  -4   9  -3 24574.9 774.755  30
  -4   9  -2 48352.7 1235.12  29
  -4   9  -2 47751.9 1250.90  25
  -4   9  -2 49652.1 1238.85  11
  -4   9  -2 49998.6 1253.00  15
  -4   9  -2 48272.7 1205.94   8
  -4   9  -2 47168.6 1236.50  14
  -4   9  -2 49066.0 1259.39  27
  -4   9  -1 7560.33 404.439  29
  -4   9  -1 7710.74 407.933  27
  -4   9  -1 7400.64 403.878  25
  -4   9  -1 7565.57 388.392  11
  -4   9  -1 8029.90 383.396   8
  -4   9  -1 7892.89 413.281  14
  -4   9  -1 8367.34 418.089  15
  -4   9   0 6473.56 370.308  29
  -4   9   0 6822.64 387.213  27
  -4   9   0 7521.40 399.362  14
  -4   9   0 6624.36 371.372  25
  -4   9   0 6648.61 382.510   9
  -4   9   0 6928.49 382.125  13
  -4   9   0 6648.70 351.507  11
  -4   9   1 6248.44 348.200  25
  -4   9   1 7163.64 396.645   9
  -4   9   1 6509.50 361.913  29
  -4   9   1 6409.55 365.122  13
  -4   9   1 6491.88 380.812  27
  -4   9   1 6005.32 356.559  14
  -4   9   2-19.0885 86.4366  28
  -4   9   2 17.0208 77.0735  29
  -4   9   2-18.6456 86.2470  13
  -4   9   2-58.8591 117.161  27
  -4   9   2-36.0367 81.5906  14
  -4   9   3 1049.49 159.292  28
  -4   9   3 867.248 135.223  29
  -4   9   3 1318.87 179.567   9
  -4   9   3 1160.00 167.780  13
  -4   9   3 1123.68 165.618  27
  -4   9   3 1225.15 157.106  14
  -4   9   4 4049.84 289.096  28
  -4   9   4 4396.31 298.895   9
  -4   9   4 5251.78 332.668  27
  -4   9   4 4814.99 316.375  24
  -4   9   4 4312.51 280.427  13
  -4   9   5 21586.1 709.048  24
  -4   9   5 21212.0 685.658  28
  -4   9   6 8482.18 403.782  27
  -4   9   6 8663.43 408.053  24
  -4   9   6 8536.86 382.788  28
  -4   9   7 73.8528 77.6500  27
  -4   9   7-14.8104 67.0649  24
  -4   9   7 12.2976 59.2072  28
  -4   9   8 3677.39 221.802  24
  -4   9   8 3308.25 213.832  27
  -4   9   9 2298.58 150.567  27
  -4  10  -2 3669.48 280.500  14
  -4  10  -2 3696.17 278.219  29
  -4  10  -1 2108.96 219.178  14
  -4  10  -1 2316.93 226.486  29
  -4  10   0 201.508 109.521  29
  -4  10   0 477.874 123.846  14
  -4  10   1 5982.89 338.324  29
  -4  10   1 5826.38 345.507  14
  -4  10   1 5300.80 334.451   9
  -4  10   2 7743.13 370.103  29
  -4  10   2 7147.16 368.318  14
  -4  10   2 6429.95 361.147   9
  -4  10   3 1030.43 162.109  27
  -4  10   3 1146.23 157.770  13
  -4  10   4 1014.06 141.884   9
  -4  10   4 1474.20 181.725  27
  -4  10   4 1068.74 140.498  13
  -4  10   5 1339.87 162.301  27
  -4  10   6 293.958 88.7924  27
  -4  10   7 2889.06 194.604  27
  -4  10   8 1114.11 110.502  27
  -4  11  -2 2088.41 201.423  14
  -4  11  -2 1783.30 194.535  27
  -4  11  -1 693.485 131.056  14
  -4  11  -1 463.807 120.649  27
  -4  11   0 334.010 103.503  14
  -4  11   0 221.510 106.817  27
  -4  11   1 478.486 111.964  14
  -4  11   1 485.633 114.292  27
  -4  11   2-43.7648 86.0204  14
  -4  11   2 16.3279 83.0224  27
  -4  11   3 137.618 67.8870  14
  -4  11   3 92.4703 83.6162  27
  -4  11   4 464.763 108.301  27
  -4  11   5 2772.48 199.762  27
  -4  11   6 2964.59 184.312  27
  -4  11   7 235.631 58.5141  27
  -4  12  -1 130.659 93.9780  27
  -4  12   0 2971.56 206.364  14
  -4  12   0 2760.01 212.672  27
  -4  12   1 5708.40 292.488  27
  -4  12   2 3673.97 225.680  27
  -4  12   3 602.584 100.552  27
  -4  12   4 279.743 74.8488  27
  -4  12   5 1046.75 97.7874  27
  -3 -11  -5 166.437 57.5449  22
  -3 -11  -4 155.934 63.1375  22
  -3 -10  -7 6556.67 252.560  22
  -3 -10  -6 665.095 102.177   3
  -3 -10  -6 803.257 109.620  22
  -3 -10  -5 2123.76 180.863   3
  -3 -10  -5 2281.92 189.920  22
  -3 -10  -4 4799.24 283.923   3
  -3 -10  -4 4107.32 264.046  22
  -3 -10  -3 688.320 121.561   3
  -3 -10  -3 944.085 141.548  22
  -3 -10  -2 131.672 77.7222   3
  -3 -10  -2 78.7595 84.1519  22
  -3  -9  -8 4431.61 213.518  22
  -3  -9  -7 8096.39 346.914   3
  -3  -9  -7 8743.33 355.977  22
  -3  -9  -6 447.384 105.223   3
  -3  -9  -6 319.775 98.7651  22
  -3  -9  -5 4316.23 292.042   3
  -3  -9  -5 4080.53 287.366  22
  -3  -9  -4 1717.46 199.074   3
  -3  -9  -3 203.604 90.8304   3
  -3  -9  -3 54.7928 75.1930  22
  -3  -9  -2 581.656 116.887  22
  -3  -9  -1 912.516 136.212  22
  -3  -9   0 13758.6 512.576  22
  -3  -9   0 14471.7 536.090   3
  -3  -9   0 15006.3 543.806   5
  -3  -8  -9 33.7883 50.4456  22
  -3  -8  -8 1396.88 147.595   3
  -3  -8  -8 1793.13 165.500  22
  -3  -8  -7 16.3091 75.4432   3
  -3  -8  -7 95.8113 90.4679  22
  -3  -8  -6 1111.65 173.445   3
  -3  -8  -6 1112.60 163.491  22
  -3  -8  -5-19.9836 98.0437   3
  -3  -8  -4 3313.50 270.655  22
  -3  -8  -3 10779.2 479.594   3
  -3  -8  -3 10648.7 475.490  22
  -3  -8  -2 13933.6 544.294   3
  -3  -8  -2 13836.7 539.236  22
  -3  -8  -1 804.003 136.619  22
  -3  -8  -1 867.710 136.037   3
  -3  -8  -1 802.191 136.415   5
  -3  -8   0 1978.83 188.309  22
  -3  -8   0 2207.14 200.403   3
  -3  -8   0 1791.41 184.603   5
  -3  -8   1 14.0538 66.3523  22
  -3  -8   1 105.281 76.4779   5
  -3  -8   2 12894.3 473.177   5
  -3  -7  -9 221.570 77.9428  22
  -3  -7  -8 1308.60 164.279   3
  -3  -7  -7 13849.2 548.240   3
  -3  -7  -6 1162.23 192.945   3
  -3  -7  -4 50022.1 1256.28   3
  -3  -7  -3 65810.3 1508.53   3
  -3  -7  -2 2478.08 224.437  22
  -3  -7  -2 2366.13 211.568   3
  -3  -7  -2 2379.14 216.613   5
  -3  -7  -1 89.9478 73.5650  22
  -3  -7  -1 138.025 88.0923   3
  -3  -7  -1 60.3583 72.6636   5
  -3  -7   0 3239.17 223.825   5
  -3  -7   0 3040.53 216.869  22
  -3  -7   1 20208.0 595.309  22
  -3  -7   2 3327.89 213.528  22
  -3  -6 -10 37.5686 53.2117  22
  -3  -6  -8 1568.54 185.665   3
  -3  -6  -7 5630.69 355.237   3
  -3  -6  -5 18833.9 668.688   3
  -3  -6  -5 19942.0 676.110  21
  -3  -6  -4 112473. 2305.42   3
  -3  -6  -3 36980.0 961.919   3
  -3  -6  -2 24883.5 717.267   3
  -3  -6  -2 24849.9 717.212   5
  -3  -6  -1 4277.17 245.826  22
  -3  -6  -1 3838.73 235.821   5
  -3  -6   0 41135.4 958.914  22
  -3  -6   0 41149.3 962.946   5
  -3  -6   1 34396.7 826.232  22
  -3  -6   2 1779.84 148.725  22
  -3  -6   3 153748. 2808.47  22
  -3  -6   4 194778. 3509.57  23
  -3  -6   5 6260.83 301.006   2
  -3  -6   5 6607.28 295.784  23
  -3  -6   6 26405.9 728.656   2
  -3  -5 -10 202.060 72.7395  22
  -3  -5  -9 1138.83 155.255   3
  -3  -5  -8 19.2708 83.3822   3
  -3  -5  -7 884.336 155.921  21
  -3  -5  -6 431.649 123.057   3
  -3  -5  -6 358.982 128.807  21
  -3  -5  -5 9686.82 447.356   3
  -3  -5  -5 10359.3 449.480  21
  -3  -5  -4 29658.9 828.065   3
  -3  -5  -4 28944.5 807.695  21
  -3  -5  -3-28.0366 64.8473   3
  -3  -5  -3-14.1984 98.5168   5
  -3  -5  -2 19053.7 565.509   3
  -3  -5  -2 18489.0 559.468   5
  -3  -5   1 520.094 87.6423  22
  -3  -5   2 1156.16 116.173  22
  -3  -5   4 9091.67 335.455  23
  -3  -5   4 8882.53 333.894   2
  -3  -5   5 27234.5 693.921  23
  -3  -5   5 26846.4 700.047   2
  -3  -5   6 13735.9 475.882   2
  -3  -5   7 5639.06 309.386   2
  -3  -5   8 2187.63 210.897   2
  -3  -5   8 2755.95 221.229  19
  -3  -5   9 1288.07 154.574  19
  -3  -5  10 213.467 83.5660   2
  -3  -4 -10 57.6849 52.2502  32
  -3  -4  -9-70.6065 109.296   3
  -3  -4  -8 1490.83 187.366   3
  -3  -4  -8 1712.59 201.773  21
  -3  -4  -7 3988.20 296.717   3
  -3  -4  -7 3797.05 289.715  21
  -3  -4  -6 1360.40 172.431   3
  -3  -4  -6 1090.31 164.754  21
  -3  -4  -5 1179.44 153.674   3
  -3  -4  -5 912.660 141.971  21
  -3  -4  -4 20839.8 625.412   3
  -3  -4  -4 19708.4 612.408  21
  -3  -4  -3 12603.7 431.692  21
  -3  -4  -3 12323.5 428.850   3
  -3  -4  -3 11808.9 427.471   5
  -3  -4   0 23197.6 578.864  22
  -3  -4   1 19103.1 495.279  22
  -3  -4   2 21206.5 527.764  22
  -3  -4   3 10790.8 340.462  22
  -3  -4   3 10623.4 343.616   2
  -3  -4   4 47946.0 997.710  23
  -3  -4   4 45599.6 978.261  22
  -3  -4   4 45437.7 996.534   2
  -3  -4   5 20381.9 557.812  23
  -3  -4   5 21056.1 575.454   2
  -3  -4   6 2686.05 195.097   2
  -3  -4   7 42511.7 1037.51   2
  -3  -4   8 8140.00 386.316   2
  -3  -4   8 7684.39 371.056  19
  -3  -4   9 3028.65 246.289   2
  -3  -4   9 2969.10 233.809  19
  -3  -4  10 1352.22 164.751  19
  -3  -4  10 1546.87 181.280   2
  -3  -4  11 4787.39 291.772   2
  -3  -4  11 4761.50 279.793  19
  -3  -4  12 8250.47 343.599   2
  -3  -4  12 7868.57 315.740  19
  -3  -3 -11 868.020 104.008  32
  -3  -3 -10 1762.65 163.928  32
  -3  -3  -9 7914.71 392.648   3
  -3  -3  -8 73.4319 94.9470  21
  -3  -3  -7 1309.90 169.657   3
  -3  -3  -7 1291.33 174.884  21
  -3  -3  -6 148.170 86.5727   3
  -3  -3  -6 96.3160 95.8821  21
  -3  -3  -5 49013.0 1131.16   3
  -3  -3  -5 47570.7 1118.69  21
  -3  -3  -4 35378.6 854.364   3
  -3  -3  -4 34388.8 847.142  21
  -3  -3  -3 29740.8 720.081   3
  -3  -3  -3 28565.7 720.888   5
  -3  -3  -2 58391.9 1208.87   5
  -3  -3  -2 61054.3 1211.27  21
  -3  -3   0 10595.4 321.421  22
  -3  -3   1 1254.29 102.350  22
  -3  -3   2 66094.3 1263.11  22
  -3  -3   3 154090. 2706.97   2
  -3  -3   3 150402. 2696.99  22
  -3  -3   4 115053. 2109.58   2
  -3  -3   4 114373. 2094.73  22
  -3  -3   4 113617. 2104.18  23
  -3  -3   5 30.6489 52.8378   2
  -3  -3   5 47.5079 59.5124  23
  -3  -3   6 63790.5 1346.67   2
  -3  -3   7 157125. 2962.90   2
  -3  -3   8 28020.5 779.888  19
  -3  -3   8 25737.4 773.362   2
  -3  -3   9 50.7758 73.2412  19
  -3  -3   9 91.8308 88.4300   2
  -3  -3  10 686.363 129.214  19
  -3  -3  10 698.080 132.601   2
  -3  -3  11 3130.13 250.164   2
  -3  -3  11 3265.26 244.604  19
  -3  -3  12 6634.63 327.773   2
  -3  -3  12 7152.43 320.417  19
  -3  -3  13 23.6195 40.0341  19
  -3  -2 -11 3415.17 213.390  32
  -3  -2 -10 4003.50 260.662  32
  -3  -2  -8 11188.7 471.148  21
  -3  -2  -8 12051.0 491.444   3
  -3  -2  -7 1576.36 175.043  21
  -3  -2  -7 1736.98 179.472   3
  -3  -2  -6 14995.8 516.602  21
  -3  -2  -6 15477.2 530.686   3
  -3  -2  -5 19259.0 581.347  21
  -3  -2  -5 20784.4 589.615   3
  -3  -2  -4 19460.6 548.117   3
  -3  -2  -3 8441.17 305.960   5
  -3  -2  -3 8145.83 299.857  21
  -3  -2  -3 8289.21 297.738   3
  -3  -2  -2 82958.6 1542.47   5
  -3  -2  -2 79923.8 1537.82  21
  -3  -2   0 22305.2 463.970  22
  -3  -2   0 17781.3 318.040  28
  -3  -2   1 5216.63 191.328  22
  -3  -2   2 43356.7 835.211   2
  -3  -2   2 45639.0 839.616  22
  -3  -2   3 87168.5 1608.97  22
  -3  -2   4 11245.3 348.420   2
  -3  -2   4 10743.8 339.000  22
  -3  -2   5 29595.2 711.097   2
  -3  -2   5 29494.8 700.382  23
  -3  -2   6 22466.0 618.342   2
  -3  -2   7 30996.2 821.062   2
  -3  -2   8 23372.3 719.466   2
  -3  -2   8 24000.3 708.493  19
  -3  -2   9 519.859 120.723   2
  -3  -2   9 942.313 142.410  19
  -3  -2  10 487.290 126.263   2
  -3  -2  10 199.267 89.0078  19
  -3  -2  11 812.144 151.517   2
  -3  -2  12 1081.95 146.900   2
  -3  -2  12 972.962 132.955  19
  -3  -2  13-47.2265 54.9808  19
  -3  -1 -12 4667.08 220.636  33
  -3  -1 -12 4441.48 205.813  32
  -3  -1 -11 1163.58 139.330  32
  -3  -1 -10 1889.73 194.186  32
  -3  -1  -8 20290.8 648.672   3
  -3  -1  -8 19503.9 629.789  21
  -3  -1  -7 5177.82 289.542   3
  -3  -1  -7 5027.08 286.167  21
  -3  -1  -6 146.184 72.1408   3
  -3  -1  -6 219.547 82.7538  21
  -3  -1  -5 5609.44 259.954   3
  -3  -1  -5 5626.81 264.486  21
  -3  -1  -4 5252.13 229.982   3
  -3  -1  -4 4793.83 232.311  21
  -3  -1  -3 118085. 2161.80   5
  -3  -1  -3 119496. 2158.85  21
  -3  -1  -2 14613.3 384.163   5
  -3  -1   0 2118.10 108.392  22
  -3  -1   0 1660.31 47.6795  32
  -3  -1   1 21669.6 471.986  22
  -3  -1   1 21248.1 474.207   2
  -3  -1   2 793.323 77.4940  22
  -3  -1   2 644.386 72.1704   2
  -3  -1   3 14317.6 374.310  22
  -3  -1   3 13826.3 369.474   2
  -3  -1   4 396.491 69.3980  23
  -3  -1   4 549.850 78.3656   2
  -3  -1   5 879.964 99.8333   1
  -3  -1   6 60882.7 1273.56   1
  -3  -1   7 53021.3 1176.60  19
  -3  -1   7 51010.1 1170.15   1
  -3  -1   8 110.212 97.4919   1
  -3  -1   8 60.8866 85.0377  19
  -3  -1   9 1841.69 195.466  19
  -3  -1   9 1636.90 190.014   2
  -3  -1   9 1184.25 178.657   1
  -3  -1  10 589.820 129.429  19
  -3  -1  11 57.0872 86.1724   2
  -3  -1  12 368.125 110.169   2
  -3  -1  12 336.667 98.8681  19
  -3  -1  13 677.693 102.467   2
  -3  -1  13 813.432 105.418  19
  -3   0 -12 314.651 74.9452  32
  -3   0 -12 511.209 85.3391  33
  -3   0 -11 13.9674 65.9401  32
  -3   0 -10 17.3735 76.9419  32
  -3   0  -9 2443.15 228.036  32
  -3   0  -7 2164.68 178.127  21
  -3   0  -7 2266.63 181.125   3
  -3   0  -6 977.156 114.105  21
  -3   0  -6 927.913 113.145   3
  -3   0  -5 5808.36 251.459   3
  -3   0  -4 13952.2 394.472  21
  -3   0  -4 13125.8 365.619  11
  -3   0  -3 1372.87 106.914  21
  -3   0  -3 1496.39 104.874   3
  -3   0  -2 98646.6 1753.35  10
  -3   0  -2 102275. 1792.70   5
  -3   0  -1 465697. 7599.60   9
  -3   0  -1 450154. 7576.31  17
  -3   0  -1 462574. 7585.29  28
  -3   0  -1 455452. 7640.17  22
  -3   0  -1 458683. 7617.34  32
  -3   0   0 240714. 4064.53  27
  -3   0   0 252227. 4131.17  22
  -3   0   0 241433. 4082.10  32
  -3   0   0 249467. 4087.64  28
  -3   0   1 37296.8 653.714  24
  -3   0   1 37884.7 725.823   2
  -3   0   1 36747.5 653.462  27
  -3   0   1 37729.0 672.390  33
  -3   0   1 38586.1 734.419  22
  -3   0   2 9383.73 258.901  23
  -3   0   2 9679.98 262.341  22
  -3   0   2 8842.71 197.075  12
  -3   0   2 9285.91 256.624   2
  -3   0   3 2886.33 142.032   2
  -3   0   3 2468.69 75.8758  30
  -3   0   4 63015.4 1227.02   1
  -3   0   5 62543.4 1257.80   1
  -3   0   6 186885. 3365.20   1
  -3   0   7 196851. 3565.69   1
  -3   0   7 193143. 3548.03  19
  -3   0   8 31281.2 854.212   1
  -3   0   8 30937.1 843.802  19
  -3   0   9 1968.10 210.195   1
  -3   0   9 2374.59 223.776  19
  -3   0  10 7602.11 396.746  19
  -3   0  11 76.2378 91.7695   2
  -3   0  12 208.572 94.6132   2
  -3   0  12 14.8796 70.2597  19
  -3   0  13 1273.02 131.810   2
  -3   0  13 1423.02 133.874  19
  -3   1 -12 1698.22 136.161  33
  -3   1 -12 1700.54 142.402  32
  -3   1 -11 427.178 106.927  33
  -3   1 -11 420.484 93.4357  31
  -3   1 -11 389.320 97.4624  32
  -3   1 -10 3150.70 251.811  32
  -3   1  -9 41084.9 1088.59  32
  -3   1  -8 67856.1 1544.65  32
  -3   1  -7 30329.8 825.939  32
  -3   1  -7 28002.5 746.061  30
  -3   1  -6 3514.63 216.750  30
  -3   1  -5 4174.78 202.449  11
  -3   1  -5 3938.45 190.746  21
  -3   1  -4 2929.14 161.224  11
  -3   1  -4 2491.53 134.972   3
  -3   1  -4 2829.80 129.468  16
  -3   1  -3 69660.0 1264.00  16
  -3   1  -3 71762.9 1333.67  32
  -3   1  -2 125867. 2184.54  10
  -3   1  -2 123754. 2153.78  17
  -3   1  -2 123490. 2161.41   9
  -3   1  -2 124492. 2143.54  16
  -3   1  -2 125054. 2134.36   3
  -3   1  -2 123899. 2150.21   5
  -3   1  -2 123163. 2132.54  22
  -3   1  -2 122411. 2188.82  32
  -3   1  -1 77736.9 1369.79  28
  -3   1  -1 77211.7 1377.07  27
  -3   1  -1 76965.4 1371.24  16
  -3   1  -1 74285.5 1353.45  22
  -3   1  -1 78765.2 1357.73   5
  -3   1  -1 78398.0 1363.05  17
  -3   1  -1 76581.1 1388.98  32
  -3   1  -1 80651.7 1409.09  10
  -3   1  -1 76953.7 1383.60   9
  -3   1   0 521124. 8724.32   9
  -3   1   0 521645. 8686.91  17
  -3   1   0 531041. 8694.17  27
  -3   1   0 528807. 8703.36  22
  -3   1   0 506718. 8713.95  33
  -3   1   0 528271. 8707.32  32
  -3   1   0 529447. 8710.64  28
  -3   1   1 10068.2 238.062  27
  -3   1   1 10597.8 254.244   2
  -3   1   1 10617.3 263.234  22
  -3   1   1 10757.6 257.648  23
  -3   1   1 10079.9 237.682  24
  -3   1   1 9973.13 238.524  31
  -3   1   1 9634.82 242.119  33
  -3   1   2 27106.5 549.926   2
  -3   1   2 26389.6 525.149  12
  -3   1   2 26139.2 516.173  30
  -3   1   2 27435.0 557.953  23
  -3   1   3 4112.31 111.629  30
  -3   1   3 4250.99 114.854  13
  -3   1   4 42498.7 884.274   1
  -3   1   5 40969.8 897.013   1
  -3   1   6 187364. 3429.77   1
  -3   1   6 193784. 3428.52  19
  -3   1   7 180695. 3358.21   1
  -3   1   7 183547. 3348.70  19
  -3   1   8 28354.0 802.867   1
  -3   1   8 27629.6 790.604  19
  -3   1   9 6290.41 358.571   1
  -3   1   9 6582.32 355.367  19
  -3   1  10 15115.4 591.139   1
  -3   1  10 14237.5 565.347  19
  -3   1  11 522.481 123.629   2
  -3   1  12 46.5849 73.3092   2
  -3   1  12-14.6164 76.8396  19
  -3   1  13 10.2162 54.5668  19
  -3   2 -12 1920.74 150.291  32
  -3   2 -12 2106.41 144.376  33
  -3   2 -11 258.021 74.5247  31
  -3   2 -11 383.669 97.0032  33
  -3   2 -10 6426.89 359.619  32
  -3   2 -10 6273.66 333.966  31
  -3   2  -9 40298.1 1039.28  17
  -3   2  -9 42646.1 1115.16  32
  -3   2  -8 91140.0 1957.90  32
  -3   2  -7 7415.45 369.832  32
  -3   2  -7 6499.76 308.364  30
  -3   2  -6 24901.7 701.213  32
  -3   2  -6 23311.3 650.950  30
  -3   2  -5 27061.7 698.370  32
  -3   2  -5 26190.9 675.158  30
  -3   2  -5 26520.2 671.553  11
  -3   2  -4 963.697 108.454  11
  -3   2  -4 1153.49 95.9044  29
  -3   2  -4 1133.33 96.1195  16
  -3   2  -3 2960.81 161.697  32
  -3   2  -3 3267.53 173.413  11
  -3   2  -3 3059.61 156.920  15
  -3   2  -3 3266.80 149.897  16
  -3   2  -3 2866.94 148.995  17
  -3   2  -2 95536.2 1649.24  16
  -3   2  -2 96545.2 1652.46  17
  -3   2  -2 96283.4 1666.31   9
  -3   2  -2 85972.1 1535.90   3
  -3   2  -2 98588.7 1692.57  10
  -3   2  -2 87300.2 1545.21  22
  -3   2  -2 97518.1 1671.94  27
  -3   2  -2 95434.6 1708.36  11
  -3   2  -2 95717.8 1676.50  32
  -3   2  -2 92383.6 1673.09  15
  -3   2  -1 175226. 2970.16  27
  -3   2  -1 181311. 2985.07   9
  -3   2  -1 184057. 3010.04  10
  -3   2  -1 179219. 2982.37  32
  -3   2  -1 177670. 2987.53  33
  -3   2  -1 177211. 3000.74  30
  -3   2  -1 170836. 2999.47  15
  -3   2  -1 180974. 2971.04  28
  -3   2  -1 173038. 2867.45  23
  -3   2  -1 171977. 2886.57  22
  -3   2  -1 182160. 3013.40  14
  -3   2  -1 179677. 2963.76  17
  -3   2  -1 180331. 2971.43  16
  -3   2   0 151470. 2598.16   9
  -3   2   0 143973. 2579.09  31
  -3   2   0 148913. 2580.63  33
  -3   2   0 146988. 2579.34  32
  -3   2   0 153073. 2585.54  28
  -3   2   0 146493. 2509.88  23
  -3   2   0 148405. 2591.58  30
  -3   2   0 152990. 2599.58  25
  -3   2   0 148675. 2565.75  24
  -3   2   0 146562. 2566.73  27
  -3   2   0 150449. 2607.35  14
  -3   2   0 151308. 2588.70  16
  -3   2   0 150781. 2565.60  17
  -3   2   1 7912.92 198.586   2
  -3   2   1 8288.35 226.855  27
  -3   2   1 7746.23 225.564  30
  -3   2   1 8169.42 242.168  28
  -3   2   1 7666.99 227.749  12
  -3   2   1 7555.09 223.128  13
  -3   2   1 7699.15 238.372  14
  -3   2   1 8104.89 227.816  25
  -3   2   1 7489.82 224.091  33
  -3   2   1 7867.87 222.609  24
  -3   2   2 15270.1 360.225  14
  -3   2   2 13936.0 352.403  12
  -3   2   2 14447.4 336.868  13
  -3   2   2 14994.6 352.250  33
  -3   2   2 15631.3 343.894   2
  -3   2   2 14367.3 329.984  30
  -3   2   3 25220.0 521.934  14
  -3   2   3 25406.8 508.937  13
  -3   2   3 24986.7 558.286   1
  -3   2   3 24262.1 487.691  30
  -3   2   4 22683.0 537.350   1
  -3   2   4 20931.0 520.901  19
  -3   2   5 793.688 98.3914   1
  -3   2   5 614.724 88.6154  19
  -3   2   6 21668.4 603.307   1
  -3   2   6 22019.6 603.967  19
  -3   2   7 7286.29 342.108   1
  -3   2   7 7079.08 334.878  19
  -3   2   8 6153.08 337.514   1
  -3   2   8 6665.24 343.907  19
  -3   2   9 4149.33 292.125   1
  -3   2   9 4838.88 307.132  19
  -3   2  10 115.682 102.979   1
  -3   2  10-73.4562 122.607  19
  -3   2  11-53.3147 87.1922   2
  -3   2  11-17.1053 86.9758  19
  -3   2  12 43.1059 69.1801   2
  -3   2  12 22.1830 51.3086  28
  -3   2  12 69.5824 73.1623  19
  -3   2  13 232.746 69.3201  19
  -3   3 -12-9.21694 64.5402  32
  -3   3 -11 240.907 89.8483  32
  -3   3 -11 251.342 80.5794  33
  -3   3 -10 414.858 101.049  17
  -3   3 -10 342.606 97.7097  31
  -3   3 -10 301.177 108.565  32
  -3   3  -9 5117.34 320.149  33
  -3   3  -9 6037.92 353.814  32
  -3   3  -9 5611.68 328.924  31
  -3   3  -9 4563.99 293.219  17
  -3   3  -8 6902.28 380.998  32
  -3   3  -8 6866.99 358.992  17
  -3   3  -7 1352.40 173.222  32
  -3   3  -7 1304.08 140.640  30
  -3   3  -7 1235.25 156.661  17
  -3   3  -7 1754.06 170.230   8
  -3   3  -6 540.306 107.706  17
  -3   3  -6 247.452 76.9418  30
  -3   3  -6 498.357 105.992  32
  -3   3  -6 644.629 106.366  11
  -3   3  -5 5453.39 238.933  15
  -3   3  -5 4508.88 246.206  30
  -3   3  -5 5361.50 242.726  16
  -3   3  -5 5242.97 270.377  32
  -3   3  -4 11122.7 359.976  15
  -3   3  -4 11088.2 388.465  11
  -3   3  -4 11786.4 377.131  17
  -3   3  -4 11094.9 358.321  16
  -3   3  -4 11186.9 349.822  29
  -3   3  -3 2111.09 151.832  33
  -3   3  -3 1834.09 129.161  17
  -3   3  -3 1902.64 140.759  27
  -3   3  -3 1791.17 130.122  15
  -3   3  -3 1537.14 131.267  30
  -3   3  -3 2089.11 144.700  14
  -3   3  -3 1739.42 140.143  11
  -3   3  -3 1837.26 130.055  16
  -3   3  -2 19323.5 510.187  25
  -3   3  -2 19306.8 494.026  32
  -3   3  -2 18358.6 486.736  31
  -3   3  -2 19592.9 501.518  14
  -3   3  -2 19820.2 498.816  33
  -3   3  -2 19552.5 482.162  17
  -3   3  -2 20233.7 498.094   9
  -3   3  -2 19537.1 516.128  11
  -3   3  -2 20055.8 500.081  15
  -3   3  -2 19715.8 480.679  16
  -3   3  -2 19206.6 495.115  30
  -3   3  -2 18207.0 483.485  27
  -3   3  -1 62793.3 1216.81  10
  -3   3  -1 63876.5 1205.29   9
  -3   3  -1 61438.2 1205.20  14
  -3   3  -1 61189.4 1194.30  30
  -3   3  -1 61518.2 1177.32  17
  -3   3  -1 62502.7 1187.30  16
  -3   3  -1 60873.9 1217.78  11
  -3   3  -1 58941.7 1184.19  31
  -3   3  -1 62556.0 1205.90  15
  -3   3  -1 61543.9 1181.08  27
  -3   3  -1 63045.2 1195.41  32
  -3   3  -1 59800.4 1187.62  33
  -3   3  -1 61373.3 1208.61  25
  -3   3   0 23231.4 525.483  32
  -3   3   0 22099.0 517.037  33
  -3   3   0 21579.8 513.684  30
  -3   3   0 23702.7 532.996  25
  -3   3   0 22478.1 538.304  15
  -3   3   0 22145.5 524.536  13
  -3   3   0 22734.7 516.905  27
  -3   3   0 22060.0 529.623  14
  -3   3   0 23064.5 537.672   9
  -3   3   0 22424.3 544.700  10
  -3   3   0 24508.6 536.915  16
  -3   3   0 22400.4 513.746  17
  -3   3   1 114114. 2002.19  19
  -3   3   1 122474. 2110.19  33
  -3   3   1 123250. 2110.52  27
  -3   3   1 120148. 2120.89  14
  -3   3   1 117080. 2004.35   2
  -3   3   1 118097. 2094.24  30
  -3   3   1 114754. 2110.18  12
  -3   3   1 120207. 2104.69  13
  -3   3   1 121860. 2102.69  25
  -3   3   1 124010. 2145.54   9
  -3   3   1 119038. 2132.75  15
  -3   3   2 125472. 2199.84   2
  -3   3   2 125790. 2233.23  25
  -3   3   2 129735. 2210.84  19
  -3   3   2 126701. 2240.31  30
  -3   3   2 130053. 2297.85  28
  -3   3   2 130326. 2257.91  13
  -3   3   2 129975. 2268.88  14
  -3   3   3 68293.8 1247.61  19
  -3   3   3 66971.1 1215.40  30
  -3   3   3 66862.0 1246.47  14
  -3   3   3 65114.3 1195.44  25
  -3   3   4 4726.40 206.125   1
  -3   3   4 4820.23 205.514  19
  -3   3   5 25885.2 648.782   1
  -3   3   6 27342.5 718.736   1
  -3   3   6 28144.9 721.935  19
  -3   3   7 14939.0 522.611   1
  -3   3   7 16366.4 540.492  19
  -3   3   8 15994.4 579.478   1
  -3   3   8 17278.8 592.660  19
  -3   3   9 89.0435 80.6545  19
  -3   3  10 10078.9 464.204   1
  -3   3  10 11094.7 474.649  19
  -3   3  11 1538.02 169.941  19
  -3   3  11 1303.53 162.498   2
  -3   3  11 1649.00 160.024  28
  -3   3  12 50.2328 63.8560   2
  -3   3  12 12.5764 63.9482  19
  -3   4 -12 818.190 93.6280  32
  -3   4 -11 131.614 72.5089  32
  -3   4 -11 190.472 74.1000  33
  -3   4 -10 1193.37 147.123  17
  -3   4 -10 1196.13 150.967  33
  -3   4 -10 1097.02 163.750  32
  -3   4 -10 1122.02 141.583  31
  -3   4  -9 3234.71 257.599  33
  -3   4  -9 4068.52 271.779  17
  -3   4  -9 3849.24 272.675  31
  -3   4  -9 3485.56 274.711  32
  -3   4  -8 8059.84 408.846  33
  -3   4  -8 8027.05 425.687  32
  -3   4  -8 8318.69 398.924  17
  -3   4  -7 1048.54 135.010  30
  -3   4  -7 1434.75 161.269  11
  -3   4  -7 1113.28 162.102  31
  -3   4  -7 1435.32 185.012  32
  -3   4  -7 1244.85 169.158  33
  -3   4  -7 1021.87 152.949  17
  -3   4  -7 1235.14 159.030   8
  -3   4  -6 10452.6 401.138  16
  -3   4  -6 9899.58 426.428  33
  -3   4  -6 9935.57 398.418  30
  -3   4  -6 10337.5 416.384  11
  -3   4  -6 10370.7 436.995  32
  -3   4  -6 10412.4 428.479  31
  -3   4  -6 10149.3 414.840  17
  -3   4  -6 10405.5 434.341   8
  -3   4  -5 4255.80 236.907  15
  -3   4  -5 5004.36 264.470  17
  -3   4  -5 4972.03 276.484  11
  -3   4  -5 4959.27 254.223  16
  -3   4  -5 4866.57 269.758  33
  -3   4  -5 4473.04 247.324  30
  -3   4  -5 4825.77 265.621  31
  -3   4  -5 5093.75 278.058  32
  -3   4  -4 3320.34 210.706  32
  -3   4  -4 3323.82 212.435  31
  -3   4  -4 3378.73 199.545  16
  -3   4  -4 3245.47 199.569  30
  -3   4  -4 3515.88 198.144  29
  -3   4  -3 865.835 105.942  17
  -3   4  -3 858.870 107.068  15
  -3   4  -3 890.784 111.865  14
  -3   4  -3 749.295 97.7117  16
  -3   4  -3 710.036 107.943  11
  -3   4  -3 894.887 112.809  31
  -3   4  -3 768.188 102.726  33
  -3   4  -3 778.559 98.5806  29
  -3   4  -2 480.953 89.4719  11
  -3   4  -2 670.673 94.4209  32
  -3   4  -2 619.010 91.6831  31
  -3   4  -2 648.224 90.6154  33
  -3   4  -2 983.459 110.550   9
  -3   4  -2 470.934 85.9487  14
  -3   4  -2 510.919 89.9548  15
  -3   4  -2 817.047 98.0152  16
  -3   4  -2 707.111 99.6797  25
  -3   4  -2 753.548 95.2689  27
  -3   4  -2 616.319 88.2777  30
  -3   4  -2 619.259 86.6226  17
  -3   4  -1 3546.43 195.131  10
  -3   4  -1 3679.00 186.013  31
  -3   4  -1 3388.36 182.247  32
  -3   4  -1 3295.83 180.402  33
  -3   4  -1 3601.42 192.883   9
  -3   4  -1 3622.00 189.110  14
  -3   4  -1 3448.59 180.925  28
  -3   4  -1 3224.89 184.649  25
  -3   4  -1 3188.68 182.999  15
  -3   4  -1 3591.70 183.539  16
  -3   4  -1 3288.66 175.633  17
  -3   4  -1 3454.41 193.076  11
  -3   4  -1 3179.35 180.745  13
  -3   4  -1 3101.90 172.255  30
  -3   4   0 61407.0 1250.37  11
  -3   4   0 60910.8 1237.45  13
  -3   4   0 62195.5 1231.02  30
  -3   4   0 62927.0 1242.67  16
  -3   4   0 64047.9 1230.28  17
  -3   4   0 63658.2 1231.52  27
  -3   4   0 63950.4 1257.33   9
  -3   4   0 62736.5 1266.96  10
  -3   4   0 62650.3 1250.85  15
  -3   4   0 63861.8 1234.06  33
  -3   4   0 64067.0 1239.64  32
  -3   4   0 64937.5 1249.39  28
  -3   4   0 61700.7 1227.29  24
  -3   4   0 61476.4 1234.96  25
  -3   4   0 62219.7 1246.13  14
  -3   4   1 32964.2 747.517   9
  -3   4   1 31631.3 743.870  10
  -3   4   1 34101.9 742.632  15
  -3   4   1 33011.2 738.005  28
  -3   4   1 32690.0 727.123  24
  -3   4   1 33281.2 716.494  25
  -3   4   1 33331.5 735.180  11
  -3   4   1 32462.9 731.648  12
  -3   4   1 32758.5 716.407  30
  -3   4   1 32820.7 722.177  33
  -3   4   1 32373.9 724.975  27
  -3   4   1 33290.9 734.359  14
  -3   4   1 32075.4 721.953  13
  -3   4   2 6735.98 260.784  24
  -3   4   2 7094.38 268.195  12
  -3   4   2 7172.23 253.955  11
  -3   4   2 7055.78 244.004  30
  -3   4   2 6919.66 261.847  27
  -3   4   2 7301.00 280.085   9
  -3   4   2 7272.90 262.664  14
  -3   4   2 7355.41 260.568  13
  -3   4   2 7093.08 274.443  28
  -3   4   2 7287.64 244.042  25
  -3   4   3 22854.1 552.178  14
  -3   4   3 22931.3 535.020  11
  -3   4   3 23064.4 580.788  12
  -3   4   3 23107.1 525.663  30
  -3   4   3 22350.9 589.349  28
  -3   4   3 24283.4 593.523  24
  -3   4   3 22692.7 519.658  19
  -3   4   4 20835.6 566.655  28
  -3   4   4 21377.6 530.651   1
  -3   4   4 20017.9 516.469  19
  -3   4   5 184.189 66.9532   1
  -3   4   5 11.9608 69.6313  28
  -3   4   6 7328.73 322.190   1
  -3   4   6 7456.07 323.037  19
  -3   4   7 24289.4 712.199   1
  -3   4   7 25544.4 720.014  19
  -3   4   8 6546.97 346.121  28
  -3   4   8 6863.71 355.354   1
  -3   4   8 6351.95 342.845  19
  -3   4   9 3548.90 255.744  28
  -3   4   9 3694.82 270.643   1
  -3   4   9 3663.03 262.689  19
  -3   4  10 20683.4 646.652  28
  -3   4  10 22114.6 699.536   1
  -3   4  11 4001.53 253.308   2
  -3   4  11 4546.41 269.791  19
  -3   4  11 4050.94 241.909  12
  -3   4  12-32.9472 56.7987  24
  -3   5 -11 2807.40 193.463  32
  -3   5 -10 535.018 108.399  17
  -3   5 -10 663.185 109.541  33
  -3   5 -10 523.894 100.135  31
  -3   5 -10 552.947 121.542  32
  -3   5  -9 21294.5 674.336  17
  -3   5  -9 19327.2 643.346  31
  -3   5  -9 19845.0 658.780  33
  -3   5  -8 16409.0 594.475  17
  -3   5  -8 14860.3 552.002   8
  -3   5  -8 15370.4 572.832  31
  -3   5  -8 16338.0 618.412  32
  -3   5  -8 15432.6 575.226  33
  -3   5  -7 2142.76 205.318  11
  -3   5  -7 2038.40 190.277  30
  -3   5  -7 2320.32 214.280  31
  -3   5  -7 2111.72 218.698  32
  -3   5  -7 1908.57 200.051  17
  -3   5  -7 1954.45 191.085  16
  -3   5  -7 1803.85 193.103   8
  -3   5  -7 1591.26 185.702  33
  -3   5  -6 60484.7 1407.79  33
  -3   5  -6 61787.8 1430.84   8
  -3   5  -6 58902.1 1337.99  15
  -3   5  -6 64032.0 1426.21  31
  -3   5  -6 65089.8 1456.79  32
  -3   5  -6 64012.2 1420.39  17
  -3   5  -6 61836.4 1380.83  30
  -3   5  -6 62395.6 1419.58  11
  -3   5  -6 63029.9 1385.99  16
  -3   5  -5 32946.6 853.506  17
  -3   5  -5 32725.0 838.170  16
  -3   5  -5 32640.8 826.711  15
  -3   5  -5 29930.9 823.581  30
  -3   5  -5 32832.1 811.224  29
  -3   5  -5 31052.1 844.725  31
  -3   5  -5 32597.4 867.579  32
  -3   5  -5 32127.1 871.404  11
  -3   5  -5 30091.5 836.397  33
  -3   5  -5 32471.7 876.593   8
  -3   5  -4 5511.83 281.803  17
  -3   5  -4 5172.17 271.279  16
  -3   5  -4 5188.11 270.882  15
  -3   5  -4 5707.12 282.287  14
  -3   5  -4 5790.56 303.029  25
  -3   5  -4 5365.10 278.440  30
  -3   5  -4 5213.06 266.553  29
  -3   5  -4 5581.55 299.929  11
  -3   5  -4 5755.54 291.847  31
  -3   5  -4 5295.39 282.424  32
  -3   5  -4 5360.23 280.031  33
  -3   5  -3 13049.2 442.211  15
  -3   5  -3 12962.9 447.996  27
  -3   5  -3 13027.2 459.963  25
  -3   5  -3 13034.5 443.954  31
  -3   5  -3 13101.5 443.789  32
  -3   5  -3 13165.6 440.842  30
  -3   5  -2 12780.0 420.992  30
  -3   5  -2 12473.0 421.326  27
  -3   5  -2 12677.9 429.330  13
  -3   5  -2 12522.4 414.777  16
  -3   5  -2 12618.4 415.662  17
  -3   5  -2 13072.4 424.587  31
  -3   5  -2 13102.9 426.489  32
  -3   5  -2 12933.7 435.286  25
  -3   5  -1 41256.2 938.109  14
  -3   5  -1 42564.2 960.183  11
  -3   5  -1 43394.6 964.356   9
  -3   5  -1 41889.8 937.336  16
  -3   5  -1 42578.3 929.191  17
  -3   5  -1 40527.3 925.970  33
  -3   5  -1 41304.5 944.748  28
  -3   5   0 1877.12 143.633  33
  -3   5   0 2136.51 156.460  11
  -3   5   0 1793.54 148.147  14
  -3   5   0 2266.30 157.482  25
  -3   5   0 1850.35 143.276  24
  -3   5   0 2014.69 157.376   9
  -3   5   0 2075.60 155.492  15
  -3   5   0 2061.83 156.544  16
  -3   5   0 2367.50 158.027  17
  -3   5   0 2016.55 153.744  28
  -3   5   1 26797.2 669.575  14
  -3   5   1 26689.0 673.570  15
  -3   5   1 26862.1 668.607  24
  -3   5   1 27468.1 655.408  25
  -3   5   1 28087.7 682.538  12
  -3   5   1 27053.6 660.472  11
  -3   5   1 27197.5 660.928  33
  -3   5   1 27802.0 689.512   9
  -3   5   1 26666.4 651.130  30
  -3   5   1 26960.8 681.822  28
  -3   5   2 15602.4 434.059  30
  -3   5   2 15864.2 412.831   8
  -3   5   2 16634.7 478.417  28
  -3   5   2 15031.3 450.550  14
  -3   5   2 15183.8 466.766  12
  -3   5   2 15307.1 435.738  11
  -3   5   2 15007.1 460.347  24
  -3   5   2 15158.5 471.749   9
  -3   5   2 15855.1 458.529  15
  -3   5   2 15124.7 432.452  25
  -3   5   3 25229.6 635.201  14
  -3   5   3 27090.8 681.159  24
  -3   5   3 24867.4 669.893  28
  -3   5   3 25982.1 673.644  12
  -3   5   4 13249.3 457.012  24
  -3   5   4 14178.0 467.143   9
  -3   5   4 12387.5 437.687  12
  -3   5   4 13574.1 450.876  28
  -3   5   5 148.227 75.3381  28
  -3   5   5 333.924 81.4266  19
  -3   5   5 137.311 63.1542   1
  -3   5   6 4200.77 261.157  28
  -3   5   6 4442.94 254.051  19
  -3   5   6 3767.50 235.792   1
  -3   5   7 3873.86 258.540  28
  -3   5   7 3684.96 250.551  19
  -3   5   7 3394.95 241.077   1
  -3   5   8 165.126 85.4477   9
  -3   5   8 197.812 85.3016  19
  -3   5   9 1729.55 177.760  28
  -3   5   9 1749.85 183.158   1
  -3   5   9 1906.34 191.084  19
  -3   5  10 7053.20 363.028  24
  -3   5  10 7093.68 350.316  12
  -3   5  10 7566.01 357.434  19
  -3   5  11 3283.71 209.918  12
  -3   5  11 3044.75 214.648  24
  -3   5  12 62.0812 56.1824  27
  -3   6 -11 1446.30 130.489  32
  -3   6 -10 50.6319 60.9415  17
  -3   6 -10 28.2535 62.5628  32
  -3   6 -10-23.0381 59.5717  33
  -3   6  -9 11017.4 451.167  17
  -3   6  -9 10207.5 430.778  33
  -3   6  -9 11454.0 481.838  32
  -3   6  -8 6895.94 342.259  16
  -3   6  -8 6858.05 366.988  33
  -3   6  -8 7428.34 389.821  32
  -3   6  -8 6639.72 363.923  31
  -3   6  -8 7305.57 380.164  17
  -3   6  -7 3613.11 249.510  30
  -3   6  -7 3708.25 277.698  33
  -3   6  -7 4129.18 290.654  17
  -3   6  -7 3811.57 276.611   8
  -3   6  -7 3908.40 265.914  16
  -3   6  -7 3648.62 278.415  32
  -3   6  -6 31365.0 907.386  32
  -3   6  -6 31896.6 887.814  31
  -3   6  -6 33290.3 913.019  11
  -3   6  -6 29825.2 850.726  30
  -3   6  -6 31409.3 886.375  33
  -3   6  -6 32118.2 900.112  17
  -3   6  -6 31801.0 913.740   8
  -3   6  -6 31320.4 868.044  16
  -3   6  -6 30791.8 845.686  15
  -3   6  -5 13552.5 531.095   8
  -3   6  -5 14361.1 515.658  16
  -3   6  -5 14596.0 527.992  17
  -3   6  -5 13026.1 492.256  15
  -3   6  -5 13563.6 529.029  11
  -3   6  -5 13558.6 492.609  29
  -3   6  -5 12152.8 485.864  30
  -3   6  -5 13772.1 522.725  32
  -3   6  -5 13379.8 511.345  31
  -3   6  -5 14024.6 520.381  33
  -3   6  -4 2125.31 187.889  14
  -3   6  -4 2427.71 198.240  29
  -3   6  -4 2115.66 193.655  30
  -3   6  -4 2396.25 216.129   8
  -3   6  -4 2229.83 202.635  16
  -3   6  -4 2621.95 211.727  17
  -3   6  -4 2436.97 207.532  31
  -3   6  -4 2094.05 203.894  27
  -3   6  -4 2063.16 198.184  11
  -3   6  -4 2477.80 216.251  25
  -3   6  -4 2131.77 191.739  15
  -3   6  -4 2285.22 201.799  32
  -3   6  -4 2378.00 200.262  33
  -3   6  -3 992.519 136.470  29
  -3   6  -3 897.090 133.504  11
  -3   6  -3 677.237 114.456  30
  -3   6  -3 537.400 111.120   8
  -3   6  -3 930.773 126.591  17
  -3   6  -3 757.971 128.006  15
  -3   6  -3 668.380 117.530  14
  -3   6  -3 1033.89 134.469  32
  -3   6  -3 576.118 118.660  16
  -3   6  -3 772.005 123.651  27
  -3   6  -3 733.111 127.978  25
  -3   6  -3 798.311 119.139  33
  -3   6  -2 4897.62 274.826  25
  -3   6  -2 5127.12 276.245   8
  -3   6  -2 4791.47 270.644   9
  -3   6  -2 5326.46 270.740  17
  -3   6  -2 5089.36 268.163  16
  -3   6  -2 4727.71 269.612  15
  -3   6  -2 4344.84 258.356  14
  -3   6  -2 4595.16 268.929  11
  -3   6  -2 4575.58 267.016  13
  -3   6  -2 4516.94 258.710  30
  -3   6  -2 4909.16 271.749  27
  -3   6  -2 4577.19 262.936  29
  -3   6  -2 4935.51 265.550  32
  -3   6  -2 4166.97 243.554  33
  -3   6  -1 27669.9 739.203  25
  -3   6  -1 29164.4 763.264   9
  -3   6  -1 28706.5 730.229  17
  -3   6  -1 28709.3 738.983  16
  -3   6  -1 28270.5 746.486  15
  -3   6  -1 27012.1 736.782  14
  -3   6  -1 27664.3 736.160  27
  -3   6  -1 28670.5 729.213  33
  -3   6  -1 27904.1 731.381  32
  -3   6  -1 28427.3 732.779  30
  -3   6  -1 27329.1 736.549  29
  -3   6  -1 28319.1 744.114  28
  -3   6  -1 28480.7 742.976  13
  -3   6   0 819.349 109.942   8
  -3   6   0 780.257 110.250  33
  -3   6   0 839.348 114.502  13
  -3   6   0 678.829 113.791  15
  -3   6   0 774.423 107.841  30
  -3   6   0 913.227 119.758  25
  -3   6   0 915.567 122.729  27
  -3   6   0 903.310 120.481  28
  -3   6   1 35161.3 856.581  10
  -3   6   1 34736.7 851.079  27
  -3   6   1 35248.9 859.483  28
  -3   6   1 35079.5 845.754  15
  -3   6   1 35361.4 831.974  11
  -3   6   1 35587.4 827.198  30
  -3   6   1 35786.1 855.564  24
  -3   6   1 31828.4 812.133  25
  -3   6   1 34556.2 802.348   8
  -3   6   1 34588.1 848.963  13
  -3   6   2 33385.8 846.016  24
  -3   6   2 34590.9 851.628  28
  -3   6   2 34796.8 826.828  15
  -3   6   2 33888.7 838.005  13
  -3   6   2 33388.8 837.913  10
  -3   6   2 33535.7 853.482   9
  -3   6   2 35424.8 864.870  12
  -3   6   2 34830.6 798.748  11
  -3   6   2 32760.0 839.059  27
  -3   6   3 17186.1 529.130  13
  -3   6   3 17500.7 552.702  27
  -3   6   3 17071.7 546.901  24
  -3   6   3 17037.6 540.161  28
  -3   6   3 16129.5 536.208   9
  -3   6   3 16940.7 525.697  10
  -3   6   3 17404.0 553.176  12
  -3   6   4 2461.70 201.961  24
  -3   6   4 2198.22 187.154   9
  -3   6   4 2274.95 179.793  10
  -3   6   4 2371.83 198.461  12
  -3   6   4 2389.19 194.263  28
  -3   6   5 437.074 115.592  24
  -3   6   5 429.073 103.087  12
  -3   6   5 377.700 106.960  28
  -3   6   5 399.760 101.844   9
  -3   6   6 370.237 114.398  24
  -3   6   6 468.199 117.359   9
  -3   6   6 513.992 120.637  28
  -3   6   6 620.240 133.391  12
  -3   6   7 309.461 101.772  12
  -3   6   7 213.167 98.0109   9
  -3   6   8 726.407 119.743  19
  -3   6   8 395.894 114.285  24
  -3   6   8 618.137 133.231  12
  -3   6   8 383.385 100.401  28
  -3   6   9 354.541 99.7343  12
  -3   6   9 389.952 116.108  24
  -3   6  10 113.972 76.1419  12
  -3   6  10 242.224 90.4454  24
  -3   6  11 821.666 111.122  27
  -3   6  11 673.749 101.316  24
  -3   7 -11 7.22628 40.9382  32
  -3   7 -10 34.9893 61.3275  32
  -3   7 -10 129.564 64.4889  17
  -3   7  -9 414.122 109.489  32
  -3   7  -9 262.224 86.0945  17
  -3   7  -9 413.034 94.5769  33
  -3   7  -8 748.998 142.412  32
  -3   7  -7 236.438 90.2355  16
  -3   7  -7 278.450 86.4439  30
  -3   7  -7-34.5535 121.001  33
  -3   7  -7 225.809 98.9528   8
  -3   7  -7 74.0448 82.0145  17
  -3   7  -7 94.9112 89.6463  32
  -3   7  -6 444.872 117.719  17
  -3   7  -6 527.052 126.621  16
  -3   7  -6 893.959 138.188  15
  -3   7  -6 566.101 113.688  30
  -3   7  -6 385.961 113.884  33
  -3   7  -6 507.250 135.636   8
  -3   7  -6 510.313 131.322  11
  -3   7  -6 416.148 126.581  32
  -3   7  -5 713.372 147.396  11
  -3   7  -5 917.859 147.599  29
  -3   7  -5 926.259 162.513   8
  -3   7  -5 712.773 151.099  17
  -3   7  -5 1007.10 155.264  16
  -3   7  -5 695.863 133.124  15
  -3   7  -5 799.805 144.353  14
  -3   7  -5 1064.93 157.777  30
  -3   7  -5 613.885 135.392  33
  -3   7  -5 977.702 159.115  32
  -3   7  -4 641.284 142.290  27
  -3   7  -4 767.849 147.133  11
  -3   7  -4 908.220 142.728  29
  -3   7  -4 991.853 162.361   8
  -3   7  -4 1193.76 163.268  17
  -3   7  -4 1001.38 156.621  16
  -3   7  -4 872.930 139.791  30
  -3   7  -4 1045.23 161.159  25
  -3   7  -4 679.921 127.967  14
  -3   7  -4 806.405 140.053  15
  -3   7  -4 811.098 136.849  33
  -3   7  -4 710.095 136.170  32
  -3   7  -3 18377.4 626.760  11
  -3   7  -3 18797.5 627.166   8
  -3   7  -3 18498.1 604.201  17
  -3   7  -3 18023.2 603.093  16
  -3   7  -3 18430.2 609.814  29
  -3   7  -3 17951.6 600.223  30
  -3   7  -3 16952.8 608.184  27
  -3   7  -3 17876.0 604.087  14
  -3   7  -3 18099.2 599.162  32
  -3   7  -3 17099.6 579.375  33
  -3   7  -3 17337.9 621.271  25
  -3   7  -3 18124.6 612.683  15
  -3   7  -2 28339.9 791.443   8
  -3   7  -2 26296.3 789.394   9
  -3   7  -2 29258.7 784.299  17
  -3   7  -2 29746.6 795.540  16
  -3   7  -2 27620.4 774.928  30
  -3   7  -2 27359.2 786.370  29
  -3   7  -2 27996.7 790.967  27
  -3   7  -2 26595.4 774.252  14
  -3   7  -2 27311.5 800.565  25
  -3   7  -2 27685.6 764.355  33
  -3   7  -2 28769.1 786.810  32
  -3   7  -2 28240.8 793.089  13
  -3   7  -2 26046.1 784.786  11
  -3   7  -2 27299.4 789.168  15
  -3   7  -1 10364.4 433.063  11
  -3   7  -1 10138.4 424.789  13
  -3   7  -1 10613.7 434.328  25
  -3   7  -1 10499.8 431.506  29
  -3   7  -1 11201.6 453.709   9
  -3   7  -1 10629.7 422.899   8
  -3   7  -1 11460.3 429.561  17
  -3   7  -1 10374.3 425.297  16
  -3   7  -1 10109.5 414.642  30
  -3   7  -1 10888.0 437.804  27
  -3   7  -1 9611.89 421.759  14
  -3   7  -1 10994.7 424.151  32
  -3   7  -1 10770.7 416.340  33
  -3   7  -1 11502.3 446.822  15
  -3   7   0 68.3402 69.5350  33
  -3   7   0 281.541 90.7013  28
  -3   7   0 145.896 81.5290  29
  -3   7   0 156.390 85.9852  16
  -3   7   0 161.415 80.3584  30
  -3   7   0 116.395 84.7146  15
  -3   7   0 192.516 95.8867  14
  -3   7   0 187.119 89.1484  25
  -3   7   0 111.597 79.0605  11
  -3   7   0 93.4972 76.4868   9
  -3   7   0 89.4535 61.5672   8
  -3   7   0 148.898 90.0500  27
  -3   7   0 191.194 77.3509  13
  -3   7   1 1017.23 138.976  13
  -3   7   1 1058.27 137.097  15
  -3   7   1 1031.74 141.657  14
  -3   7   1 957.998 124.894  11
  -3   7   1 1323.32 153.259  24
  -3   7   1 942.408 126.224  25
  -3   7   1 1041.71 147.821   9
  -3   7   1 980.338 136.466  28
  -3   7   1 1052.29 136.847  29
  -3   7   1 1285.30 147.616  27
  -3   7   2 20080.9 635.703  12
  -3   7   2 19130.8 605.120  14
  -3   7   2 19956.1 615.240  13
  -3   7   2 20082.7 629.953   9
  -3   7   2 19568.1 617.382  24
  -3   7   2 18586.4 578.005  25
  -3   7   2 20626.0 601.450  15
  -3   7   2 18990.3 615.500  28
  -3   7   2 20436.8 607.753  29
  -3   7   2 20612.1 630.977  27
  -3   7   3 15551.1 556.278  12
  -3   7   3 16329.6 516.216  29
  -3   7   3 15974.0 537.492  13
  -3   7   3 15606.2 523.746  14
  -3   7   3 14999.2 539.521  28
  -3   7   3 16276.7 560.052  24
  -3   7   3 16010.5 554.982  27
  -3   7   3 15228.2 543.129   9
  -3   7   3 15906.5 524.181  10
  -3   7   4 409.145 117.385  24
  -3   7   4 512.522 110.463  13
  -3   7   4 378.198 118.367  12
  -3   7   4 319.828 110.330  27
  -3   7   4 599.145 119.613   9
  -3   7   4 321.869 104.401  28
  -3   7   5 26162.5 790.230  27
  -3   7   5 23963.4 767.723  12
  -3   7   5 25633.2 757.676  28
  -3   7   5 25410.0 779.468  24
  -3   7   5 25582.6 732.964  13
  -3   7   5 25284.7 754.370   9
  -3   7   6 16487.9 580.321   9
  -3   7   6 17399.3 629.747  27
  -3   7   7 169.708 103.851  12
  -3   7   7 284.490 114.697  24
  -3   7   7 112.839 94.0012  27
  -3   7   7 146.380 82.7441  28
  -3   7   8-71.5715 101.367  12
  -3   7   8 36.1730 96.6043  24
  -3   7   9 2530.48 215.384  27
  -3   7   9 2815.81 221.180  12
  -3   7   9 2878.98 231.659  24
  -3   7  10 2471.68 190.019  27
  -3   7  10 2518.17 187.359  12
  -3   7  10 2600.80 193.160  24
  -3   7  11 192.221 60.6942  27
  -3   8 -10 621.916 86.5437  32
  -3   8 -10 610.858 85.8870  17
  -3   8  -9 227.182 80.9418  32
  -3   8  -9 306.477 83.5819  17
  -3   8  -8 225.810 82.4841  33
  -3   8  -8 516.219 112.663  32
  -3   8  -8 528.099 110.903  17
  -3   8  -8 410.162 98.5158  16
  -3   8  -7 7497.56 387.031  17
  -3   8  -6 36862.1 1011.23  32
  -3   8  -6 34992.9 967.231  33
  -3   8  -6 36157.2 985.727  15
  -3   8  -6 37597.4 1004.95  16
  -3   8  -6 37594.3 978.250  30
  -3   8  -5 31473.2 907.269  17
  -3   8  -5 31800.4 901.679  16
  -3   8  -5 32014.5 935.564  11
  -3   8  -5 31538.8 904.411  15
  -3   8  -5 29612.6 890.084  32
  -3   8  -5 30568.2 875.720  33
  -3   8  -5 30943.6 889.502  14
  -3   8  -5 31693.1 919.960   8
  -3   8  -5 30637.9 878.887  30
  -3   8  -4 3855.94 290.635  11
  -3   8  -4 4168.91 302.379  27
  -3   8  -4 3508.35 279.006   8
  -3   8  -4 3480.42 278.865  16
  -3   8  -4 3678.58 276.090  17
  -3   8  -4 3718.17 278.886  15
  -3   8  -4 3427.41 266.735  29
  -3   8  -4 3369.56 281.960  25
  -3   8  -4 3737.61 273.459  14
  -3   8  -4 3564.65 263.318  33
  -3   8  -4 3213.38 254.497  32
  -3   8  -4 3505.75 267.690  30
  -3   8  -3 22326.9 710.131  33
  -3   8  -3 24725.2 747.943  32
  -3   8  -3 23175.4 754.771  11
  -3   8  -3 22647.3 736.529  14
  -3   8  -3 23521.9 749.731   8
  -3   8  -3 22539.9 717.071  30
  -3   8  -3 22843.3 725.795  17
  -3   8  -3 24595.8 749.369  16
  -3   8  -3 22728.3 765.294  25
  -3   8  -3 23020.7 756.445  27
  -3   8  -3 22764.3 736.341  29
  -3   8  -3 23802.3 752.636  15
  -3   8  -2 81240.2 1705.98  32
  -3   8  -2 77303.0 1676.35  33
  -3   8  -2 74791.5 1702.19  11
  -3   8  -2 76768.0 1712.05  14
  -3   8  -2 76373.0 1692.18   8
  -3   8  -2 75781.3 1686.99  30
  -3   8  -2 80849.5 1700.88  17
  -3   8  -2 79691.0 1712.20  16
  -3   8  -2 76755.8 1719.06  13
  -3   8  -2 77254.1 1728.34  25
  -3   8  -2 77869.2 1714.12  27
  -3   8  -2 78722.7 1717.23  29
  -3   8  -2 80341.7 1739.16  15
  -3   8  -1 10267.1 436.326  33
  -3   8  -1 11222.3 453.162  11
  -3   8  -1 10939.5 462.948  14
  -3   8  -1 10294.7 461.743   9
  -3   8  -1 10335.6 428.419   8
  -3   8  -1 9722.73 429.529  30
  -3   8  -1 11205.3 473.799  15
  -3   8  -1 10490.5 456.560  29
  -3   8  -1 9541.57 447.568  13
  -3   8  -1 10277.1 454.661  25
  -3   8  -1 10727.8 453.439  16
  -3   8  -1 10577.7 468.797  27
  -3   8   0 3646.42 261.931  15
  -3   8   0 3735.47 268.850  29
  -3   8   0 4015.82 275.954  13
  -3   8   0 3665.72 246.701  11
  -3   8   0 3711.36 272.583   9
  -3   8   0 3894.26 244.356   8
  -3   8   0 4056.51 285.567  27
  -3   8   0 3957.88 280.762  14
  -3   8   0 3463.13 253.455  25
  -3   8   1 19061.4 643.737  28
  -3   8   1 19847.8 642.072  29
  -3   8   1 19639.4 649.590  13
  -3   8   1 19275.6 634.007  25
  -3   8   1 20525.3 643.302  15
  -3   8   1 19656.7 660.913  27
  -3   8   1 20965.5 662.846  14
  -3   8   1 19616.7 662.243   9
  -3   8   2 38169.1 986.780  14
  -3   8   2 39298.9 999.354  13
  -3   8   2 38566.0 1010.06   9
  -3   8   2 37128.0 994.554  27
  -3   8   2 36673.3 986.680  28
  -3   8   2 38911.8 968.806  29
  -3   8   2 35643.8 940.341  25
  -3   8   2 35804.0 988.093  24
  -3   8   3 10300.4 457.192  24
  -3   8   3 10628.5 418.324  29
  -3   8   3 10102.9 439.498  13
  -3   8   3 10026.9 429.044  14
  -3   8   3 10513.8 469.510  12
  -3   8   3 10824.3 467.568  27
  -3   8   3 10011.2 447.863   9
  -3   8   3 9269.12 426.788  28
  -3   8   4 3236.87 268.722  27
  -3   8   4 3621.78 276.537  12
  -3   8   4 3798.49 282.723  24
  -3   8   4 3911.94 269.611  28
  -3   8   4 3454.35 257.817  13
  -3   8   4 3900.09 277.936   9
  -3   8   5 30531.6 856.410   9
  -3   8   5 31676.1 904.994  27
  -3   8   5 30118.3 849.644  13
  -3   8   6 17658.3 637.991  12
  -3   8   6 18054.2 643.072  24
  -3   8   6 15739.2 568.570  28
  -3   8   6 17316.6 627.956  27
  -3   8   7 182.416 101.961  24
  -3   8   7 256.500 99.4411  12
  -3   8   8 114.053 82.8647  12
  -3   8   8 96.2652 82.9925  27
  -3   8   8 114.155 84.3561  24
  -3   8   9 2308.34 187.029  24
  -3   8   9 2455.89 193.147  12
  -3   8   9 2099.53 181.730  27
  -3   8  10 4061.43 210.518  27
  -3   9  -9 18.4069 49.9235  32
  -3   9  -9 64.7411 53.8353  17
  -3   9  -8 25.3026 60.9093  32
  -3   9  -8 37.8579 67.4018  17
  -3   9  -8-57.6318 71.3654  16
  -3   9  -7 3780.21 238.159  33
  -3   9  -7 4436.66 276.215  32
  -3   9  -7 4103.75 265.035  16
  -3   9  -6 22745.2 718.941  32
  -3   9  -6 23297.6 717.603  15
  -3   9  -5 23259.7 725.428  17
  -3   9  -5 20710.9 702.512  16
  -3   9  -5 20631.0 701.917  15
  -3   9  -5 21959.9 689.450  33
  -3   9  -5 21644.0 704.934  32
  -3   9  -5 22424.0 713.855  14
  -3   9  -4 34.0968 78.8599  33
  -3   9  -4 125.293 102.452  25
  -3   9  -4 37.5135 106.261  16
  -3   9  -4-72.4610 102.627  32
  -3   9  -4 145.972 95.9238  17
  -3   9  -4 112.645 92.1100  14
  -3   9  -4-19.5072 82.3716  15
  -3   9  -3 24179.4 783.375  15
  -3   9  -3 23022.5 766.534  29
  -3   9  -3 22412.1 754.578  14
  -3   9  -3 24487.6 751.118  33
  -3   9  -3 23119.2 784.133  25
  -3   9  -3 24659.8 801.614  27
  -3   9  -3 25148.0 783.374  16
  -3   9  -3 25835.8 775.510  17
  -3   9  -2 25220.3 819.773  14
  -3   9  -2 27090.0 839.221  27
  -3   9  -2 27543.5 841.194  15
  -3   9  -2 26333.4 821.462  11
  -3   9  -2 28556.8 845.212  16
  -3   9  -2 27350.3 837.241  29
  -3   9  -2 26847.1 842.589  25
  -3   9  -1 1073.58 170.815  14
  -3   9  -1 1245.11 179.973  15
  -3   9  -1 932.474 156.744  25
  -3   9  -1 1335.47 182.928  29
  -3   9  -1 1037.16 155.924  11
  -3   9  -1 1309.80 177.057  13
  -3   9  -1 1090.28 185.674  27
  -3   9   0 464.976 136.018  27
  -3   9   0 556.449 131.424  25
  -3   9   0 517.998 125.884   9
  -3   9   0 564.155 131.230  29
  -3   9   0 832.414 139.155  15
  -3   9   0 627.307 137.044  14
  -3   9   0 655.607 140.191  13
  -3   9   1 4860.21 326.372  27
  -3   9   1 4665.26 300.849  25
  -3   9   1 4549.97 306.777   9
  -3   9   1 5005.27 318.732  13
  -3   9   1 4965.14 320.277  14
  -3   9   1 4398.70 294.310  29
  -3   9   1 4168.59 284.390  15
  -3   9   2 29536.2 841.750  25
  -3   9   2 31059.3 893.810   9
  -3   9   2 28816.8 872.262  13
  -3   9   2 31719.7 910.090  27
  -3   9   2 31505.9 891.542  14
  -3   9   2 30901.1 851.679  29
  -3   9   3 23948.0 739.223   9
  -3   9   3 22710.3 730.708  13
  -3   9   3 23730.6 721.617  14
  -3   9   3 22810.3 729.524  28
  -3   9   3 22747.9 751.539  27
  -3   9   3 20559.8 721.761  24
  -3   9   4 2057.44 198.288   9
  -3   9   4 1952.59 202.206  28
  -3   9   4 1922.25 200.375  13
  -3   9   4 1980.52 215.218  27
  -3   9   4 1979.23 208.216  24
  -3   9   5 13684.0 543.364  24
  -3   9   5 13492.6 538.758  27
  -3   9   5 13786.0 559.430  12
  -3   9   5 12686.3 496.318  28
  -3   9   6 3428.55 261.616  27
  -3   9   6 3211.87 258.808  12
  -3   9   6 3127.46 251.787  24
  -3   9   7 48.9153 70.5500  12
  -3   9   7-31.4678 74.2798  24
  -3   9   7 31.4208 77.0784  27
  -3   9   8 13.5629 71.3029  12
  -3   9   8 39.1129 71.7816  27
  -3   9   8 52.3077 69.8484  24
  -3   9   9 125.694 69.5563  27
  -3  10  -8 18.5528 49.5477  17
  -3  10  -7 119.906 75.1114  16
  -3  10  -7 60.6415 64.7947  17
  -3  10  -6 190.868 87.7151  16
  -3  10  -6 129.358 86.9366  17
  -3  10  -5 2057.06 198.524  15
  -3  10  -4-53.4083 95.0915  16
  -3  10  -3 146.335 96.1977  16
  -3  10  -3 132.866 87.8375  14
  -3  10  -3 210.854 95.8068  15
  -3  10  -2 778.483 148.969  27
  -3  10  -2 943.445 156.923  15
  -3  10  -2 799.857 152.448  14
  -3  10  -2 669.310 141.322  25
  -3  10  -1-19.5826 86.7249  27
  -3  10  -1-37.6569 94.0710  15
  -3  10  -1 117.600 101.363  14
  -3  10  -1 60.1902 84.7191  13
  -3  10  -1 19.8441 79.4932  25
  -3  10   0 75.8233 91.2624  25
  -3  10   0-39.7020 87.9137  27
  -3  10   0-19.3624 83.7782  14
  -3  10   0 36.0615 86.8085  15
  -3  10   0-36.9406 114.359  29
  -3  10   0 99.7214 82.0839  13
  -3  10   1 415.398 122.566  27
  -3  10   1 244.619 105.217  14
  -3  10   1 215.469 101.413  13
  -3  10   1 320.811 101.081  25
  -3  10   2 486.867 128.824  27
  -3  10   2 332.756 100.725   9
  -3  10   2 267.873 108.097  14
  -3  10   2 265.634 98.2677  13
  -3  10   3-16.3699 87.4345   9
  -3  10   3-16.3163 72.2599  14
  -3  10   4 2040.66 203.260  27
  -3  10   4 1673.13 178.807  13
  -3  10   5 99.9558 81.7600  24
  -3  10   5 183.965 93.4428  27
  -3  10   5 115.331 70.7598  13
  -3  10   6 1069.55 148.396  27
  -3  10   6 1318.51 153.836  24
  -3  10   7 987.414 127.249  27
  -3  10   7 1135.34 131.943  24
  -3  10   8 288.051 74.0771  27
  -3  11  -4 472.187 105.968  14
  -3  11  -3 2635.38 231.640  15
  -3  11  -3 3149.67 244.168  14
  -3  11  -3 3045.56 248.700  25
  -3  11  -2 3771.55 268.028  15
  -3  11  -2 3735.34 279.474  27
  -3  11  -2 3774.13 273.037  25
  -3  11  -1 946.014 155.825  27
  -3  11  -1 1505.18 178.518  25
  -3  11   0 440.136 121.392  13
  -3  11   0 356.654 111.887  27
  -3  11   0 427.629 114.396  25
  -3  11   1 1396.46 182.712  13
  -3  11   1 1679.54 192.968  27
  -3  11   1 1211.46 157.470  25
  -3  11   2 3379.46 258.596  13
  -3  11   2 3369.20 240.388  14
  -3  11   2 3224.90 256.832  27
  -3  11   3 2510.48 210.735  13
  -3  11   3 2124.50 185.433  14
  -3  11   3 2235.31 206.609  27
  -3  11   4 863.990 124.923  13
  -3  11   4 765.674 128.282  27
  -3  11   5 7007.08 299.551  13
  -3  11   5 6835.54 322.432  27
  -3  11   6 8736.27 338.080  27
  -3  11   7 1789.28 130.788  27
  -3  12  -2 7871.27 358.708  14
  -3  12  -1 1279.72 153.533  14
  -3  12  -1 1545.74 166.828  27
  -3  12  -1 1411.36 151.865  25
  -3  12   0 28.3920 67.0190  14
  -3  12   0-43.2687 81.7082  27
  -3  12   0 26.0008 66.1023  25
  -3  12   1 120.196 78.7536  14
  -3  12   1 13.9175 84.1475  27
  -3  12   2 1001.41 125.688  14
  -3  12   2 793.217 122.391  27
  -3  12   2 830.535 126.531  13
  -3  12   3 382.341 73.9304  14
  -3  12   3 349.218 89.0205  27
  -3  12   3 404.814 90.2690  13
  -3  12   4 1597.11 143.871  27
  -3  12   5 7490.61 275.339  27
  -3  13   0 9.36218 50.0052  14
  -3  13   1 44.2162 55.3906  27
  -3  13   2 63.0018 48.7703  27
  -2 -11  -5 36.0552 50.3538  22
  -2 -10  -7 3106.09 183.295  22
  -2 -10  -6 48.8216 59.8885   3
  -2 -10  -6 61.4409 70.5804  22
  -2 -10  -5 85.3493 71.0758   3
  -2 -10  -5 28.6083 72.7368  22
  -2 -10  -4 2571.98 209.706   3
  -2 -10  -4 2503.57 210.784  22
  -2 -10  -3 8428.77 385.489  22
  -2  -9  -8 7539.40 311.778  22
  -2  -9  -7 2704.44 206.928   3
  -2  -9  -7 2945.78 220.716  22
  -2  -9  -6 98.5831 79.1062   3
  -2  -9  -6-16.4759 92.0348  22
  -2  -9  -5 126.578 90.3684   3
  -2  -9  -4 1725.65 193.322   3
  -2  -9  -4 1819.82 194.298  22
  -2  -9  -3 2516.97 224.597  22
  -2  -9  -2 824.909 138.154   3
  -2  -9  -2 585.017 122.773  22
  -2  -8  -9 2779.27 187.030  22
  -2  -8  -8 918.075 137.104   3
  -2  -8  -7 192.845 95.1423   3
  -2  -8  -6 327.183 109.164   3
  -2  -8  -5 398.562 123.558   3
  -2  -8  -4 284.731 106.135   3
  -2  -8  -3 462.673 117.859   3
  -2  -8  -2 1857.26 194.204   3
  -2  -8  -2 1882.51 187.676  22
  -2  -8  -1 76.3026 77.6441   3
  -2  -8  -1 118.290 77.7817  22
  -2  -8   0 22908.9 658.433   5
  -2  -8   0 21597.3 655.012   3
  -2  -8   0 23348.1 657.002  22
  -2  -8   1 21922.3 634.069   3
  -2  -7 -10 1432.21 128.502  22
  -2  -7  -8 8017.83 400.839   3
  -2  -7  -7 23892.1 773.058   3
  -2  -7  -6 6536.02 378.556  21
  -2  -7  -5 19.6378 103.237   3
  -2  -7  -5-55.6440 106.527  21
  -2  -7  -4 14200.4 549.687   3
  -2  -7  -4 15139.8 555.719  21
  -2  -7  -3 937.086 146.436   3
  -2  -7  -3 948.092 143.042  21
  -2  -7  -2 5926.22 306.575   5
  -2  -7  -2 5660.99 310.129   3
  -2  -7  -1 22269.5 650.425   5
  -2  -7  -1 23918.0 667.822   3
  -2  -7   0 170282. 3071.23   5
  -2  -7   0 164173. 3061.73  22
  -2  -7   1 176949. 3229.98   5
  -2  -7   1 178343. 3211.63  22
  -2  -6  -8 29656.3 883.355   3
  -2  -6  -7 29028.9 901.518   3
  -2  -6  -7 31584.8 921.773  21
  -2  -6  -6 11481.5 508.938   3
  -2  -6  -6 11425.1 502.153  21
  -2  -6  -5 14963.1 569.501   3
  -2  -6  -5 14876.7 562.763  21
  -2  -6  -4 27212.7 785.329   3
  -2  -6  -4 27161.4 776.136  21
  -2  -6  -3 6774.05 331.235   3
  -2  -6  -3 5659.15 295.011  21
  -2  -6  -2 19181.5 575.848   5
  -2  -6  -2 19484.5 567.308  21
  -2  -6  -2 19050.5 574.573   3
  -2  -6  -1 49289.0 1095.05   3
  -2  -6   1 216214. 3800.43  22
  -2  -6   2 61661.6 1230.30  22
  -2  -5 -11 38.8216 44.5973  32
  -2  -5  -9 3764.09 286.211   3
  -2  -5  -9 4303.67 294.049  21
  -2  -5  -8 10724.8 492.464   3
  -2  -5  -8 10146.5 472.601  21
  -2  -5  -7 6556.37 380.928   3
  -2  -5  -7 6821.32 387.131  21
  -2  -5  -6 3624.20 273.796   3
  -2  -5  -6 3365.45 270.269  21
  -2  -5  -5 4462.55 285.469   3
  -2  -5  -5 5185.09 301.475  21
  -2  -5  -4 1810.62 173.747   3
  -2  -5  -4 1515.50 159.088  21
  -2  -5  -3 1093.13 128.511   3
  -2  -5  -3 1448.76 146.530  21
  -2  -5  -2 4694.82 241.625   3
  -2  -5  -1 37601.4 845.351   5
  -2  -5  -1 37483.1 832.186  21
  -2  -5   1 135778. 2436.35  22
  -2  -5   2 3833.77 177.992  22
  -2  -5   3 4808.08 199.826  22
  -2  -5   3 4681.13 202.888   2
  -2  -5   4 544.965 77.5845  22
  -2  -5   4 483.974 79.6463   2
  -2  -5   4 660.232 83.9444  23
  -2  -5   5 6711.84 276.511   2
  -2  -5   5 6324.26 259.322  23
  -2  -5   6 627.637 103.601   2
  -2  -5   7 13873.4 481.978   2
  -2  -5   8-15.3697 80.8008   2
  -2  -5   8-42.5547 69.5954  19
  -2  -4 -11 160.389 66.2556  32
  -2  -4 -10 236.381 97.6472  21
  -2  -4  -9 95.9370 95.8771   3
  -2  -4  -8 135.571 96.7882  21
  -2  -4  -7 2635.88 242.009   3
  -2  -4  -7 2143.48 216.472  21
  -2  -4  -6 154.149 99.7174   3
  -2  -4  -6 133.126 90.2894  21
  -2  -4  -5 32669.2 852.570   3
  -2  -4  -5 31282.9 843.353  21
  -2  -4  -4 17485.9 536.675   3
  -2  -4  -4 17206.4 531.137  21
  -2  -4  -3 1053.85 118.448   5
  -2  -4  -3 1024.48 118.383   3
  -2  -4  -2 15936.6 450.729   5
  -2  -4  -2 15643.5 450.236   3
  -2  -4  -2 15871.8 446.151  21
  -2  -4  -1 70174.1 1372.80   5
  -2  -4  -1 72600.9 1368.30  21
  -2  -4   1 49840.8 982.342  22
  -2  -4   2 98627.3 1776.87  22
  -2  -4   2 97967.6 1779.97   2
  -2  -4   3 49999.0 984.659  22
  -2  -4   4 106156. 1906.17  22
  -2  -4   4 104025. 1922.17  23
  -2  -4   4 103496. 1927.97   2
  -2  -4   5 10111.7 331.466  23
  -2  -4   5 10392.2 350.218   2
  -2  -4   6 7722.27 317.716   2
  -2  -4   7 459.800 97.5370   2
  -2  -4   8 33764.7 902.131   2
  -2  -4   8 34231.5 880.166  19
  -2  -4   9 10051.7 448.585   2
  -2  -4   9 11220.0 451.494  19
  -2  -4  10 398.313 102.200   2
  -2  -4  10 173.537 77.5129  19
  -2  -4  11 25697.3 745.383   2
  -2  -3 -12 3961.91 194.951  32
  -2  -3 -11 631.689 110.039  32
  -2  -3 -10 1534.17 173.672  21
  -2  -3  -9 367.081 120.215  21
  -2  -3  -8 13225.7 533.433  21
  -2  -3  -8 13110.9 532.878   3
  -2  -3  -7 7179.87 374.746  21
  -2  -3  -7 7822.96 387.778   3
  -2  -3  -6 1977.37 189.901  21
  -2  -3  -6 2515.59 208.476   3
  -2  -3  -5 37262.0 907.936  21
  -2  -3  -5 37113.2 905.389   3
  -2  -3  -4 24394.6 637.391   3
  -2  -3  -3 4925.88 227.369   5
  -2  -3  -3 4922.02 225.210  21
  -2  -3  -3 5184.74 231.552   3
  -2  -3  -2 76081.5 1462.29   5
  -2  -3  -2 77688.3 1458.68  21
  -2  -3  -1 17397.4 427.249  21
  -2  -3   1 160687. 2778.76  22
  -2  -3   2 662.399 66.4217  22
  -2  -3   2 755.123 72.6406   2
  -2  -3   3 52029.6 988.743  22
  -2  -3   3 50350.2 998.242   2
  -2  -3   4 195414. 3324.87  22
  -2  -3   4 187487. 3330.00  23
  -2  -3   5 2045.73 146.179   2
  -2  -3   5 1935.45 132.359  23
  -2  -3   6 15458.0 459.669   1
  -2  -3   6 15670.7 477.736   2
  -2  -3   7 22378.5 632.197  19
  -2  -3   7 22199.6 623.579   1
  -2  -3   7 22156.2 640.222   2
  -2  -3   8 29417.2 790.740  19
  -2  -3   8 28421.2 785.793   1
  -2  -3   8 29633.3 815.896   2
  -2  -3   9 28618.1 818.735  19
  -2  -3   9 29657.5 851.081   2
  -2  -3  10 1592.01 190.869   2
  -2  -3  10 1600.36 178.341  19
  -2  -3  11 8778.25 406.678   2
  -2  -3  11 8211.50 377.585  19
  -2  -3  12 7446.71 344.387   2
  -2  -3  12 7499.01 322.580  19
  -2  -2 -12 6261.78 269.678  32
  -2  -2 -11 755.380 122.538  32
  -2  -2 -10 537.158 110.979  21
  -2  -2  -9 192.588 97.8492  21
  -2  -2  -8 7783.81 392.666  21
  -2  -2  -8 8127.97 397.913   3
  -2  -2  -7 358.993 106.485  21
  -2  -2  -7 459.029 105.892   3
  -2  -2  -6 3161.17 218.659  21
  -2  -2  -6 3026.32 220.469   3
  -2  -2  -5 44793.9 1005.23   3
  -2  -2  -4 15685.1 453.239  21
  -2  -2  -4 15426.3 451.182   3
  -2  -2  -3 129408. 2315.84   5
  -2  -2  -3 126737. 2308.22  21
  -2  -2  -2 39275.0 792.807   5
  -2  -2  -2 37780.6 786.732  21
  -2  -2  -1 10.1366 39.4622  21
  -2  -2   0 189710. 3148.58  28
  -2  -2   1 25496.2 524.092   2
  -2  -2   1 25337.9 524.880  22
  -2  -2   2 957.580 39.0375  12
  -2  -2   2 1048.83 79.7041   2
  -2  -2   2 1073.50 79.2251  22
  -2  -2   3 10965.7 305.634   2
  -2  -2   3 11736.2 307.372  23
  -2  -2   3 11505.3 301.369  22
  -2  -2   5 34078.2 752.385   1
  -2  -2   6 17266.9 493.801   1
  -2  -2   7 17174.0 525.788   1
  -2  -2   7 16810.3 522.726  19
  -2  -2   8 14.6838 82.0252   1
  -2  -2   8 72.1293 85.0643  19
  -2  -2   9 19128.3 642.715   1
  -2  -2   9 19943.8 649.363  19
  -2  -2  10 1176.91 157.656  19
  -2  -2  11 92.0231 93.5930   2
  -2  -2  12 54.0786 76.5928  19
  -2  -2  12 15.2771 77.6804   2
  -2  -2  13 79.8432 53.6510  19
  -2  -1 -12 1551.81 145.097  32
  -2  -1 -11 15.6856 75.5181  32
  -2  -1  -9 178.121 80.9554  21
  -2  -1  -8 78.3766 79.7119  21
  -2  -1  -8 65.6832 72.7316   3
  -2  -1  -7 140.969 78.7938  21
  -2  -1  -7 201.454 80.4277   3
  -2  -1  -6 4394.48 241.177  21
  -2  -1  -6 4079.68 234.750   3
  -2  -1  -5 13479.2 425.362  21
  -2  -1  -5 14391.0 435.346   3
  -2  -1  -4 103550. 1913.91  21
  -2  -1  -3 41083.3 829.312  21
  -2  -1  -3 39825.9 824.170   3
  -2  -1  -2 21343.2 472.008   3
  -2  -1  -2 21746.4 478.289  21
  -2  -1  -2 21539.0 479.911   5
  -2  -1  -1 7259.68 207.934  21
  -2  -1   0 599268. 9935.61  22
  -2  -1   1 23516.2 472.909   2
  -2  -1   1 23219.7 469.764  22
  -2  -1   2 30261.8 589.409   2
  -2  -1   2 28652.0 584.822  22
  -2  -1   3 213734. 3673.68   1
  -2  -1   3 219819. 3678.68  23
  -2  -1   3 213381. 3674.37  22
  -2  -1   5 2294.42 149.622   1
  -2  -1   6 48055.9 1039.16   1
  -2  -1   7 26932.0 716.561   1
  -2  -1   7 26601.1 705.927  19
  -2  -1   8 1146.18 150.309  19
  -2  -1   8 1493.40 169.376   1
  -2  -1   9 505.552 123.602  19
  -2  -1   9 640.765 132.161   1
  -2  -1  10 1864.59 198.014  19
  -2  -1  11 7508.18 400.982   2
  -2  -1  12 5719.44 299.703  19
  -2  -1  12 5310.98 309.788   2
  -2  -1  13-19.8915 53.1218  19
  -2  -1  13 34.1613 55.8670   2
  -2   0 -12 936.934 115.427  33
  -2   0 -12 794.489 115.669  32
  -2   0 -11 1479.31 174.515  32
  -2   0 -10 18.8774 83.6019  32
  -2   0  -8 3142.12 223.109  21
  -2   0  -7 4652.77 255.637   3
  -2   0  -7 4443.92 250.326  21
  -2   0  -6 290.723 69.1183   3
  -2   0  -5 57963.7 1184.35   3
  -2   0  -5 59169.6 1181.52  21
  -2   0  -4 136701. 2406.36  11
  -2   0  -4 137421. 2457.38   3
  -2   0  -4 142222. 2462.88  21
  -2   0  -3 155.001 42.9926  21
  -2   0  -3 204.878 32.0197  16
  -2   0  -3 216.105 49.2147   3
  -2   0  -2 117896. 2027.00  21
  -2   0  -2 116452. 1967.67  16
  -2   0  -2 116222. 2026.28   5
  -2   0  -2 115848. 2016.91   3
  -2   0  -1 634303. 10562.4   9
  -2   0  -1 646891. 10579.5  10
  -2   0  -1 640741. 10553.9  28
  -2   0   0 155636. 2562.96  28
  -2   0   0 152847. 2549.14  27
  -2   0   0 152677. 2560.47  32
  -2   0   0 151414. 2590.07  22
  -2   0   1 1779.68 52.4721  31
  -2   0   1 1748.13 54.6612  12
  -2   0   1 1761.93 80.3914  22
  -2   0   2 102256. 1806.31   1
  -2   0   2 105643. 1809.66  22
  -2   0   2 103426. 1807.06  23
  -2   0   3 597393. 9943.64   1
  -2   0   3 597301. 9942.62  23
  -2   0   5 175273. 3087.09   4
  -2   0   5 173710. 3088.70   1
  -2   0   6 169003. 3050.75   1
  -2   0   7 135687. 2555.29  19
  -2   0   7 135295. 2560.96   1
  -2   0   8 3361.83 237.657  19
  -2   0   8 3384.70 245.689   1
  -2   0   9 14654.6 548.883  19
  -2   0   9 15463.3 568.119   1
  -2   0  10 698.750 132.722  19
  -2   0  11 15195.0 582.527   1
  -2   0  12 5156.15 302.739   2
  -2   0  12 4384.46 275.578  19
  -2   0  13 242.067 77.8400   2
  -2   0  13 269.729 69.3917  19
  -2   1 -12 8469.00 349.438  32
  -2   1 -12 7732.53 313.199  33
  -2   1 -11 3466.21 254.536  32
  -2   1 -11 2845.32 204.935  31
  -2   1 -10 115.098 104.065  32
  -2   1  -9 21607.7 727.955  32
  -2   1  -6 29718.4 707.366   3
  -2   1  -5 139349. 2501.54  21
  -2   1  -5 141826. 2502.49  11
  -2   1  -4 71275.7 1307.31  11
  -2   1  -4 69168.1 1286.37   3
  -2   1  -4 67111.8 1231.99  29
  -2   1  -4 71334.1 1290.29  21
  -2   1  -3 9378.67 249.826   3
  -2   1  -3 10125.5 279.404  11
  -2   1  -3 9872.55 254.455  21
  -2   1  -3 10005.5 257.611  16
  -2   1  -3 9663.83 253.268  15
  -2   1  -2 460535. 7744.36  16
  -2   1  -2 464611. 7723.07   3
  -2   1  -2 472062. 7756.18   9
  -2   1  -2 468019. 7759.43  15
  -2   1  -1 973398. 16032.7  15
  -2   1  -1 969463. 16018.5   9
  -2   1  -1 953006. 16034.7  10
  -2   1  -1 968851. 15984.4   5
  -2   1  -1 980128. 16008.6  17
  -2   1  -1 964721. 16024.6  32
  -2   1  -1 990361. 16017.8  27
  -2   1  -1 967271. 15981.4  22
  -2   1  -1 956086. 16047.5  14
  -2   1  -1 971421. 16011.2  16
  -2   1  -1 973339. 16011.0  28
  -2   1   0 407198. 6735.66  22
  -2   1   0 410394. 6764.71   9
  -2   1   0 406040. 6744.48  17
  -2   1   0 402704. 6759.77  16
  -2   1   0 410113. 6744.00  24
  -2   1   0 396044. 6757.09  33
  -2   1   0 399492. 6754.45  32
  -2   1   0 412035. 6744.65  27
  -2   1   0 410555. 6776.17  14
  -2   1   0 412614. 6756.10  28
  -2   1   1 641710. 10565.3  33
  -2   1   1 644184. 10569.0  23
  -2   1   1 641543. 10566.3  12
  -2   1   1 629870. 10561.2  13
  -2   1   1 645456. 10565.6  30
  -2   1   1 646143. 10565.0   2
  -2   1   1 624731. 10577.2  14
  -2   1   2 185601. 3149.33  30
  -2   1   2 189835. 3172.35  14
  -2   1   2 195552. 3208.13   1
  -2   1   3 280422. 4758.00   1
  -2   1   3 282428. 4761.35   4
  -2   1   4 59100.2 1142.54   4
  -2   1   5 207884. 3663.34   1
  -2   1   5 209754. 3661.54   4
  -2   1   5 209043. 3655.82  19
  -2   1   6 200944. 3589.54   1
  -2   1   7 116834. 2249.52   1
  -2   1   7 114469. 2244.63   4
  -2   1   7 116903. 2245.28  19
  -2   1   8 5224.97 299.315  19
  -2   1   8 5160.36 301.611   1
  -2   1   9-52.9960 97.2617  19
  -2   1   9 144.445 86.9334   1
  -2   1  10-18.4574 92.2176  19
  -2   1  11 3268.43 264.393   1
  -2   1  12 29.5735 65.4856  19
  -2   1  12-15.8429 73.2826   2
  -2   1  13 71.1942 62.9830  19
  -2   1  13 77.2299 59.8544   2
  -2   2 -12 9227.32 368.294  32
  -2   2 -11 2191.08 207.733  32
  -2   2 -11 2348.01 196.413  17
  -2   2 -11 2273.18 194.712  33
  -2   2 -10 578.581 137.690  32
  -2   2 -10 402.145 102.167  31
  -2   2  -9 22354.8 744.688  32
  -2   2  -8 56816.8 1349.52  32
  -2   2  -7 20312.4 642.386  32
  -2   2  -6 12387.6 394.687  16
  -2   2  -5 2610.29 162.511  11
  -2   2  -5 2298.64 151.557  30
  -2   2  -5 2563.37 134.246  15
  -2   2  -4 32804.1 689.255  15
  -2   2  -4 32633.0 744.927  32
  -2   2  -4 32420.0 730.572  11
  -2   2  -4 32411.5 719.910  30
  -2   2  -4 32988.8 676.358  29
  -2   2  -4 32711.7 644.224  21
  -2   2  -4 34309.7 713.735  16
  -2   2  -3 18492.7 435.853  15
  -2   2  -3 18334.0 451.826  30
  -2   2  -3 19400.9 444.324  16
  -2   2  -3 19130.5 451.556  14
  -2   2  -3 18682.9 461.418  32
  -2   2  -3 17907.8 459.122  11
  -2   2  -2 83474.9 1504.83  32
  -2   2  -2 83749.5 1490.75  16
  -2   2  -2 82257.9 1489.16  17
  -2   2  -2 82961.0 1495.23  15
  -2   2  -2 83707.6 1500.42  27
  -2   2  -2 81990.0 1514.61  11
  -2   2  -2 80151.4 1500.86  30
  -2   2  -2 82416.2 1518.80  25
  -2   2  -2 83455.4 1501.07  14
  -2   2  -2 82863.9 1497.72   9
  -2   2  -1 391459. 6549.45  13
  -2   2  -1 385782. 6560.87  11
  -2   2  -1 397216. 6533.33  28
  -2   2  -1 393116. 6553.78  10
  -2   2  -1 386684. 6544.83   9
  -2   2  -1 378172. 6541.76  30
  -2   2  -1 391087. 6541.32  33
  -2   2  -1 392947. 6530.66  17
  -2   2  -1 393606. 6547.53  15
  -2   2  -1 395216. 6547.28  14
  -2   2  -1 398918. 6535.67  27
  -2   2  -1 391038. 6555.03  25
  -2   2  -1 385532. 6534.32  16
  -2   2  -1 389252. 6541.09  32
  -2   2   0 196491. 3210.50  25
  -2   2   0 194316. 3197.30  24
  -2   2   0 193618. 3198.06  27
  -2   2   0 188814. 3205.78  13
  -2   2   0 189269. 3215.07   9
  -2   2   0 189676. 3204.02  32
  -2   2   0 187799. 3201.86  33
  -2   2   0 188632. 3202.57  30
  -2   2   0 187986. 3199.79  31
  -2   2   0 189829. 3212.63  14
  -2   2   0 196321. 3201.55  17
  -2   2   0 188448. 3206.38  16
  -2   2   0 179058. 3125.37   3
  -2   2   0 193154. 3205.71  28
  -2   2   0 188092. 3217.94  15
  -2   2   1 12202.0 284.689  25
  -2   2   1 11834.6 297.290  12
  -2   2   1 12681.7 292.989  13
  -2   2   1 12610.3 298.672  14
  -2   2   1 12281.3 256.149   2
  -2   2   1 12461.9 303.863  28
  -2   2   1 12594.0 305.013  15
  -2   2   1 12558.3 297.668  24
  -2   2   1 12215.5 283.146  30
  -2   2   2 21587.2 445.934  19
  -2   2   2 22047.4 447.386  14
  -2   2   2 21272.9 450.586   1
  -2   2   2 21533.0 431.029  30
  -2   2   2 21865.6 423.397  25
  -2   2   3 58065.3 1058.07   4
  -2   2   3 56246.8 996.043  14
  -2   2   3 53335.7 956.703  25
  -2   2   3 56466.3 1051.47   1
  -2   2   3 56470.1 1043.57  19
  -2   2   4 28817.1 664.667   4
  -2   2   4 31888.3 668.734  19
  -2   2   5 824.221 108.576   4
  -2   2   5 662.389 97.3575  19
  -2   2   5 842.477 100.570   1
  -2   2   6 62950.8 1300.47   1
  -2   2   6 61221.9 1293.47   4
  -2   2   6 60542.5 1287.81  19
  -2   2   7 990.347 138.270   4
  -2   2   7 972.699 141.914   1
  -2   2   7 808.420 132.458  19
  -2   2   8 3155.85 243.791   1
  -2   2   8 3868.01 263.097   4
  -2   2   8 3908.39 265.168  19
  -2   2   9 55.0768 84.9700   1
  -2   2   9 389.690 112.230  19
  -2   2  10 19.1834 84.9620   1
  -2   2  10 111.641 102.445  19
  -2   2  11 452.842 125.854   1
  -2   2  11 365.987 109.353  19
  -2   2  12 771.009 126.660   2
  -2   2  12 806.193 125.233  19
  -2   3 -12 293.769 88.1957  32
  -2   3 -11 178.043 95.5673  32
  -2   3 -11 428.362 97.3453  17
  -2   3 -11 299.331 83.4031  33
  -2   3 -10 957.370 141.996  31
  -2   3 -10 625.790 133.009  17
  -2   3 -10 901.675 145.196  33
  -2   3  -9 16.8152 79.3953  31
  -2   3  -9 255.456 106.592  32
  -2   3  -9 53.9644 86.6133  33
  -2   3  -8 995.746 162.286  32
  -2   3  -7 474.273 93.9690  16
  -2   3  -7 292.249 105.294  32
  -2   3  -7 382.674 90.9328   8
  -2   3  -6 101.739 56.0459  30
  -2   3  -6 151.582 79.1673  32
  -2   3  -5 463.722 70.1525  29
  -2   3  -5 379.234 83.6026  32
  -2   3  -5 338.402 69.1382  15
  -2   3  -5 383.408 82.7632  16
  -2   3  -5 430.259 83.1590  11
  -2   3  -4 2429.01 143.732  15
  -2   3  -4 2355.45 139.000  29
  -2   3  -4 2226.56 142.734  30
  -2   3  -4 2316.89 158.162  32
  -2   3  -4 2148.46 149.559  11
  -2   3  -4 2166.45 143.125  16
  -2   3  -4 2387.31 143.512  14
  -2   3  -3 116806. 2186.10  30
  -2   3  -3 120554. 2201.81  33
  -2   3  -3 122591. 2197.73  17
  -2   3  -3 122346. 2189.72  15
  -2   3  -3 123414. 2216.17  27
  -2   3  -3 120479. 2186.83  14
  -2   3  -3 124375. 2211.16  32
  -2   3  -3 123359. 2180.05  29
  -2   3  -3 120881. 2218.44  25
  -2   3  -3 121292. 2219.46  11
  -2   3  -3 123470. 2196.62  16
  -2   3  -2 1183.94 101.456  13
  -2   3  -2 1094.18 100.295  11
  -2   3  -2 1056.22 91.1567  14
  -2   3  -2 1360.80 101.443  30
  -2   3  -2 1105.27 95.8969  33
  -2   3  -2 1471.84 101.856  17
  -2   3  -2 1031.57 91.7852   9
  -2   3  -2 1223.18 99.5867  32
  -2   3  -2 1144.15 98.9632  27
  -2   3  -2 1297.25 105.814  25
  -2   3  -2 1189.99 97.0381  15
  -2   3  -2 1013.12 89.8149  16
  -2   3  -1 749.804 77.1415  27
  -2   3  -1 823.212 83.6320  11
  -2   3  -1 616.130 72.1332  13
  -2   3  -1 810.782 82.3999  10
  -2   3  -1 626.381 70.8070  30
  -2   3  -1 744.982 78.8083  33
  -2   3  -1 787.842 76.3029  17
  -2   3  -1 766.132 79.9533  14
  -2   3  -1 665.288 73.7559  31
  -2   3  -1 790.964 78.3868  32
  -2   3  -1 650.734 76.6482  16
  -2   3  -1 879.634 83.6488  15
  -2   3  -1 670.657 78.4675  25
  -2   3   0 1436.20 101.251  10
  -2   3   0 1470.84 101.925   9
  -2   3   0 1395.64 97.8790  28
  -2   3   0 1326.43 93.3544  32
  -2   3   0 1253.89 92.1598  33
  -2   3   0 1473.18 98.7186  14
  -2   3   0 1412.74 94.4004  13
  -2   3   0 1286.72 95.8760  15
  -2   3   0 1454.04 102.665  11
  -2   3   0 1598.26 97.7729  27
  -2   3   0 1456.18 93.8914  24
  -2   3   0 1327.53 91.8775  25
  -2   3   0 1483.22 96.9982  17
  -2   3   0 1613.23 102.042  16
  -2   3   0 1544.37 96.8351  30
  -2   3   1 91.5985 34.9689  25
  -2   3   1 95.9927 42.2154  24
  -2   3   1 197.443 45.1768  11
  -2   3   1 189.202 50.0167  33
  -2   3   1 117.309 23.7986  19
  -2   3   1 188.062 42.6651  30
  -2   3   1 230.795 55.2205  28
  -2   3   1 152.519 44.0781  14
  -2   3   1 138.554 48.0748  15
  -2   3   1 165.208 21.9568   2
  -2   3   1 146.173 46.3675  12
  -2   3   2 54537.3 977.884   1
  -2   3   2 52009.3 985.054  30
  -2   3   2 52809.7 1003.42  15
  -2   3   2 52470.6 973.053  19
  -2   3   2 53613.9 992.569  11
  -2   3   2 52787.0 999.595  14
  -2   3   3 96028.3 1716.48   4
  -2   3   3 90700.6 1675.16  14
  -2   3   3 95444.7 1656.08  11
  -2   3   3 94409.7 1701.49   1
  -2   3   3 97063.4 1707.88  19
  -2   3   4 13771.3 378.465   1
  -2   3   4 12869.4 378.043   4
  -2   3   4 13233.2 375.500  19
  -2   3   5 17456.3 486.658   1
  -2   3   5 17457.0 491.468   4
  -2   3   6 78263.7 1605.32   1
  -2   3   6 78909.7 1616.29   4
  -2   3   6 81996.3 1615.22  19
  -2   3   7 68488.0 1488.80   1
  -2   3   7 70253.9 1500.85   4
  -2   3   7 70026.2 1494.47  19
  -2   3   8 19906.2 647.041   1
  -2   3   8 19567.9 649.157   4
  -2   3   8 19158.6 636.351  19
  -2   3   9 793.428 144.244   1
  -2   3   9 777.733 140.378  19
  -2   3  10 1140.51 165.672   1
  -2   3  10 1087.24 161.453  19
  -2   3  11 119.434 91.1703   1
  -2   3  11 216.098 99.3018  19
  -2   3  12 750.717 120.415   2
  -2   3  12 593.695 104.684  19
  -2   4 -12 2839.75 186.591  32
  -2   4 -11 168.181 86.6756  32
  -2   4 -11 221.100 82.5831  17
  -2   4 -10 4629.21 270.431  31
  -2   4 -10 3976.07 285.836  32
  -2   4  -9 22694.8 719.036  33
  -2   4  -9 23377.4 745.389  17
  -2   4  -9 22004.1 698.557  31
  -2   4  -9 23307.6 762.970  32
  -2   4  -8 40847.5 1012.95  16
  -2   4  -8 39349.2 1043.80  33
  -2   4  -8 41110.6 1069.64  17
  -2   4  -8 40364.6 1032.20  31
  -2   4  -8 40970.7 1082.04  32
  -2   4  -7 1945.80 196.457  17
  -2   4  -7 2283.12 198.735  33
  -2   4  -7 2007.84 185.744   8
  -2   4  -7 2112.78 187.227  16
  -2   4  -7 2268.54 210.921  32
  -2   4  -7 1955.76 188.454  31
  -2   4  -6 2296.01 194.421  32
  -2   4  -6 1986.54 175.736  31
  -2   4  -6 2518.20 192.005  11
  -2   4  -6 2257.11 185.659  33
  -2   4  -6 2568.73 199.762  17
  -2   4  -6 2205.46 180.310  16
  -2   4  -6 2354.10 174.825  30
  -2   4  -6 2224.44 188.465   8
  -2   4  -5 4074.76 238.502  32
  -2   4  -5 3782.43 220.552  31
  -2   4  -5 3694.31 202.281  29
  -2   4  -5 4443.61 225.193  30
  -2   4  -5 4263.38 216.475  14
  -2   4  -4 16084.9 479.181  17
  -2   4  -4 16587.1 479.127  16
  -2   4  -4 15499.2 461.424  15
  -2   4  -4 16760.9 461.419  29
  -2   4  -4 16310.2 459.900  14
  -2   4  -4 16677.9 497.767  11
  -2   4  -4 15820.5 476.120  31
  -2   4  -4 15952.7 473.399  33
  -2   4  -3 22441.3 571.237  30
  -2   4  -3 24032.8 588.414  33
  -2   4  -3 23105.4 584.245  17
  -2   4  -3 22985.3 584.469  15
  -2   4  -3 24090.6 583.717  29
  -2   4  -3 23558.0 578.956  14
  -2   4  -3 23799.0 589.897  31
  -2   4  -3 24772.4 603.933  32
  -2   4  -3 23788.0 599.018  27
  -2   4  -3 23329.2 606.530  11
  -2   4  -3 22662.8 597.317  25
  -2   4  -3 24139.6 596.543  16
  -2   4  -2 121104. 2250.78  29
  -2   4  -2 120774. 2281.67  11
  -2   4  -2 123703. 2265.11  13
  -2   4  -2 123992. 2262.17  27
  -2   4  -2 124814. 2251.01  30
  -2   4  -2 125076. 2252.11  33
  -2   4  -2 128445. 2261.84  17
  -2   4  -2 121812. 2252.05  31
  -2   4  -2 124886. 2259.02  32
  -2   4  -2 125137. 2265.71  15
  -2   4  -2 125538. 2272.31  25
  -2   4  -2 122691. 2254.03  14
  -2   4  -2 128204. 2269.02  16
  -2   4  -2 127673. 2276.85   9
  -2   4  -1 165374. 2921.26  27
  -2   4  -1 165720. 2936.42  10
  -2   4  -1 170980. 2927.88  28
  -2   4  -1 167336. 2918.40  32
  -2   4  -1 165621. 2910.94  33
  -2   4  -1 175126. 2948.45   9
  -2   4  -1 160587. 2918.93  30
  -2   4  -1 163862. 2922.30  14
  -2   4  -1 161471. 2923.66  25
  -2   4  -1 165482. 2919.54  13
  -2   4  -1 165650. 2937.76  11
  -2   4  -1 164166. 2922.98  16
  -2   4  -1 167768. 2922.10  17
  -2   4  -1 162794. 2915.95  31
  -2   4  -1 166828. 2932.95  15
  -2   4   0 107074. 1913.08  33
  -2   4   0 106044. 1919.02  32
  -2   4   0 101843. 1923.78  15
  -2   4   0 106432. 1913.67  25
  -2   4   0 108833. 1917.11  17
  -2   4   0 107200. 1920.22  16
  -2   4   0 103533. 1923.06  13
  -2   4   0 99379.0 1912.60  14
  -2   4   0 105242. 1925.75  11
  -2   4   0 105311. 1916.46  27
  -2   4   0 103092. 1929.52   9
  -2   4   0 107988. 1932.91  10
  -2   4   0 109825. 1915.22  30
  -2   4   1 84379.4 1550.16   9
  -2   4   1 84853.6 1543.77  10
  -2   4   1 82488.1 1540.91  27
  -2   4   1 83018.0 1520.02  30
  -2   4   1 81036.2 1530.85  14
  -2   4   1 83808.1 1544.67  16
  -2   4   1 84851.8 1537.18  15
  -2   4   1 80325.9 1533.22  24
  -2   4   1 78097.6 1525.75  33
  -2   4   1 84171.5 1524.25  11
  -2   4   1 79405.9 1537.21  28
  -2   4   2 31300.3 700.837   9
  -2   4   2 29946.4 619.338  19
  -2   4   2 31398.3 670.898  15
  -2   4   2 32257.1 702.115  24
  -2   4   2 30377.8 657.027  30
  -2   4   2 30384.5 689.228  28
  -2   4   2 31093.5 626.900   8
  -2   4   2 32330.4 679.927  14
  -2   4   2 31922.5 652.764  11
  -2   4   2 31359.8 695.290  12
  -2   4   2 31587.3 616.143   1
  -2   4   3 8560.37 266.735   4
  -2   4   3 7859.98 226.558  11
  -2   4   3 8689.07 271.668  14
  -2   4   3 8379.59 289.881  28
  -2   4   3 8062.20 255.268  19
  -2   4   3 8021.02 250.874   1
  -2   4   4 801.362 92.9847   4
  -2   4   4 643.004 82.3331   1
  -2   4   4 733.926 76.5753  14
  -2   4   4 832.724 99.1889  28
  -2   4   4 711.805 88.2427  19
  -2   4   5 21720.3 575.803   1
  -2   4   6 161127. 2968.78   1
  -2   4   6 161547. 2974.21  19
  -2   4   6 159596. 2980.18   4
  -2   4   7 102454. 2036.98   1
  -2   4   7 99873.2 2035.11  19
  -2   4   7 100295. 2044.16   4
  -2   4   8 11047.5 459.203   1
  -2   4   8 10277.8 427.315  28
  -2   4   8 11538.6 467.983  19
  -2   4   9 654.439 133.388  19
  -2   4  10 3657.87 270.558   1
  -2   4  11 499.479 104.367  19
  -2   4  11 505.972 111.504   1
  -2   4  12 92.0486 56.4770  24
  -2   4  12 118.811 60.3580   2
  -2   5 -12 4350.13 210.632  32
  -2   5 -11 1512.70 155.061  17
  -2   5 -11 1214.89 149.195  32
  -2   5 -10 10262.2 417.393  33
  -2   5 -10 11132.1 468.950  32
  -2   5  -9 36126.0 955.506  33
  -2   5  -9 36999.4 1011.26  32
  -2   5  -9 35119.4 934.259  31
  -2   5  -9 35834.7 989.615  17
  -2   5  -8 25119.3 746.608  16
  -2   5  -8 23086.9 731.231  33
  -2   5  -8 24349.7 782.291  32
  -2   5  -8 25227.7 784.701  17
  -2   5  -7 2756.88 224.189  31
  -2   5  -7 2704.21 233.508  32
  -2   5  -7 2357.84 212.925  33
  -2   5  -7 2802.62 223.288   8
  -2   5  -7 2715.29 220.516  16
  -2   5  -7 2920.77 238.275  17
  -2   5  -6 502.679 115.349  17
  -2   5  -6 586.153 106.298  15
  -2   5  -6 695.570 124.073  16
  -2   5  -6 647.371 125.504  32
  -2   5  -6 577.239 113.140  31
  -2   5  -6 619.224 124.157  33
  -2   5  -6 748.023 111.992  30
  -2   5  -6 521.578 112.150   8
  -2   5  -6 803.146 131.652  11
  -2   5  -5 3977.25 246.503  17
  -2   5  -5 3831.73 238.889  16
  -2   5  -5 3870.17 232.472  15
  -2   5  -5 3471.15 226.929  31
  -2   5  -5 3978.85 246.972  32
  -2   5  -5 4184.25 231.200  29
  -2   5  -5 3891.22 233.237  30
  -2   5  -5 3537.72 240.533  25
  -2   5  -5 3508.28 236.606   8
  -2   5  -5 4161.53 243.538  33
  -2   5  -5 3865.20 240.640  11
  -2   5  -4 3447.56 211.022  15
  -2   5  -4 3495.69 223.314  27
  -2   5  -4 3225.97 200.258  30
  -2   5  -4 3465.58 219.177  25
  -2   5  -4 3336.09 205.315  31
  -2   5  -4 3405.15 216.937  32
  -2   5  -3 8773.41 329.851  16
  -2   5  -3 8245.04 314.054  31
  -2   5  -3 7898.26 312.106  29
  -2   5  -3 7601.99 303.436  14
  -2   5  -3 7910.86 328.788  11
  -2   5  -3 7324.31 318.895   8
  -2   5  -3 7564.41 303.103  33
  -2   5  -3 8019.50 316.548  17
  -2   5  -2 139579. 2548.29  16
  -2   5  -2 138880. 2540.25  17
  -2   5  -2 139484. 2541.28  14
  -2   5  -2 137497. 2547.26  15
  -2   5  -2 137674. 2564.67  11
  -2   5  -2 139446. 2527.21  33
  -2   5  -2 138903. 2559.41   8
  -2   5  -2 142384. 2565.27   9
  -2   5  -2 136183. 2537.25  29
  -2   5  -1 166324. 2957.18  27
  -2   5  -1 166021. 2943.63  32
  -2   5  -1 166184. 2938.88  33
  -2   5  -1 160948. 2950.33   8
  -2   5  -1 167375. 2974.62   9
  -2   5  -1 161245. 2950.37  29
  -2   5  -1 167955. 2956.12  28
  -2   5  -1 165834. 2962.34  15
  -2   5  -1 157209. 2944.14  14
  -2   5  -1 159265. 2945.22  13
  -2   5  -1 167082. 2970.49  11
  -2   5  -1 164847. 2953.88  25
  -2   5  -1 167866. 2947.23  30
  -2   5  -1 168003. 2951.83  16
  -2   5  -1 164268. 2948.80  17
  -2   5   0 78617.3 1543.02  27
  -2   5   0 77914.2 1535.09  33
  -2   5   0 81749.7 1545.53  32
  -2   5   0 81218.1 1554.46  15
  -2   5   0 82311.9 1538.72   8
  -2   5   0 79971.1 1537.58  30
  -2   5   0 81931.5 1552.93  28
  -2   5   0 79255.9 1549.21  29
  -2   5   0 80325.6 1561.89   9
  -2   5   0 81444.5 1557.48  10
  -2   5   0 82298.4 1550.63  11
  -2   5   0 80387.1 1546.60  16
  -2   5   0 83481.4 1547.15  17
  -2   5   0 80734.2 1543.67  25
  -2   5   0 77546.5 1540.89  24
  -2   5   0 78567.5 1547.20  13
  -2   5   0 78525.5 1543.49  14
  -2   5   1 2559.53 162.116  24
  -2   5   1 2657.26 162.248  16
  -2   5   1 2562.56 158.461  10
  -2   5   1 2994.39 176.755   9
  -2   5   1 2774.12 156.418  30
  -2   5   1 2499.82 161.054  27
  -2   5   1 3036.27 173.819  12
  -2   5   1 2814.81 154.110  11
  -2   5   1 2391.41 157.594  28
  -2   5   1 2330.29 151.920  29
  -2   5   1 2387.16 154.284  14
  -2   5   1 2850.66 149.575   8
  -2   5   1 2594.04 159.225  15
  -2   5   2 3642.80 191.539  28
  -2   5   2 3870.69 188.324  29
  -2   5   2 3608.79 194.288   9
  -2   5   2 3450.95 186.122  10
  -2   5   2 3851.49 200.287  12
  -2   5   2 3765.57 169.281  11
  -2   5   2 3029.75 143.515   8
  -2   5   2 3796.28 201.513  24
  -2   5   2 3710.82 184.840  15
  -2   5   2 3524.37 185.485  14
  -2   5   3 5197.42 226.202  14
  -2   5   3 5227.71 215.500  15
  -2   5   3 4962.31 224.346  10
  -2   5   3 5080.18 239.715   9
  -2   5   3 5258.95 218.336  29
  -2   5   3 5247.45 240.306  28
  -2   5   3 5897.92 262.860  24
  -2   5   3 4865.55 240.270  12
  -2   5   3 5297.64 207.629  19
  -2   5   4 4024.32 201.303  19
  -2   5   4 3296.14 184.021   4
  -2   5   4 3172.18 171.780   1
  -2   5   4 3503.84 208.523  28
  -2   5   4 3554.67 189.273  10
  -2   5   4 3712.00 212.252   9
  -2   5   5 12.0063 57.8047  28
  -2   5   5-11.3609 63.4619   4
  -2   5   5 24.4951 62.2752   9
  -2   5   5 33.7452 57.1950  19
  -2   5   5 62.7653 54.9944   1
  -2   5   6 17767.6 563.774   4
  -2   5   6 18960.9 561.696   1
  -2   5   6 18417.6 565.621  19
  -2   5   7 28741.1 792.767   4
  -2   5   7 26695.6 774.110  19
  -2   5   7 26738.3 753.892  28
  -2   5   7 27980.5 775.546   1
  -2   5   8 291.895 94.6298  19
  -2   5   8 232.664 95.5439   1
  -2   5   9 455.692 116.013  19
  -2   5   9 339.897 95.1432   1
  -2   5  10 1813.32 187.776  19
  -2   5  10 1692.36 177.766   1
  -2   5  11 338.768 85.4124  12
  -2   5  11 333.808 95.7654  24
  -2   6 -11 882.633 118.864  32
  -2   6 -11 764.727 109.117  17
  -2   6 -10 2869.05 226.611  17
  -2   6 -10 2782.65 218.687  32
  -2   6  -9 15340.0 581.909  17
  -2   6  -8 95.6481 95.5775  17
  -2   6  -8 172.799 100.578  16
  -2   6  -8-99.8138 113.268  31
  -2   6  -8 153.737 92.5220  32
  -2   6  -8 33.3619 72.1783  33
  -2   6  -7 2149.52 205.783  33
  -2   6  -7 2425.61 226.740  32
  -2   6  -7 2838.57 232.519  31
  -2   6  -7 2636.82 229.541   8
  -2   6  -7 2652.23 227.861  16
  -2   6  -7 2724.88 243.313  17
  -2   6  -6 1110.87 160.787  17
  -2   6  -6 1150.06 155.086  16
  -2   6  -6 1121.35 146.362  15
  -2   6  -6 927.281 157.788  11
  -2   6  -6 1305.30 152.978  30
  -2   6  -6 1418.64 165.885  31
  -2   6  -6 1209.06 161.664  32
  -2   6  -6 942.987 138.037  33
  -2   6  -6 943.830 154.138   8
  -2   6  -5 6381.80 318.371  33
  -2   6  -5 6938.82 343.745  17
  -2   6  -5 6415.15 335.890  32
  -2   6  -5 6730.04 329.405  31
  -2   6  -5 6998.53 349.187  16
  -2   6  -5 6507.10 317.851  30
  -2   6  -5 6057.07 308.679  29
  -2   6  -5 5949.64 301.400  14
  -2   6  -5 6546.45 342.361  25
  -2   6  -5 6290.65 339.122  11
  -2   6  -5 6446.62 328.583  15
  -2   6  -5 6803.98 351.007   8
  -2   6  -4 1204.09 150.033  27
  -2   6  -4 952.368 140.849  11
  -2   6  -4 1134.74 134.698  30
  -2   6  -4 1016.72 130.218  33
  -2   6  -4 967.176 133.432   8
  -2   6  -4 1260.84 148.425  32
  -2   6  -4 1071.00 132.339  14
  -2   6  -4 1082.11 134.591  29
  -2   6  -4 1074.96 145.465  25
  -2   6  -4 986.897 140.744  16
  -2   6  -4 826.977 134.758  15
  -2   6  -4 1031.25 139.635  17
  -2   6  -3 52.8952 63.6730  27
  -2   6  -3 13.8265 66.5743  11
  -2   6  -3 35.5927 69.0616  33
  -2   6  -3 109.689 74.3755   8
  -2   6  -3 12.4578 63.3512  14
  -2   6  -3-13.0598 65.2570  16
  -2   6  -3 79.0122 76.6534  15
  -2   6  -3 63.4839 73.9069  29
  -2   6  -3 77.4790 65.6661  13
  -2   6  -3 98.6382 70.8205  30
  -2   6  -3 298.748 94.2245  25
  -2   6  -3 89.1426 75.0962  17
  -2   6  -3 37.4448 62.3683  32
  -2   6  -2 5278.67 268.205  25
  -2   6  -2 4755.18 249.637  30
  -2   6  -2 4950.38 262.920  27
  -2   6  -2 4894.63 259.720  13
  -2   6  -2 4878.46 261.106  15
  -2   6  -1 7991.52 316.777  32
  -2   6  -1 8088.72 323.420   8
  -2   6  -1 8093.39 325.521  28
  -2   6  -1 9156.93 345.060  27
  -2   6  -1 8060.72 328.803  25
  -2   6  -1 7678.18 314.943  30
  -2   6  -1 7397.18 315.271  13
  -2   6  -1 8253.92 330.041  11
  -2   6   0 85.5189 67.7414  16
  -2   6   0 213.813 73.6452  13
  -2   6   0 237.886 70.4534  30
  -2   6   0 93.7221 63.5790   9
  -2   6   0 58.6451 51.4274   8
  -2   6   0 198.099 72.7705  27
  -2   6   0 262.188 74.7906  11
  -2   6   0 77.0673 60.6514  28
  -2   6   0 76.6676 61.2170  24
  -2   6   1 931.956 112.400  28
  -2   6   1 659.294 100.800  29
  -2   6   1 700.542 102.243  24
  -2   6   1 1088.16 122.182  16
  -2   6   1 974.954 116.158   9
  -2   6   1 867.380 95.8095   8
  -2   6   1 826.431 109.491  27
  -2   6   1 873.971 111.525  14
  -2   6   1 952.876 103.467  11
  -2   6   1 888.979 113.755  12
  -2   6   2 6801.67 278.721  15
  -2   6   2 6492.12 293.687  28
  -2   6   2 6972.42 284.279  29
  -2   6   2 7087.99 310.413  12
  -2   6   2 6749.10 302.509  24
  -2   6   2 6712.20 297.930  27
  -2   6   3 11024.0 371.112  29
  -2   6   3 11850.8 427.949  12
  -2   6   3 11828.3 424.432  24
  -2   6   3 11010.0 398.341  28
  -2   6   3 11649.8 420.873  27
  -2   6   4-25.4289 58.8143   9
  -2   6   4 84.5100 66.4971  12
  -2   6   4 25.0303 64.7252  28
  -2   6   4 84.8214 76.6802  24
  -2   6   5 4099.22 251.246  28
  -2   6   5 5070.74 268.388   9
  -2   6   5 4168.48 236.826  19
  -2   6   5 4696.23 286.944  24
  -2   6   6 11342.7 446.967  28
  -2   6   6 12056.4 451.279  19
  -2   6   6 12517.7 459.051   9
  -2   6   6 12406.1 498.766  24
  -2   6   7 2867.32 227.069  19
  -2   6   8-57.1320 106.382  24
  -2   6   9 1756.73 175.610   1
  -2   6   9 1911.77 202.980  24
  -2   6  10 510.491 108.610  24
  -2   6  10 450.676 111.063  12
  -2   6  11 11.6188 60.0877  24
  -2   6  11 11.1053 54.4846  12
  -2   6  12 40.6063 41.9075  27
  -2   7 -11 8.94400 53.4108  32
  -2   7 -11 27.3643 48.7199  17
  -2   7 -10 52.9314 67.2899  32
  -2   7 -10 53.7415 70.6358  17
  -2   7  -9 659.883 133.571  32
  -2   7  -9 772.803 125.098  16
  -2   7  -9 636.254 126.984  17
  -2   7  -8 4374.45 289.043  16
  -2   7  -8 4856.67 316.636  17
  -2   7  -8 4175.81 271.676  33
  -2   7  -7 2695.08 240.034  32
  -2   7  -7 2265.21 209.388  33
  -2   7  -7 2538.78 229.258  16
  -2   7  -7 2473.55 234.879  17
  -2   7  -7 2230.89 199.218  15
  -2   7  -6 1203.70 173.131   8
  -2   7  -6 1115.94 161.975  17
  -2   7  -6 1503.42 187.333  16
  -2   7  -6 968.382 141.853  30
  -2   7  -6 1138.82 156.659  15
  -2   7  -6 874.213 148.048  32
  -2   7  -6 1154.55 154.612  33
  -2   7  -5 3523.79 266.643  16
  -2   7  -5 3215.30 249.781  17
  -2   7  -5 3385.28 240.315  30
  -2   7  -5 3394.36 251.466  15
  -2   7  -5 3168.73 232.796  14
  -2   7  -5 3552.61 272.579  25
  -2   7  -5 3528.23 260.333   8
  -2   7  -5 3944.96 283.015  11
  -2   7  -5 3540.65 247.374  33
  -2   7  -5 3143.27 245.828  32
  -2   7  -4 3936.01 275.982  11
  -2   7  -4 3478.32 240.648  14
  -2   7  -4 3897.75 268.992   8
  -2   7  -4 3675.58 260.441  16
  -2   7  -4 3837.76 264.031  17
  -2   7  -4 3780.07 267.336  27
  -2   7  -4 4357.36 270.720  29
  -2   7  -4 3388.26 238.833  30
  -2   7  -4 3278.31 251.760  15
  -2   7  -4 4082.48 277.514  25
  -2   7  -4 4067.98 261.592  32
  -2   7  -4 3328.04 233.356  33
  -2   7  -3 3050.65 236.028  11
  -2   7  -3 2974.44 222.980  14
  -2   7  -3 2938.75 230.959   8
  -2   7  -3 3052.64 225.454  17
  -2   7  -3 3062.82 230.674  16
  -2   7  -3 2845.69 224.828  27
  -2   7  -3 3017.06 216.679  30
  -2   7  -3 3195.81 231.359  29
  -2   7  -3 2854.14 233.496  15
  -2   7  -3 2863.49 230.978  25
  -2   7  -3 3330.74 238.136  13
  -2   7  -3 3250.40 223.606  32
  -2   7  -3 2978.55 213.882  33
  -2   7  -2 10824.0 435.022  11
  -2   7  -2 11984.3 447.829  14
  -2   7  -2 10435.8 423.405   8
  -2   7  -2 11495.7 433.696  17
  -2   7  -2 11066.9 429.689  16
  -2   7  -2 11428.1 443.889  15
  -2   7  -2 10840.5 428.820  13
  -2   7  -2 11060.5 440.169  25
  -2   7  -2 10821.3 438.152  27
  -2   7  -2 10806.1 433.216  29
  -2   7  -2 11381.9 430.218  30
  -2   7  -2 11236.8 415.614  33
  -2   7  -2 11778.7 434.995  32
  -2   7  -1 55353.4 1219.31  30
  -2   7  -1 55631.1 1223.82  11
  -2   7  -1 55664.7 1251.93   9
  -2   7  -1 54099.7 1213.86   8
  -2   7  -1 58382.3 1244.22  16
  -2   7  -1 56536.9 1227.26  17
  -2   7  -1 52379.5 1224.18  29
  -2   7  -1 54011.6 1237.42  27
  -2   7  -1 52845.6 1230.76  14
  -2   7  -1 55688.0 1244.15  15
  -2   7  -1 56350.5 1246.68  25
  -2   7  -1 51139.8 1227.38  13
  -2   7  -1 56583.1 1213.09  33
  -2   7  -1 56992.6 1222.41  32
  -2   7   0 28950.3 765.673   9
  -2   7   0 26912.2 734.251  16
  -2   7   0 28380.7 748.000  29
  -2   7   0 28252.9 759.124  13
  -2   7   0 27175.1 747.042  14
  -2   7   0 27077.8 749.268  27
  -2   7   0 27319.6 743.456  25
  -2   7   0 28947.9 757.589  15
  -2   7   0 27686.2 744.940  28
  -2   7   1 1005.47 135.024   9
  -2   7   1 1307.26 141.407  27
  -2   7   1 1098.67 136.725  24
  -2   7   1 1152.94 132.274  15
  -2   7   1 1169.96 134.739  25
  -2   7   1 841.491 120.331  14
  -2   7   1 1074.18 137.203  28
  -2   7   1 1048.09 128.981  29
  -2   7   1 1366.88 155.637  12
  -2   7   1 1057.86 134.590  13
  -2   7   2 18233.4 582.264  12
  -2   7   2 16652.4 560.456  24
  -2   7   2 17852.7 540.277  29
  -2   7   2 18383.2 563.504  14
  -2   7   2 18172.9 562.363  28
  -2   7   2 18158.8 565.500   9
  -2   7   2 18082.6 578.329  27
  -2   7   2 18044.2 537.522  15
  -2   7   3 17325.9 541.721  14
  -2   7   3 16564.9 573.492  12
  -2   7   3 17553.4 577.794  27
  -2   7   3 17368.6 555.612   9
  -2   7   3 17176.6 574.971  24
  -2   7   3 17154.2 552.772  28
  -2   7   4 9809.52 436.117  12
  -2   7   4 10540.4 445.043  27
  -2   7   4 10144.6 410.795   9
  -2   7   4 10571.9 442.336  24
  -2   7   4 10717.6 423.771  28
  -2   7   5 1465.13 162.705   9
  -2   7   5 1321.97 155.489  28
  -2   7   5 1517.32 181.953  12
  -2   7   6 12931.7 531.386  12
  -2   7   7 10646.6 485.064  24
  -2   7   7 11514.0 497.091  12
  -2   7   8 73.6153 85.1435  24
  -2   7   8 128.001 96.1427  12
  -2   7   9 4394.57 280.041  24
  -2   7   9 4602.97 290.609  12
  -2   7  10 5751.83 284.714  24
  -2   7  10 5806.20 288.253  27
  -2   7  11 994.610 104.013  27
  -2   8 -11 689.248 75.4250  17
  -2   8 -10 829.390 108.452  17
  -2   8 -10 845.185 105.781  32
  -2   8  -9 13060.2 476.814  17
  -2   8  -9 12687.6 446.721  16
  -2   8  -9 11972.2 450.064  32
  -2   8  -8 6997.89 326.083  33
  -2   8  -8 7964.47 378.941  32
  -2   8  -7 215.028 97.2970  32
  -2   8  -7 138.145 85.8592  33
  -2   8  -7 468.444 131.285  17
  -2   8  -7 344.928 99.4053  15
  -2   8  -7 360.706 107.794  16
  -2   8  -6 15988.1 592.472  16
  -2   8  -6 15608.0 593.926  17
  -2   8  -6 14022.5 531.785  33
  -2   8  -6 14983.6 572.358  32
  -2   8  -6 15636.9 579.021  15
  -2   8  -5 24204.0 736.737  30
  -2   8  -5 22849.9 774.943  25
  -2   8  -5 24504.7 755.507  32
  -2   8  -5 24469.5 727.023  33
  -2   8  -5 24879.7 774.709  16
  -2   8  -5 25314.1 781.951  17
  -2   8  -5 24952.4 778.124  15
  -2   8  -5 22808.8 722.518  14
  -2   8  -4 8464.33 417.425  27
  -2   8  -4 7732.58 397.282   8
  -2   8  -4 7182.02 384.682  16
  -2   8  -4 8174.10 397.578  17
  -2   8  -4 7304.75 365.949  30
  -2   8  -4 7285.81 395.556  25
  -2   8  -4 7409.95 373.859  14
  -2   8  -4 7267.14 393.964  15
  -2   8  -4 7855.85 382.001  32
  -2   8  -4 6988.51 353.635  33
  -2   8  -3 341.235 117.634  27
  -2   8  -3 485.345 115.478  32
  -2   8  -3 161.618 103.306  11
  -2   8  -3 454.562 124.769  29
  -2   8  -3 329.286 107.467   8
  -2   8  -3 366.822 114.765  17
  -2   8  -3 404.442 117.478  30
  -2   8  -3 489.251 121.381  13
  -2   8  -3 276.645 120.791  25
  -2   8  -3 430.094 127.884  15
  -2   8  -3 153.786 98.3166  16
  -2   8  -3 341.265 109.431  14
  -2   8  -3 639.607 120.448  33
  -2   8  -2 12582.2 492.926  11
  -2   8  -2 11506.8 482.006  14
  -2   8  -2 11966.4 499.694  15
  -2   8  -2 12912.8 486.200   8
  -2   8  -2 13014.1 493.503  17
  -2   8  -2 12783.8 498.391  16
  -2   8  -2 12781.9 498.001  29
  -2   8  -2 11991.7 497.002  27
  -2   8  -2 11715.5 491.459  25
  -2   8  -2 12207.3 492.966  13
  -2   8  -2 11861.7 461.370  33
  -2   8  -2 12716.6 478.801  32
  -2   8  -1 82348.0 1737.67   9
  -2   8  -1 83051.9 1723.04  16
  -2   8  -1 81306.8 1707.29  17
  -2   8  -1 79644.3 1720.39  29
  -2   8  -1 78576.4 1724.67  27
  -2   8  -1 80137.3 1729.41  25
  -2   8  -1 81953.7 1704.55  11
  -2   8  -1 81098.9 1736.94  14
  -2   8  -1 80528.6 1730.68  15
  -2   8  -1 76453.2 1718.78  13
  -2   8   0 1914.95 196.890  16
  -2   8   0 2064.47 194.965  29
  -2   8   0 1724.71 198.874  27
  -2   8   0 2233.01 204.752  13
  -2   8   0 2385.80 210.415  14
  -2   8   0 1699.90 185.056   9
  -2   8   0 1947.27 196.317  25
  -2   8   0 2176.19 201.537  15
  -2   8   0 1893.10 178.362  11
  -2   8   1 59324.9 1381.99  27
  -2   8   1 60082.4 1365.67  28
  -2   8   1 59807.2 1362.08  25
  -2   8   1 61050.5 1390.49  24
  -2   8   1 59647.6 1371.51   9
  -2   8   1 62726.3 1365.23  15
  -2   8   1 61052.6 1359.73  29
  -2   8   1 62533.3 1401.98  13
  -2   8   1 60424.6 1382.08  14
  -2   8   2 113815. 2363.59  27
  -2   8   2 118906. 2344.58  28
  -2   8   2 116256. 2370.15  24
  -2   8   2 117308. 2319.51  25
  -2   8   2 120060. 2353.73   9
  -2   8   2 116384. 2382.78  12
  -2   8   2 120169. 2305.06  15
  -2   8   2 123583. 2322.37  29
  -2   8   2 117865. 2341.52  14
  -2   8   2 117136. 2374.26  13
  -2   8   3 30568.1 864.921  27
  -2   8   3 29573.8 855.772  24
  -2   8   3 30137.9 803.832  25
  -2   8   3 31287.5 848.880   9
  -2   8   3 30417.9 878.722  12
  -2   8   3 30037.5 826.864  14
  -2   8   3 29876.4 825.878  28
  -2   8   4 746.422 122.580  28
  -2   8   4 674.071 139.747  12
  -2   8   4 797.979 125.957   9
  -2   8   4 692.117 142.342  24
  -2   8   4 811.638 141.992  27
  -2   8   5 1180.03 172.557  27
  -2   8   6 2913.55 253.811  24
  -2   8   6 2588.92 248.629  12
  -2   8   6 2730.79 242.434  27
  -2   8   7 5352.58 324.094  24
  -2   8   7 4705.20 311.806  12
  -2   8   8 98.9954 82.4432  24
  -2   8   8 65.3585 81.6458  27
  -2   8   8 67.5099 78.0784  12
  -2   8   9 6615.19 321.440  12
  -2   8   9 6847.61 322.015  27
  -2   8   9 6722.19 321.697  24
  -2   8  10 7744.04 298.271  27
  -2   9 -10 506.703 74.0369  17
  -2   9  -9 5148.33 248.498  32
  -2   9  -9 4977.42 243.587  16
  -2   9  -9 5479.18 266.002  17
  -2   9  -8 1400.37 155.582  16
  -2   9  -8 1327.07 160.086  17
  -2   9  -8 1101.60 141.020  32
  -2   9  -7 4531.78 282.634  32
  -2   9  -7 4380.41 275.738  15
  -2   9  -6 32284.5 909.469  17
  -2   9  -6 33955.0 928.615  16
  -2   9  -5 25262.4 742.639  33
  -2   9  -5 26100.5 783.676  32
  -2   9  -5 26012.3 811.942  15
  -2   9  -5 24073.9 759.591  14
  -2   9  -5 24901.9 816.842  25
  -2   9  -5 26807.1 812.881  16
  -2   9  -5 26311.3 803.259  17
  -2   9  -4 437.856 126.749  17
  -2   9  -4 357.681 99.6956  33
  -2   9  -4 274.820 94.9707  14
  -2   9  -4 454.590 123.562  25
  -2   9  -4 471.907 118.030  32
  -2   9  -4 453.326 129.998  16
  -2   9  -4 354.289 127.572  15
  -2   9  -4 466.247 134.139  27
  -2   9  -3 98.3492 105.060  27
  -2   9  -3 55.4597 92.3629  16
  -2   9  -3-19.5809 121.235  15
  -2   9  -3-17.8220 82.4373  17
  -2   9  -3-18.7193 98.4086  14
  -2   9  -3 40.5617 95.7456  25
  -2   9  -2 589.042 139.045  25
  -2   9  -2 453.345 131.392  14
  -2   9  -2 571.418 129.841  16
  -2   9  -2 533.860 138.592  15
  -2   9  -2 438.447 118.395  13
  -2   9  -2 808.609 139.104  17
  -2   9  -2 753.783 150.215  29
  -2   9  -2 487.648 132.849  27
  -2   9  -1 4364.58 303.589  14
  -2   9  -1 4458.31 299.381  13
  -2   9  -1 4644.45 307.014  15
  -2   9  -1 4464.16 295.694  16
  -2   9  -1 4595.36 311.924  27
  -2   9  -1 4932.97 319.496  25
  -2   9   0 399.816 117.797  25
  -2   9   0 298.114 115.522  14
  -2   9   0 503.910 119.598  15
  -2   9   0 407.256 117.409  13
  -2   9   0 351.560 123.687  27
  -2   9   0 263.467 107.652  29
  -2   9   0 407.703 119.682   9
  -2   9   1 15233.8 560.334   9
  -2   9   1 14976.7 545.504  15
  -2   9   1 14312.6 564.282  14
  -2   9   1 14378.3 567.769  13
  -2   9   1 14635.0 569.498  27
  -2   9   1 14590.1 552.434  25
  -2   9   1 16128.8 563.952  29
  -2   9   2 42709.2 1095.63  27
  -2   9   2 39876.7 1076.83  24
  -2   9   2 40582.1 1044.08  25
  -2   9   2 39616.6 1038.80   9
  -2   9   2 41960.6 1078.89  14
  -2   9   2 41346.2 1091.86  13
  -2   9   3 13304.9 536.025  13
  -2   9   3 13312.7 513.852  14
  -2   9   3 13084.0 534.039  27
  -2   9   3 12537.4 489.881   9
  -2   9   4 443.661 117.263  13
  -2   9   4 414.249 123.714  12
  -2   9   4 264.098 115.610  27
  -2   9   4 452.096 118.155  24
  -2   9   5 17.5661 68.3856  13
  -2   9   5 19.3863 85.8562  12
  -2   9   5-18.6424 80.6635  27
  -2   9   5 74.5386 87.9742  24
  -2   9   6 62.6365 70.9119  13
  -2   9   6 74.0709 90.8545  12
  -2   9   6 17.7771 80.5020  24
  -2   9   7 133.886 85.1107  12
  -2   9   7 143.292 82.3542  27
  -2   9   7 48.0346 70.9283  24
  -2   9   8 140.111 71.2421  12
  -2   9   8-39.9581 74.4016  24
  -2   9   8 13.2314 69.5590  27
  -2   9   9 931.963 109.099  27
  -2  10  -9-7.92722 48.5074  17
  -2  10  -8 121.037 67.3499  16
  -2  10  -8 78.2462 65.9313  17
  -2  10  -7 291.206 90.8634  17
  -2  10  -7 491.280 109.415  16
  -2  10  -7 247.343 83.5306  15
  -2  10  -6 2767.85 227.819  16
  -2  10  -6 2908.34 230.820  17
  -2  10  -6 3047.05 239.144  15
  -2  10  -5 1135.32 172.415  25
  -2  10  -4 105.041 79.3184  17
  -2  10  -4 253.859 99.8661  14
  -2  10  -4 154.750 93.1678  15
  -2  10  -4 165.181 101.081  16
  -2  10  -3 62.0557 97.6545  25
  -2  10  -3 36.8531 88.7141  16
  -2  10  -3 19.6855 91.0572  15
  -2  10  -3-37.9876 103.022  14
  -2  10  -3 20.1660 87.2551  27
  -2  10  -2 838.495 163.343  25
  -2  10  -2 774.079 144.667  13
  -2  10  -2 968.414 148.105  16
  -2  10  -2 935.518 158.956  15
  -2  10  -2 821.920 162.777  14
  -2  10  -2 927.623 158.780  27
  -2  10  -1 240.016 105.170  13
  -2  10  -1 58.4736 92.0430  27
  -2  10  -1 98.9455 100.644  14
  -2  10  -1 94.4157 92.6694  15
  -2  10  -1 199.709 99.8025  25
  -2  10   0 556.842 128.986  13
  -2  10   0 312.970 114.139  27
  -2  10   0 535.945 130.909  15
  -2  10   0 451.726 120.453  14
  -2  10   0 695.963 140.441  25
  -2  10   1 1492.00 177.324  25
  -2  10   1 1307.16 178.355  13
  -2  10   1 1672.31 174.775  15
  -2  10   1 1439.09 180.992  14
  -2  10   1 1471.72 182.630  27
  -2  10   2 1568.73 188.879  27
  -2  10   2 1337.01 159.527  25
  -2  10   2 1394.25 181.636  13
  -2  10   2 1543.34 185.123  14
  -2  10   3 151.688 83.9922  13
  -2  10   3 188.868 96.0501  27
  -2  10   3 51.0602 75.3988  14
  -2  10   4 843.623 146.446  24
  -2  10   5-31.7925 76.5327  13
  -2  10   5-67.0617 77.5506  27
  -2  10   5 50.2535 72.4803  24
  -2  10   6 142.901 69.3963  13
  -2  10   6-14.9624 64.7496  24
  -2  10   6 88.9772 72.7650  27
  -2  10   7 24.9514 64.5207  24
  -2  10   7 36.9944 67.8933  27
  -2  10   8-28.0374 55.8113  27
  -2  11  -7 1128.41 121.035  16
  -2  11  -6 6740.08 316.254  15
  -2  11  -6 6641.52 314.456  16
  -2  11  -5 1306.71 149.860  14
  -2  11  -5 899.964 146.697  15
  -2  11  -5 1284.20 154.487  16
  -2  11  -4 541.132 122.362  14
  -2  11  -4 388.389 117.454  15
  -2  11  -4 394.621 111.364  25
  -2  11  -4 762.470 135.236  16
  -2  11  -3 1168.30 171.316  15
  -2  11  -3 944.803 161.496  25
  -2  11  -2-57.4151 88.5309  25
  -2  11  -2-55.1422 96.6328  27
  -2  11  -1 1136.68 166.100  14
  -2  11   0 108.817 90.6423  25
  -2  11   0 185.803 99.2683  14
  -2  11   1 5754.51 350.288  13
  -2  11   1 5651.55 334.759  27
  -2  11   1 5306.07 317.071  25
  -2  11   2 20573.2 684.072  13
  -2  11   2 21100.8 681.922  27
  -2  11   2 20010.4 635.833  25
  -2  11   3 9568.22 420.711  13
  -2  11   3 9771.30 429.340  27
  -2  11   3 8823.56 387.998  14
  -2  11   4 44.5499 71.4947  13
  -2  11   4-30.7379 83.3609  27
  -2  11   5 1368.18 142.714  13
  -2  11   5 987.327 135.306  27
  -2  11   6 528.213 84.6984  13
  -2  11   6 530.731 96.0765  27
  -2  11   7 24.1918 48.7544  27
  -2  12  -4 205.577 91.6715  15
  -2  12  -4 257.463 83.5638  14
  -2  12  -3 1253.60 154.238  15
  -2  12  -3 1166.97 142.832  14
  -2  12  -3 1468.38 166.318  25
  -2  12  -2 14.9522 88.1658  14
  -2  12  -2 14.0399 71.3881  15
  -2  12  -2 15.5504 81.7497  25
  -2  12  -1 46.0817 82.0496  14
  -2  12  -1 60.3482 87.8186  27
  -2  12  -1 77.0174 71.2573  25
  -2  12   0 227.203 95.9525  14
  -2  12   0 78.6159 92.7268  13
  -2  12   0 14.7905 84.9630  27
  -2  12   0 131.972 77.1052  25
  -2  12   1 4869.30 280.084  14
  -2  12   1 5000.22 291.931  13
  -2  12   1 4540.81 271.507  27
  -2  12   1 4839.12 266.556  25
  -2  12   2 11115.8 424.684  27
  -2  12   2 11844.8 428.447  14
  -2  12   2 11449.0 441.540  13
  -2  12   3 5254.79 273.218  27
  -2  12   3 5895.35 265.370  14
  -2  12   3 5858.92 289.860  13
  -2  12   4 84.8344 58.3972  27
  -2  12   4 75.1366 58.2346  13
  -2  12   5 1675.23 131.018  27
  -2  12   5 1640.21 122.871  13
  -2  13  -2 41.1994 58.3542  14
  -2  13  -1 170.686 66.8725  14
  -2  13   0-10.4227 61.4578  14
  -2  13   0-19.1437 54.9745  27
  -2  13   1 729.279 101.081  14
  -2  13   1 718.891 95.6432  27
  -2  13   2 566.654 79.8302  14
  -2  13   2 658.976 87.0895  27
  -1 -10  -8 438.721 71.4446  22
  -1 -10  -7 611.848 99.1131  22
  -1 -10  -6 1666.41 160.902  22
  -1 -10  -6 1788.89 157.048   3
  -1 -10  -5 175.072 77.9771  22
  -1  -9  -9 979.000 105.448  22
  -1  -9  -7 73.7607 72.3867   3
  -1  -9  -6 847.537 134.784   3
  -1  -9  -5 485.816 108.960   3
  -1  -9  -4 53.3296 91.9366   3
  -1  -8 -10 1843.39 131.613  22
  -1  -8  -7 17.5321 82.7686  21
  -1  -8  -7-18.0135 77.9414   3
  -1  -8  -6 275.267 111.113  21
  -1  -8  -6 471.827 114.264   3
  -1  -8  -5 967.041 155.783  21
  -1  -8  -4 4099.72 272.824  21
  -1  -8  -4 3939.05 280.326   3
  -1  -8  -3 39866.0 1015.82   3
  -1  -8  -2 44045.6 1067.36   3
  -1  -8  -1 1075.21 134.019  22
  -1  -8  -1 1155.83 142.484   3
  -1  -7  -9 231.094 99.7979  21
  -1  -7  -8 4432.46 303.195  21
  -1  -7  -8 5321.58 327.350   3
  -1  -7  -7 7344.98 398.430  21
  -1  -7  -7 7291.04 396.307   3
  -1  -7  -6 918.013 160.194  21
  -1  -7  -5 338.382 112.920  21
  -1  -7  -5 281.906 123.047   3
  -1  -7  -4 21965.9 683.070  21
  -1  -7  -4 22313.6 693.272   3
  -1  -7  -3 125373. 2412.78  21
  -1  -7  -3 123927. 2435.81   3
  -1  -7  -2 28931.3 735.351  21
  -1  -7  -2 27598.9 749.757   3
  -1  -7  -1 38826.7 913.343   3
  -1  -7   0 141836. 2609.32   3
  -1  -6 -10 4596.41 276.194  21
  -1  -6  -9 2413.92 227.694  21
  -1  -6  -8 26485.5 824.691  21
  -1  -6  -8 25040.9 817.546   3
  -1  -6  -7 45889.1 1199.52  21
  -1  -6  -6 3131.81 261.770  21
  -1  -6  -6 3003.35 256.562   3
  -1  -6  -5 10024.3 438.657  21
  -1  -6  -5 9543.51 429.996   3
  -1  -6  -4 17447.0 574.054  21
  -1  -6  -4 18163.4 582.091   3
  -1  -6  -3 78308.9 1618.22  21
  -1  -6  -3 80937.4 1636.24   3
  -1  -6  -2 4977.43 252.080   3
  -1  -6  -1 97676.2 1823.47  21
  -1  -6  -1 97972.5 1849.87   3
  -1  -6  -1 95150.8 1836.83   5
  -1  -6   0 165507. 2944.18   5
  -1  -6   1 158082. 2795.71  22
  -1  -5 -10 64.7556 77.9480  21
  -1  -5  -8 10412.3 487.544  21
  -1  -5  -7 9620.79 459.935  21
  -1  -5  -7 8763.62 437.018   3
  -1  -5  -6 1960.04 200.029  21
  -1  -5  -6 1337.39 174.526   3
  -1  -5  -5 106.768 85.2101  21
  -1  -5  -5 61.1474 75.0117   3
  -1  -5  -4 6416.95 305.907  21
  -1  -5  -4 5801.19 293.765   3
  -1  -5  -3 8277.40 328.909   3
  -1  -5  -2 8910.63 317.034  21
  -1  -5  -2 8849.91 318.133   3
  -1  -5  -2 8729.84 315.535   5
  -1  -5  -1 19026.6 482.367  21
  -1  -5  -1 19512.7 496.351   3
  -1  -5  -1 18740.0 488.754   5
  -1  -5   1 75665.0 1403.82  22
  -1  -5   2 2590.33 126.174  22
  -1  -5   3 1194.63 91.1221   2
  -1  -5   5 5941.27 241.741   2
  -1  -4 -12 25.3649 51.7382  32
  -1  -4 -11 675.170 115.098  21
  -1  -4 -10 934.934 149.721  21
  -1  -4  -9 4748.46 319.493  21
  -1  -4  -8 9004.69 447.445  21
  -1  -4  -8 8913.89 443.720   3
  -1  -4  -7 11805.5 495.349  21
  -1  -4  -7 10436.9 466.379   3
  -1  -4  -6 2525.06 222.505  21
  -1  -4  -6 2875.72 264.321   3
  -1  -4  -5 2381.53 195.080  21
  -1  -4  -5 2310.28 187.092   3
  -1  -4  -4 1930.21 159.974   3
  -1  -4  -3 7607.42 293.393  21
  -1  -4  -3 7757.12 293.462   3
  -1  -4  -2 414.078 73.1629   5
  -1  -4  -2 531.505 82.9591  21
  -1  -4  -1 2623.48 138.308   5
  -1  -4  -1 2683.24 137.496  21
  -1  -4   0 89190.7 1593.94  21
  -1  -4   1 294653. 4972.41  22
  -1  -4   2 53369.5 1005.52  22
  -1  -4   2 55278.9 1015.77   2
  -1  -4   3 74846.3 1352.42  23
  -1  -4   3 72401.4 1330.84  22
  -1  -4   3 74308.8 1355.97   2
  -1  -4   5 6414.82 251.127   2
  -1  -4   6 16126.3 477.969   2
  -1  -4   7 25840.0 687.657   2
  -1  -4   7 24114.4 655.385  19
  -1  -4   8 105967. 2117.98   2
  -1  -4   8 106026. 2086.61  19
  -1  -4   9 54750.2 1288.49   2
  -1  -4  10 3099.53 238.982   2
  -1  -3 -12 21.2467 61.0140  32
  -1  -3 -11 3459.43 235.458  21
  -1  -3  -9 29377.9 875.076  21
  -1  -3  -8 87585.0 1899.94   3
  -1  -3  -8 87637.9 1892.24  21
  -1  -3  -7 35219.9 934.724   3
  -1  -3  -7 34310.9 936.660  21
  -1  -3  -6 58.0645 71.2265   3
  -1  -3  -6 72.4980 78.6526  21
  -1  -3  -5 22374.6 620.043   3
  -1  -3  -5 22210.9 621.253  21
  -1  -3  -4 734.943 99.4214   3
  -1  -3  -4 655.595 100.789  21
  -1  -3  -3 60949.7 1207.49  21
  -1  -3  -2 1000.21 91.0676   5
  -1  -3  -2 1085.33 94.0495   3
  -1  -3  -2 1031.53 97.7465  21
  -1  -3  -1 345164. 5825.80   5
  -1  -3  -1 347433. 5825.51  21
  -1  -3   0 963863. 15930.9  21
  -1  -3   1 158410. 2704.53  22
  -1  -3   1 158469. 2698.84   2
  -1  -3   2 7614.79 206.383  22
  -1  -3   2 7803.46 213.495   2
  -1  -3   3 40388.8 777.640  22
  -1  -3   3 41667.9 793.003  23
  -1  -3   3 40996.2 800.672   2
  -1  -3   4 83574.9 1541.79  23
  -1  -3   4 86821.6 1547.38   1
  -1  -3   6 648.993 88.2370   1
  -1  -3   7 159.031 66.9935   1
  -1  -3   7 34.6100 51.1091  19
  -1  -3   8 85337.2 1748.70   1
  -1  -3   8 85618.1 1754.23  19
  -1  -3   9 31156.4 842.516   1
  -1  -3   9 30589.1 838.987  19
  -1  -3  10 2149.88 209.311   2
  -1  -3  10 2039.17 188.364  19
  -1  -3  11 2383.53 196.087  19
  -1  -3  11 2339.48 214.881   2
  -1  -3  12 1566.07 154.571   2
  -1  -2 -12 73.5183 67.4705  32
  -1  -2 -11 2101.83 182.532  21
  -1  -2 -10 172.444 89.2252  21
  -1  -2  -9 15808.5 583.507  21
  -1  -2  -8 76012.4 1670.52  21
  -1  -2  -8 76363.6 1678.74   3
  -1  -2  -7 30770.0 840.488  21
  -1  -2  -7 31878.6 848.071   3
  -1  -2  -6 722.738 110.979  21
  -1  -2  -6 718.306 115.503   3
  -1  -2  -5 7517.25 307.215   3
  -1  -2  -4 94227.9 1765.83   3
  -1  -2  -3 39727.3 818.618   3
  -1  -2  -2 14872.5 363.933   5
  -1  -2  -2 15304.4 369.864  21
  -1  -2  -2 14713.9 362.484   3
  -1  -2  -1 88178.9 1561.80  21
  -1  -2  -1 89083.0 1562.78   5
  -1  -2   0 354521. 5901.75  21
  -1  -2   1 201962. 3342.78  22
  -1  -2   1 195741. 3341.77   2
  -1  -2   2 363.098 42.6597  22
  -1  -2   2 361.128 47.7655   2
  -1  -2   3 520.958 56.8611  23
  -1  -2   3 589.123 57.2394   1
  -1  -2   4 13200.7 340.678   1
  -1  -2   5 26923.1 604.895   4
  -1  -2   6 2409.43 160.406   1
  -1  -2   7 36301.0 871.352   1
  -1  -2   7 37104.6 873.798  19
  -1  -2   8 1953.75 181.902   1
  -1  -2   8 2453.68 198.715  19
  -1  -2   9 2598.22 220.978   1
  -1  -2   9 2762.60 223.895  19
  -1  -2  10 418.641 102.698  19
  -1  -2  11 3261.94 246.742   1
  -1  -2  11 3365.79 260.419   2
  -1  -2  12 367.247 103.018   2
  -1  -2  12 328.109 83.5975  19
  -1  -1 -13 24.3179 43.2970  32
  -1  -1 -12 80.3285 77.9351  32
  -1  -1 -10-16.1888 76.4271  21
  -1  -1  -9 673.429 127.649  21
  -1  -1  -8 3039.28 234.749  21
  -1  -1  -7 676.156 114.669  21
  -1  -1  -7 431.190 99.5443   3
  -1  -1  -6 20930.6 583.277   3
  -1  -1  -5 24944.3 623.983   3
  -1  -1  -3 7016.28 227.012   3
  -1  -1  -2 36117.9 692.536   3
  -1  -1  -2 35270.3 692.121   5
  -1  -1  -1 20177.7 414.292  21
  -1  -1  -1 21019.5 413.564   5
  -1  -1   1 129429. 2143.40   2
  -1  -1   1 128824. 2102.79  12
  -1  -1   1 131701. 2141.54  22
  -1  -1   2 395337. 6624.37  22
  -1  -1   2 400401. 6627.79  23
  -1  -1   2 400461. 6624.46   1
  -1  -1   3 626922. 10369.9  23
  -1  -1   3 622202. 10369.5   4
  -1  -1   3 625679. 10376.8   1
  -1  -1   4 170665. 2952.14   4
  -1  -1   4 170876. 2960.85   1
  -1  -1   5 4999.63 206.726   4
  -1  -1   5 5012.52 211.562   1
  -1  -1   6 24777.0 625.320   4
  -1  -1   6 26079.1 640.545   1
  -1  -1   7 9419.11 361.637  19
  -1  -1   7 8876.70 349.261   4
  -1  -1   7 9001.70 356.798   1
  -1  -1   8 67560.2 1430.29  19
  -1  -1   8 63432.9 1408.95   4
  -1  -1   8 65112.6 1435.11   1
  -1  -1   9 17216.6 609.078   1
  -1  -1   9 18898.8 620.773  19
  -1  -1  10 6348.29 345.670  19
  -1  -1  11 13587.1 531.392   1
  -1  -1  12 6969.90 330.694  19
  -1  -1  12 7698.21 363.824   2
  -1   0 -13 493.413 80.6357  32
  -1   0 -12 956.751 135.085  32
  -1   0 -11 536.079 123.145  32
  -1   0  -8 31621.1 830.149  21
  -1   0  -7 46988.9 1066.56  21
  -1   0  -6 2760.86 176.159   3
  -1   0  -5 62708.7 1238.88   3
  -1   0  -4 26499.5 531.568  11
  -1   0  -4 26871.3 537.630  26
  -1   0  -3 75.9862 29.0177  26
  -1   0  -3 100.291 29.1080  11
  -1   0  -3 54.2098 39.3473   3
  -1   0  -2 600692. 9928.57   3
  -1   0  -2 598523. 9910.12  11
  -1   0  -1 64455.5 1115.13   5
  -1   0  -1 65321.7 1100.28  10
  -1   0  -1 63768.2 1116.42  21
  -1   0   0 691442. 11361.3  22
  -1   0   0 688049. 11364.5  18
  -1   0   1 246923. 4123.24   1
  -1   0   1 250638. 4124.94  22
  -1   0   1 246603. 4123.80  23
  -1   0   2 256229. 4249.32   4
  -1   0   2 251643. 4250.32   1
  -1   0   3 992475. 16472.3   4
  -1   0   3 999999. 16476.3   1
  -1   0   4 270854. 4580.04  19
  -1   0   4 267657. 4582.03   1
  -1   0   4 268765. 4576.98   4
  -1   0   5 325.841 68.1639   1
  -1   0   5 303.003 65.7738  19
  -1   0   5 359.680 69.1396   4
  -1   0   6 59707.2 1242.72   1
  -1   0   6 60886.3 1238.42   4
  -1   0   7 5582.77 285.337   1
  -1   0   7 5826.73 281.281   4
  -1   0   7 5861.27 283.412  19
  -1   0   8 59094.1 1353.57   1
  -1   0   8 59119.6 1337.19   4
  -1   0   8 61733.2 1351.92  19
  -1   0   9 31441.8 888.472   1
  -1   0   9 32897.3 886.586  19
  -1   0  10 5688.32 337.321  19
  -1   0  11 16013.1 592.931   1
  -1   0  12 10106.2 421.286   1
  -1   0  12 9352.23 397.297  19
  -1   0  12 10021.8 428.206   2
  -1   0  13 210.244 72.4679   2
  -1   1 -13 1107.99 114.886  32
  -1   1 -12 2595.31 213.743  32
  -1   1 -11 1427.30 181.247  32
  -1   1  -6 11232.3 355.957  21
  -1   1  -5 154036. 2643.14  11
  -1   1  -5 150611. 2651.07  30
  -1   1  -5 149366. 2657.70  26
  -1   1  -4 124011. 2224.50  11
  -1   1  -4 127327. 2184.89  15
  -1   1  -4 128208. 2167.29  29
  -1   1  -4 129232. 2231.75  26
  -1   1  -4 126386. 2234.47   3
  -1   1  -3 742.465 63.7537  11
  -1   1  -3 483.569 51.3551   3
  -1   1  -3 930.767 70.6417  26
  -1   1  -3 433.579 46.8011  15
  -1   1  -3 702.586 49.8615  29
  -1   1  -2 16328.5 347.883  26
  -1   1  -2 15637.8 353.972  25
  -1   1  -2 16446.3 321.635   3
  -1   1  -2 15911.3 318.734  21
  -1   1  -2 16337.2 341.627  14
  -1   1  -2 16271.3 334.722  15
  -1   1  -2 15617.3 347.817  11
  -1   1  -1 2363.42 88.8026  10
  -1   1  -1 2265.04 87.3644  32
  -1   1  -1 2398.10 84.6352  16
  -1   1  -1 2203.08 56.4944   3
  -1   1  -1 2578.96 86.0486  28
  -1   1  -1 2334.11 85.4730  14
  -1   1  -1 2326.66 90.1719  25
  -1   1  -1 2348.38 85.1076  15
  -1   1  -1 2336.90 85.8877  27
  -1   1  -1 2707.86 95.7317  11
  -1   1  -1 2498.21 87.7515   9
  -1   1   0 225100. 3622.87  30
  -1   1   0 217615. 3616.73  27
  -1   1   0 222195. 3622.02  25
  -1   1   0 214783. 3618.42  24
  -1   1   0 222421. 3621.65  12
  -1   1   0 213470. 3625.22   9
  -1   1   0 209739. 3619.94  28
  -1   1   0 215510. 3592.01  18
  -1   1   0 215294. 3618.76  17
  -1   1   0 217033. 3622.09  16
  -1   1   0 214941. 3626.30  15
  -1   1   0 219813. 3618.70  31
  -1   1   0 217783. 3586.31   2
  -1   1   0 219318. 3621.66  32
  -1   1   0 220570. 3620.40  33
  -1   1   0 217663. 3586.15   3
  -1   1   0 213736. 3620.82  13
  -1   1   0 214990. 3624.22  14
  -1   1   1 56189.3 966.440  30
  -1   1   1 55686.4 979.426  33
  -1   1   1 56552.2 972.887  14
  -1   1   1 56379.7 980.510   4
  -1   1   1 56480.3 979.909  15
  -1   1   1 57421.5 977.350   1
  -1   1   2 254675. 4210.65   1
  -1   1   2 247517. 4211.14   4
  -1   1   3 140054. 2414.13  19
  -1   1   3 139140. 2417.57   1
  -1   1   3 139206. 2416.15   4
  -1   1   4 294001. 4969.79  19
  -1   1   4 296734. 4980.53   1
  -1   1   4 286465. 4974.22   4
  -1   1   5 3366.20 182.658  19
  -1   1   5 3698.70 190.373   4
  -1   1   5 3900.17 195.514   1
  -1   1   6 20967.2 579.155   1
  -1   1   7 548.771 133.995  19
  -1   1   7 657.583 141.787   4
  -1   1   7 581.073 140.306   1
  -1   1   8 3381.02 245.280  19
  -1   1   8 3456.21 243.607   4
  -1   1   8 3335.65 247.704   1
  -1   1   9 634.721 128.401   1
  -1   1   9 512.323 121.715   4
  -1   1   9 379.914 118.990  19
  -1   1  10 2467.19 236.088  19
  -1   1  11 4595.57 304.727   1
  -1   1  12 606.850 119.472   1
  -1   1  12 702.576 121.563  19
  -1   2 -13 1167.52 109.929  32
  -1   2 -12 4277.66 247.188  17
  -1   2 -12 4554.53 266.356  32
  -1   2 -11 2165.93 194.527  33
  -1   2 -11 2330.44 218.537  32
  -1   2 -10 58.9485 90.8955  32
  -1   2  -9-76.1397 109.331  32
  -1   2  -6 2494.26 160.723  26
  -1   2  -6 2252.18 150.280   8
  -1   2  -5 66586.0 1266.03   8
  -1   2  -5 63897.4 1245.95  11
  -1   2  -5 65651.4 1269.45  26
  -1   2  -5 62700.6 1197.43  21
  -1   2  -5 64353.0 1226.58  30
  -1   2  -5 64415.6 1205.51  15
  -1   2  -4 100064. 1780.58  15
  -1   2  -4 101373. 1777.19  14
  -1   2  -4 96791.0 1740.31  21
  -1   2  -4 101881. 1821.39  11
  -1   2  -4 99753.8 1792.05  30
  -1   2  -4 101137. 1765.27  29
  -1   2  -3-4.80194 33.0133  30
  -1   2  -3 41.7213 33.9095  15
  -1   2  -3 11.1969 41.9610  11
  -1   2  -3 38.8171 21.8888  21
  -1   2  -3 30.5377 31.3758  14
  -1   2  -3 22.2489 39.3056  25
  -1   2  -3 11.1522 42.1236  26
  -1   2  -3 169.434 38.7809  29
  -1   2  -2 42773.2 795.686  30
  -1   2  -2 43535.2 812.589  26
  -1   2  -2 42715.3 807.961  27
  -1   2  -2 41313.6 790.398  14
  -1   2  -2 40959.5 799.822  13
  -1   2  -2 40997.3 809.247  11
  -1   2  -2 42416.3 807.654   9
  -1   2  -2 41756.3 788.832  29
  -1   2  -2 42242.3 807.495  25
  -1   2  -2 40222.0 802.107  32
  -1   2  -2 42322.7 797.446  15
  -1   2  -1 560219. 9567.69  28
  -1   2  -1 590175. 9571.31  13
  -1   2  -1 578896. 9581.32  11
  -1   2  -1 586828. 9568.00  33
  -1   2  -1 563302. 9576.00  10
  -1   2  -1 572695. 9583.07  26
  -1   2  -1 563856. 9571.80  27
  -1   2  -1 587213. 9565.20  30
  -1   2  -1 566405. 9565.04  17
  -1   2  -1 569343. 9568.78  32
  -1   2  -1 580074. 9565.92  31
  -1   2  -1 582699. 9574.05  25
  -1   2  -1 572860. 9571.29  16
  -1   2  -1 600294. 9568.63  14
  -1   2  -1 584402. 9573.67  15
  -1   2  -1 568641. 9575.29   9
  -1   2   0 1183.88 68.4312  24
  -1   2   0 1104.32 66.2523  11
  -1   2   0 1012.42 64.1529  12
  -1   2   0 1041.96 63.2164  30
  -1   2   0 1237.34 71.0280   9
  -1   2   0 960.080 66.6310  10
  -1   2   0 1115.72 65.6475  27
  -1   2   0 1118.81 66.7757  31
  -1   2   0 1102.42 66.3047  17
  -1   2   0 1197.55 68.8466  28
  -1   2   0 1142.81 67.2148  14
  -1   2   0 1067.84 67.8511  15
  -1   2   0 1053.50 64.3367  32
  -1   2   1 21668.0 420.804  19
  -1   2   1 22805.1 446.382  14
  -1   2   1 22851.1 446.515  15
  -1   2   1 22686.8 452.764  16
  -1   2   1 22740.0 451.601  28
  -1   2   1 22883.2 427.167   4
  -1   2   1 21893.3 436.873  30
  -1   2   1 22831.4 421.503   1
  -1   2   1 21743.5 447.690  33
  -1   2   1 22069.0 437.436  11
  -1   2   2 2717.04 106.596   1
  -1   2   2 2521.56 96.3591  14
  -1   2   2 2605.52 92.9901  15
  -1   2   2 2336.54 80.0539  11
  -1   2   2 2798.94 111.750   4
  -1   2   2 2454.54 103.316  19
  -1   2   3 7770.17 195.439  14
  -1   2   3 8162.84 239.890   4
  -1   2   3 7998.56 238.812  19
  -1   2   4 95211.0 1665.34  14
  -1   2   4 99443.7 1784.60  19
  -1   2   4 100967. 1784.90   4
  -1   2   5 10508.7 342.493  19
  -1   2   5 9871.12 349.216   4
  -1   2   5 10536.9 348.971   1
  -1   2   6 3802.09 214.262  19
  -1   2   6 3560.30 213.723   1
  -1   2   7 11394.4 433.232  19
  -1   2   7 12600.9 454.083   4
  -1   2   7 11969.5 445.954   1
  -1   2   8 7016.83 350.760  19
  -1   2   8 7004.16 356.279   4
  -1   2   8 6843.55 356.094   1
  -1   2   9 21984.8 712.692  19
  -1   2   9 21613.9 708.504   4
  -1   2   9 20762.1 702.941   1
  -1   2  10 74.4946 80.5873  19
  -1   2  10 38.4497 90.7649   1
  -1   2  11 3639.19 268.529  19
  -1   2  11 3106.42 252.106   1
  -1   2  12 3126.77 220.867  19
  -1   2  12 3090.26 226.704   1
  -1   3 -13 15.9308 46.3624  32
  -1   3 -12 383.053 94.1843  17
  -1   3 -12 213.840 86.6450  32
  -1   3 -11 464.515 121.716  17
  -1   3 -11 742.977 135.860  32
  -1   3 -10 233.670 110.380  32
  -1   3 -10 229.313 86.1912  33
  -1   3  -9 597.984 135.430  32
  -1   3  -8 3376.14 254.948  32
  -1   3  -7 1623.50 172.979  32
  -1   3  -6 32539.3 769.002  11
  -1   3  -6 32114.5 807.942  32
  -1   3  -6 33414.2 793.001  26
  -1   3  -6 30452.5 764.825   8
  -1   3  -5 17871.7 497.563  11
  -1   3  -5 17316.9 459.298  30
  -1   3  -5 18106.4 467.230  15
  -1   3  -5 18391.2 455.150  14
  -1   3  -5 18607.8 504.709   8
  -1   3  -4 51439.7 1053.42   8
  -1   3  -4 51765.4 1007.13  14
  -1   3  -4 50529.3 1020.58  15
  -1   3  -4 51178.7 1010.45  29
  -1   3  -4 49547.9 1005.12  30
  -1   3  -4 53378.7 1062.10  26
  -1   3  -4 52048.1 1056.09  32
  -1   3  -4 52483.4 1048.07  25
  -1   3  -4 52353.9 1052.54  11
  -1   3  -3 89281.0 1591.92  14
  -1   3  -3 85991.2 1604.19  15
  -1   3  -3 85859.6 1586.64  30
  -1   3  -3 87470.0 1595.67  29
  -1   3  -3 90571.0 1630.71  27
  -1   3  -3 87703.3 1617.51  32
  -1   3  -3 85844.1 1628.82  11
  -1   3  -3 87516.1 1615.95  25
  -1   3  -3 89256.0 1607.96  33
  -1   3  -2 7971.63 233.722  30
  -1   3  -2 7415.51 234.863  13
  -1   3  -2 7407.40 244.049  11
  -1   3  -2 7794.38 246.799  26
  -1   3  -2 7222.79 234.845  27
  -1   3  -2 7828.14 235.163  29
  -1   3  -2 7434.46 229.462  33
  -1   3  -2 7306.96 236.232  17
  -1   3  -2 7655.61 239.263  15
  -1   3  -2 7659.17 228.371  14
  -1   3  -2 7285.05 231.067  31
  -1   3  -2 7456.93 233.888  32
  -1   3  -2 7115.42 234.557  25
  -1   3  -2 7863.87 243.330  16
  -1   3  -2 8158.47 247.290   9
  -1   3  -1 49.1493 42.7974  28
  -1   3  -1 24.5933 39.4210  29
  -1   3  -1 57.8640 48.6758  11
  -1   3  -1 14.4475 38.8644  27
  -1   3  -1-4.54837 35.4292  33
  -1   3  -1 108.920 48.4912   9
  -1   3  -1 65.9899 41.2857  32
  -1   3  -1 83.3916 43.0948  31
  -1   3  -1 217.986 50.4402  16
  -1   3  -1 71.8226 47.2240  15
  -1   3  -1 77.4820 43.3900  13
  -1   3  -1 48.3451 39.8081  17
  -1   3  -1 120.830 41.8381  14
  -1   3  -1 61.1613 39.7457  30
  -1   3   0 2482.95 116.499  24
  -1   3   0 2473.39 114.401  32
  -1   3   0 2624.85 116.741  33
  -1   3   0 3000.77 127.537  10
  -1   3   0 2565.58 120.110   9
  -1   3   0 2291.41 116.441  15
  -1   3   0 2441.71 116.488  12
  -1   3   0 2379.64 113.012  11
  -1   3   0 2604.80 117.945  30
  -1   3   0 2760.46 123.325  28
  -1   3   0 2376.91 116.664  14
  -1   3   0 2510.86 116.184  27
  -1   3   0 2720.84 121.842  16
  -1   3   1 3666.79 136.122  11
  -1   3   1 3864.49 148.257  33
  -1   3   1 3787.43 148.820  24
  -1   3   1 3713.37 142.773  10
  -1   3   1 4218.30 155.313   9
  -1   3   1 3969.55 121.272  19
  -1   3   1 4161.83 145.093  30
  -1   3   1 3734.00 141.027  15
  -1   3   1 3946.87 130.881   8
  -1   3   1 3872.90 147.356  28
  -1   3   1 3832.96 147.777  14
  -1   3   1 3851.97 118.536   4
  -1   3   1 3893.70 111.394   1
  -1   3   2 11009.7 246.805  11
  -1   3   2 10615.6 232.375   8
  -1   3   2 10215.0 274.429  14
  -1   3   2 11007.5 272.766   4
  -1   3   2 10517.3 282.939  28
  -1   3   2 10781.0 264.427  15
  -1   3   2 11113.9 273.853  19
  -1   3   2 10648.8 265.058   1
  -1   3   3 25969.0 548.136  14
  -1   3   3 27048.4 579.421   4
  -1   3   3 26886.4 579.093  19
  -1   3   4 33817.9 717.075  19
  -1   3   4 32862.7 716.512   4
  -1   3   5 1729.29 137.448   1
  -1   3   5 1438.05 131.023   4
  -1   3   6 80159.5 1627.95  19
  -1   3   6 81649.8 1638.86   1
  -1   3   6 81487.7 1639.17   4
  -1   3   7 42605.8 1033.31  19
  -1   3   7 42588.7 1042.40   1
  -1   3   7 43203.3 1042.03   4
  -1   3   8 152.674 108.657   4
  -1   3   8 116.558 90.3434  19
  -1   3   8 153.717 109.398   1
  -1   3   9 13855.8 549.735   4
  -1   3   9 13470.7 539.132   1
  -1   3   9 13663.9 540.185  19
  -1   3  10 451.559 125.724   1
  -1   3  10 223.453 104.145  19
  -1   3  11 11614.9 482.649   1
  -1   3  11 13695.5 511.892  19
  -1   3  12 8123.94 349.712   1
  -1   4 -12 5292.21 266.152  17
  -1   4 -12 5566.24 274.148  32
  -1   4 -11 239.240 99.9663  17
  -1   4 -11 230.535 102.027  32
  -1   4 -10 3644.33 247.640  33
  -1   4 -10 4057.43 290.380  17
  -1   4  -9 3923.12 267.073  33
  -1   4  -9 4444.49 286.241  16
  -1   4  -9 3744.66 281.293  32
  -1   4  -8 2680.35 217.669  33
  -1   4  -8 2503.66 204.348  31
  -1   4  -8 3161.92 252.466  32
  -1   4  -8 2828.79 225.420  16
  -1   4  -7 1201.16 138.343   8
  -1   4  -7 941.141 132.878  33
  -1   4  -7 1081.57 148.724  32
  -1   4  -7 843.036 121.527  31
  -1   4  -7 752.151 127.989  16
  -1   4  -6 39607.0 919.876  31
  -1   4  -6 37523.9 948.693  32
  -1   4  -6 39075.5 923.788  33
  -1   4  -6 40071.5 958.170  26
  -1   4  -6 39478.4 935.523   8
  -1   4  -5 34643.2 821.819   8
  -1   4  -5 34542.3 804.487  33
  -1   4  -5 34797.6 789.730  15
  -1   4  -5 33391.7 769.121  30
  -1   4  -5 33412.2 791.046  31
  -1   4  -5 34157.8 822.191  32
  -1   4  -5 34625.4 759.461  14
  -1   4  -5 33341.9 824.193  26
  -1   4  -5 33881.3 814.365  11
  -1   4  -4 32215.7 776.770  11
  -1   4  -4 34615.7 760.280  31
  -1   4  -4 33767.0 772.996  32
  -1   4  -4 33519.5 784.597   8
  -1   4  -4 35732.8 794.997  16
  -1   4  -4 33373.1 791.053  26
  -1   4  -4 33244.3 747.077  29
  -1   4  -4 33034.0 746.103  30
  -1   4  -4 32855.4 756.860  15
  -1   4  -4 33264.9 755.146  33
  -1   4  -4 33280.8 734.011  14
  -1   4  -4 33305.0 769.384  25
  -1   4  -3 86569.4 1637.59  14
  -1   4  -3 88824.9 1646.76  31
  -1   4  -3 89727.8 1660.32  32
  -1   4  -3 86285.4 1656.55  17
  -1   4  -3 90710.1 1674.16  16
  -1   4  -3 89222.1 1644.01  30
  -1   4  -3 89350.1 1649.08  29
  -1   4  -3 85969.8 1657.84  15
  -1   4  -3 86823.9 1672.84  11
  -1   4  -3 90294.4 1653.78  13
  -1   4  -3 89524.0 1641.77  33
  -1   4  -3 87621.7 1665.85  27
  -1   4  -3 88272.5 1679.17  26
  -1   4  -3 86201.6 1670.66   8
  -1   4  -3 85973.3 1660.77  25
  -1   4  -2 84303.2 1571.50  26
  -1   4  -2 84908.1 1558.27  27
  -1   4  -2 82829.4 1552.38  29
  -1   4  -2 84819.8 1548.63  32
  -1   4  -2 83062.6 1560.46  15
  -1   4  -2 83425.2 1557.51  25
  -1   4  -2 85496.8 1565.02  16
  -1   4  -2 81463.8 1541.63  14
  -1   4  -2 80657.6 1568.04  11
  -1   4  -2 81709.4 1544.06  13
  -1   4  -2 84083.5 1539.99  33
  -1   4  -2 81623.1 1542.38  30
  -1   4  -2 79182.0 1564.79   8
  -1   4  -2 86144.1 1571.02   9
  -1   4  -2 84673.5 1554.37  17
  -1   4  -1 19603.4 460.957  30
  -1   4  -1 18131.3 463.601  15
  -1   4  -1 19140.0 454.117  32
  -1   4  -1 18424.5 447.587  33
  -1   4  -1 19771.0 467.298   8
  -1   4  -1 19210.4 467.485   9
  -1   4  -1 19587.4 463.292  27
  -1   4  -1 18862.4 468.246  11
  -1   4  -1 18872.7 461.541  29
  -1   4  -1 19034.6 459.292  17
  -1   4  -1 19442.7 469.071  16
  -1   4  -1 19088.6 462.547  13
  -1   4  -1 17839.1 457.285  14
  -1   4   0-12.3501 41.6619  12
  -1   4   0 11.6623 40.4836  32
  -1   4   0-23.5645 45.2112  11
  -1   4   0 34.2774 43.5116  33
  -1   4   0 29.3366 41.8493  30
  -1   4   0-6.26341 43.4811   9
  -1   4   0-16.9571 46.5479   8
  -1   4   0 71.4382 46.0314  17
  -1   4   0 6.33929 44.0073  14
  -1   4   0 30.5426 49.6353  29
  -1   4   1 17706.2 431.543   9
  -1   4   1 17016.3 418.856  10
  -1   4   1 17756.4 431.534  14
  -1   4   1 17305.6 360.394   4
  -1   4   1 17665.8 422.893  29
  -1   4   1 17840.7 401.385   8
  -1   4   1 16942.3 344.651   1
  -1   4   1 17596.2 420.477  15
  -1   4   1 17952.6 420.200  30
  -1   4   1 17385.5 406.797  11
  -1   4   1 17609.8 424.613  16
  -1   4   2 81707.9 1455.06  29
  -1   4   2 80532.8 1449.13  15
  -1   4   2 79609.2 1414.72  11
  -1   4   2 77406.4 1452.07  10
  -1   4   2 77555.2 1476.77   9
  -1   4   2 80930.9 1433.92   4
  -1   4   2 78154.4 1439.45  19
  -1   4   2 80697.9 1421.45   1
  -1   4   2 78243.3 1472.73  14
  -1   4   3 148933. 2548.92  29
  -1   4   3 146248. 2599.46  28
  -1   4   3 140730. 2557.24  10
  -1   4   3 148441. 2586.07  14
  -1   4   3 150619. 2592.05   4
  -1   4   3 142541. 2533.14  15
  -1   4   3 151232. 2581.53   1
  -1   4   3 148463. 2592.35  19
  -1   4   4 70222.7 1342.00   4
  -1   4   4 71998.4 1341.75   1
  -1   4   4 65429.8 1320.03  28
  -1   4   4 68243.3 1339.09  19
  -1   4   4 66409.4 1286.32  14
  -1   4   5 95.9601 64.4889  19
  -1   4   5 135.841 69.7895   1
  -1   4   6 77465.4 1576.07   4
  -1   4   6 74038.5 1561.09  19
  -1   4   6 75115.5 1558.10   1
  -1   4   7 36745.6 945.826   4
  -1   4   7 35577.3 928.579  19
  -1   4   7 36239.2 935.363   1
  -1   4   8 5238.83 318.598   4
  -1   4   8 4481.56 298.390   1
  -1   4   8 5356.22 320.185  19
  -1   4   9 37.5095 90.3003   4
  -1   4   9 92.6505 83.9146  19
  -1   4  10 248.529 97.8200   1
  -1   4  11 5712.81 313.764   1
  -1   4  12 2688.08 183.905   1
  -1   5 -12 9548.79 348.658  32
  -1   5 -12 10850.5 372.404  17
  -1   5 -11 652.224 119.194  32
  -1   5 -11 585.390 118.162  17
  -1   5 -10 15362.6 575.564  17
  -1   5 -10 15348.0 575.548  32
  -1   5  -9 10252.6 450.429  16
  -1   5  -9 10901.3 480.543  32
  -1   5  -9 9269.10 408.552  33
  -1   5  -9 10405.2 474.857  17
  -1   5  -8 728.515 125.803  33
  -1   5  -8 810.540 145.694  16
  -1   5  -8 826.292 147.932  17
  -1   5  -8 1029.32 138.519  31
  -1   5  -8 815.884 146.085  32
  -1   5  -7 218.205 99.0571  32
  -1   5  -7 300.162 89.6143  31
  -1   5  -7 232.153 88.6636  16
  -1   5  -7 240.298 102.579  17
  -1   5  -7 199.303 85.7355   8
  -1   5  -7 304.329 93.8960  33
  -1   5  -6 9654.37 416.619  17
  -1   5  -6 9799.35 415.717  16
  -1   5  -6 9777.74 382.829  15
  -1   5  -6 10252.1 370.865  30
  -1   5  -6 10976.0 402.150  31
  -1   5  -6 11079.9 429.051  32
  -1   5  -6 10474.9 409.222  25
  -1   5  -6 9646.47 384.407  33
  -1   5  -6 10368.1 414.012   8
  -1   5  -5 51912.5 1146.81  16
  -1   5  -5 50879.0 1137.54  17
  -1   5  -5 49928.6 1152.44  26
  -1   5  -5 49842.4 1103.88  15
  -1   5  -5 49984.9 1130.90   8
  -1   5  -5 49636.6 1133.06  11
  -1   5  -5 48521.4 1058.26  14
  -1   5  -5 51317.0 1102.17  31
  -1   5  -5 52724.7 1138.99  32
  -1   5  -5 48101.2 1111.72  25
  -1   5  -5 47003.9 1069.01  30
  -1   5  -4 40898.3 910.403  29
  -1   5  -4 41775.3 947.464  27
  -1   5  -4 40095.1 889.942  14
  -1   5  -4 38258.3 907.664  32
  -1   5  -4 39790.9 904.423  31
  -1   5  -4 40846.2 949.247  26
  -1   5  -4 39783.0 895.540  33
  -1   5  -3 3607.55 193.212  13
  -1   5  -3 3659.29 211.319  26
  -1   5  -3 3155.76 190.562  11
  -1   5  -3 3568.44 186.672  33
  -1   5  -3 3381.25 192.877  17
  -1   5  -3 2899.01 182.945  15
  -1   5  -3 3445.82 185.367  14
  -1   5  -3 3168.72 181.471  31
  -1   5  -3 3498.56 188.180  30
  -1   5  -3 3634.35 197.727  29
  -1   5  -3 3459.31 197.865  16
  -1   5  -2 44388.3 942.994  32
  -1   5  -2 46408.1 945.543  33
  -1   5  -2 45926.0 960.081  17
  -1   5  -2 45102.1 948.194  30
  -1   5  -2 44354.6 957.776  29
  -1   5  -2 46704.1 973.256  16
  -1   5  -2 44732.7 963.129  25
  -1   5  -2 45188.1 960.295  27
  -1   5  -2 43911.8 966.037  11
  -1   5  -2 45074.6 965.083   8
  -1   5  -2 45420.4 967.836   9
  -1   5  -2 44292.8 948.234  13
  -1   5  -2 44620.6 949.313  14
  -1   5  -2 43155.3 960.697  15
  -1   5  -1 1017.60 101.975  32
  -1   5  -1 1196.00 106.289  33
  -1   5  -1 945.498 105.800   9
  -1   5  -1 1171.26 107.844   8
  -1   5  -1 1301.91 113.447  30
  -1   5  -1 1007.61 107.014  29
  -1   5  -1 936.995 101.538  13
  -1   5  -1 1151.12 105.142  28
  -1   5  -1 1047.80 106.836  11
  -1   5  -1 1119.13 110.188  16
  -1   5  -1 1086.10 104.337  17
  -1   5  -1 996.431 106.316  15
  -1   5  -1 970.922 102.895  27
  -1   5   0 10286.8 325.886  24
  -1   5   0 10720.0 325.109  33
  -1   5   0 10726.3 325.887  32
  -1   5   0 10890.2 326.293  11
  -1   5   0 10534.2 331.683  12
  -1   5   0 10995.1 341.318   9
  -1   5   0 10137.4 315.146   8
  -1   5   0 10429.5 333.188  15
  -1   5   0 10394.2 325.688  28
  -1   5   0 9946.42 323.301  29
  -1   5   0 10522.5 329.096  27
  -1   5   0 10460.2 328.110  30
  -1   5   0 10004.9 324.701  16
  -1   5   0 10426.5 325.923  17
  -1   5   0 10280.9 333.646  14
  -1   5   1 15183.9 419.295  15
  -1   5   1 15270.7 427.201  24
  -1   5   1 15816.5 417.726  16
  -1   5   1 14927.4 387.209   8
  -1   5   1 15893.2 434.158  27
  -1   5   1 15792.5 422.600  28
  -1   5   1 14672.0 414.324  29
  -1   5   1 15258.3 427.261  14
  -1   5   1 15159.8 391.323  11
  -1   5   1 15226.5 418.965   9
  -1   5   1 15397.2 408.109  10
  -1   5   1 15631.9 431.504  12
  -1   5   2 11601.4 305.848   4
  -1   5   2 11266.2 352.975   9
  -1   5   2 12219.7 310.546  11
  -1   5   2 11463.1 333.561  10
  -1   5   2 11657.2 339.967  15
  -1   5   2 12221.5 365.301  14
  -1   5   2 12044.7 342.933  29
  -1   5   2 11545.1 369.939  12
  -1   5   2 11401.0 365.327  24
  -1   5   2 11555.8 290.333   1
  -1   5   2 11330.7 350.300  28
  -1   5   3 8087.26 289.712  14
  -1   5   3 7641.72 258.018  10
  -1   5   3 8043.01 288.552   9
  -1   5   3 8058.80 269.255   4
  -1   5   3 8334.27 265.126  29
  -1   5   3 7771.73 285.101  28
  -1   5   3 8070.34 278.170  19
  -1   5   4 16598.4 450.174   1
  -1   5   4 15669.2 441.166  14
  -1   5   4 16031.9 454.381   4
  -1   5   4 14658.8 444.617  28
  -1   5   4 15475.2 452.531   9
  -1   5   5 20460.0 571.316   9
  -1   5   5 21787.6 609.248  19
  -1   5   5 21502.7 583.513  28
  -1   5   5 21869.7 592.098   1
  -1   5   6 339.049 100.787  19
  -1   5   6 188.006 77.7694  28
  -1   5   6 186.319 80.5635   1
  -1   5   6 360.368 99.7494   4
  -1   5   7 3792.19 257.752   1
  -1   5   7 4184.33 273.326  19
  -1   5   7 3787.84 263.338   4
  -1   5   8 2213.84 206.722   1
  -1   5   8 2064.31 204.015  19
  -1   5   8 2182.73 216.170   4
  -1   5   9 626.746 126.672   1
  -1   5   9 612.820 126.620  19
  -1   5  10 95.6396 85.1523   1
  -1   5  11 373.189 89.4971   1
  -1   6 -12 2375.51 152.117  17
  -1   6 -12 1990.68 135.126  32
  -1   6 -11 404.696 94.9545  32
  -1   6 -11 298.758 94.3996  17
  -1   6 -10 3947.09 268.259  32
  -1   6 -10 4396.77 264.395  16
  -1   6 -10 4150.70 283.977  17
  -1   6  -9 3431.24 271.668  32
  -1   6  -9 3929.17 275.650  16
  -1   6  -9 4333.77 302.378  17
  -1   6  -8 6779.15 339.047  33
  -1   6  -8 7585.96 396.800  32
  -1   6  -8 7550.01 393.710  16
  -1   6  -8 7268.47 391.954  17
  -1   6  -7 3373.81 239.217  15
  -1   6  -7 3799.81 279.218  17
  -1   6  -7 3481.86 236.098  33
  -1   6  -7 3930.03 278.673  16
  -1   6  -7 3851.89 272.707  32
  -1   6  -6 2943.07 237.787  16
  -1   6  -6 2724.74 216.658  15
  -1   6  -6 2729.02 198.133  30
  -1   6  -6 2992.13 234.229  25
  -1   6  -6 3207.95 241.624  17
  -1   6  -6 3097.64 216.456  33
  -1   6  -6 3518.01 250.081   8
  -1   6  -6 3312.97 240.281  32
  -1   6  -5 8524.76 366.555  32
  -1   6  -5 7908.28 366.115  17
  -1   6  -5 7849.05 370.622  16
  -1   6  -5 8200.57 340.908  30
  -1   6  -5 8488.28 367.839  15
  -1   6  -5 8781.63 345.766  14
  -1   6  -5 8502.59 374.379  25
  -1   6  -5 8215.71 345.611  33
  -1   6  -5 8039.46 369.015   8
  -1   6  -4 2710.24 202.507  11
  -1   6  -4 2764.18 198.678  17
  -1   6  -4 2858.00 190.527  30
  -1   6  -4 2351.41 183.225  29
  -1   6  -4 2366.91 191.128  16
  -1   6  -4 2498.50 184.547  32
  -1   6  -4 2148.12 189.362  25
  -1   6  -4 2525.71 202.493  27
  -1   6  -4 2383.62 188.458  15
  -1   6  -4 2472.01 195.627   8
  -1   6  -3 22267.5 612.980  30
  -1   6  -3 23930.4 650.324  25
  -1   6  -3 23231.4 627.485  13
  -1   6  -3 23260.3 643.040  15
  -1   6  -3 22255.0 629.811  27
  -1   6  -3 23519.7 621.876  32
  -1   6  -2 1794.61 152.454  25
  -1   6  -2 1599.22 138.805  30
  -1   6  -2 1550.47 143.804  11
  -1   6  -2 1832.28 139.228  33
  -1   6  -2 1698.47 149.680   8
  -1   6  -2 1616.12 141.259  14
  -1   6  -1 9722.03 348.115  16
  -1   6  -1 9806.36 344.288  17
  -1   6  -1 9270.89 344.717  29
  -1   6  -1 9573.22 331.854  33
  -1   6  -1 9760.10 353.634   9
  -1   6  -1 9362.69 338.524   8
  -1   6  -1 9585.83 351.130  14
  -1   6  -1 9457.45 340.312  11
  -1   6   0 12051.6 377.441  11
  -1   6   0 11710.2 389.881  15
  -1   6   0 11942.2 388.487  29
  -1   6   0 11484.3 385.450  28
  -1   6   0 11827.8 396.453  14
  -1   6   0 12325.7 385.744  16
  -1   6   0 12103.6 385.440  17
  -1   6   0 11740.0 390.743   9
  -1   6   0 11958.3 372.021   8
  -1   6   0 11384.3 388.570  12
  -1   6   0 12190.5 391.302  24
  -1   6   1 5098.56 217.591  11
  -1   6   1 5229.92 236.386  15
  -1   6   1 5291.48 237.914  16
  -1   6   1 5199.31 241.011   9
  -1   6   1 5062.48 248.188  14
  -1   6   1 5496.81 249.790  24
  -1   6   1 4935.91 231.974  29
  -1   6   1 4947.47 235.329  28
  -1   6   1 5133.61 247.748  12
  -1   6   2 2527.59 178.821  27
  -1   6   2 2516.83 168.788  28
  -1   6   2 2542.58 174.913  24
  -1   6   2 2491.43 157.115  15
  -1   6   2 2635.12 168.461   9
  -1   6   2 1953.39 160.430  12
  -1   6   2 2382.77 171.203  14
  -1   6   2 2377.73 155.149  29
  -1   6   3 7574.67 304.182   9
  -1   6   3 8162.61 335.373  24
  -1   6   3 7854.88 336.085  12
  -1   6   3 7681.78 308.681  28
  -1   6   4 136.306 71.6627  24
  -1   6   4 11.0794 56.3423  28
  -1   6   5 18781.0 554.466   4
  -1   6   5 18061.0 542.018  28
  -1   6   6 88164.3 1800.56   1
  -1   6   6 90042.2 1828.50   4
  -1   6   7 23070.2 692.879   1
  -1   6   7 23447.0 713.128   4
  -1   6   8 529.624 112.746   1
  -1   6   8 581.094 127.387   4
  -1   6   9 320.446 109.092  24
  -1   6   9 384.086 100.670   1
  -1   6  10 196.479 89.1765  24
  -1   6  11-56.0406 59.8680  24
  -1   6  11-22.5478 59.2712  12
  -1   7 -12 455.757 63.9723  17
  -1   7 -11-29.3229 56.1367  32
  -1   7 -11 33.5061 67.5236  17
  -1   7 -10 1281.65 145.689  16
  -1   7 -10 1370.51 160.341  17
  -1   7 -10 1399.77 156.947  32
  -1   7  -9 5820.41 331.985  32
  -1   7  -8 8790.62 422.623  32
  -1   7  -8 9302.74 437.207  16
  -1   7  -8 9215.00 447.124  17
  -1   7  -7 5102.61 317.802  32
  -1   7  -7 5288.45 291.997  33
  -1   7  -7 4766.73 295.512  15
  -1   7  -7 5865.26 350.307  16
  -1   7  -7 5568.34 338.791  17
  -1   7  -6 1298.85 189.844  25
  -1   7  -6 1119.63 159.269  15
  -1   7  -6 1511.07 186.867  16
  -1   7  -6 1168.82 143.709  33
  -1   7  -6 1546.45 174.202  32
  -1   7  -6 1555.83 183.397  17
  -1   7  -5 1133.30 156.933  16
  -1   7  -5 811.441 149.949  15
  -1   7  -5 791.508 122.552  30
  -1   7  -5 1161.68 142.078  33
  -1   7  -5 1042.71 153.085  17
  -1   7  -5 900.742 147.001  25
  -1   7  -5 964.831 141.008  32
  -1   7  -5 819.739 126.127  14
  -1   7  -4 1838.47 174.796  14
  -1   7  -4 2072.64 198.344   8
  -1   7  -4 2144.85 196.216  17
  -1   7  -4 1977.63 194.142  16
  -1   7  -4 1649.42 169.052  30
  -1   7  -4 2216.70 202.139  25
  -1   7  -4 1561.54 180.578  27
  -1   7  -4 1909.73 189.265  15
  -1   7  -4 2013.85 177.108  32
  -1   7  -4 1701.84 161.703  33
  -1   7  -3 72.1092 80.5599  27
  -1   7  -3-38.6940 65.5823  32
  -1   7  -3 29.8098 77.0821  11
  -1   7  -3 101.294 78.4885  29
  -1   7  -3 57.8660 73.5575   8
  -1   7  -3-27.8170 90.9838  17
  -1   7  -3 78.5982 69.9683  30
  -1   7  -3 13.8680 71.7201  13
  -1   7  -3 29.7797 78.2771  25
  -1   7  -3 29.7806 75.7124  15
  -1   7  -3 29.1431 76.6040  16
  -1   7  -3 13.7020 68.4587  14
  -1   7  -3-12.0583 56.9276  33
  -1   7  -2 108166. 2183.85  11
  -1   7  -2 114071. 2188.63   8
  -1   7  -2 113667. 2193.13  16
  -1   7  -2 117691. 2192.61  17
  -1   7  -2 112420. 2206.36  15
  -1   7  -2 114425. 2207.41  25
  -1   7  -2 112722. 2183.19  13
  -1   7  -2 112878. 2196.33  27
  -1   7  -2 109359. 2138.12  33
  -1   7  -2 112376. 2159.96  32
  -1   7  -2 109387. 2183.60  14
  -1   7  -2 110646. 2191.08  29
  -1   7  -1 141829. 2643.18  29
  -1   7  -1 136234. 2633.48   9
  -1   7  -1 141667. 2645.89  27
  -1   7  -1 140636. 2650.43  14
  -1   7  -1 142650. 2653.04  13
  -1   7  -1 139168. 2648.54  15
  -1   7  -1 139606. 2626.90  16
  -1   7  -1 140117. 2620.83  17
  -1   7   0 53034.8 1180.73  24
  -1   7   0 53160.2 1180.90  15
  -1   7   0 53002.2 1179.01  27
  -1   7   0 53193.7 1175.64  29
  -1   7   0 54635.7 1199.71  14
  -1   7   1 21628.0 622.428  28
  -1   7   1 23886.4 651.956  24
  -1   7   1 23030.5 649.013  12
  -1   7   1 22468.2 623.725  15
  -1   7   1 22644.3 642.361  27
  -1   7   1 22486.2 621.453  29
  -1   7   1 22861.8 649.508  14
  -1   7   2 12810.9 450.177  24
  -1   7   2 12067.6 435.051  14
  -1   7   2 11437.4 395.681  15
  -1   7   2 11615.7 432.389  27
  -1   7   2 11469.9 436.545  12
  -1   7   2 10678.0 399.033  28
  -1   7   3 13105.4 464.007  14
  -1   7   3 12786.0 476.443  24
  -1   7   3 12443.0 437.793   9
  -1   7   3 13386.7 447.264  28
  -1   7   3 13311.9 484.894  12
  -1   7   3 12981.8 477.085  27
  -1   7   4 1694.03 162.422  14
  -1   7   4 1394.34 171.665  12
  -1   7   4 1553.32 153.604  28
  -1   7   4 1203.00 158.076  27
  -1   7   4 1733.50 178.420  24
  -1   7   5 23856.0 742.742  24
  -1   7   5 24909.4 761.838  12
  -1   7   6 105409. 2191.80  24
  -1   7   7 36369.0 1002.03  24
  -1   7   8 703.332 134.532  24
  -1   7   8 644.551 132.884  12
  -1   7   9 1290.94 163.640  24
  -1   7   9 1468.10 169.527  12
  -1   7  10 479.761 101.471  27
  -1   7  10 497.571 97.7838  24
  -1   7  10 272.299 85.0769  12
  -1   7  11 103.566 55.8107  27
  -1   8 -11 422.225 75.9578  17
  -1   8 -10 9731.26 379.474  17
  -1   8 -10 8820.84 343.584  16
  -1   8 -10 8987.14 339.297  32
  -1   8  -9 20989.4 644.174  16
  -1   8  -9 20784.9 657.056  17
  -1   8  -9 19411.2 608.707  32
  -1   8  -8 7767.51 390.895  16
  -1   8  -8 7585.52 392.461  17
  -1   8  -7 1487.87 171.553  32
  -1   8  -7 1545.86 188.030  17
  -1   8  -7 1488.62 183.299  16
  -1   8  -7 1507.24 177.152  15
  -1   8  -6 151.445 101.138  17
  -1   8  -6 129.122 93.8200  15
  -1   8  -6 78.1306 97.6169  16
  -1   8  -6 131.778 79.4520  33
  -1   8  -6 114.777 97.2947  25
  -1   8  -6 258.288 100.250  32
  -1   8  -5 3988.85 266.557  32
  -1   8  -5 4915.62 276.819  33
  -1   8  -5 3952.02 267.374  14
  -1   8  -5 4305.19 298.921  15
  -1   8  -5 3820.90 288.467  25
  -1   8  -5 4799.57 313.207  16
  -1   8  -5 4281.58 291.452  17
  -1   8  -4 11720.2 449.781  33
  -1   8  -4 12954.9 486.807  32
  -1   8  -4 12497.1 512.830  15
  -1   8  -4 12532.1 492.829  14
  -1   8  -4 12715.7 515.294  27
  -1   8  -4 13922.7 536.383  16
  -1   8  -4 11930.3 493.512  17
  -1   8  -4 12319.7 510.175  25
  -1   8  -3 206.284 97.1839  17
  -1   8  -3 404.081 120.834  25
  -1   8  -3 162.363 86.0083  32
  -1   8  -3 309.935 105.670  13
  -1   8  -3 328.738 115.169  16
  -1   8  -3 260.736 110.174  15
  -1   8  -3 100.833 101.685  27
  -1   8  -3 309.171 109.798  14
  -1   8  -3 274.521 87.9949  33
  -1   8  -2 105650. 2167.10  15
  -1   8  -2 102896. 2158.94  25
  -1   8  -2 102344. 2150.38  13
  -1   8  -2 103952. 2143.15  14
  -1   8  -2 106266. 2158.80  27
  -1   8  -2 110202. 2155.34  16
  -1   8  -2 110424. 2141.14  17
  -1   8  -2 111380. 2178.84  29
  -1   8  -1 158946. 3038.17  25
  -1   8  -1 163024. 3042.95  13
  -1   8  -1 157498. 3035.12  14
  -1   8  -1 153693. 3016.78  27
  -1   8  -1 163287. 3036.63  29
  -1   8  -1 159833. 3040.49  15
  -1   8  -1 162206. 3001.58  17
  -1   8  -1 158901. 3003.83  16
  -1   8   0 26330.7 743.901  15
  -1   8   0 27029.7 751.591  29
  -1   8   0 25449.2 748.475  27
  -1   8   0 25203.7 726.656   9
  -1   8   0 25729.8 766.334  13
  -1   8   0 26756.7 762.364  14
  -1   8   0 26157.7 722.244  16
  -1   8   1 3494.10 234.469  15
  -1   8   1 3337.07 242.186  14
  -1   8   1 2876.38 222.828  27
  -1   8   1 3799.31 256.292  12
  -1   8   1 3064.68 232.144  24
  -1   8   1 3428.64 232.180   9
  -1   8   1 3127.66 223.947  29
  -1   8   2 29095.8 808.584  12
  -1   8   2 27839.2 791.446  14
  -1   8   2 27749.6 789.633  27
  -1   8   2 27119.2 782.067  24
  -1   8   2 27106.1 747.102   9
  -1   8   2 27242.7 753.549  28
  -1   8   3 609.893 126.803  14
  -1   8   3 862.894 141.590  27
  -1   8   3 884.822 142.442  24
  -1   8   3 859.690 121.902  28
  -1   8   3 691.272 138.085  12
  -1   8   4 2164.39 212.076  27
  -1   8   4 1986.70 208.815  24
  -1   8   4 2346.19 197.881  14
  -1   8   4 2063.96 213.452  12
  -1   8   5 2506.05 227.614  27
  -1   8   6 14106.2 553.216  27
  -1   8   6 14251.6 568.459  12
  -1   8   6 13436.2 547.101  24
  -1   8   7 12561.7 524.569  12
  -1   8   7 13808.4 531.342  24
  -1   8   8 414.407 101.179  27
  -1   8   8 487.851 119.054  12
  -1   8   8 351.601 102.568  24
  -1   8   9 887.133 124.225  27
  -1   8   9 1111.14 142.136  12
  -1   8   9 942.613 125.243  24
  -1   8  10 634.696 89.5346  27
  -1   9 -10 4294.82 212.393  17
  -1   9  -9 13120.5 463.347  17
  -1   9  -9 12927.7 450.835  16
  -1   9  -8 5249.53 298.763  16
  -1   9  -8 4681.85 287.891  17
  -1   9  -8 4388.36 258.969  32
  -1   9  -7 1362.44 166.944  15
  -1   9  -7 1364.77 160.793  32
  -1   9  -7 1478.92 181.160  17
  -1   9  -7 1560.47 184.685  16
  -1   9  -6 8237.84 415.512  16
  -1   9  -6 8024.59 403.336  17
  -1   9  -6 7649.10 403.709  25
  -1   9  -6 7754.94 377.292  32
  -1   9  -6 7659.64 403.792  15
  -1   9  -5 137.424 99.8682  15
  -1   9  -5 171.817 91.9625  16
  -1   9  -5 233.857 85.1261  33
  -1   9  -5 118.903 81.8360  14
  -1   9  -5 240.074 108.934  17
  -1   9  -5 149.522 80.0436  32
  -1   9  -5 362.359 124.678  25
  -1   9  -4 555.517 116.326  14
  -1   9  -4 565.105 136.730  27
  -1   9  -4 410.406 121.070  16
  -1   9  -4 393.881 125.045  15
  -1   9  -4 605.559 131.633  17
  -1   9  -4 697.036 124.650  32
  -1   9  -4 501.868 139.560  25
  -1   9  -3 7509.49 410.942  25
  -1   9  -3 7471.16 406.118  15
  -1   9  -3 8611.12 419.340  27
  -1   9  -3 7653.97 394.382  14
  -1   9  -3 7605.30 387.260  13
  -1   9  -3 8304.46 404.794  16
  -1   9  -3 8648.12 406.513  17
  -1   9  -2 14195.8 560.715  25
  -1   9  -2 14123.3 554.746  15
  -1   9  -2 14058.2 547.821  27
  -1   9  -2 13813.8 546.431  14
  -1   9  -2 13654.9 541.778  13
  -1   9  -2 14205.7 535.536  17
  -1   9  -2 14135.8 533.912  16
  -1   9  -1 19620.5 667.710  25
  -1   9  -1 19002.7 651.929  15
  -1   9  -1 18122.7 637.043  27
  -1   9  -1 19342.9 658.052  14
  -1   9  -1 18453.1 647.334  13
  -1   9  -1 18632.9 621.577  16
  -1   9   0 180.752 100.973  14
  -1   9   0-17.6004 119.840  27
  -1   9   0 117.806 85.5782  15
  -1   9   0 15.5004 77.4510  16
  -1   9   0 144.045 103.418  25
  -1   9   0 36.9167 95.4648  13
  -1   9   1 23832.5 763.162  27
  -1   9   1 26212.9 805.128  13
  -1   9   1 24873.3 771.969  14
  -1   9   1 25086.1 734.307  15
  -1   9   2 18004.9 623.290  14
  -1   9   2 17062.5 608.031  24
  -1   9   2 16818.2 605.466  27
  -1   9   3 665.461 124.038  14
  -1   9   3 475.592 118.087  12
  -1   9   3 414.678 117.011  27
  -1   9   4 1771.83 194.196  27
  -1   9   4 1952.94 200.814  24
  -1   9   4 1601.62 171.471  14
  -1   9   5 54.3843 82.0880  27
  -1   9   5-18.1601 82.2330  24
  -1   9   5 19.1569 82.8893  12
  -1   9   6 138.483 83.3426  24
  -1   9   6-36.7342 86.7127  12
  -1   9   7 61.6139 80.9814  27
  -1   9   7 46.5580 82.8958  24
  -1   9   7 49.8874 83.0871  12
  -1   9   8 126.478 74.6212  27
  -1   9   8 217.021 75.3173  24
  -1   9   8 125.250 70.8071  12
  -1   9   9 109.278 62.6221  27
  -1  10  -9 315.074 71.3437  17
  -1  10  -9 444.226 81.7321  16
  -1  10  -8 36.8357 68.5909  17
  -1  10  -8 50.9018 64.7083  16
  -1  10  -7 610.104 112.737  15
  -1  10  -7 614.267 117.625  17
  -1  10  -7 660.201 123.438  16
  -1  10  -6 2639.85 232.333  25
  -1  10  -6 2711.33 235.310  15
  -1  10  -5 396.589 103.724  14
  -1  10  -5 378.190 98.9709  17
  -1  10  -5 527.382 126.367  16
  -1  10  -4-18.0368 72.2532  14
  -1  10  -4-17.3348 80.1837  17
  -1  10  -4-61.2105 83.9735  25
  -1  10  -4 19.8240 85.7754  15
  -1  10  -4 92.1219 92.0519  16
  -1  10  -3 199.879 94.0546  16
  -1  10  -3 218.948 112.831  15
  -1  10  -3 234.065 95.7787  27
  -1  10  -3 286.828 114.257  14
  -1  10  -3 247.290 100.079  13
  -1  10  -3 287.811 122.828  25
  -1  10  -2 3814.12 289.436  25
  -1  10  -2 3120.05 258.527  15
  -1  10  -2 2815.43 243.985  27
  -1  10  -2 2804.73 251.252  14
  -1  10  -2 2898.18 249.250  13
  -1  10  -2 2810.91 235.064  16
  -1  10  -1 3776.09 290.651  25
  -1  10  -1 4251.01 296.909  15
  -1  10  -1 3733.60 276.273  27
  -1  10  -1 3840.89 292.709  14
  -1  10  -1 3755.55 283.649  13
  -1  10  -1 3932.44 271.821  16
  -1  10   0 825.344 147.930  13
  -1  10   0 891.184 148.136  25
  -1  10   0 973.298 155.496  14
  -1  10   0 684.243 133.256  15
  -1  10   0 939.945 155.366  27
  -1  10   1 1743.78 196.735  25
  -1  10   1 1932.84 205.872  13
  -1  10   1 2029.86 211.194  14
  -1  10   1 1902.06 202.384  27
  -1  10   2 79.2081 83.6375  13
  -1  10   2 192.974 89.2211  25
  -1  10   2 91.4297 88.0581  14
  -1  10   2 112.173 74.9164  27
  -1  10   3 466.488 132.447  13
  -1  10   3 258.456 90.7376  14
  -1  10   3 327.199 103.117  27
  -1  10   4-17.3772 75.1887  24
  -1  10   5 1045.75 145.806  27
  -1  10   5 971.517 144.123  13
  -1  10   5 979.906 151.384  12
  -1  10   5 939.703 141.131  24
  -1  10   6 3206.10 224.730  27
  -1  10   6 3456.50 231.744  13
  -1  10   6 3198.41 237.134  12
  -1  10   6 3249.92 230.539  24
  -1  10   7 4040.50 231.381  27
  -1  10   7 4046.38 218.914  13
  -1  10   7 4234.30 250.774  12
  -1  10   7 4363.66 238.804  24
  -1  10   8 1136.29 109.228  27
  -1  11  -8 383.779 77.9483  16
  -1  11  -7 1076.28 124.433  15
  -1  11  -7 784.723 113.242  16
  -1  11  -6 2387.21 203.197  15
  -1  11  -6 2344.88 197.290  16
  -1  11  -5-28.1473 77.4840  14
  -1  11  -5 65.5240 78.8665  15
  -1  11  -5 16.9792 78.5398  25
  -1  11  -5 92.1080 85.7521  16
  -1  11  -4 222.525 112.206  25
  -1  11  -4 247.922 96.1618  15
  -1  11  -4 358.426 99.7985  14
  -1  11  -3 270.697 109.629  25
  -1  11  -2 3418.24 266.010  14
  -1  11  -1 10880.3 486.102  14
  -1  11   0 2468.69 233.168  14
  -1  11   1 3492.71 267.157  14
  -1  11   2 11178.7 466.098  27
  -1  11   2 10810.5 453.694  25
  -1  11   2 11901.5 497.065  13
  -1  11   3 2599.66 217.437  27
  -1  11   3 2595.63 215.847  14
  -1  11   3 2316.19 223.998  13
  -1  11   4-47.2298 75.7961  13
  -1  11   4 14.7486 78.7756  27
  -1  11   5 398.771 91.6169  13
  -1  11   5 421.609 95.2224  27
  -1  11   6 1886.19 147.837  13
  -1  11   6 2045.29 156.020  27
  -1  11   7 2639.24 145.616  27
  -1  12  -6 8677.81 324.094  15
  -1  12  -5 1113.88 136.505  15
  -1  12  -4 205.605 92.0412  25
  -1  12  -4 228.751 84.9134  14
  -1  12  -4 179.279 83.4433  15
  -1  12  -3 1426.29 159.985  15
  -1  12  -3 1205.30 156.435  25
  -1  12  -3 1372.41 154.067  14
  -1  12  -2 7792.06 358.814  15
  -1  12  -2 7025.82 364.273  25
  -1  12  -2 7049.02 353.411  14
  -1  12  -1 4610.97 288.596  14
  -1  12  -1 4369.52 260.126  15
  -1  12  -1 4420.24 278.229  13
  -1  12  -1 4098.11 278.587  25
  -1  12  -1 4076.97 261.280  27
[truncated: 186,635 more chars]
