# Supplementary material for: Organosilicon cluster goes ferroelectric
Source: Natl Sci Rev. 2026 Apr 29;13(14):nwag243. doi: 10.1093/nsr/nwag243 (PMC13411271; doi:10.1093/nsr/nwag243)
Supplement: nwag243_Supplemental_Files [file nwag243_supplemental_files.zip › cif files/cif_compound-2_370K_auto.cif]

data_zhy_poss_370k_auto
_audit_creation_date               2025-10-20
_audit_creation_method
;
Olex2 1.3
(compiled 2020.11.12 svn.r5f609507 for OlexSys, GUI svn.r6408)
;
_shelx_SHELXL_version_number       '2018/3'
_audit_contact_author_address      ?
_audit_contact_author_email        ?
_audit_contact_author_name         ''
_audit_contact_author_phone        ?
_publ_contact_author_id_orcid      ?
_publ_section_references
;
D. Kratzert, I. Krossing, (2018), J. Appl. Cryst. 51, 928-934. 

Dolomanov, O.V., Bourhis, L.J., Gildea, R.J, Howard, J.A.K. & Puschmann, H.
 (2009), J. Appl. Cryst. 42, 339-341.

Kratzert, D., Holstein, J.J. & Krossing, I. (2015). J. Appl. Cryst. 48, 933-938.

Sheldrick, G.M. (2015). Acta Cryst. A71, 3-8.

Sheldrick, G.M. (2015). Acta Cryst. C71, 3-8.
;
_chemical_name_common              ?
_chemical_name_systematic          ?
_chemical_formula_moiety           'C32 O12 Si8'
_chemical_formula_sum              'C32 O12 Si8'
_chemical_formula_weight           801.04
_chemical_absolute_configuration   ?
_chemical_melting_point            ?
_chemical_oxdiff_formula           'Si O C H '
loop_
  _atom_type_symbol
  _atom_type_description
  _atom_type_scat_dispersion_real
  _atom_type_scat_dispersion_imag
  _atom_type_scat_source
 'C' 'C' 0.0181 0.0091 'International Tables Vol C Tables 4.2.6.8 and 6.1.1.4'
 'O' 'O' 0.0492 0.0322 'International Tables Vol C Tables 4.2.6.8 and 6.1.1.4'
 'Si' 'Si' 0.2541 0.3302 'International Tables Vol C Tables 4.2.6.8 and 6.1.1.4'

# start Validation Reply Form
_vrf_PLAT082_zhy_poss_370k_auto
;
PROBLEM: High R1 Value ..................................       0.21 Report
RESPONSE: The crystal formed twins after a phase transition, 
which led to poor-quality diffraction spots.
;
# end Validation Reply Form

_shelx_space_group_comment
;
The symmetry employed for this shelxl refinement is uniquely defined
by the following loop, which should always be used as a source of
symmetry information in preference to the above space-group names.
They are only intended as comments.
;
_space_group_crystal_system        'trigonal'
_space_group_IT_number             146
_space_group_name_H-M_alt          'R 3'
_space_group_name_Hall             'R 3'
loop_
  _space_group_symop_operation_xyz
 'x, y, z'
 '-y, x-y, z'
 '-x+y, -x, z'
 'x+2/3, y+1/3, z+1/3'
 '-y+2/3, x-y+1/3, z+1/3'
 '-x+y+2/3, -x+1/3, z+1/3'
 'x+1/3, y+2/3, z+2/3'
 '-y+1/3, x-y+2/3, z+2/3'
 '-x+y+1/3, -x+2/3, z+2/3'

_cell_length_a                     16.2239(11)
_cell_length_b                     16.2239(11)
_cell_length_c                     17.2393(17)
_cell_angle_alpha                  90
_cell_angle_beta                   90
_cell_angle_gamma                  120
_cell_volume                       3929.7(7)
_cell_formula_units_Z              3
_cell_measurement_reflns_used      1816
_cell_measurement_temperature      370.00(10)
_cell_measurement_theta_max        38.1330
_cell_measurement_theta_min        4.0090
_shelx_estimated_absorpt_T_max     0.802
_shelx_estimated_absorpt_T_min     0.709
_exptl_absorpt_coefficient_mu      2.312
_exptl_absorpt_correction_T_max    1.00000
_exptl_absorpt_correction_T_min    0.59101
_exptl_absorpt_correction_type     multi-scan
_exptl_absorpt_process_details
;
CrysAlisPro 1.171.43.129a (Rigaku Oxford Diffraction, 2024)
Empirical absorption correction using spherical harmonics,
implemented in SCALE3 ABSPACK scaling algorithm.
;
_exptl_absorpt_special_details     ?
_exptl_crystal_colour              colourless
_exptl_crystal_colour_primary      colourless
_exptl_crystal_density_diffrn      1.015
_exptl_crystal_density_meas        ?
_exptl_crystal_density_method      ?
_exptl_crystal_description         block
_exptl_crystal_F_000               1200
_exptl_crystal_size_max            0.16
_exptl_crystal_size_mid            0.12
_exptl_crystal_size_min            0.1
_exptl_transmission_factor_max     ?
_exptl_transmission_factor_min     ?
_diffrn_reflns_av_R_equivalents    0.0417
_diffrn_reflns_av_unetI/netI       0.0343
_diffrn_reflns_Laue_measured_fraction_full  0.994
_diffrn_reflns_Laue_measured_fraction_max  0.995
_diffrn_reflns_limit_h_max         19
_diffrn_reflns_limit_h_min         -19
_diffrn_reflns_limit_k_max         15
_diffrn_reflns_limit_k_min         -19
_diffrn_reflns_limit_l_max         20
_diffrn_reflns_limit_l_min         -20
_diffrn_reflns_number              9040
_diffrn_reflns_point_group_measured_fraction_full  0.923
_diffrn_reflns_point_group_measured_fraction_max  0.924
_diffrn_reflns_theta_full          66.573
_diffrn_reflns_theta_max           66.572
_diffrn_reflns_theta_min           4.059
_diffrn_ambient_environment        air
_diffrn_ambient_temperature        370.00(10)
_diffrn_detector                   'Hybrid Pixel Array Detector'
_diffrn_detector_area_resol_mean   10.0000
_diffrn_detector_type              'HyPix-Arc 150'
_diffrn_measured_fraction_theta_full  0.994
_diffrn_measured_fraction_theta_max  0.995
_diffrn_measurement_details
;
List of Runs (angles in degrees, time in seconds):

  # Type    Start    End  Width  t~exp~   \w     \q     \k     \f   Frames
--------------------------------------------------------------------------
  1  \w    -81.00 -31.00   0.50    1.00    --  -73.82 125.00-120.00  100
  2  \w    -98.00 -53.00   0.50    1.00    --  -75.45 125.00 -90.00   90
  3  \w    -77.00 -48.00   0.50    1.00    --  -75.45 125.00 -30.00   58
  4  \w    -82.00 -46.00   0.50    1.00    --  -60.77 125.00 -60.00   72
  5  \w    -86.00 -45.00   0.50    1.00    --  -60.77 -15.00  30.00   82
  6  \w   -106.00 -58.00   0.50    1.00    --  -60.77 -15.00  90.00   96
  7  \w   -121.00 -68.00   0.50    1.00    --  -75.45 -15.00 120.00  106
  8  \w   -119.00 -89.00   0.50    1.00    --  -75.45 -15.00  90.00   60
  9  \w    -92.00 -48.00   0.50    1.00    --  -60.77 -15.00 -60.00   88
 10  \w   -108.00 -83.00   0.50    1.00    --  -75.45 -15.00-150.00   50
 11  \w   -106.00 -56.00   0.50    1.00    --  -60.77 -15.00-180.00  100
 12  \w     58.00 121.00   0.50    1.00    --   74.97  15.00  90.00  126
 13  \w     55.00 119.00   0.50    1.00    --   75.32  15.00  30.00  128
 14  \w     60.00 117.00   0.50    1.00    --   75.32  15.00 150.00  114
 15  \w     44.00  83.00   0.50    1.00    --   60.40-125.00 120.00   78
 16  \w     41.00  96.00   0.50    1.00    --   74.97-125.00  30.00  110
 17  \w     55.00  99.00   0.50    1.00    --   75.32-125.00  90.00   88
 18  \w     32.00  78.00   0.50    1.00    --   60.40-125.00   0.00   92
 19  \w     27.00  76.00   0.50    1.00    --   60.40-125.00 -30.00   98
 20  \w     51.00  84.00   0.50    1.00    --   60.40-125.00-120.00   66
;
_diffrn_measurement_device         'four-circle diffractometer'
_diffrn_measurement_device_type    'XtaLAB Synergy R, DW system, HyPix-Arc 150'
_diffrn_measurement_method         '\w scans'
_diffrn_orient_matrix_type        
 'CrysAlisPro convention (1999,Acta A55,543-557)'
_diffrn_orient_matrix_UB_11        0.0397053333
_diffrn_orient_matrix_UB_12        0.0021857667
_diffrn_orient_matrix_UB_13        0.0816236667
_diffrn_orient_matrix_UB_21        -0.0910084000
_diffrn_orient_matrix_UB_22        -0.0093860000
_diffrn_orient_matrix_UB_23        0.0364324000
_diffrn_orient_matrix_UB_31        -0.0463918000
_diffrn_orient_matrix_UB_32        -0.1092252000
_diffrn_orient_matrix_UB_33        -0.0015989000
_diffrn_radiation_monochromator    mirror
_diffrn_radiation_probe            x-ray
_diffrn_radiation_type             'Cu K\a'
_diffrn_radiation_wavelength       1.54184
_diffrn_source                     'Rotating-anode X-ray tube'
_diffrn_source_type                'Rigaku (Cu) X-ray Source'
_reflns_Friedel_coverage           0.857
_reflns_Friedel_fraction_full      0.852
_reflns_Friedel_fraction_max       0.852
_reflns_number_gt                  1231
_reflns_number_total               2880
_reflns_odcompleteness_completeness  100.00
_reflns_odcompleteness_iscentric   1
_reflns_odcompleteness_theta       66.97
_reflns_special_details
;
 Reflections were merged by SHELXL according to the crystal
 class for the calculation of statistics and refinement.
 
 _reflns_Friedel_fraction is defined as the number of unique
 Friedel pairs measured divided by the number that would be
 possible theoretically, ignoring centric projections and
 systematic absences. Completness statistics refer to single and
 composite reflections containing twin component 1 only.
;
_reflns_threshold_expression       'I > 2\s(I)'
_computing_cell_refinement         'CrysAlisPro 1.171.43.129a (Rigaku OD, 2024)'
_computing_data_collection        
 'CrysAlisPro system (CCD 43.129a 64-bit (release 29-06-2024))'
_computing_data_reduction          'CrysAlisPro 1.171.43.129a (Rigaku OD, 2024)'
_computing_molecular_graphics      'Olex2 1.3 (Dolomanov et al., 2009)'
_computing_publication_material    'Olex2 1.3 (Dolomanov et al., 2009)'
_computing_structure_refinement    'SHELXL 2018/3 (Sheldrick, 2015)'
_computing_structure_solution      'SHELXT 2018/2 (Sheldrick, 2018)'
_refine_diff_density_max           0.191
_refine_diff_density_min           -0.158
_refine_diff_density_rms           0.040
_refine_ls_abs_structure_details
;
 Refined as an inversion twin.
;
_refine_ls_abs_structure_Flack     0.7(3)
_refine_ls_extinction_coef         .
_refine_ls_extinction_method       none
_refine_ls_goodness_of_fit_ref     1.064
_refine_ls_hydrogen_treatment      undef
_refine_ls_matrix_type             full
_refine_ls_number_parameters       110
_refine_ls_number_reflns           2880
_refine_ls_number_restraints       245
_refine_ls_R_factor_all            0.3277
_refine_ls_R_factor_gt             0.2117
_refine_ls_restrained_S_all        1.097
_refine_ls_shift/su_max            0.000
_refine_ls_shift/su_mean           0.000
_refine_ls_structure_factor_coef   Fsqd
_refine_ls_weighting_details      
 'w=1/[\s^2^(Fo^2^)+(0.0110P)^2^+20.0000P] where P=(Fo^2^+2Fc^2^)/3'
_refine_ls_weighting_scheme        calc
_refine_ls_wR_factor_gt            0.2332
_refine_ls_wR_factor_ref           0.2711
_refine_special_details
;
 Refined as a 2-component inversion twin.
;
_olex2_refinement_description
;
1. Twinned data refinement
 Scales: 0.3(3)
 0.7(3)
2. Restrained distances
 Si1-O3 = Si1-O5 = Si3-O5 = Si1-O4 = Si2-O3 = Si2-O2 = Si4-O2
 1.6 with sigma of 0.01
 Si2-Si1
 3.05 with sigma of 0.02
 Si4-Si2 = Si1-Si3
 3.05 with sigma of 0.02
 C3-C5
 1.42 with sigma of 0.02
 C5-C7
 1.51 with sigma of 0.02
 C2B-C10B
 1.42 with sigma of 0.02
 C10B-C12B
 1.48 with sigma of 0.02
 C5-C6
 1.48 with sigma of 0.02
 C10B-C13B
 1.51 with sigma of 0.02
 C8B-C9B
 1.48 with sigma of 0.02
 C8B-C11B
 1.51 with sigma of 0.02
 Si1-C1B = Si2-C2B = Si4-C3
 1.85 with sigma of 0.01
 C8B-C1B = C9B-C8B = C8B-C11B = C12B-C10B = C10B-C2B = C13B-C10B = C5-C3 = C7-
 C5 = C6-C5
 1.5 with sigma of 0.01
 C1B-C8B
 1.42 with sigma of 0.02
 O2-C3
 2.8 with sigma of 0.01
 Si4-C5
 2.84 with sigma of 0.01
 Si2-C2A = Si2-C2B = Si1-C1A = Si1-C1B
 1.87 with sigma of 0.01
 C2A-C10A = C2B-C10B = C13A-C10A = C13B-C10B = C12A-C10A = C12B-C10B = C8A-C1A
 = C8B-C1B = C9A-C8A = C9B-C8B = C8B-C11B = C8A-C11A
 1.55 with sigma of 0.01
 C13A-C12A
 2.45 with sigma of 0.01
 C2A_$1-C12A_$1
 2.45 with sigma of 0.01
 C9A-C1A
 2.49 with sigma of 0.01
 C9A-C11A
 2.49 with sigma of 0.01
 C8-C4
 1.48 with sigma of 0.02
 C8-C2
 1.51 with sigma of 0.02
 C1-C8
 1.42 with sigma of 0.02
 C8-C2 = C8-C4 = C8-C1
 1.53 with sigma of 0.01
 C1-Si3
 1.87 with sigma of 0.01
 C6-C7
 2.5114 with sigma of 0.04
 C2B-C12B
 2.4353 with sigma of 0.04
 C1B-C11B
 2.3732 with sigma of 0.04
 C3-C7
 2.3732 with sigma of 0.04
 C9B-C11B
 2.5114 with sigma of 0.04
 C3-C6
 2.4353 with sigma of 0.04
 C2B-C13B
 2.3732 with sigma of 0.04
 C12B-C13B
 2.5114 with sigma of 0.04
 C1B-C9B
 2.4353 with sigma of 0.04
 C4-C2
 2.5114 with sigma of 0.04
 C1-C4
 2.4353 with sigma of 0.04
 C1-C2
 2.3732 with sigma of 0.04
 C8B-C9B \\sim C8B-C11B
 with sigma of 0.02
 C5-C6 \\sim C5-C7
 with sigma of 0.02
 C10B-C12B \\sim C10B-C13B
 with sigma of 0.02
 C8-C4 \\sim C8-C2
 with sigma of 0.02
3. Uiso/Uaniso restraints and constraints
Uanis(O5) \\sim Ueq, Uanis(Si3) \\sim Ueq, Uanis(Si1) \\sim Ueq, Uanis(O3)
\\sim Ueq, Uanis(Si2) \\sim Ueq, Uanis(O2) \\sim Ueq, Uanis(Si4) \\sim Ueq,
Uanis(O4) \\sim Ueq: with sigma of 0.01 and sigma for terminal atoms of 0.02
Uanis(C9B) \\sim Ueq, Uanis(C8B) \\sim Ueq, Uanis(C1B) \\sim Ueq, Uanis(C11B)
\\sim Ueq, Uanis(C10B) \\sim Ueq, Uanis(C12B) \\sim Ueq, Uanis(C2B) \\sim Ueq,
Uanis(C13B) \\sim Ueq, Uanis(C7) \\sim Ueq, Uanis(C5) \\sim Ueq, Uanis(C6)
\\sim Ueq, Uanis(C3) \\sim Ueq: with sigma of 0.01 and sigma for terminal atoms
of 0.02
Uanis(C3) \\sim Ueq, Uanis(C5) \\sim Ueq, Uanis(C6) \\sim Ueq, Uanis(C7) \\sim
Ueq, Uanis(O2) \\sim Ueq, Uanis(O3) \\sim Ueq, Uanis(O4) \\sim Ueq, Uanis(O5)
\\sim Ueq, Uanis(C1B) \\sim Ueq, Uanis(C8B) \\sim Ueq, Uanis(C9B) \\sim Ueq,
Uanis(C11B) \\sim Ueq, Uanis(C8A) \\sim Ueq, Uanis(C9A) \\sim Ueq, Uanis(C11A)
\\sim Ueq, Uanis(C1A) \\sim Ueq, Uanis(C2B) \\sim Ueq, Uanis(C10B) \\sim Ueq,
Uanis(C12B) \\sim Ueq, Uanis(C13B) \\sim Ueq, Uanis(C2A) \\sim Ueq, Uanis(C10A)
\\sim Ueq, Uanis(C12A) \\sim Ueq, Uanis(C13A) \\sim Ueq: with sigma of 0.01 and
sigma for terminal atoms of 0.02
Uanis(C9B) = Uanis(C8B) = Uanis(C1B) = Uanis(C11B) = Uanis(C10B) = Uanis(C12B)
= Uanis(C2B) = Uanis(C13B) = Uanis(C7) = Uanis(C5) = Uanis(C6) = Uanis(C3)
Uanis(C3) = Uanis(C5) = Uanis(C6) = Uanis(C7) = Uanis(O2) = Uanis(O3) =
Uanis(O4) = Uanis(O5) = Uanis(C1B) = Uanis(C8B) = Uanis(C9B) = Uanis(C11B) =
Uanis(C8A) = Uanis(C9A) = Uanis(C11A) = Uanis(C1A) = Uanis(C2B) = Uanis(C10B) =
Uanis(C12B) = Uanis(C13B) = Uanis(C2A) = Uanis(C10A) = Uanis(C12A) = Uanis(C13A)
Uanis(Si1) = Uanis(Si2)
Uanis(C3) = Uanis(C5) = Uanis(C6) = Uanis(C7) = Uanis(C1) = Uanis(C8) =
Uanis(C4) = Uanis(C2)
4. Others
 Fixed Sof: C3(0.33333) C5(0.33333) C6(0.33333) C7(0.33333) C2B(0.5) C10B(0.5)
 C12B(0.5) C13B(0.5) C1B(0.5) C8B(0.5) C9B(0.5) C11B(0.5) C2A(0.5) C10A(0.5)
 C12A(0.5) C13A(0.5) C1A(0.5) C8A(0.5) C9A(0.5) C11A(0.5) C1(0.33333)
 C8(0.33333) C4(0.33333) C2(0.33333)
;
_atom_sites_solution_hydrogens     .
_atom_sites_solution_primary       dual
_atom_sites_solution_secondary     ?
loop_
  _atom_site_label
  _atom_site_type_symbol
  _atom_site_fract_x
  _atom_site_fract_y
  _atom_site_fract_z
  _atom_site_U_iso_or_equiv
  _atom_site_adp_type
  _atom_site_occupancy
  _atom_site_site_symmetry_order
  _atom_site_calc_flag
  _atom_site_refinement_flags_posn
  _atom_site_refinement_flags_adp
  _atom_site_refinement_flags_occupancy
  _atom_site_disorder_assembly
  _atom_site_disorder_group
 Si1 Si 0.3499(7) 0.5223(8) 0.4423(8) 0.262(2) Uani 1 1 d D U . . .
 Si2 Si 0.4953(8) 0.6815(7) 0.3383(8) 0.262(2) Uani 1 1 d D U . . .
 Si3 Si 0.333333 0.666667 0.5446(10) 0.262(7) Uani 1 3 d DS TU P . .
 Si4 Si 0.333333 0.666667 0.2367(11) 0.295(8) Uani 1 3 d DS TU P . .
 O3 O 0.4385(13) 0.5831(12) 0.3842(12) 0.262(3) Uani 1 1 d D U . . .
 O4 O 0.2557(13) 0.4815(14) 0.3903(13) 0.262(3) Uani 1 1 d D U . . .
 O5 O 0.3369(14) 0.5775(11) 0.5131(11) 0.262(3) Uani 1 1 d D U . . .
 O2 O 0.4309(11) 0.6775(14) 0.2676(11) 0.262(3) Uani 1 1 d D U . . .
 C3 C 0.354(3) 0.712(3) 0.1353(14) 0.262(3) Uani 0.3333 1 d D U P . .
 C5 C 0.415(4) 0.688(4) 0.0874(16) 0.262(3) Uani 0.3333 1 d D U P . .
 C6 C 0.506(4) 0.710(5) 0.127(4) 0.262(3) Uani 0.3333 1 d D U P . .
 C7 C 0.356(5) 0.584(5) 0.070(4) 0.262(3) Uani 0.3333 1 d D U P . .
 C2B C 0.571(3) 0.663(4) 0.267(2) 0.262(3) Uani 0.5 1 d D U P A 2
 C10B C 0.655(3) 0.653(3) 0.295(2) 0.262(3) Uani 0.5 1 d D U P A 2
 C12B C 0.611(4) 0.551(3) 0.324(3) 0.262(3) Uani 0.5 1 d D U P A 2
 C13B C 0.708(3) 0.656(3) 0.221(3) 0.262(3) Uani 0.5 1 d D U P A 2
 C1B C 0.373(3) 0.422(2) 0.457(4) 0.262(3) Uani 0.5 1 d D U P B 2
 C8B C 0.283(3) 0.328(3) 0.471(2) 0.262(3) Uani 0.5 1 d D U P B 2
 C9B C 0.250(4) 0.345(4) 0.549(3) 0.262(3) Uani 0.5 1 d D U P B 2
 C11B C 0.310(4) 0.251(3) 0.475(3) 0.262(3) Uani 0.5 1 d D U P B 2
 C2A C 0.6201(18) 0.739(3) 0.300(3) 0.262(3) Uani 0.5 1 d D U P A 1
 C10A C 0.691(2) 0.719(3) 0.346(3) 0.262(3) Uani 0.5 1 d D U P A 1
 C12A C 0.629(3) 0.615(3) 0.374(3) 0.262(3) Uani 0.5 1 d D U P A 1
 C13A C 0.781(3) 0.722(3) 0.311(3) 0.262(3) Uani 0.5 1 d D U P A 1
 C1A C 0.328(4) 0.398(2) 0.429(2) 0.262(3) Uani 0.5 1 d D U P B 1
 C8A C 0.364(4) 0.377(4) 0.5059(19) 0.262(3) Uani 0.5 1 d D U P B 1
 C9A C 0.343(4) 0.429(4) 0.571(2) 0.262(3) Uani 0.5 1 d D U P B 1
 C11A C 0.393(4) 0.310(4) 0.546(3) 0.262(3) Uani 0.5 1 d D U P B 1
 C1 C 0.283(4) 0.672(7) 0.6420(17) 0.262(3) Uani 0.3333 1 d D . P . .
 C8 C 0.335(4) 0.680(4) 0.716(3) 0.262(3) Uani 0.3333 1 d D . P . .
 C4 C 0.407(5) 0.784(4) 0.732(4) 0.262(3) Uani 0.3333 1 d D . P . .
 C2 C 0.278(4) 0.634(6) 0.789(3) 0.262(3) Uani 0.3333 1 d D . P . .

loop_
  _atom_site_aniso_label
  _atom_site_aniso_U_11
  _atom_site_aniso_U_22
  _atom_site_aniso_U_33
  _atom_site_aniso_U_23
  _atom_site_aniso_U_13
  _atom_site_aniso_U_12
 Si1 0.255(6) 0.270(5) 0.320(5) 0.023(5) 0.026(5) 0.177(5)
 Si2 0.255(6) 0.270(5) 0.320(5) 0.023(5) 0.026(5) 0.177(5)
 Si3 0.285(8) 0.285(8) 0.216(11) 0.000 0.000 0.142(4)
 Si4 0.310(9) 0.310(9) 0.265(13) 0.000 0.000 0.155(4)
 O3 0.263(4) 0.262(4) 0.265(4) 0.005(3) 0.001(3) 0.134(3)
 O4 0.263(4) 0.262(4) 0.265(4) 0.005(3) 0.001(3) 0.134(3)
 O5 0.263(4) 0.262(4) 0.265(4) 0.005(3) 0.001(3) 0.134(3)
 O2 0.263(4) 0.262(4) 0.265(4) 0.005(3) 0.001(3) 0.134(3)
 C3 0.263(4) 0.262(4) 0.265(4) 0.005(3) 0.001(3) 0.134(3)
 C5 0.263(4) 0.262(4) 0.265(4) 0.005(3) 0.001(3) 0.134(3)
 C6 0.263(4) 0.262(4) 0.265(4) 0.005(3) 0.001(3) 0.134(3)
 C7 0.263(4) 0.262(4) 0.265(4) 0.005(3) 0.001(3) 0.134(3)
 C2B 0.263(4) 0.262(4) 0.265(4) 0.005(3) 0.001(3) 0.134(3)
 C10B 0.263(4) 0.262(4) 0.265(4) 0.005(3) 0.001(3) 0.134(3)
 C12B 0.263(4) 0.262(4) 0.265(4) 0.005(3) 0.001(3) 0.134(3)
 C13B 0.263(4) 0.262(4) 0.265(4) 0.005(3) 0.001(3) 0.134(3)
 C1B 0.263(4) 0.262(4) 0.265(4) 0.005(3) 0.001(3) 0.134(3)
 C8B 0.263(4) 0.262(4) 0.265(4) 0.005(3) 0.001(3) 0.134(3)
 C9B 0.263(4) 0.262(4) 0.265(4) 0.005(3) 0.001(3) 0.134(3)
 C11B 0.263(4) 0.262(4) 0.265(4) 0.005(3) 0.001(3) 0.134(3)
 C2A 0.263(4) 0.262(4) 0.265(4) 0.005(3) 0.001(3) 0.134(3)
 C10A 0.263(4) 0.262(4) 0.265(4) 0.005(3) 0.001(3) 0.134(3)
 C12A 0.263(4) 0.262(4) 0.265(4) 0.005(3) 0.001(3) 0.134(3)
 C13A 0.263(4) 0.262(4) 0.265(4) 0.005(3) 0.001(3) 0.134(3)
 C1A 0.263(4) 0.262(4) 0.265(4) 0.005(3) 0.001(3) 0.134(3)
 C8A 0.263(4) 0.262(4) 0.265(4) 0.005(3) 0.001(3) 0.134(3)
 C9A 0.263(4) 0.262(4) 0.265(4) 0.005(3) 0.001(3) 0.134(3)
 C11A 0.263(4) 0.262(4) 0.265(4) 0.005(3) 0.001(3) 0.134(3)
 C1 0.263(4) 0.262(4) 0.265(4) 0.005(3) 0.001(3) 0.134(3)
 C8 0.263(4) 0.262(4) 0.265(4) 0.005(3) 0.001(3) 0.134(3)
 C4 0.263(4) 0.262(4) 0.265(4) 0.005(3) 0.001(3) 0.134(3)
 C2 0.263(4) 0.262(4) 0.265(4) 0.005(3) 0.001(3) 0.134(3)

_geom_special_details
;
 All esds (except the esd in the dihedral angle between two l.s. planes)
 are estimated using the full covariance matrix.  The cell esds are taken
 into account individually in the estimation of esds in distances, angles
 and torsion angles; correlations between esds in cell parameters are only
 used when they are defined by crystal symmetry.  An approximate (isotropic)
 treatment of cell esds is used for estimating esds involving l.s. planes.
;
loop_
  _geom_bond_atom_site_label_1
  _geom_bond_atom_site_label_2
  _geom_bond_distance
  _geom_bond_site_symmetry_2
  _geom_bond_publ_flag
 Si1 O3 1.620(11) . ?
 Si1 O4 1.601(12) . ?
 Si1 O5 1.591(11) . ?
 Si1 C1B 1.867(10) . ?
 Si1 C1A 1.876(14) . ?
 Si2 O3 1.596(11) . ?
 Si2 O4 1.625(18) 2_665 ?
 Si2 O2 1.585(11) . ?
 Si2 C2B 1.865(10) . ?
 Si2 C2A 1.877(14) . ?
 Si3 O5 1.573(11) 2_665 ?
 Si3 O5 1.573(11) . ?
 Si3 O5 1.573(11) 3_565 ?
 Si3 C1 1.890(14) 3_565 ?
 Si3 C1 1.890(14) 2_665 ?
 Si3 C1 1.890(14) . ?
 Si4 O2 1.595(10) 2_665 ?
 Si4 O2 1.595(10) 3_565 ?
 Si4 O2 1.595(10) . ?
 Si4 C3 1.864(13) . ?
 Si4 C3 1.864(13) 2_665 ?
 Si4 C3 1.864(13) 3_565 ?
 C3 C3 1.11(8) 3_565 ?
 C3 C3 1.11(8) 2_665 ?
 C3 C5 1.99(6) 3_565 ?
 C3 C5 1.487(12) . ?
 C3 C5 1.17(4) 2_665 ?
 C3 C7 1.49(7) 2_665 ?
 C5 C6 1.499(12) . ?
 C5 C7 1.499(12) . ?
 C5 C7 1.38(8) 2_665 ?
 C2B C10B 1.516(9) . ?
 C10B C12B 1.520(9) . ?
 C10B C13B 1.525(9) . ?
 C1B C8B 1.516(9) . ?
 C8B C9B 1.521(9) . ?
 C8B C11B 1.525(9) . ?
 C2A C10A 1.547(14) . ?
 C10A C12A 1.552(14) . ?
 C10A C13A 1.555(14) . ?
 C1A C8A 1.549(14) . ?
 C8A C9A 1.549(14) . ?
 C8A C11A 1.551(14) . ?
 C1 C1 1.51(10) 2_665 ?
 C1 C1 1.51(10) 3_565 ?
 C1 C8 1.50(6) 2_665 ?
 C1 C8 1.67(6) 3_565 ?
 C1 C8 1.507(13) . ?
 C1 C4 1.83(9) 2_665 ?
 C8 C8 0.36(10) 3_565 ?
 C8 C8 0.36(10) 2_665 ?
 C8 C4 1.69(11) 2_665 ?
 C8 C4 1.87(10) 3_565 ?
 C8 C4 1.517(12) . ?
 C8 C2 1.57(6) 2_665 ?
 C8 C2 1.39(5) 3_565 ?
 C8 C2 1.522(12) . ?
 C4 C2 1.35(8) 3_565 ?
 C2 C2 1.36(10) 2_665 ?
 C2 C2 1.36(10) 3_565 ?

loop_
  _geom_angle_atom_site_label_1
  _geom_angle_atom_site_label_2
  _geom_angle_atom_site_label_3
  _geom_angle
  _geom_angle_site_symmetry_1
  _geom_angle_site_symmetry_3
  _geom_angle_publ_flag
 O3 Si1 C1B 96.3(16) . . ?
 O3 Si1 C1A 102(2) . . ?
 O4 Si1 O3 106.2(14) . . ?
 O4 Si1 C1B 107(2) . . ?
 O4 Si1 C1A 82.0(17) . . ?
 O5 Si1 O3 117.3(13) . . ?
 O5 Si1 O4 107.1(12) . . ?
 O5 Si1 C1B 122(2) . . ?
 O5 Si1 C1A 133.5(18) . . ?
 O3 Si2 O4 113.8(14) . 2_665 ?
 O3 Si2 C2B 105.4(17) . . ?
 O3 Si2 C2A 127.8(14) . . ?
 O4 Si2 C2B 130(2) 2_665 . ?
 O4 Si2 C2A 92(2) 2_665 . ?
 O2 Si2 O3 107.5(13) . . ?
 O2 Si2 O4 107.8(12) . 2_665 ?
 O2 Si2 C2B 87.8(17) . . ?
 O2 Si2 C2A 105.9(17) . . ?
 O5 Si3 O5 108.7(10) 3_565 2_665 ?
 O5 Si3 O5 108.7(10) 3_565 . ?
 O5 Si3 O5 108.7(10) 2_665 . ?
 O5 Si3 C1 83.0(19) 3_565 . ?
 O5 Si3 C1 118(3) . 3_565 ?
 O5 Si3 C1 125(3) 2_665 2_665 ?
 O5 Si3 C1 118(3) 2_665 . ?
 O5 Si3 C1 118(3) 3_565 2_665 ?
 O5 Si3 C1 125(3) . . ?
 O5 Si3 C1 83.0(19) . 2_665 ?
 O5 Si3 C1 125(3) 3_565 3_565 ?
 O5 Si3 C1 83.0(19) 2_665 3_565 ?
 C1 Si3 C1 47(3) . 2_665 ?
 C1 Si3 C1 47(3) 3_565 2_665 ?
 C1 Si3 C1 47(3) . 3_565 ?
 O2 Si4 O2 109.4(10) 2_665 . ?
 O2 Si4 O2 109.4(10) 2_665 3_565 ?
 O2 Si4 O2 109.4(10) 3_565 . ?
 O2 Si4 C3 107.4(9) 3_565 3_565 ?
 O2 Si4 C3 107.4(9) 2_665 2_665 ?
 O2 Si4 C3 127(2) 2_665 3_565 ?
 O2 Si4 C3 127(2) . 2_665 ?
 O2 Si4 C3 92.2(16) . 3_565 ?
 O2 Si4 C3 92.2(16) 2_665 . ?
 O2 Si4 C3 107.4(9) . . ?
 O2 Si4 C3 127(2) 3_565 . ?
 O2 Si4 C3 92.2(16) 3_565 2_665 ?
 C3 Si4 C3 35(3) . 3_565 ?
 C3 Si4 C3 35(3) . 2_665 ?
 C3 Si4 C3 35(3) 2_665 3_565 ?
 Si2 O3 Si1 143.9(13) . . ?
 Si1 O4 Si2 147.3(14) . 3_565 ?
 Si3 O5 Si1 149.3(16) . . ?
 Si2 O2 Si4 149.2(17) . . ?
 Si4 C3 C5 95(2) . 3_565 ?
 C3 C3 Si4 72.6(13) 2_665 . ?
 C3 C3 Si4 72.6(13) 3_565 . ?
 C3 C3 C3 60.000(6) 3_565 2_665 ?
 C3 C3 C5 30.0(11) 2_665 3_565 ?
 C3 C3 C5 81(4) 2_665 2_665 ?
 C3 C3 C5 121(4) 3_565 2_665 ?
 C3 C3 C5 51(2) 3_565 . ?
 C3 C3 C5 47(2) 3_565 3_565 ?
 C3 C3 C5 99(3) 2_665 . ?
 C3 C3 C7 106(4) 3_565 2_665 ?
 C3 C3 C7 131(4) 2_665 2_665 ?
 C5 C3 Si4 115.3(12) . . ?
 C5 C3 Si4 137(4) 2_665 . ?
 C5 C3 C5 101(4) 2_665 . ?
 C5 C3 C5 77(3) 2_665 3_565 ?
 C5 C3 C5 71(3) . 3_565 ?
 C5 C3 C7 55(3) . 2_665 ?
 C5 C3 C7 67(2) 2_665 2_665 ?
 C7 C3 Si4 153(4) 2_665 . ?
 C7 C3 C5 104(4) 2_665 3_565 ?
 C3 C5 C3 48(4) 3_565 . ?
 C3 C5 C3 28(3) 3_565 2_665 ?
 C3 C5 C3 34(2) . 2_665 ?
 C3 C5 C6 113(3) . . ?
 C3 C5 C6 102(4) 3_565 . ?
 C3 C5 C7 67(4) 3_565 . ?
 C3 C5 C7 106(3) . . ?
 C3 C5 C7 110(4) 3_565 2_665 ?
 C6 C5 C3 128(3) . 2_665 ?
 C6 C5 C7 111(3) . . ?
 C7 C5 C3 72(3) . 2_665 ?
 C7 C5 C3 88(3) 2_665 2_665 ?
 C7 C5 C3 63(3) 2_665 . ?
 C7 C5 C6 110(7) 2_665 . ?
 C7 C5 C7 138(7) 2_665 . ?
 C3 C7 C5 46(2) 3_565 . ?
 C5 C7 C3 62(3) 3_565 3_565 ?
 C5 C7 C5 92(5) 3_565 . ?
 C10B C2B Si2 120(3) . . ?
 C2B C10B C12B 105(3) . . ?
 C2B C10B C13B 105(3) . . ?
 C12B C10B C13B 105(3) . . ?
 C8B C1B Si1 112(3) . . ?
 C1B C8B C9B 102(3) . . ?
 C1B C8B C11B 107(3) . . ?
 C9B C8B C11B 112(3) . . ?
 C10A C2A Si2 116(2) . . ?
 C2A C10A C12A 104.2(12) . . ?
 C2A C10A C13A 126(4) . . ?
 C12A C10A C13A 103.7(12) . . ?
 C8A C1A Si1 104(2) . . ?
 C1A C8A C9A 106.4(12) . . ?
 C1A C8A C11A 145(3) . . ?
 C9A C8A C11A 106.9(13) . . ?
 C1 C1 Si3 66.5(16) 3_565 . ?
 C1 C1 Si3 66.5(16) 2_665 . ?
 C1 C1 C1 59.997(10) 3_565 2_665 ?
 C1 C1 C8 56(2) 2_665 3_565 ?
 C1 C1 C8 67(3) 2_665 . ?
 C1 C1 C8 60(2) 3_565 . ?
 C1 C1 C8 56(3) 3_565 3_565 ?
 C1 C1 C4 120(3) 3_565 2_665 ?
 C1 C1 C4 95(5) 2_665 2_665 ?
 C8 C1 Si3 121(4) . . ?
 C8 C1 Si3 122(5) 2_665 . ?
 C8 C1 Si3 113(4) 3_565 . ?
 C8 C1 C1 68(3) 2_665 3_565 ?
 C8 C1 C1 60(3) 2_665 2_665 ?
 C8 C1 C8 11(3) 2_665 3_565 ?
 C8 C1 C8 14(4) 2_665 . ?
 C8 C1 C8 11(3) . 3_565 ?
 C8 C1 C4 53(2) 2_665 2_665 ?
 C8 C1 C4 64(3) 3_565 2_665 ?
 C8 C1 C4 60(4) . 2_665 ?
 C4 C1 Si3 155(5) 2_665 . ?
 C1 C8 C1 56(4) . 2_665 ?
 C1 C8 C1 60(4) 3_565 . ?
 C1 C8 C1 56(3) 3_565 2_665 ?
 C1 C8 C4 94(4) 3_565 3_565 ?
 C1 C8 C4 70(3) . 2_665 ?
 C1 C8 C4 94(5) 2_665 2_665 ?
 C1 C8 C4 62(3) 2_665 3_565 ?
 C1 C8 C4 118(5) . 3_565 ?
 C1 C8 C4 75(5) 3_565 . ?
 C1 C8 C4 130(5) 3_565 2_665 ?
 C1 C8 C4 110(3) . . ?
 C1 C8 C2 175(6) 3_565 . ?
 C1 C8 C2 127(6) 3_565 2_665 ?
 C1 C8 C2 119(4) . . ?
 C1 C8 C2 157(6) . 2_665 ?
 C8 C8 C1 82(9) 2_665 . ?
 C8 C8 C1 113(6) 2_665 3_565 ?
 C8 C8 C1 112(7) 3_565 . ?
 C8 C8 C1 84(10) 3_565 3_565 ?
 C8 C8 C1 56(5) 3_565 2_665 ?
 C8 C8 C1 57(6) 2_665 2_665 ?
 C8 C8 C8 60.00(17) 3_565 2_665 ?
 C8 C8 C4 114(10) 3_565 2_665 ?
 C8 C8 C4 168(9) 2_665 . ?
 C8 C8 C4 9(7) 3_565 3_565 ?
 C8 C8 C4 56(10) 2_665 3_565 ?
 C8 C8 C4 114(10) 3_565 . ?
 C8 C8 C4 55(10) 2_665 2_665 ?
 C8 C8 C2 53(4) 3_565 2_665 ?
 C8 C8 C2 92(10) 3_565 . ?
 C8 C8 C2 105(8) 3_565 3_565 ?
 C8 C8 C2 75(9) 2_665 2_665 ?
 C8 C8 C2 62(7) 2_665 . ?
 C8 C8 C2 115(4) 2_665 3_565 ?
 C4 C8 C1 130(6) . 2_665 ?
 C4 C8 C4 128(4) . 2_665 ?
 C4 C8 C4 108(3) 2_665 3_565 ?
 C4 C8 C4 116(4) . 3_565 ?
 C4 C8 C2 93(6) . 2_665 ?
 C4 C8 C2 110(3) . . ?
 C2 C8 C1 119(6) . 2_665 ?
 C2 C8 C1 143(7) 3_565 . ?
 C2 C8 C1 129(6) 3_565 3_565 ?
 C2 C8 C1 107(5) 2_665 2_665 ?
 C2 C8 C1 160(6) 3_565 2_665 ?
 C2 C8 C4 93(7) 3_565 2_665 ?
 C2 C8 C4 83(6) . 3_565 ?
 C2 C8 C4 55(4) 3_565 . ?
 C2 C8 C4 98(4) 3_565 3_565 ?
 C2 C8 C4 45(3) 2_665 3_565 ?
 C2 C8 C4 49(3) . 2_665 ?
 C2 C8 C4 99(4) 2_665 2_665 ?
 C2 C8 C2 56(4) 3_565 . ?
 C2 C8 C2 54(4) 3_565 2_665 ?
 C2 C8 C2 52(4) . 2_665 ?
 C1 C4 C8 54(2) 3_565 2_665 ?
 C8 C4 C1 50(3) 3_565 3_565 ?
 C8 C4 C1 52(3) . 3_565 ?
 C8 C4 C8 10(3) 3_565 2_665 ?
 C8 C4 C8 2.2(18) . 2_665 ?
 C8 C4 C8 11(4) . 3_565 ?
 C2 C4 C1 109(6) 3_565 3_565 ?
 C2 C4 C8 58(3) 3_565 . ?
 C2 C4 C8 59(4) 3_565 3_565 ?
 C2 C4 C8 56(4) 3_565 2_665 ?
 C8 C2 C8 13(4) . 3_565 ?
 C8 C2 C8 13(4) 2_665 . ?
 C8 C2 C8 12(4) 2_665 3_565 ?
 C4 C2 C8 67(2) 2_665 2_665 ?
 C4 C2 C8 79(5) 2_665 3_565 ?
 C4 C2 C8 72(5) 2_665 . ?
 C4 C2 C2 133(5) 2_665 2_665 ?
 C4 C2 C2 112(9) 2_665 3_565 ?
 C2 C2 C8 57(2) 3_565 . ?
 C2 C2 C8 62(3) 3_565 3_565 ?
 C2 C2 C8 56(2) 2_665 3_565 ?
 C2 C2 C8 70(3) 3_565 2_665 ?
 C2 C2 C8 66(3) 2_665 . ?
 C2 C2 C8 67(4) 2_665 2_665 ?
 C2 C2 C2 60.00(4) 2_665 3_565 ?

loop_
  _geom_torsion_atom_site_label_1
  _geom_torsion_atom_site_label_2
  _geom_torsion_atom_site_label_3
  _geom_torsion_atom_site_label_4
  _geom_torsion
  _geom_torsion_site_symmetry_1
  _geom_torsion_site_symmetry_2
  _geom_torsion_site_symmetry_3
  _geom_torsion_site_symmetry_4
  _geom_torsion_publ_flag
 Si1 C1B C8B C9B -66(5) . . . . ?
 Si1 C1B C8B C11B 175(3) . . . . ?
 Si1 C1A C8A C9A 34(5) . . . . ?
 Si1 C1A C8A C11A -164(7) . . . . ?
 Si2 C2B C10B C12B 79(4) . . . . ?
 Si2 C2B C10B C13B -171(4) . . . . ?
 Si2 C2A C10A C12A 35(5) . . . . ?
 Si2 C2A C10A C13A 154(3) . . . . ?
 Si3 C1 C8 C1 27(3) . . . 3_565 ?
 Si3 C1 C8 C1 -41(2) . . . 2_665 ?
 Si3 C1 C8 C8 -43(17) . . . 3_565 ?
 Si3 C1 C8 C8 -96(14) . . . 2_665 ?
 Si3 C1 C8 C4 85(7) . . . . ?
 Si3 C1 C8 C4 -51(5) . . . 3_565 ?
 Si3 C1 C8 C4 -151(6) . . . 2_665 ?
 Si3 C1 C8 C2 -88(12) . . . 2_665 ?
 Si3 C1 C8 C2 142(10) . . . 3_565 ?
 Si3 C1 C8 C2 -148(6) . . . . ?
 Si4 C3 C5 C3 75(2) . . . 2_665 ?
 Si4 C3 C5 C3 36(4) . . . 3_565 ?
 Si4 C3 C5 C6 -49(5) . . . . ?
 Si4 C3 C5 C7 -151(6) . . . 2_665 ?
 Si4 C3 C5 C7 72(5) . . . . ?
 O3 Si1 O4 Si2 -66(3) . . . 3_565 ?
 O3 Si1 O5 Si3 47(3) . . . . ?
 O3 Si1 C1B C8B -149(4) . . . . ?
 O3 Si1 C1A C8A 108(3) . . . . ?
 O3 Si2 O2 Si4 60(3) . . . . ?
 O3 Si2 C2B C10B -69(4) . . . . ?
 O3 Si2 C2A C10A -30(5) . . . . ?
 O4 Si1 O3 Si2 76(3) . . . . ?
 O4 Si1 O5 Si3 -73(3) . . . . ?
 O4 Si1 C1B C8B -40(4) . . . . ?
 O4 Si1 C1A C8A -147(4) . . . . ?
 O4 Si2 O3 Si1 46(3) 2_665 . . . ?
 O4 Si2 O2 Si4 -63(3) 2_665 . . . ?
 O4 Si2 C2B C10B 72(4) 2_665 . . . ?
 O4 Si2 C2A C10A 93(4) 2_665 . . . ?
 O5 Si1 O3 Si2 -43(3) . . . . ?
 O5 Si1 O4 Si2 60(3) . . . 3_565 ?
 O5 Si1 C1B C8B 83(4) . . . . ?
 O5 Si1 C1A C8A -41(5) . . . . ?
 O5 Si3 O5 Si1 70(3) 3_565 . . . ?
 O5 Si3 O5 Si1 -49(3) 2_665 . . . ?
 O5 Si3 C1 C1 32(6) . . . 2_665 ?
 O5 Si3 C1 C1 98(6) . . . 3_565 ?
 O5 Si3 C1 C1 -112(6) 2_665 . . 2_665 ?
 O5 Si3 C1 C1 -46(6) 2_665 . . 3_565 ?
 O5 Si3 C1 C1 140(6) 3_565 . . 2_665 ?
 O5 Si3 C1 C1 -154(6) 3_565 . . 3_565 ?
 O5 Si3 C1 C8 165(7) 3_565 . . 2_665 ?
 O5 Si3 C1 C8 73(6) . . . . ?
 O5 Si3 C1 C8 -80(6) 2_665 . . 3_565 ?
 O5 Si3 C1 C8 -87(7) 2_665 . . 2_665 ?
 O5 Si3 C1 C8 173(6) 3_565 . . 3_565 ?
 O5 Si3 C1 C8 57(7) . . . 2_665 ?
 O5 Si3 C1 C8 65(6) . . . 3_565 ?
 O5 Si3 C1 C8 -71(6) 2_665 . . . ?
 O5 Si3 C1 C8 -179(6) 3_565 . . . ?
 O5 Si3 C1 C4 96(10) 3_565 . . 2_665 ?
 O5 Si3 C1 C4 -12(11) . . . 2_665 ?
 O5 Si3 C1 C4 -157(9) 2_665 . . 2_665 ?
 O2 Si2 O3 Si1 -74(3) . . . . ?
 O2 Si2 C2B C10B -177(4) . . . . ?
 O2 Si2 C2A C10A -158(3) . . . . ?
 O2 Si4 O2 Si2 -57(3) 3_565 . . . ?
 O2 Si4 O2 Si2 63(3) 2_665 . . . ?
 O2 Si4 C3 C3 131(3) . . . 2_665 ?
 O2 Si4 C3 C3 -118(3) 2_665 . . 2_665 ?
 O2 Si4 C3 C3 68(3) . . . 3_565 ?
 O2 Si4 C3 C3 179(3) 2_665 . . 3_565 ?
 O2 Si4 C3 C3 -65(3) 3_565 . . 3_565 ?
 O2 Si4 C3 C3 -1(3) 3_565 . . 2_665 ?
 O2 Si4 C3 C5 -139(2) 2_665 . . 3_565 ?
 O2 Si4 C3 C5 -93(3) 3_565 . . . ?
 O2 Si4 C3 C5 -174(7) . . . 2_665 ?
 O2 Si4 C3 C5 -22(3) 3_565 . . 3_565 ?
 O2 Si4 C3 C5 39(4) . . . . ?
 O2 Si4 C3 C5 150(3) 2_665 . . . ?
 O2 Si4 C3 C5 110(2) . . . 3_565 ?
 O2 Si4 C3 C5 -63(7) 2_665 . . 2_665 ?
 O2 Si4 C3 C5 53(8) 3_565 . . 2_665 ?
 O2 Si4 C3 C7 -156(9) 3_565 . . 2_665 ?
 O2 Si4 C3 C7 88(9) 2_665 . . 2_665 ?
 O2 Si4 C3 C7 -24(9) . . . 2_665 ?
 C3 Si4 O2 Si2 -166(3) 3_565 . . . ?
 C3 Si4 O2 Si2 162(3) . . . . ?
 C3 Si4 O2 Si2 -165(3) 2_665 . . . ?
 C3 Si4 C3 C3 63.2(5) 3_565 . . 2_665 ?
 C3 Si4 C3 C3 -63.2(5) 2_665 . . 3_565 ?
 C3 Si4 C3 C5 55(8) 2_665 . . 2_665 ?
 C3 Si4 C3 C5 -29(3) 3_565 . . . ?
 C3 Si4 C3 C5 -92(3) 2_665 . . . ?
 C3 Si4 C3 C5 -21(2) 2_665 . . 3_565 ?
 C3 Si4 C3 C5 42.5(19) 3_565 . . 3_565 ?
 C3 Si4 C3 C5 118(7) 3_565 . . 2_665 ?
 C3 Si4 C3 C7 -91(10) 3_565 . . 2_665 ?
 C3 Si4 C3 C7 -155(10) 2_665 . . 2_665 ?
 C3 C3 C5 C3 39(2) 3_565 . . 2_665 ?
 C3 C3 C5 C3 -39(2) 2_665 . . 3_565 ?
 C3 C3 C5 C6 -86(5) 3_565 . . . ?
 C3 C3 C5 C6 -124(4) 2_665 . . . ?
 C3 C3 C5 C7 134(5) 2_665 . . 2_665 ?
 C3 C3 C5 C7 -3(4) 2_665 . . . ?
 C3 C3 C5 C7 173(7) 3_565 . . 2_665 ?
 C3 C3 C5 C7 36(4) 3_565 . . . ?
 C3 C5 C7 C3 -28(3) . . . 3_565 ?
 C3 C5 C7 C3 -30(3) 2_665 . . 3_565 ?
 C3 C5 C7 C5 47(5) 3_565 . . 3_565 ?
 C3 C5 C7 C5 18(4) 2_665 . . 3_565 ?
 C3 C5 C7 C5 19(5) . . . 3_565 ?
 C5 C3 C5 C3 -83(5) 2_665 . . 2_665 ?
 C5 C3 C5 C3 -50(4) 3_565 . . 3_565 ?
 C5 C3 C5 C3 -11(2) 3_565 . . 2_665 ?
 C5 C3 C5 C3 -121(4) 2_665 . . 3_565 ?
 C5 C3 C5 C6 153(6) 2_665 . . . ?
 C5 C3 C5 C6 -136(5) 3_565 . . . ?
 C5 C3 C5 C7 123(4) 3_565 . . 2_665 ?
 C5 C3 C5 C7 -14(4) 3_565 . . . ?
 C5 C3 C5 C7 52(5) 2_665 . . 2_665 ?
 C5 C3 C5 C7 -85(5) 2_665 . . . ?
 C6 C5 C7 C3 95(5) . . . 3_565 ?
 C6 C5 C7 C5 142(5) . . . 3_565 ?
 C7 C3 C5 C3 -173(7) 2_665 . . 3_565 ?
 C7 C3 C5 C3 -134(5) 2_665 . . 2_665 ?
 C7 C3 C5 C6 101(7) 2_665 . . . ?
 C7 C3 C5 C7 -137(8) 2_665 . . . ?
 C7 C5 C7 C3 -94(8) 2_665 . . 3_565 ?
 C7 C5 C7 C5 -47(10) 2_665 . . 3_565 ?
 C2B Si2 O3 Si1 -166(3) . . . . ?
 C2B Si2 O2 Si4 165(3) . . . . ?
 C1B Si1 O3 Si2 -174(3) . . . . ?
 C1B Si1 O4 Si2 -168(3) . . . 3_565 ?
 C1B Si1 O5 Si3 164(3) . . . . ?
 C2A Si2 O3 Si1 159(3) . . . . ?
 C2A Si2 O2 Si4 -161(3) . . . . ?
 C1A Si1 O3 Si2 161(3) . . . . ?
 C1A Si1 O4 Si2 -167(3) . . . 3_565 ?
 C1A Si1 O5 Si3 -168(3) . . . . ?
 C1 Si3 O5 Si1 -173(4) 2_665 . . . ?
 C1 Si3 O5 Si1 -141(4) 3_565 . . . ?
 C1 Si3 O5 Si1 164(3) . . . . ?
 C1 Si3 C1 C1 -66.1(9) 3_565 . . 2_665 ?
 C1 Si3 C1 C1 66.1(9) 2_665 . . 3_565 ?
 C1 Si3 C1 C8 25(3) 2_665 . . 2_665 ?
 C1 Si3 C1 C8 41(3) 2_665 . . . ?
 C1 Si3 C1 C8 -33(2) 3_565 . . 3_565 ?
 C1 Si3 C1 C8 -41(3) 3_565 . . 2_665 ?
 C1 Si3 C1 C8 -25(3) 3_565 . . . ?
 C1 Si3 C1 C8 33(2) 2_665 . . 3_565 ?
 C1 Si3 C1 C4 -110(10) 3_565 . . 2_665 ?
 C1 Si3 C1 C4 -44(11) 2_665 . . 2_665 ?
 C1 C1 C8 C1 -67.4(16) 3_565 . . 2_665 ?
 C1 C1 C8 C1 67.4(16) 2_665 . . 3_565 ?
 C1 C1 C8 C8 -55(13) 2_665 . . 2_665 ?
 C1 C1 C8 C8 -123(14) 3_565 . . 2_665 ?
 C1 C1 C8 C8 -69(17) 3_565 . . 3_565 ?
 C1 C1 C8 C8 -2(16) 2_665 . . 3_565 ?
 C1 C1 C8 C4 -178(7) 3_565 . . 2_665 ?
 C1 C1 C8 C4 58(7) 3_565 . . . ?
 C1 C1 C8 C4 -10(5) 2_665 . . 3_565 ?
 C1 C1 C8 C4 126(8) 2_665 . . . ?
 C1 C1 C8 C4 -78(6) 3_565 . . 3_565 ?
 C1 C1 C8 C4 -110(7) 2_665 . . 2_665 ?
 C1 C1 C8 C2 -174(7) 3_565 . . . ?
 C1 C1 C8 C2 116(11) 3_565 . . 3_565 ?
 C1 C1 C8 C2 -47(12) 2_665 . . 2_665 ?
 C1 C1 C8 C2 -107(7) 2_665 . . . ?
 C1 C1 C8 C2 -114(13) 3_565 . . 2_665 ?
 C1 C1 C8 C2 -177(11) 2_665 . . 3_565 ?
 C1 C8 C4 C1 12(6) 2_665 . . 3_565 ?
 C1 C8 C4 C1 -50(6) . . . 3_565 ?
 C1 C8 C4 C8 -122(91) 2_665 . . 2_665 ?
 C1 C8 C4 C8 -126(7) . . . 3_565 ?
 C1 C8 C4 C8 176(89) . . . 2_665 ?
 C1 C8 C4 C8 -64(9) 2_665 . . 3_565 ?
 C1 C8 C4 C8 -76(6) 3_565 . . 3_565 ?
 C1 C8 C4 C8 -134(87) 3_565 . . 2_665 ?
 C1 C8 C4 C2 -168(8) 3_565 . . 3_565 ?
 C1 C8 C4 C2 -156(8) 2_665 . . 3_565 ?
 C1 C8 C4 C2 142(8) . . . 3_565 ?
 C1 C8 C2 C8 51(11) 2_665 . . 3_565 ?
 C1 C8 C2 C8 62(17) . . . 2_665 ?
 C1 C8 C2 C8 116(14) . . . 3_565 ?
 C1 C8 C2 C8 -3(14) 2_665 . . 2_665 ?
 C1 C8 C2 C4 -4(7) . . . 2_665 ?
 C1 C8 C2 C4 -69(7) 2_665 . . 2_665 ?
 C1 C8 C2 C2 158(8) 2_665 . . 3_565 ?
 C1 C8 C2 C2 -137(8) . . . 3_565 ?
 C1 C8 C2 C2 89(7) 2_665 . . 2_665 ?
 C1 C8 C2 C2 154(8) . . . 2_665 ?
 C8 C1 C8 C1 123(14) 2_665 . . 3_565 ?
 C8 C1 C8 C1 55(13) 2_665 . . 2_665 ?
 C8 C1 C8 C1 2(16) 3_565 . . 2_665 ?
 C8 C1 C8 C1 69(17) 3_565 . . 3_565 ?
 C8 C1 C8 C8 53(3) 2_665 . . 3_565 ?
 C8 C1 C8 C8 -53(3) 3_565 . . 2_665 ?
 C8 C1 C8 C4 128(20) 3_565 . . . ?
 C8 C1 C8 C4 -8(15) 3_565 . . 3_565 ?
 C8 C1 C8 C4 -108(17) 3_565 . . 2_665 ?
 C8 C1 C8 C4 -55(15) 2_665 . . 2_665 ?
 C8 C1 C8 C4 45(12) 2_665 . . 3_565 ?
 C8 C1 C8 C4 -179(17) 2_665 . . . ?
 C8 C1 C8 C2 -175(24) 3_565 . . 3_565 ?
 C8 C1 C8 C2 8(10) 2_665 . . 2_665 ?
 C8 C1 C8 C2 -122(21) 2_665 . . 3_565 ?
 C8 C1 C8 C2 -105(17) 3_565 . . . ?
 C8 C1 C8 C2 -52(15) 2_665 . . . ?
 C8 C1 C8 C2 -45(11) 3_565 . . 2_665 ?
 C8 C8 C4 C1 76(6) 3_565 . . 3_565 ?
 C8 C8 C4 C1 134(87) 2_665 . . 3_565 ?
 C8 C8 C4 C8 58(83) 2_665 . . 3_565 ?
 C8 C8 C4 C8 -58(82) 3_565 . . 2_665 ?
 C8 C8 C4 C2 -92(6) 3_565 . . 3_565 ?
 C8 C8 C4 C2 -34(86) 2_665 . . 3_565 ?
 C8 C8 C2 C8 -54(4) 3_565 . . 2_665 ?
 C8 C8 C2 C8 54(4) 2_665 . . 3_565 ?
 C8 C8 C2 C4 -66(17) 2_665 . . 2_665 ?
 C8 C8 C2 C4 -120(15) 3_565 . . 2_665 ?
 C8 C8 C2 C2 38(16) 3_565 . . 2_665 ?
 C8 C8 C2 C2 161(20) 2_665 . . 3_565 ?
 C8 C8 C2 C2 107(17) 3_565 . . 3_565 ?
 C8 C8 C2 C2 92(19) 2_665 . . 2_665 ?
 C4 C1 C8 C1 110(7) 2_665 . . 2_665 ?
 C4 C1 C8 C1 178(7) 2_665 . . 3_565 ?
 C4 C1 C8 C8 55(15) 2_665 . . 2_665 ?
 C4 C1 C8 C8 108(17) 2_665 . . 3_565 ?
 C4 C1 C8 C4 100(4) 2_665 . . 3_565 ?
 C4 C1 C8 C4 -124(4) 2_665 . . . ?
 C4 C1 C8 C2 -66(9) 2_665 . . 3_565 ?
 C4 C1 C8 C2 3(5) 2_665 . . . ?
 C4 C1 C8 C2 63(13) 2_665 . . 2_665 ?
 C4 C8 C4 C1 87(5) 3_565 . . 3_565 ?
 C4 C8 C4 C1 -129(8) 2_665 . . 3_565 ?
 C4 C8 C4 C8 -48(85) 3_565 . . 2_665 ?
 C4 C8 C4 C8 97(87) 2_665 . . 2_665 ?
 C4 C8 C4 C8 155(8) 2_665 . . 3_565 ?
 C4 C8 C4 C8 10(4) 3_565 . . 3_565 ?
 C4 C8 C4 C2 63(9) 2_665 . . 3_565 ?
 C4 C8 C4 C2 -82(5) 3_565 . . 3_565 ?
 C4 C8 C2 C8 120(15) 2_665 . . 3_565 ?
 C4 C8 C2 C8 -55(16) 3_565 . . 2_665 ?
 C4 C8 C2 C8 66(17) 2_665 . . 2_665 ?
 C4 C8 C2 C8 -1(13) 3_565 . . 3_565 ?
 C4 C8 C2 C8 -171(20) . . . 2_665 ?
 C4 C8 C2 C8 -117(17) . . . 3_565 ?
 C4 C8 C2 C4 -122(6) 3_565 . . 2_665 ?
 C4 C8 C2 C4 123(5) . . . 2_665 ?
 C4 C8 C2 C2 159(11) 2_665 . . 2_665 ?
 C4 C8 C2 C2 -10(9) . . . 3_565 ?
 C4 C8 C2 C2 37(6) 3_565 . . 2_665 ?
 C4 C8 C2 C2 -78(9) . . . 2_665 ?
 C4 C8 C2 C2 106(7) 3_565 . . 3_565 ?
 C4 C8 C2 C2 -133(12) 2_665 . . 3_565 ?
 C2 C8 C4 C1 178(7) . . . 3_565 ?
 C2 C8 C4 C1 168(8) 3_565 . . 3_565 ?
 C2 C8 C4 C1 127(5) 2_665 . . 3_565 ?
 C2 C8 C4 C8 -7(84) 2_665 . . 2_665 ?
 C2 C8 C4 C8 92(6) 3_565 . . 3_565 ?
 C2 C8 C4 C8 102(5) . . . 3_565 ?
 C2 C8 C4 C8 44(85) . . . 2_665 ?
 C2 C8 C4 C8 34(86) 3_565 . . 2_665 ?
 C2 C8 C4 C8 51(3) 2_665 . . 3_565 ?
 C2 C8 C4 C2 10(9) . . . 3_565 ?
 C2 C8 C4 C2 -41(7) 2_665 . . 3_565 ?
 C2 C8 C2 C8 -92(19) 2_665 . . 2_665 ?
 C2 C8 C2 C8 -38(16) 2_665 . . 3_565 ?
 C2 C8 C2 C8 -107(17) 3_565 . . 3_565 ?
 C2 C8 C2 C8 -161(20) 3_565 . . 2_665 ?
 C2 C8 C2 C4 133(12) 3_565 . . 2_665 ?
 C2 C8 C2 C4 -159(11) 2_665 . . 2_665 ?
 C2 C8 C2 C2 -68.7(17) 3_565 . . 2_665 ?
 C2 C8 C2 C2 68.7(17) 2_665 . . 3_565 ?

loop_
  _diffrn_refln_index_h
  _diffrn_refln_index_k
  _diffrn_refln_index_l
  _diffrn_refln_intensity_net
  _diffrn_refln_intensity_u
 0 0 3 644.97 6.87
 0 0 -3 637.98 6.89
 0 0 6 43.9 0.84
 0 0 -6 43.36 0.89
 0 0 9 18.69 0.73
 0 0 -12 0.15 0.83
 0 0 12 0.61 0.66
 0 0 15 -1.09 0.78
 0 0 -15 -0.25 1.17
 0 0 -18 1.21 0.94
 0 0 -18 0.9 1.07
 1 0 -20 -0.76 0.87
 -1 1 -20 0.48 0.98
 -1 1 -17 1.34 1.02
 0 -1 -17 1.7 1.03
 -1 0 17 1.13 0.86
 -1 1 -14 -0.07 1.02
 1 0 -14 -0.79 1.13
 0 -1 -14 -0.33 1.13
 -1 0 14 0.73 0.79
 1 -1 14 0.31 0.75
 0 1 14 -1.01 0.78
 1 0 -11 19.5 1.12
 -1 1 -11 21.68 1.11
 0 1 11 21.78 0.96
 1 -1 11 18.65 0.9
 0 -1 -11 22.05 1.15
 -1 0 11 20.67 0.9
 0 -1 -8 40.09 1.05
 -1 0 8 38.34 0.89
 -1 0 8 40.49 0.94
 1 0 -8 40.91 1.1
 0 1 8 40.62 0.95
 -1 1 -8 41.6 1.05
 1 -1 8 41.59 0.98
 0 1 8 39.13 0.92
 0 1 5 54.17 0.84
 1 0 -5 56.98 0.95
 -1 0 5 49.19 0.8
 0 1 5 56.67 0.86
 0 -1 -5 55.52 0.91
 -1 0 5 52.03 0.82
 1 -1 5 52.67 0.88
 -1 1 -5 53.42 0.89
 1 0 -2 1271.47 13.06
 0 1 2 1233.22 12.95
 0 -1 -2 1069.58 12.96
 0 1 2 1266.29 12.98
 0 -1 -2 1360.11 13.02
 0 -1 -2 1143.41 12.95
 1 -1 2 1318.81 13.04
 0 1 2 1203.43 12.99
 1 0 -2 1295.56 13.06
 0 -1 -2 1227.18 12.96
 1 0 1 9825.1 99.84
 -1 0 -1 9848.8 99.79
 0 1 -1 9756.71 99.81
 0 -1 1 8304.92 99.75
 0 1 -1 9489.96 99.76
 -1 0 -1 9921.95 99.83
 -1 0 -1 9563.99 99.76
 1 -1 -1 9854.69 99.81
 1 -1 -1 9842.65 99.81
 0 -1 1 8341.82 99.74
 1 -1 -1 9999 99.78
 -1 1 1 9760.17 99.82
 1 0 1 9843.03 99.8
 -1 1 1 8508.11 99.75
 0 -1 1 9815.95 99.79
 0 -1 1 9287.04 99.73
 0 1 -1 8202.26 99.75
 1 -1 -1 9786.48 99.75
 0 -1 1 8133.8 99.73
 1 -1 -4 195.28 2.29
 0 -1 4 167.43 2.1
 -1 0 -4 177.53 2.2
 0 1 -4 190.47 2.25
 0 -1 4 177.56 2.18
 0 -1 4 170.37 2.16
 1 0 4 182.96 2.21
 -1 1 7 293.55 3.6
 1 -1 -7 294.92 3.8
 0 1 -7 286.64 3.71
 0 -1 7 286.1 3.63
 -1 1 10 19.72 0.83
 0 1 -10 19.96 1
 0 -1 10 18.94 0.8
 -1 0 -10 19.85 0.96
 -1 1 10 19.35 0.8
 1 -1 -10 18.36 0.97
 1 0 10 18.8 0.85
 1 -1 -13 2.15 1.08
 -1 1 13 2.36 0.82
 0 1 -13 1.6 0.99
 -1 0 -13 1.32 1.01
 0 -1 13 1.36 0.72
 1 0 13 0.29 0.71
 0 -1 16 -0.31 0.82
 0 1 -16 0.4 1.24
 -1 1 16 -0.41 0.8
 -1 0 -16 0.64 1.18
 1 -1 -16 1.58 1.12
 1 -1 -19 1.52 1.09
 1 -1 -19 0.85 0.87
 -1 0 -19 1.01 0.86
 -1 0 -19 1.12 1.19
 0 1 -19 0.2 1.22
 0 1 -19 0.9 0.89
 1 1 21 0.58 0.51
 -1 2 -21 0.09 0.66
 2 -1 -18 -1.13 1.22
 -1 2 -18 1.39 1.01
 -1 -1 -18 -0.02 0.98
 -2 1 18 0.59 0.77
 -1 2 -18 1.73 1.13
 -1 -1 -18 -0.17 0.92
 -1 -1 -15 0.66 1.18
 2 -1 -15 1.25 1.11
 -1 2 -15 -0.18 1.1
 -1 -1 -12 -0.47 0.89
 -2 1 12 -1.01 0.68
 -1 2 -12 -1.85 0.96
 1 -2 12 0.35 0.6
 2 -1 -12 0.19 0.94
 1 1 12 0.1 0.65
 -2 1 9 4.8 0.54
 1 -2 9 5.69 0.59
 1 1 9 5.5 0.6
 1 -2 6 78.73 1.3
 2 -1 -6 84.57 1.41
 -1 2 -6 84.9 1.37
 1 1 6 81.07 1.3
 -1 -1 -6 87.69 1.37
 2 -1 -6 79.98 1.4
 1 -2 6 81.9 1.31
 -1 -1 -3 3608.21 35.66
 2 -1 -3 3773.37 35.84
 -1 2 -3 3409.89 35.66
 1 1 3 3682.41 35.7
 1 -2 3 3813.72 35.71
 2 -1 -3 3804.9 35.79
 1 -2 0 2843.8 31.34
 -1 -1 0 2777.04 31.38
 1 -2 0 2948.82 31.47
 1 1 0 2920.58 31.37
 -1 2 0 2895.78 31.36
 -2 1 0 2871.15 31.44
 1 -2 0 2883.25 31.53
 2 -1 0 2940.45 31.47
 -1 -1 0 2857.75 31.4
 -1 -1 0 2893.19 31.44
 1 -2 0 2905.3 31.5
 2 -1 0 2952.78 31.5
 -1 -1 0 2876.12 31.37
 -1 2 0 2808.92 31.38
 1 -2 0 2848.83 31.49
 2 -1 0 2949.35 31.46
 1 -2 0 2939.4 31.45
 1 -2 -3 2368.17 25.17
 1 1 -3 2398.64 25.29
 2 -1 3 2372.46 25.31
 1 1 -3 2357.67 25.31
 1 -2 -3 2383 25.29
 2 -1 3 2380.53 25.38
 -2 1 -6 27 0.72
 1 -2 -6 21.5 0.58
 1 -2 -6 28.57 0.78
 -1 2 6 31.2 0.71
 -1 -1 6 25.28 0.61
 -1 2 6 30.47 0.71
 -1 -1 6 26.38 0.65
 2 -1 6 27.34 0.71
 1 1 -6 27.42 0.76
 1 -2 -6 24.28 0.43
 -1 2 9 12.63 0.65
 2 -1 9 10.93 0.65
 -1 -1 9 11.1 0.62
 -1 2 9 12.19 0.67
 -1 -1 9 10.96 0.66
 -1 2 12 0.66 0.67
 1 1 -12 0.93 0.87
 -1 -1 12 1.93 0.69
 1 -2 -12 0.82 0.86
 -2 1 -12 0.02 0.85
 2 -1 12 0.52 0.66
 -2 1 -15 0.43 1.06
 1 1 -15 1.3 1.17
 1 -2 -15 1.32 1.1
 -2 1 -18 1.16 0.97
 -2 1 -18 1.25 1.06
 1 -2 -18 0.39 1.17
 1 -2 -18 0.14 0.89
 1 1 -18 1.59 1.39
 1 1 -21 -0.35 0.69
 -2 2 -19 1.23 0.97
 -2 2 -19 1.46 0.87
 2 0 -19 1.23 0.85
 2 0 -19 -0.25 1.07
 -2 2 -16 2.39 1.04
 -2 2 -16 1.23 1.11
 0 -2 -16 2.19 1.1
 2 0 -16 1.13 1.18
 -2 0 16 0.07 0.78
 0 2 16 -0.02 0.84
 0 2 13 2.25 0.79
 2 0 -13 2.87 1.15
 -2 2 -13 0.24 1.09
 2 -2 13 2.73 0.77
 0 -2 -13 1.54 1
 -2 0 13 2.99 0.75
 -2 2 -10 9.41 0.8
 0 -2 -10 9.55 0.83
 2 -2 10 6.29 0.62
 -2 0 10 8.25 0.68
 -2 0 10 8.86 0.65
 0 2 10 10.29 0.69
 2 0 -10 7.25 0.84
 2 0 -7 208.62 2.94
 0 2 7 218.39 2.79
 -2 0 7 206.24 2.74
 -2 2 -7 216.72 2.89
 0 -2 -7 216.58 2.89
 2 -2 4 342.7 4.07
 0 -2 -4 365.5 4.05
 2 0 -4 318.37 3.86
 0 2 4 374.81 4.01
 0 -2 -4 368.48 3.92
 2 -2 4 316.9 3.89
 -2 2 -4 356.42 4.06
 2 0 -4 374.79 4.14
 2 0 -4 357.81 4.14
 0 2 4 375.97 4.03
 0 -2 -4 339.55 3.92
 0 -2 -1 322.4 3.83
 2 -2 1 362.56 3.94
 0 -2 -1 320 3.9
 0 -2 -1 328.25 3.83
 -2 2 -1 356.26 3.88
 0 -2 -1 319.05 3.84
 2 -2 1 370.43 3.92
 0 -2 -1 352.12 4
 0 -2 -1 310.07 3.84
 2 0 -1 326.83 3.78
 2 0 -1 331.14 3.81
 0 -2 -1 338.19 3.86
 2 0 -1 356.5 3.94
 0 -2 -1 347.32 4.03
 -2 2 -1 390.89 3.98
 2 0 -1 352.59 3.95
 0 2 1 349.67 3.76
 2 0 -1 343.1 3.93
 2 -2 -2 672.69 7.01
 0 -2 2 591.7 6.84
 2 -2 -2 673.4 6.94
 2 0 2 584.63 7
 0 -2 2 576.69 6.9
 0 -2 2 618.37 6.83
 -2 0 -2 614.37 6.9
 -2 0 -2 632.54 7.03
 0 2 -2 591.65 6.88
 0 2 -2 613.19 6.86
 2 0 5 176.66 2.3
 0 -2 5 173.92 2.21
 2 -2 -5 182.67 2.37
 0 -2 5 180.14 2.25
 -2 0 -5 180.31 2.27
 0 2 -5 179.23 2.31
 -2 0 -8 27.42 0.88
 0 2 -8 25.82 0.89
 2 0 8 24.04 0.79
 0 -2 8 24.22 0.76
 -2 2 8 28.92 0.82
 2 -2 -8 24.88 0.91
 -2 2 8 28.42 0.83
 0 2 -11 6.04 0.92
 0 -2 11 8.02 0.72
 -2 0 -11 7.46 0.87
 2 -2 -11 6.33 0.98
 -2 2 11 5.92 0.75
 2 0 11 6.62 0.69
 -2 2 11 6.85 0.72
 0 2 -14 0.44 1.07
 2 -2 -14 1.31 1.1
 -2 0 -14 1.68 1.07
 -2 2 14 1.05 0.84
 0 -2 14 -0.03 0.71
 2 0 14 0.6 0.8
 -2 2 17 0.91 0.88
 -2 0 -17 2.79 1.09
 0 2 -20 -0.23 0.96
 -1 3 -19 0.53 0.98
 3 -2 -19 2.55 0.99
 -1 3 -19 1.61 0.87
 -2 -1 -16 2.49 1.16
 -1 3 -16 1.58 1.23
 3 -2 -16 1.24 1.4
 -3 2 16 1.54 0.86
 -2 -1 -16 2.15 1.09
 -2 -1 -13 1.17 1.03
 -1 3 -13 3.19 1.09
 1 -3 13 2.44 0.78
 2 1 13 2.24 0.83
 -3 2 13 1.9 0.8
 3 -2 -13 3.81 1.06
 -3 2 10 2.62 0.57
 2 1 10 2.28 0.57
 3 -2 -10 2.45 0.8
 -1 3 -10 2.74 0.73
 -3 2 10 2.42 0.6
 1 -3 10 2.45 0.55
 -2 -1 -10 3.57 0.71
 3 -2 -7 203.88 2.87
 -2 -1 -7 200.72 2.67
 3 -2 -7 211.02 2.78
 1 -3 7 179.4 2.46
 -1 3 -7 201.23 2.71
 2 1 7 177.3 2.59
 2 1 4 126.51 1.74
 3 -2 -4 118.91 1.43
 1 -3 4 117.95 1.8
 -2 -1 -4 122.25 1.6
 3 -2 -4 127.74 1.82
 -1 3 -4 126.42 1.64
 1 -3 4 118.46 1.6
 1 -3 4 116.97 1.49
 2 1 4 117.34 1.64
 1 -3 1 9.99 0.46
 3 -2 -1 9.13 0.38
 3 -2 -1 10.64 0.55
 1 -3 1 9.99 0.42
 3 -2 -1 11.52 0.53
 1 -3 1 9.07 0.24
 1 -3 1 8.9 0.68
 1 -3 1 10.62 0.47
 -1 3 -1 8.85 0.27
 1 -3 1 11.1 0.58
 -2 -1 -1 10.07 0.51
 3 -2 -1 11.12 0.53
 -2 -1 -1 11.18 0.45
 2 1 1 11.23 0.49
 2 1 -2 3090.73 34.48
 3 -2 2 3217.3 34.57
 -3 2 -2 3386.05 34.63
 -3 2 -2 3115.4 34.31
 1 -3 -2 3202.01 34.41
 1 -3 -2 3230.29 34.41
 1 -3 -2 3132 34.43
 2 1 -2 3278.12 34.5
 -2 -1 2 3122.57 34.38
 -2 -1 2 3114.95 34.37
 1 -3 -2 3012.69 34.41
 2 1 -2 3150.29 34.5
 1 -3 -2 3169.66 34.59
 1 -3 -2 3148.53 34.5
 1 -3 -2 3098.15 34.45
 2 1 -5 358.01 3.93
 -1 3 5 326.14 3.7
 1 -3 -5 305.59 3.69
 2 1 -5 318.88 3.85
 3 -2 5 284.15 3.52
 1 -3 -5 324.64 3.8
 -1 3 5 334.21 3.69
 1 -3 -5 314.37 3.61
 -3 2 -5 313.61 3.76
 -2 -1 5 287.74 3.66
 -2 -1 8 2.06 0.42
 -1 3 8 1.74 0.45
 1 -3 -8 1.39 0.57
 2 1 -8 2.45 0.61
 -1 3 8 2.73 0.48
 -3 2 -8 1.69 0.53
 -2 -1 8 1.66 0.46
 3 -2 8 1.88 0.5
 -1 3 11 3.94 0.67
 1 -3 -11 4.16 0.89
 3 -2 11 3.15 0.69
 2 1 -11 4.13 0.94
 -2 -1 11 2.75 0.64
 -3 2 -11 3.08 0.79
 -3 2 -14 -0.59 1.11
 -2 -1 14 1.55 0.82
 1 -3 -14 0.71 1.03
 -1 3 14 1.63 0.87
 2 1 -14 -0.56 1.18
 -3 2 -14 -0.85 1
 -1 3 17 0.99 0.84
 1 -3 -17 0.17 0.94
 -2 -1 17 0.38 0.79
 1 -3 -17 1.83 1.3
 -3 2 -17 1.4 1.06
 2 1 -20 1.15 0.9
 -3 2 -20 0.45 0.98
 -2 3 -20 1.39 1.05
 3 -1 -20 1.4 0.83
 -1 -2 -17 0.39 1.02
 -1 -2 -17 0.68 0.99
 -2 3 -17 1.42 1.09
 -3 1 17 0.57 0.8
 -1 -2 -14 -1.56 1.04
 -2 3 -14 -1.32 1.09
 -3 1 14 0.59 0.76
 1 2 14 -1.45 0.84
 3 -1 -14 0.61 1.07
 -2 3 -11 2.45 0.85
 3 -1 -11 3.2 0.91
 2 -3 11 1.39 0.6
 -3 1 11 2.03 0.67
 -1 -2 -11 1.19 0.78
 -3 1 11 2.64 0.64
 1 2 11 1.87 0.63
 -2 3 -8 40.03 1.06
 -1 -2 -8 38.68 1.05
 -3 1 8 37.97 0.9
 -3 1 8 40.12 0.94
 3 -1 -8 38.81 1.24
 1 2 8 39.1 1.01
 1 2 5 26.48 0.63
 3 -1 -5 29.63 0.79
 2 -3 5 21.65 0.47
 -1 -2 -5 25.59 0.64
 -2 3 -5 24.59 0.63
 2 -3 5 23.69 0.63
 3 -1 -5 27.28 0.82
 2 -3 2 82.96 1.21
 3 -1 -2 85.69 1.33
 2 -3 2 78.01 1.13
 1 2 2 85.88 1.07
 1 2 2 81.62 1.11
 -1 -2 -2 68.53 1.22
 3 -1 -2 103.04 1.4
 -1 -2 -2 73.52 0.98
 -1 -2 -2 76.61 1.05
 3 -1 -2 82.18 1.28
 -1 -2 -2 71.79 1.31
 2 -3 2 69.32 1.2
 -1 -2 -2 82.13 1.11
 2 -3 -1 1329.81 13.96
 -1 -2 1 1208.67 13.81
 1 2 -1 1258.83 13.83
 -1 -2 1 1306.51 13.9
 2 -3 -1 1227.7 13.79
 -1 -2 1 1300.48 14.02
 -1 -2 1 1265.43 13.91
 2 -3 -1 1266.93 13.88
 2 -3 -1 1233.4 13.88
 -3 1 -1 1299.38 13.99
 3 -1 1 1275.02 14.04
 2 -3 -1 1279.68 14.02
 1 2 -1 1225.46 13.81
 3 -1 1 1290.3 13.99
 2 -3 -1 1226.56 13.84
 1 2 -1 1223.25 13.81
 2 -3 -1 1325.5 13.96
 -3 1 -4 1768.86 21.34
 -1 -2 4 1895.24 21.12
 1 2 -4 1958.52 21.24
 2 -3 -4 2047.94 21.07
 3 -1 4 1951.75 21.4
 -1 -2 4 1710.24 21.05
 1 2 -4 1995.64 21.26
 -1 -2 4 1934.4 21.14
 2 -3 -4 2014.44 21.28
 2 -3 -4 1937.39 21.24
 2 -3 -4 2009.9 21.08
 1 2 -7 30.63 0.97
 -2 3 7 33.36 0.8
 -2 3 7 36.02 0.83
 2 -3 -7 30.74 0.59
 2 -3 -7 36.18 1.02
 -3 1 -7 33.82 0.89
 2 -3 -7 27.36 0.79
 -1 -2 7 32.87 0.81
 3 -1 7 30.5 0.86
 1 2 -10 9.19 0.87
 3 -1 10 7.26 0.7
 -2 3 10 8.71 0.7
 -3 1 -10 9.14 0.81
 2 -3 -10 9.6 0.9
 -1 -2 10 9.01 0.65
 -2 3 10 10.04 0.7
 -2 3 13 7.16 0.91
 2 -3 -13 5.1 1.11
 -3 1 -13 4.25 1.11
 1 2 -13 4.47 1.22
 -1 -2 13 4.88 0.81
 -2 3 16 1.38 0.84
 1 2 -16 2.59 1.25
 2 -3 -16 1.26 1.32
 -3 1 -16 2.28 1.09
 -3 1 -16 3.61 1.11
 -1 -2 16 0.43 0.8
 1 2 -19 1.86 1.17
 -3 1 -19 0.7 0.92
 -3 1 -19 0.44 0.81
 1 2 -19 0.32 0.83
 -3 0 18 1.35 0.75
 -3 3 -18 1.41 0.96
 -3 3 -18 2.25 1.12
 -3 3 -15 1.8 1.13
 3 0 -15 1.24 1.16
 0 -3 -15 2.19 1.05
 -3 0 12 -0.25 0.69
 0 -3 -12 1.98 0.89
 0 3 12 1.26 0.77
 3 0 -12 0.78 1.01
 -3 3 -12 0.78 0.86
 0 3 9 3.08 0.57
 3 -3 9 2.16 0.56
 -3 0 9 2.91 0.51
 3 0 -9 3.33 0.83
 0 3 6 21.18 0.62
 0 -3 -6 17.9 0.43
 0 -3 -6 20.96 0.69
 3 0 -6 23.99 0.88
 0 3 6 21.31 0.62
 3 -3 6 15.04 0.42
 -3 3 -6 20.45 0.68
 3 -3 6 14.64 0.49
 3 0 -3 693.86 6.91
 -3 3 -3 586.08 6.88
 3 0 -3 640.83 6.87
 0 -3 -3 612.97 6.67
 0 -3 -3 610.35 6.67
 0 3 3 638.81 6.63
 3 -3 3 644.14 6.91
 -3 0 3 627.81 6.56
 0 3 3 648.54 6.66
 0 -3 -3 630.72 6.7
 3 0 -3 640.93 6.92
 3 0 0 3682.18 40.91
 0 -3 0 3750.4 40.77
 0 -3 0 3743.02 41.06
 3 -3 0 3751.91 40.86
 0 -3 0 3727.12 40.78
 0 -3 0 3867.03 40.93
 3 0 0 3707.04 40.9
 0 -3 0 3727.48 40.9
 0 -3 0 3761.16 40.79
 0 -3 0 3762.49 40.96
 3 -3 0 3760.96 40.89
 3 -3 0 3780.06 40.78
 0 -3 0 3749.5 40.83
 3 -3 0 3708.75 40.83
 3 -3 0 3778.56 40.86
 0 -3 0 3739.08 40.87
 -3 3 0 3791.99 40.84
 3 0 0 3812.89 40.9
 0 -3 3 1410.61 16.61
 3 -3 -3 1605.92 16.67
 0 -3 3 1556.13 16.53
 0 3 -3 1525.57 16.57
 -3 0 -3 1523.38 16.81
 0 -3 3 1543.47 16.54
 3 -3 -3 1625.45 16.81
 3 -3 -3 1654.27 16.46
 3 0 3 1544.79 16.81
 0 3 -6 1.51 0.45
 0 -3 6 1.31 0.35
 3 -3 -6 2.67 0.56
 0 -3 6 2.03 0.38
 -3 0 -6 1.23 0.42
 3 0 9 5.66 0.62
 0 -3 9 7.01 0.61
 3 -3 -12 1.95 0.97
 -3 3 12 1.28 0.76
 0 3 -12 2.56 0.95
 -3 3 12 -0.3 0.89
 -3 0 -12 -0.77 1
 0 -3 12 3.26 0.7
 -3 0 -12 1.61 0.87
 3 -3 -15 0.94 1.35
 -3 0 -15 2.58 1.09
 -3 0 -18 0.41 0.93
 0 3 -18 1.1 1.11
 0 3 -18 1.87 0.94
 3 -3 -18 2.43 0.99
 -3 0 -18 0.92 0.99
 -3 3 18 0.86 0.77
 -1 4 -20 -0.35 0.96
 3 1 20 0.4 0.59
 -3 -1 -17 1.07 1.01
 -1 4 -17 2.08 1.21
 4 -3 -17 2.05 1.09
 -3 -1 -17 0.88 1.04
 -1 4 -17 1.79 0.99
 -4 3 17 0.26 0.82
 -1 4 -14 0.87 1.11
 4 -3 -14 0.89 1.35
 -3 -1 -14 1.45 1.06
 -3 -1 -14 1.64 1.06
 -4 3 14 -0.71 0.85
 1 -4 11 1.31 0.6
 -1 4 -11 1.39 0.9
 3 1 11 2.45 0.72
 -4 3 11 2.11 0.66
 4 -3 -11 1.61 0.89
 -3 -1 -11 1.14 0.81
 -3 -1 -11 -1.38 0.96
 -4 3 11 1.57 0.71
 1 -4 8 4.67 0.5
 4 -3 -8 6.43 0.76
 -3 -1 -8 6.85 0.79
 3 1 8 4.32 0.61
 -3 -1 -8 6.81 0.65
 -1 4 -8 5.23 0.65
 -1 4 -5 1.81 0.43
 3 1 5 1.75 0.5
 -3 -1 -5 1.82 0.37
 -3 -1 -5 1.6 0.59
 1 -4 5 1.24 0.34
 4 -3 -5 2.01 0.49
 4 -3 -5 2.39 0.63
 1 -4 5 1.73 0.29
 4 -3 -5 1.57 0.21
 1 -4 5 1.66 0.53
 4 -3 -2 150.76 1.91
 4 -3 -2 177.18 2.24
 1 -4 2 150.34 2.01
 4 -3 -2 141.46 1.94
 1 -4 2 177.95 2.2
 -3 -1 -2 156.79 2.14
 -3 -1 -2 157.92 2.1
 1 -4 2 146.14 1.97
 4 -3 -2 156.95 2.19
 1 -4 2 172.63 2.21
 3 1 2 165.28 2.17
 -3 -1 -2 133.27 1.98
 4 -3 -2 190.09 2.27
 -1 4 -2 152.44 1.85
 1 -4 -1 759.22 9.32
 3 1 -1 827.49 9.15
 1 -4 -1 779.34 9.08
 1 -4 -1 814.72 9.27
 1 -4 -1 791.08 9.15
 1 -4 -1 789.17 9.27
 3 1 -1 819.41 9.11
 3 1 -1 805.07 9.12
 4 -3 1 800.73 9.14
 1 -4 -1 810.69 9.12
 1 -4 -1 799.69 9.06
 4 -3 1 774.77 9.17
 -3 -1 1 854.68 9.09
 1 -4 -1 779.41 9.05
 -3 -1 1 800.52 9.04
 1 -4 -1 806.84 9.32
 1 -4 -1 769.26 9.07
 4 -3 1 886.44 9.27
 -4 3 -1 845.87 9.2
 -3 -1 4 758.71 8.69
 1 -4 -4 793.63 8.8
 -3 -1 4 752.33 8.73
 3 1 -4 786.57 8.92
 1 -4 -4 835.46 8.81
 -1 4 4 788.74 8.75
 -4 3 -4 755.99 9.09
 4 -3 4 816.09 9.1
 1 -4 -4 800.59 8.87
 -1 4 4 787.89 8.72
 3 1 -4 797.8 9.04
 1 -4 -4 744.57 8.77
 3 1 -7 15.37 0.88
 3 1 -7 11.99 0.74
 -3 -1 7 12.02 0.53
 1 -4 -7 15.15 0.44
 1 -4 -7 10.62 0.67
 -1 4 7 12.45 0.58
 -1 4 7 13.67 0.6
 -4 3 -7 12.69 0.67
 -3 -1 7 12.88 0.58
 1 -4 -7 10.94 0.47
 -4 3 -10 7.53 0.85
 1 -4 -10 7.91 0.88
 -3 -1 10 6.27 0.7
 -3 -1 10 5.72 0.63
 3 1 -10 6.86 1.03
 -1 4 10 6.76 0.71
 -4 3 -13 1.04 1.03
 -4 3 -13 1.24 1.07
 -3 -1 13 1.54 0.76
 1 -4 -13 1.5 1.01
 3 1 -13 2.42 1.16
 -1 4 13 4.09 0.94
 -4 3 -16 1.17 1.11
 -1 4 16 1.47 0.84
 -4 3 -16 0.8 1.04
 3 1 -16 1.06 1.51
 -3 -1 16 1.76 0.77
 -4 3 -19 0.66 0.8
 3 1 -19 1.02 0.96
 -4 3 -19 0.96 0.94
 -2 4 -18 1.16 1.08
 4 -2 -18 1.6 0.99
 -2 4 -18 0.78 0.93
 -4 2 18 -0.27 0.73
 -2 4 -15 0.88 1.08
 4 -2 -15 0.36 1.29
 -2 -2 -15 -0.08 1.1
 -2 -2 -12 -1.2 0.95
 2 2 12 0.02 0.75
 -2 4 -12 -0.16 0.98
 -4 2 12 -0.35 0.8
 -4 2 12 1.66 0.74
 4 -2 -12 0.31 0.96
 4 -2 -9 0.51 0.71
 2 2 9 0.14 0.54
 -4 2 9 1.05 0.51
 2 -4 9 0.5 0.51
 -2 -2 -6 208.7 2.64
 -2 4 -6 200.52 2.66
 4 -2 -6 197.81 2.86
 2 -4 6 209.8 2.84
 2 -4 6 202.08 2.37
 4 -2 -3 50.03 1
 2 -4 3 42.09 0.87
 2 -4 3 45.52 1.07
 -2 -2 -3 50.97 0.96
 2 2 3 45.53 0.81
 2 -4 3 42.11 0.85
 2 2 3 52.12 0.92
 -2 -2 -3 44.95 0.71
 2 -4 3 40.38 0.84
 -2 -2 -3 37.34 1
 4 -2 -3 52.09 0.99
 4 -2 -3 48.37 1.04
 2 2 0 460.72 5.15
 4 -2 0 527.73 5.44
 2 -4 0 458.83 5.3
 2 -4 0 451.14 5.38
 2 -4 0 421.26 5.01
 2 2 0 475.22 5.16
 -2 -2 0 447.57 5.24
 2 -4 0 428.34 5.02
 4 -2 0 470.95 5.38
 -4 2 0 409.48 5.04
 2 -4 0 429.4 5.31
 4 -2 0 463.7 5.38
 -2 -2 0 452.78 5.09
 2 -4 0 458.47 5.35
 -2 -2 0 437.03 5.12
 2 -4 0 449.71 5.32
 -2 4 0 445.9 5.07
 2 -4 0 446.92 5.29
 2 -4 0 414.47 5.4
 -2 -2 0 522.61 5.43
 2 -4 0 481.27 5.34
 2 2 0 459.99 5.14
 4 -2 3 1604.72 18.27
 -2 -2 3 1581.07 18.06
 2 -4 -3 1601.63 18.03
 -2 -2 3 1557.35 18
 2 -4 -3 1597.12 18.12
 2 2 -3 1628.24 18.13
 -4 2 -3 1582.63 18.29
 2 -4 -3 1532.44 18.16
 2 -4 -3 1557.14 18.03
 2 -4 -3 1677.63 17.98
 2 2 -3 1615.8 18.05
 2 2 -3 1542.33 18.03
 2 -4 -3 1646.44 18.01
 -2 -2 6 9.88 0.54
 -2 -2 6 13.83 0.53
 -2 -2 6 14.06 0.56
 2 -4 -6 13.43 0.64
 -4 2 -6 11.75 0.62
 2 -4 -6 13.49 0.49
 -2 4 6 13.14 0.53
 2 2 -6 11.88 0.66
 2 -4 -6 11.73 0.66
 -2 -2 9 11.56 0.62
 2 -4 -9 11.68 0.86
 -4 2 -9 10.69 0.81
 -2 4 9 12.91 0.69
 2 2 -12 0.07 1.15
 -2 4 12 0.34 0.77
 -2 -2 12 2.97 0.76
 2 -4 -12 1.66 0.95
 -4 2 -12 2.79 0.95
 -4 2 -12 0.06 0.96
 2 -4 -15 -0.47 1.24
 2 2 -15 0.15 1.17
 -4 2 -15 2.42 1.09
 -4 2 -18 -0.54 1.07
 2 2 -18 0.37 1.22
 -4 2 -18 -0.2 0.91
 -3 4 -19 0.96 0.86
 -3 4 -19 1.19 0.96
 4 -1 -19 0.46 0.99
 -3 4 -16 1.78 1.11
 -4 1 16 1 0.91
 -3 4 -16 1.43 1.1
 4 -1 -16 -0.1 1.33
 4 -1 -13 0.82 1.08
 1 3 13 0.16 0.78
 -4 1 13 -0.37 0.8
 -3 4 -13 -0.46 1.06
 -1 -3 -13 -0.5 0.99
 -4 1 10 1.79 0.61
 -1 -3 -10 0.88 0.73
 -3 4 -10 1.8 0.73
 4 -1 -10 1.12 0.8
 -4 1 10 1.74 0.64
 1 3 10 1.67 0.63
 4 -1 -7 152.52 2.53
 -3 4 -7 154.68 2.32
 -1 -3 -7 147.1 2.26
 4 -1 -4 1.28 0.51
 -1 -3 -4 0.61 0.31
 4 -1 -4 0.59 0.62
 3 -4 4 1.04 0.48
 -1 -3 -4 1.06 0.42
 3 -4 4 1.77 0.41
 4 -1 -4 0.49 0.5
 1 3 4 1.05 0.35
 4 -1 -1 130.12 1.87
 3 -4 1 125.49 1.72
 4 -1 -1 129.73 1.92
 -1 -3 -1 158.04 2.1
 3 -4 1 119.91 1.74
 -1 -3 -1 123.27 1.92
 1 3 1 126.56 1.62
 3 -4 1 121.49 1.74
 3 -4 1 132.9 1.74
 -3 4 -1 125.78 1.76
 4 -1 -1 127.14 1.92
 -1 -3 -1 123.18 1.71
 -4 1 -2 2978.61 32.19
 3 -4 -2 3008.3 31.96
 3 -4 -2 3020.11 32.02
 4 -1 2 2959.84 32.18
 -1 -3 2 2975.76 31.94
 -1 -3 2 2882.59 31.77
 3 -4 -2 2952.48 32.09
 -1 -3 2 2956.54 32.05
 -1 -3 2 2996.03 31.96
 -1 -3 2 3078.79 32.15
 -1 -3 2 2983.98 31.8
 4 -1 2 2968.19 32.24
 3 -4 -2 2974.04 31.92
 -1 -3 5 187.79 2.39
 -1 -3 5 182.36 2.35
 1 3 -5 173.45 2.47
 3 -4 -5 208.17 2.34
 1 3 -5 192.17 2.52
 -1 -3 5 172.88 2.33
 4 -1 5 190.72 2.72
 -4 1 -5 173.89 2.72
 3 -4 -5 206.52 2.34
 3 -4 -5 230.85 2.84
 -1 -3 5 176.77 2.6
 3 -4 -5 201.07 2.61
 -3 4 8 0.51 0.44
 1 3 -8 0.26 0.6
 -4 1 -8 -0.82 0.73
 3 -4 -8 0.66 0.58
 -3 4 8 0.41 0.45
 -1 -3 8 -0.49 0.42
 -3 4 11 -0.24 0.71
 3 -4 -11 -0.23 0.82
 1 3 -11 1.74 0.86
 -4 1 -11 1.69 0.8
 -3 4 11 -1.45 0.79
 -4 1 -11 -1.35 0.97
 -1 -3 11 0.74 0.61
 -4 1 -14 0.84 1.08
 -4 1 -14 0.97 1.06
 1 3 -14 2.41 1.28
 -1 -3 14 -0.11 0.7
 -3 4 14 1.87 0.85
 3 -4 -14 2.12 1.32
 -4 1 -17 2.01 1.07
 3 -4 -17 0.99 1
 -4 1 -17 0.64 1.04
 1 3 -17 0.64 1.16
 -3 4 17 1.5 0.82
 4 -1 20 0.68 0.56
 1 3 -20 1.31 0.85
 4 0 -20 1.29 0.78
 -4 4 -20 0.9 0.78
 -4 0 17 1.13 0.74
 4 0 -17 -0.72 1.26
 -4 4 -17 1.27 1.01
 -4 4 -17 0.92 1.06
 -4 4 -14 2.01 1.08
 0 4 14 0.02 0.78
 -4 0 14 1.26 0.78
 -4 4 -14 0.67 1.04
 4 0 -14 2.24 1.48
 -4 0 11 2.57 0.68
 0 -4 -11 3.84 0.95
 4 0 -11 2.83 1.02
 0 4 11 4.54 0.81
 -4 0 11 1.99 0.76
 -4 4 -11 5.09 0.91
 0 4 8 1.86 0.52
 -4 0 8 3.7 0.5
 0 -4 -8 2.49 0.59
 4 0 -8 3.72 0.7
 0 -4 -5 5.59 0.46
 0 4 5 5.78 0.43
 0 4 5 5.8 0.41
 4 -4 5 4.95 0.57
 0 -4 -5 5.72 0.38
 0 -4 -5 6.43 0.37
 0 -4 -2 201.66 2.93
 0 -4 -2 208.64 3.01
 4 0 -2 232.01 2.91
 4 0 -2 241.39 2.96
 0 4 2 224.25 2.5
 4 -4 2 197.97 2.61
 4 0 -2 212.21 2.86
 -4 4 -2 219.83 2.88
 0 -4 -2 211.15 2.7
 0 -4 -2 218.94 2.67
 0 -4 -2 214.87 2.63
 4 -4 2 205.49 2.79
 0 -4 -2 206.3 2.65
 4 -4 2 223.94 2.84
 0 -4 -2 215.72 2.64
 4 -4 -1 255.51 3.58
 0 -4 1 341.82 3.86
 4 0 1 277.55 3.73
 4 -4 -1 315.99 3.75
 0 -4 1 324.6 3.81
 0 4 -1 278 3.35
 4 -4 -1 323.05 3.76
 0 -4 1 314.35 3.53
 0 -4 1 262.67 3.8
 -4 0 -1 276.11 3.49
 4 -4 -1 343.29 3.76
 0 -4 1 308.94 3.7
 4 0 1 307.62 3.75
 0 -4 1 302.61 3.57
 0 -4 1 300.72 3.6
 0 -4 1 321.68 3.54
 0 -4 1 302.99 3.87
 0 -4 4 273.06 3.47
 4 -4 -4 295.14 3.7
 0 -4 4 270.15 3.36
 0 -4 4 276.44 3.54
 0 4 -4 278.77 3.43
 -4 0 -4 301.97 3.83
 4 0 4 308.25 3.8
 0 4 -7 13.25 0.72
 0 -4 7 12.36 0.52
 4 -4 -7 17.8 0.99
 -4 0 -7 15.82 0.7
 -4 0 -7 13.29 0.9
 4 -4 -7 13.96 0.68
 0 -4 7 10.55 0.54
 -4 0 -10 9.7 0.85
 0 4 -10 5.8 0.9
 4 -4 -10 6.61 0.91
 -4 4 10 9.76 0.83
 -4 4 10 9.2 0.81
 0 -4 10 5.91 0.63
 -4 0 -10 3.68 1
 0 4 -13 0.82 1.1
 4 -4 -13 3.54 1.36
 -4 0 -13 2.81 1.06
 -4 4 13 2.48 0.87
 0 -4 13 0.23 0.75
 -4 0 -13 1.84 1.07
 -4 4 13 2.06 0.95
 -4 4 16 1.66 0.91
 -4 0 -16 2.05 1.04
 0 4 -16 1.72 1.23
 -4 0 -16 1.17 1.08
 0 4 -19 1.22 0.83
 4 0 19 0.88 0.7
 0 4 -19 0.2 1.11
 5 -4 -18 0.77 0.88
 -1 5 -18 0.77 1.04
 -5 4 18 0.3 0.69
 -1 5 -18 2 0.9
 -5 4 15 0.69 0.85
 -4 -1 -15 2.79 1.04
 -1 5 -15 -0.42 1.22
 5 -4 -15 0.61 1.07
 -4 -1 -15 -0.93 1.07
 -4 -1 -12 -1.37 0.97
 -5 4 12 0.58 0.86
 -1 5 -12 0.02 1.02
 -4 -1 -12 0.95 1.05
 -5 4 12 0.06 0.78
 5 -4 -12 2.24 1.19
 -4 -1 -9 12.45 1.02
 -1 5 -9 14.9 0.93
 1 -5 9 11.31 0.68
 -4 -1 -9 17.06 0.85
 5 -4 -9 15.23 1.11
 -1 5 -6 31.31 0.86
 -4 -1 -6 29.4 0.81
 5 -4 -6 33.94 1.13
 1 -5 6 26.88 0.73
 4 1 3 1.97 0.54
 1 -5 3 3.5 0.55
 1 -5 3 3.4 0.42
 -1 5 -3 2.31 0.31
 1 -5 3 2.4 0.6
 1 -5 3 1.91 0.37
 1 -5 3 0.93 0.2
 5 -4 -3 2.47 0.55
 5 -4 -3 2.85 0.3
 5 -4 -3 2.43 0.61
 -4 -1 -3 1.98 0.57
 -4 -1 -3 2.02 0.59
 5 -4 -3 1.24 0.51
 5 -4 -3 1.88 0.48
 1 -5 3 1.28 0.69
 -4 -1 0 2.92 0.63
 1 -5 0 3.2 0.43
 4 1 0 2.42 0.53
 1 -5 0 3.43 0.53
 4 1 0 2.42 0.56
 1 -5 0 2.55 0.67
 4 1 0 5.08 0.74
 1 -5 0 3.93 0.67
 1 -5 0 4.39 0.58
 5 -4 0 3.21 0.56
 1 -5 0 3.22 0.51
 5 -4 0 2.9 0.54
 1 -5 0 3.45 0.6
 1 -5 0 2.23 0.87
 1 -5 0 3.75 0.49
 5 -4 0 2.62 0.54
 1 -5 0 2.87 0.65
 -1 5 3 401.9 4.57
 5 -4 3 347.78 4.88
 1 -5 -3 399.45 4.83
 5 -4 3 394.94 5.01
 1 -5 -3 397.89 4.77
 4 1 -3 400.5 4.92
 1 -5 -3 373.46 5.03
 4 1 -3 440.29 5
 -1 5 3 434.11 4.65
 1 -5 -3 412.15 4.79
 -5 4 -3 382.47 5.02
 1 -5 -3 423.58 4.82
 4 1 -3 402.24 4.99
 1 -5 -3 400.04 4.72
 1 -5 -6 4.49 0.47
 4 1 -6 5.18 0.71
 -5 4 -6 3.77 0.75
 1 -5 -6 3.85 0.48
 4 1 -6 4.34 0.6
 -1 5 6 4.55 0.46
 1 -5 -6 5.77 0.42
 -5 4 -9 6.66 0.96
 -5 4 -9 9.6 0.84
 4 1 -9 12.35 1.04
 -4 -1 9 11.64 0.67
 -1 5 9 8.98 0.74
 -4 -1 9 12.52 0.71
 -5 4 -12 0.5 1.11
 4 1 -12 1 1.17
 -4 -1 12 -0.77 0.77
 -1 5 12 2.42 0.86
 -5 4 -12 2.84 1.02
 -5 4 -15 1.31 1.07
 -5 4 -15 1.41 1.03
 -1 5 15 1.98 0.78
 -4 -1 15 1.32 0.81
 4 1 -15 0.7 1.34
 -5 4 -18 -0.91 1.03
 4 1 -18 0.62 1.03
 5 -4 18 -0.25 0.65
 -5 4 -18 -0.11 0.87
 5 -3 -19 0.19 0.84
 -5 3 19 -0.01 0.67
 -2 5 -19 1.89 0.81
 -2 5 -19 0.64 0.95
 -5 3 16 1.17 0.91
 -2 5 -16 2.36 1.03
 -3 -2 -13 2.04 1.05
 5 -3 -13 2.92 1.3
 -5 3 13 0.53 0.84
 -5 3 13 1.09 0.94
 -2 5 -13 0.65 1.15
 -3 -2 -13 2.01 1.04
 3 2 10 4.12 0.72
 -5 3 10 5.29 0.68
 -5 3 10 6.62 0.73
 -3 -2 -10 4.11 0.78
 -3 -2 -10 2.83 0.91
 5 -3 -10 5.1 1.14
 -2 5 -10 4.86 0.81
 -3 -2 -7 78.14 1.45
 -2 5 -7 83.12 1.51
 5 -3 -7 83.42 1.85
 -3 -2 -4 128.54 2.01
 2 -5 4 151.41 2.28
 3 2 4 144.37 2.06
 5 -3 -4 143.15 2.23
 -2 5 -4 137.1 1.88
 2 -5 4 133.79 2.05
 5 -3 -4 165.5 2.16
 2 -5 4 141.55 1.91
 -3 -2 -4 136.45 1.84
 2 -5 4 136.27 1.89
 5 -3 -4 167.11 2.28
 3 2 1 4.71 0.44
 2 -5 1 5.83 0.71
 2 -5 1 3.34 0.76
 5 -3 -1 5.07 0.61
 2 -5 1 3.46 0.68
 3 2 1 5.64 0.53
 2 -5 1 6.28 0.54
 2 -5 1 4.12 0.61
 5 -3 -1 4.42 0.57
 -3 -2 -1 4.58 0.56
 2 -5 1 5.01 0.59
 2 -5 1 4.3 0.66
 5 -3 -1 3.55 0.57
 -2 5 -1 4.3 0.42
 2 -5 1 4.35 0.62
 2 -5 -2 1061.81 12.83
 2 -5 -2 1213.14 12.72
 3 2 -2 1147.05 12.74
 -5 3 -2 1104.34 12.84
 2 -5 -2 1183.34 12.7
 -3 -2 2 1095.94 12.54
 3 2 -2 1136.25 12.69
 -3 -2 2 1132.39 12.56
 5 -3 2 1085.48 12.85
 3 2 -2 1279.39 12.8
 2 -5 -2 1161.89 12.83
 5 -3 2 1134.62 12.89
 2 -5 -2 1162.35 12.76
 2 -5 -2 1129.67 12.75
 2 -5 -2 1144.04 12.72
 2 -5 -2 1069.34 12.42
 5 -3 5 66.24 1.4
 3 2 -5 61.11 1.31
 2 -5 -5 68.04 1.28
 2 -5 -5 68.51 1.14
 2 -5 -5 67.58 1.33
 2 -5 -5 70.46 1.08
 -3 -2 5 59.61 1.13
 -3 -2 5 58.45 1.04
 -3 -2 8 0.45 0.46
 -2 5 8 -0.15 0.49
 -2 5 8 0.26 0.48
 -3 -2 8 0.56 0.41
 2 -5 -8 -0.13 0.59
 -5 3 -11 -0.68 1.01
 2 -5 -11 0.83 0.84
 3 2 -11 -0.62 1.11
 -2 5 11 -0.41 0.75
 -2 5 14 0.63 0.87
 -3 -2 14 1.39 0.8
 -5 3 -14 0.61 1.03
 -5 3 -14 0.41 1.05
 3 2 -14 0.23 1.17
 -5 3 -17 -0.07 0.96
 -2 5 17 0.41 0.78
 3 2 -17 0.82 1.32
 -5 3 -17 0.5 1.02
 -5 3 -20 2.1 0.72
 3 2 -20 0.19 0.78
 5 -2 -20 1.06 0.76
 -3 5 -20 0.92 0.94
 2 3 20 1.24 0.62
 -5 2 17 1.02 0.8
 -3 5 -17 2.63 1.15
 5 -2 -17 1.15 1.1
 -3 5 -17 0.79 1
 -3 5 -14 0.49 0.95
 -3 5 -14 0.25 1.11
 -5 2 14 -1.77 0.89
 5 -2 -14 1.09 1.32
 -2 -3 -14 0.64 1.11
 -5 2 11 1.09 0.7
 -2 -3 -11 -1.13 0.89
 5 -2 -11 0.16 1.14
 -2 -3 -11 -0.05 0.86
 -5 2 11 1.87 0.66
 -3 5 -11 0.79 0.82
 -2 -3 -8 14.49 0.76
 -2 -3 -8 13.22 0.84
 2 3 8 12.46 0.69
 -2 -3 -5 301.68 3.77
 3 -5 5 269.45 3.7
 3 -5 5 290.8 3.61
 3 -5 5 292.33 3.62
 5 -2 -5 332.89 4.11
 -3 5 -5 307.5 3.7
 -2 -3 -5 313.39 3.62
 2 3 5 280.75 3.63
 3 -5 2 0.79 0.37
 5 -2 -2 0.47 0.58
 -2 -3 -2 0.64 0.6
 5 -2 -2 0.32 0.58
 3 -5 2 0.42 0.6
 2 3 2 0.74 0.36
 3 -5 2 0.09 0.54
 -3 5 -2 0.05 0.46
 -2 -3 -2 1.48 0.68
 5 -2 -2 1.03 0.58
 3 -5 2 0.55 0.53
 3 -5 2 1.65 0.29
 -2 -3 -2 1.14 0.19
 3 -5 -1 723.56 8.22
 -5 2 -1 689.68 8.27
 5 -2 1 722.57 8.31
 3 -5 -1 696.71 8.36
 3 -5 -1 704.27 8.27
 -2 -3 1 723.19 8.15
 -2 -3 1 727.56 8.38
 3 -5 -1 742.17 8.32
 3 -5 -1 670.97 8.43
 5 -2 1 685.12 8.37
 2 3 -1 730.81 8.11
 3 -5 -1 701.05 7.94
 3 -5 -1 739.31 8.38
 -2 -3 1 757.06 8.38
 3 -5 -1 669.24 8.03
 -2 -3 1 710.29 8.12
 5 -2 1 689.27 8.34
 -2 -3 1 746.38 8.07
 2 3 -1 712.2 8.07
 3 -5 -4 556.54 6.16
 3 -5 -4 569.24 6.05
 3 -5 -4 488.03 6.18
 5 -2 4 507.11 6.43
 3 -5 -4 544.53 6.3
 -2 -3 4 496.03 5.96
 2 3 -4 534.8 6.29
 -2 -3 4 513.28 6
 -2 -3 4 505.66 6.16
 -2 -3 4 521.18 6.25
 2 3 -4 467.29 6.09
 3 -5 -4 491.41 6.34
 3 -5 -4 553.77 6.12
 3 -5 -7 36.68 1.16
 3 -5 -7 34.41 0.79
 -5 2 -7 30.15 0.9
 -2 -3 7 25.07 0.81
 -2 -3 7 29 0.8
 -5 2 -7 25.89 1.12
 2 3 -7 31.31 1.04
 -2 -3 10 1.46 0.56
 2 3 -10 0.17 0.87
 -5 2 -10 -0.89 0.98
 -3 5 10 0.23 0.67
 -3 5 10 1.15 0.62
 3 -5 -10 0.91 0.77
 -5 2 -13 2.89 1.15
 2 3 -13 2.72 1.28
 -2 -3 13 2.09 0.77
 3 -5 -13 2.52 1.31
 -3 5 13 4.57 0.89
 -5 2 -13 2.6 1.03
 -5 2 -16 1.02 1.07
 -3 5 16 0.67 0.81
 -5 2 -19 0.23 0.71
 2 3 -19 1.07 0.97
 5 -2 19 0.15 0.63
 -5 2 -19 0.39 0.83
 2 3 -19 0.76 0.78
 -4 5 -18 -0.18 1.04
 -5 1 18 0.58 0.68
 -4 5 -18 0.64 0.89
 5 -1 -18 1.49 1.04
 5 -1 -15 1.77 1.3
 -4 5 -15 2.53 1.12
 -5 1 15 1.7 0.84
 -4 5 -15 0.54 1.03
 1 4 12 -0.31 0.76
 -4 5 -12 -1.92 1.05
 -5 1 12 1.83 0.74
 -4 5 -12 2.14 0.97
 -5 1 12 0.57 0.83
 5 -1 -12 1.75 1.37
 -1 -4 -12 0.12 1.01
 5 -1 -9 3.67 1.04
 1 4 9 3.64 0.61
 5 -1 -9 3.6 0.81
 -5 1 9 4.45 0.59
 -4 5 -9 2.06 0.72
 4 -5 6 100.09 1.5
 -1 -4 -6 103.08 1.61
 5 -1 -6 119.95 2.15
 4 -5 6 93.96 1.56
 -1 -4 -6 97.87 1.62
 5 -1 -6 121.19 1.96
 -4 5 -6 101.24 1.69
 5 -1 -3 72.17 1.4
 5 -1 -3 82.64 1.46
 4 -5 3 69.16 1.35
 4 -5 3 60.04 1.13
 -1 -4 -3 63.46 1.35
 -1 -4 -3 62.34 0.95
 5 -1 -3 85.03 1.49
 -1 -4 -3 76.79 1.12
 1 4 3 69.4 1.02
 -1 -4 -3 71.46 1.51
 -4 5 -3 69.03 1.34
 4 -5 3 73.59 1.24
 1 4 0 34.35 0.62
 5 -1 0 39.78 1.02
 4 -5 0 39.71 0.86
 -1 -4 0 46.39 1.11
 4 -5 0 38.29 0.9
 5 -1 0 45.76 1.08
 4 -5 0 37.03 0.83
 -1 -4 0 38.31 0.83
 1 4 0 33.87 0.6
 1 4 0 29.56 0.56
 5 -1 0 39.11 1.01
 4 -5 0 38.58 0.93
 -1 -4 0 35.96 1.23
 4 -5 0 37.59 0.86
 -1 -4 0 41.18 0.76
 -1 -4 0 36.89 1.02
 -1 -4 0 38.05 1.02
 -1 -4 0 41.86 0.9
 -1 -4 3 547.79 6.52
 4 -5 -3 615 6.36
 5 -1 3 536.12 6.67
 4 -5 -3 617.13 6.61
 4 -5 -3 554.17 6.56
 -5 1 -3 479.23 6.24
 1 4 -3 529.16 6.29
 -1 -4 3 561.52 6.37
 4 -5 -3 596.63 6.39
 1 4 -3 553.78 6.32
 5 -1 3 511.41 6.6
 -5 1 -3 508.55 6.6
 -1 -4 3 540.33 6.16
 -1 -4 3 578.39 6.65
 4 -5 -3 642.46 6.48
 -1 -4 6 15.84 0.53
 -5 1 -6 16.17 0.67
 4 -5 -6 16.74 0.49
 4 -5 -6 18.47 0.8
 5 -1 6 17.8 0.88
 -1 -4 6 12.76 0.77
 -5 1 -6 15.86 0.94
 1 4 -6 17.26 0.72
 4 -5 -6 18.04 0.86
 4 -5 -6 19.79 0.5
 -1 -4 6 15.92 0.55
 -5 1 -9 3.32 0.92
 -4 5 9 5.3 0.64
 -4 5 9 5.37 0.63
 -1 -4 9 2.82 0.57
 -4 5 12 2.13 0.87
 1 4 -12 2.33 1.18
 -5 1 -12 2.45 1.13
 -5 1 -12 4.25 1.03
 4 -5 -12 2.5 1.18
 -4 5 12 1.14 0.92
 -1 -4 12 1.59 0.69
 1 4 -15 0.99 1.17
 -5 1 -15 -0.41 1.06
 -5 1 -15 0.7 0.99
 4 -5 -15 0.21 0.98
 -4 5 15 0.15 0.87
 1 4 -18 0.14 1.2
 -4 5 18 0.28 0.74
 5 -1 18 -0.33 0.75
 1 4 -18 1.17 0.87
 -5 1 -18 0.29 0.81
 5 0 -19 0.64 0.89
 -5 5 -19 2.15 0.91
 -5 5 -19 0.56 0.68
 -5 0 16 0.51 0.81
 -5 5 -16 0.73 1.06
 0 5 13 0.27 0.78
 -5 0 13 0.6 0.77
 -5 5 -13 1.91 1.01
 -5 5 -13 1.66 1.07
 5 0 -13 0.41 1.3
 0 5 10 7.2 0.84
 -5 5 -10 3.46 1.08
 -5 5 -10 4.02 0.96
 -5 0 10 8.55 0.81
 5 0 -10 9.34 1.37
 -5 0 10 7.66 0.88
 -5 5 -7 1.71 0.74
 0 -5 -7 2 0.58
 5 0 -7 3.55 0.73
 0 5 7 3.23 0.5
 5 0 -4 1.2 0.67
 5 0 -4 2.35 0.6
 5 -5 4 3.05 0.59
 0 -5 -4 1.32 0.25
 5 -5 4 1.65 0.68
 5 -5 4 2.3 0.51
 0 -5 -4 3.3 0.41
 0 -5 -4 3.1 0.41
 0 5 4 2.34 0.35
 0 -5 -4 2.1 0.4
 0 -5 -1 27.98 0.77
 0 -5 -1 33.07 0.71
 -5 5 -1 29.17 0.89
 5 0 -1 29.36 0.88
 0 -5 -1 30.46 0.87
 0 -5 -1 27.4 0.68
 5 -5 1 26.68 0.87
 5 0 -1 29 0.92
 5 -5 1 25 0.77
 5 0 -1 25.19 0.89
 0 -5 -1 30.13 0.71
 0 -5 -1 28.01 1.06
 5 -5 1 23.71 0.64
 0 -5 -1 26.05 0.67
 5 -5 1 29.13 0.83
 5 -5 1 27.41 0.81
 5 0 2 30.05 0.99
 0 -5 2 32.2 0.78
 5 0 2 29.08 0.85
 5 -5 -2 25.52 0.86
 0 -5 2 29.47 1
 0 -5 2 35.4 0.71
 5 -5 -2 31.47 0.86
 0 5 -2 24.16 0.49
 0 -5 2 28.33 0.86
 5 -5 -2 29.76 0.79
 5 -5 -2 27.83 0.75
 5 -5 -2 30.15 0.9
 0 -5 5 -0.63 0.64
 0 -5 5 0.11 0.44
 5 -5 -5 -0.33 0.58
 5 -5 -5 0.09 0.58
 5 0 5 0.2 0.62
 0 -5 5 -0.13 0.32
 0 5 -5 -0.3 0.44
 5 -5 -5 1.77 0.39
 0 5 -8 3.13 0.69
 -5 0 -8 3.22 0.86
 0 -5 8 1.21 0.44
 5 -5 -11 4.59 1.14
 0 5 -11 1.95 1
 -5 5 11 4.72 0.83
 -5 5 11 4.39 0.95
 -5 0 -11 4.94 0.91
 0 -5 11 0.71 0.68
 -5 0 -11 3.42 1.14
 5 -5 -14 2.01 1.03
 -5 0 -14 2.64 1
 0 5 -14 3.13 1.27
 0 5 -17 1.6 1.15
 5 -5 -17 0.69 0.93
 -5 0 -17 -0.53 1.04
 -5 5 17 0.36 0.78
 0 5 -20 1.09 0.74
 5 0 20 0.56 0.48
 5 1 19 0.47 0.62
 -1 6 -19 -0.31 0.99
 -6 5 19 -0.48 0.63
 6 -5 -16 0.97 0.98
 -5 -1 -16 1.08 0.95
 -1 6 -16 1.38 0.95
 -6 5 16 0.47 0.89
 -1 6 -16 0.84 1.17
 -6 5 13 0.73 0.9
 6 -5 -13 2.7 1.11
 -1 6 -13 -0.71 1.11
 -6 5 13 1.46 0.84
 -5 -1 -13 2 0.95
 -5 -1 -13 2.92 1.08
 -1 6 -10 9.42 1.05
 -5 -1 -10 11.47 0.98
 -5 -1 -10 7.6 1.21
 6 -5 -10 8.42 1.09
 1 -6 10 5.36 1.21
 -6 5 10 14.07 0.92
 1 -6 7 3.48 0.69
 1 -6 7 3.56 0.58
 -1 6 -7 3.99 0.61
 -5 -1 -7 3.41 0.75
 1 -6 7 2.86 0.56
 -5 -1 -7 3.78 0.56
 6 -5 -4 22.96 0.94
 1 -6 4 20.11 0.62
 5 1 4 17.33 0.86
 1 -6 4 15.74 0.92
 1 -6 4 18.07 0.88
 -1 6 -4 17.11 0.56
 -5 -1 -4 12.11 0.7
 5 1 4 18.08 0.84
 6 -5 -4 16.8 0.88
 1 -6 4 17.24 0.78
 1 -6 4 19.53 0.78
 -5 -1 -1 220.04 2.95
 1 -6 1 243.35 3.17
 1 -6 1 244.95 2.92
 -1 6 -1 196.95 2.62
 5 1 1 226.31 3.1
 6 -5 -1 220.81 3.06
 1 -6 1 216.17 3.2
 1 -6 1 220.15 3.25
 1 -6 1 251.8 3.09
 5 1 1 228.82 3.17
 6 -5 -1 280.71 3.3
 6 -5 -1 277.14 3.31
 5 1 1 233.61 3.1
 6 -5 2 1.9 0.63
 1 -6 -2 1.1 0.52
 5 1 -2 1.33 0.61
 1 -6 -2 0.41 0.91
 5 1 -2 1.73 0.65
 6 -5 2 1.86 0.73
 1 -6 -2 1.29 0.47
 -5 -1 2 1.1 0.38
 5 1 -2 2.28 0.62
 6 -5 2 1.75 0.57
 -1 6 2 1.54 0.23
 1 -6 -2 1.78 0.76
 1 -6 -2 2.91 0.44
 6 -5 5 10.22 0.69
 5 1 -5 12.65 0.72
 -1 6 5 12.53 0.5
 6 -5 5 12.01 0.79
 5 1 -5 11.67 0.9
 -6 5 -5 11.53 0.91
 6 -5 5 9.7 0.74
 5 1 -5 14.41 0.82
 -1 6 5 12.95 0.52
 1 -6 -5 14.26 0.58
 1 -6 -5 13.49 0.57
 -1 6 8 11.07 0.76
 5 1 -8 16.19 1.21
 5 1 -8 18.25 1.06
 -6 5 -8 16.05 0.89
 -6 5 -8 11.15 1.07
 -6 5 -11 3.65 1.16
 -5 -1 11 2.29 0.77
 -6 5 -11 4.75 1.02
 -1 6 11 3.63 0.89
 -5 -1 11 2.49 0.89
 5 1 -11 3.95 1.5
 -6 5 -14 0.82 1.02
 6 -5 14 2.79 0.8
 5 1 -14 -0.79 1.3
 -6 5 -17 -0.23 0.95
 6 -5 17 0.06 0.66
 5 1 -17 0.43 1.11
 -6 5 -17 0.45 0.85
 5 1 -20 0.63 0.68
 -6 5 -20 0.65 0.63
 -2 6 -20 0.64 0.75
 4 2 20 0.32 0.51
 6 -4 -17 0.05 0.93
 -6 4 17 0.45 0.8
 -2 6 -17 1.24 1.13
 -2 6 -17 1.37 0.94
 6 -4 -14 1.37 1.1
 -4 -2 -14 1.33 0.98
 -6 4 14 0.77 0.96
 -2 6 -14 -0.87 1.1
 -2 6 -11 2.29 0.98
 -6 4 11 3.3 0.88
 6 -4 -11 4.5 1.16
 -6 4 11 4.68 0.87
 -4 -2 -11 3.73 1.1
 -4 -2 -8 8.75 0.93
 6 -4 -8 9.82 0.9
 2 -6 5 94.53 1.39
 6 -4 -5 80.82 1.72
 4 2 5 88.35 1.61
 -4 -2 -5 83.49 1.64
 -2 6 -5 90.41 1.44
 -4 -2 -5 83.29 1.37
 2 -6 5 93.19 1.7
 6 -4 -5 102.35 1.68
 2 -6 2 253.69 3.56
 4 2 2 278.04 3.37
 -2 6 -2 240.81 2.91
 2 -6 2 256.34 3.15
 4 2 2 255.57 3.26
 6 -4 -2 283.88 3.47
 -2 6 -2 228.97 3.04
 6 -4 -2 224.93 3.3
 6 -4 -2 238.97 2.95
 2 -6 2 243.82 3.39
 -4 -2 -2 227.94 3.19
 -4 -2 -2 285.99 3.43
 6 -4 1 9.43 0.73
 2 -6 -1 8.71 0.8
 2 -6 -1 9.07 0.69
 2 -6 -1 10.18 0.59
 -4 -2 1 10.46 0.75
 -4 -2 1 7.25 0.52
 4 2 -1 8.42 0.59
 6 -4 1 9.39 0.73
 6 -4 1 8.08 0.71
 4 2 -1 8.5 0.59
 4 2 -1 7.48 0.62
 2 -6 -1 9.7 0.66
 6 -4 1 7.32 0.39
 2 -6 -1 10.43 0.81
 2 -6 -1 9 0.62
 -4 -2 4 8.25 0.41
 4 2 -4 8.83 0.77
 6 -4 4 9.38 0.77
 6 -4 4 8.34 0.66
 2 -6 -4 9.7 0.56
 -6 4 -4 8.89 0.77
 -4 -2 4 8.74 0.42
 2 -6 -4 10.49 0.54
 4 2 -4 9.39 0.63
 2 -6 -4 11.24 0.59
 2 -6 -7 9.56 0.66
 -4 -2 7 8.39 0.59
 2 -6 -7 9.78 0.54
 4 2 -7 10.32 0.83
 -4 -2 7 7.98 0.52
 -2 6 7 8.54 0.59
 -6 4 -7 8.1 0.96
 -2 6 7 9.37 0.6
 -4 -2 10 4.09 0.77
 -4 -2 10 5.1 0.72
 -6 4 -10 4.84 1.09
 -6 4 -10 4.95 0.94
 4 2 -10 6.41 1.15
 -2 6 10 5.8 0.79
 -6 4 -13 1.64 1.02
 -4 -2 13 2.49 0.8
 4 2 -13 1.51 1.53
 -6 4 -13 2.5 1.11
 -2 6 13 1.39 0.86
 -6 4 -16 0.95 1.01
 -2 6 16 -0.28 0.79
 -4 -2 16 0.42 0.72
 4 2 -19 -0.18 0.89
 -6 4 -19 2.15 0.87
 -3 6 -18 0.81 0.85
 6 -3 -18 0.85 0.91
 -6 3 18 0.01 0.66
 -3 6 -18 0.59 1.01
 -3 6 -15 1.88 1.11
 -3 6 -15 1.84 1.01
 -6 3 15 0.99 0.86
 6 -3 -15 1.15 1.18
 -3 6 -12 -0.74 1.03
 -6 3 12 1.71 0.79
 -3 -3 -12 0.15 0.93
 6 -3 -12 1.71 1.2
 -6 3 12 1.89 0.88
 -3 -3 -9 2.14 0.78
 6 -3 -9 5.03 0.87
 6 -3 -9 3.39 0.95
 -3 6 -9 2.85 0.76
 -3 -3 -6 54.28 1.29
 6 -3 -6 61.18 1.48
 3 -6 6 56.6 1.01
 -3 6 -6 59.85 1.19
 3 -6 6 62.79 1.55
 -3 -3 -6 58.47 1.13
 6 -3 -6 68.37 1.5
 -3 -3 -3 292.26 3.91
 -3 -3 -3 334.23 4.11
 3 -6 3 289.11 3.92
 3 -6 3 367.67 3.98
 -3 -3 -3 317.51 3.57
 3 -6 3 288.06 3.65
 6 -3 -3 346.95 4.2
 3 3 3 364.25 3.91
 -3 6 -3 323.51 3.88
 3 -6 0 31.69 1.02
 3 -6 0 32.64 0.92
 3 -6 0 33.79 1.08
 3 -6 0 34.51 1.04
 3 -6 0 31.57 0.94
 3 3 0 32.92 0.79
 6 -3 0 30.57 0.99
 3 -6 0 23.65 1.04
 -3 -3 0 33.68 0.91
 6 -3 0 29.1 0.95
 3 3 0 33.68 0.82
 -3 -3 0 36.26 0.8
 -3 -3 0 38.1 1.22
 3 3 0 34.1 0.84
 6 -3 0 32.55 0.98
 -3 -3 0 31.64 0.96
 3 -6 -3 105.83 1.7
 3 -6 -3 118.37 1.65
 3 3 -3 93.93 1.49
 -3 -3 3 97.14 1.47
 3 3 -3 100.52 1.54
 3 3 -3 107.55 1.72
 3 -6 -3 116.26 1.64
 -3 -3 3 95.98 1.47
 3 -6 -3 109.86 1.64
 6 -3 3 95.02 1.76
 6 -3 3 80.74 1.62
 3 -6 -3 85.96 1.46
 -3 -3 6 82.31 1.57
 3 -6 -6 108.41 1.61
 -3 -3 6 89.06 1.44
 3 -6 -6 101.51 1.8
 3 3 -6 100.61 1.75
 -3 -3 6 85.69 1.49
 6 -3 6 90.88 1.88
 -6 3 -6 91.14 1.96
 -3 -3 6 83.59 1.37
 3 -6 -6 83.76 1.6
 3 3 -6 92.4 1.81
 -3 6 9 0.07 0.6
 3 3 -9 0.56 0.91
 -3 -3 9 -0.77 0.65
 -6 3 -9 0.22 0.75
 -3 6 9 0.35 0.62
 -3 -3 9 -0.36 0.54
 -6 3 -9 0.8 0.97
 3 3 -12 0.64 1.2
 -6 3 -12 3.1 1.06
 -3 -3 12 2.29 0.77
 -3 6 12 3.42 0.84
 -6 3 -12 1.83 1.19
 -6 3 -15 0.59 0.96
 -3 6 15 -0.63 0.81
 -6 3 -15 0.74 1.06
 3 3 -15 -0.04 1.45
 -6 3 -18 0.3 0.9
 3 3 -18 2.23 1.05
 -6 3 -18 0.53 0.8
 6 -3 18 0.71 0.65
 -4 6 -19 0.7 0.68
 -4 6 -19 0.78 0.86
 6 -2 -19 1.02 0.88
 -4 6 -16 0.43 1.01
 -6 2 16 1.31 0.87
 -6 2 13 0.84 0.84
 -4 6 -13 -0.2 1.07
 6 -2 -13 2.96 1.27
 -2 -4 -13 0.54 1.07
 -4 6 -13 2.44 1.01
 -6 2 13 0.98 0.97
 -6 2 10 1.68 0.65
 -2 -4 -10 0.1 0.76
 -6 2 10 2.12 0.7
 -4 6 -10 1.1 0.85
 6 -2 -10 1.37 1.03
 6 -2 -7 10.16 0.91
 -2 -4 -7 8.19 0.61
 4 -6 7 10.19 1.08
 2 4 7 8.72 0.62
 6 -2 -4 217.94 2.84
 -2 -4 -4 176.53 2.24
 6 -2 -4 190.49 2.8
 -2 -4 -4 172.18 2.31
 4 -6 4 196.26 2.64
 6 -2 -1 142.49 2.3
 4 -6 1 143.06 1.91
 4 -6 1 140.21 2.21
 -2 -4 -1 157.21 2.03
 -2 -4 -1 137.9 2.25
 -4 6 -1 142.46 2
 4 -6 1 137.46 1.91
 6 -2 -1 134.32 2.22
 -2 -4 -1 149.26 1.92
 4 -6 1 133.11 1.95
 2 4 1 145.89 1.92
 4 -6 1 150.62 2.18
 4 -6 1 145.25 2.26
 -2 -4 -1 141.59 2.44
 2 4 1 132.06 1.87
 -2 -4 2 100.7 1.56
 2 4 -2 81.4 1.31
 4 -6 -2 105.48 1.38
 -2 -4 2 92.01 1.52
 4 -6 -2 110.92 1.61
 6 -2 2 87.91 1.72
 4 -6 -2 123.12 1.95
 2 4 -2 103.53 1.55
 -2 -4 2 93.3 1.79
 4 -6 -2 103.96 1.66
 2 4 -2 90.93 1.39
 4 -6 -2 87.09 1.78
 4 -6 -2 101.62 1.8
 4 -6 -2 85.04 1.37
 6 -2 2 93.2 1.78
 -2 -4 5 82.12 1.63
 6 -2 5 85.86 1.8
 4 -6 -5 96.93 1.68
 4 -6 -5 83.1 1.75
 4 -6 -5 102.89 1.46
 2 4 -5 85.32 1.62
 -2 -4 5 74.13 1.2
 -2 -4 5 84.64 1.51
 4 -6 -5 90.76 1.41
 6 -2 5 77.84 1.66
 -2 -4 5 106.16 1.44
 -6 2 -5 70.69 1.66
 4 -6 -5 70.55 1.48
 -2 -4 5 78.92 1.28
 -6 2 -8 5.97 0.72
 -2 -4 8 6.97 0.55
 4 -6 -8 5.36 0.86
 4 -6 -8 5.79 0.86
 -6 2 -8 6.57 1.04
 -6 2 -11 2.31 1.11
 2 4 -11 0.61 1.13
 -6 2 -11 3.83 0.93
 -4 6 11 -0.55 0.82
 -4 6 11 0.71 0.77
 4 -6 -11 1.87 1.01
 -2 -4 11 0.78 0.69
 -6 2 -14 0.42 0.98
 2 4 -14 0.7 1.14
 -4 6 17 0.31 0.74
 -6 2 -17 0.73 0.9
 6 -2 17 -0.5 0.75
 2 4 -17 0.6 1.27
 -6 2 -17 0.67 0.95
 6 -2 20 0.9 0.49
 2 4 -20 0.83 0.71
 1 5 20 0.39 0.52
 6 -1 -20 1.39 0.65
 -5 6 -20 0.75 0.67
 -5 6 -17 1.11 0.98
 6 -1 -17 1.3 1.02
 -5 6 -17 0.23 0.93
 -6 1 17 0.29 0.68
 6 -1 -14 0.87 1.17
 -5 6 -14 2.1 1.06
 -5 6 -11 -0.29 1.09
 1 5 11 -0.42 0.81
 -6 1 11 1.56 0.88
 6 -1 -11 -0.47 1.17
 -6 1 11 0.69 0.7
 -5 6 -8 6.9 0.93
 -5 6 -8 9.17 0.79
 6 -1 -8 9.58 1.05
 1 5 8 8.87 0.67
 1 5 5 19.77 0.62
 -5 6 -5 18.76 0.93
 5 -6 5 18.12 0.74
 5 -6 5 18.91 0.87
 6 -1 -5 23.29 1.03
 6 -1 -5 25.51 0.99
 6 -1 -5 24.78 0.95
 -1 -5 -2 266.56 3.89
 5 -6 2 264.14 3.58
 6 -1 -2 291.32 3.88
 -5 6 -2 273.36 3.7
 -1 -5 -2 313.02 3.65
 6 -1 -2 279.61 3.87
 5 -6 2 312.82 3.72
 5 -6 2 273.54 3.6
 5 -6 2 291.69 3.84
 5 -6 2 264.35 3.68
 -1 -5 -2 307.92 3.57
 -1 -5 1 2.66 0.65
 5 -6 -1 2.77 0.68
 6 -1 1 2.94 0.64
 -1 -5 1 3.02 0.72
 5 -6 -1 3.03 0.52
 -1 -5 1 3.16 0.42
 5 -6 -1 3.29 0.52
 6 -1 1 3.61 0.67
 -1 -5 1 2.75 0.57
 5 -6 -1 2.85 0.67
 1 5 -1 2.21 0.27
 -6 1 -4 2.99 0.72
 5 -6 -4 2.77 0.52
 6 -1 4 2.39 0.66
 5 -6 -4 2.42 0.73
 6 -1 4 1.81 0.62
 -1 -5 4 1.45 0.4
 -1 -5 4 2.5 0.64
 5 -6 -4 2.32 0.37
 5 -6 -4 1.23 0.69
 5 -6 -4 2 0.62
 -1 -5 7 8.23 0.8
 -6 1 -7 8.4 1
 5 -6 -7 10.64 0.82
 1 5 -7 10.52 0.77
 5 -6 -7 10.44 0.89
 1 5 -10 1.21 1.05
 -6 1 -10 3.21 0.92
 -5 6 10 6.75 0.89
 5 -6 -10 3.6 1
 -6 1 -10 4.29 1.2
 -5 6 10 5.96 0.89
 -5 6 13 4.49 0.92
 -6 1 -13 2.19 0.97
 -5 6 13 4.15 0.85
 1 5 -13 5.64 1.28
 5 -6 -13 4.54 1.08
 -6 1 -13 4.63 1.12
 -6 1 -16 0.37 0.92
 1 5 -16 0.64 1.16
 -5 6 16 0.58 0.85
 -6 1 -16 0.33 0.98
 6 -1 19 0.9 0.55
 1 5 -19 1.37 0.9
 6 0 -18 1.69 0.97
 -6 6 -18 0.16 0.95
 -6 6 -18 -0.31 0.77
 -6 6 -15 0.05 1.06
 -6 0 15 0.67 0.79
 -6 6 -15 0.68 0.97
 6 -6 15 0.02 0.71
 6 0 -15 -0.03 1.12
 0 6 12 1.55 0.78
 -6 6 -12 3.77 1.08
 6 -6 12 1.77 0.81
 -6 0 12 1.23 0.88
 -6 0 12 0.46 0.76
 6 0 -12 0.51 1.28
 -6 6 -12 2.93 1.1
 -6 6 -9 10.26 1.2
 0 6 9 12.84 0.9
 6 -6 9 12.26 0.93
 6 0 -9 16.25 1.18
 6 0 -9 12.34 1.31
 -6 6 -9 11.93 1.02
 -6 0 9 14.3 0.88
 6 0 -6 6.94 0.77
 6 -6 6 4.79 0.6
 -6 6 -6 4.68 0.83
 6 -6 3 100.69 1.81
 6 0 -3 103.83 1.91
 0 -6 -3 115.23 1.58
 0 -6 -3 92.01 1.47
 6 -6 3 77.89 1.56
 6 0 -3 93.21 1.87
 6 0 -3 115.91 2.05
 0 -6 -3 104.16 1.67
 6 -6 3 79.75 1.63
 0 -6 -3 78.44 1.81
 0 -6 0 264.95 2.95
 0 -6 0 219.21 3.31
 6 -6 0 226.68 3.05
 -6 0 0 211.78 2.82
 6 -6 0 226.33 3.15
 0 -6 0 216.5 3.49
 0 -6 0 215.06 3.26
 0 -6 0 236.3 2.91
 0 -6 0 224.61 3.28
 6 -6 0 250.17 3.18
 6 0 0 228.62 3.25
 0 -6 0 235.48 2.94
 0 -6 0 240.26 3.09
 0 -6 3 5.41 0.75
 6 -6 -3 7.02 0.51
 0 -6 3 6.26 0.78
 6 0 3 7.63 0.71
 0 -6 3 6.51 0.55
 0 -6 3 6.35 0.8
 -6 0 -3 6.02 0.6
 6 -6 -3 7.41 0.55
 6 0 3 6.18 0.64
 6 -6 -3 7.38 0.7
 0 -6 3 7.97 0.57
 6 -6 -3 6.85 0.7
 6 -6 -3 6.79 0.7
 6 -6 -3 7.98 0.58
 -6 0 -6 0.9 0.75
 0 -6 6 1.69 0.49
 0 -6 6 0.7 0.47
 0 -6 6 -0.29 0.73
 6 -6 -6 1.33 0.67
 6 -6 -6 1.36 0.64
 -6 0 -6 0.95 0.48
 -6 0 -9 13.87 1.18
 6 -6 -9 16 1.19
 -6 0 -9 16.45 0.98
 -6 6 12 1.85 0.88
 -6 0 -12 1.94 0.99
 6 -6 -12 3.21 1.08
 -6 6 12 2.07 0.84
 -6 0 -12 0.83 0.91
 0 6 -12 0.71 1.18
 -6 0 -15 -0.1 1
 -6 6 15 0.43 0.86
 0 6 -15 2.27 1.18
 -6 0 -15 0.51 0.96
 6 0 18 0.63 0.67
 0 6 -18 1.73 0.83
 -6 6 18 0.01 0.65
 0 6 -18 0.37 1.09
 -1 7 -17 0.36 1.01
 6 1 17 -0.06 0.74
 -7 6 17 0.55 0.78
 -1 7 -17 1.07 0.85
 -7 6 14 0.65 0.81
 -7 6 14 0.35 0.82
 -6 -1 -14 1.86 0.96
 7 -6 -14 0.7 0.96
 -1 7 -14 3.34 1.2
 1 -7 11 0.63 1
 -6 -1 -11 2.11 1.08
 -6 -1 -11 1.69 0.9
 -7 6 11 1.91 0.83
 7 -6 -11 1.62 1.03
 -7 6 11 2.1 0.89
 1 -7 8 23.91 1.3
 7 -6 -8 22.65 1.22
 -6 -1 -8 26.92 1.02
 1 -7 8 19.2 1.14
 -6 -1 -8 23.18 1.28
 6 1 5 9.03 0.8
 7 -6 -5 9.9 0.85
 -6 -1 -5 10.45 0.85
 7 -6 -5 11.87 0.73
 1 -7 5 11.15 0.71
 1 -7 5 7.86 0.71
 6 1 5 10.86 0.84
 1 -7 5 9.17 0.69
 1 -7 2 112.94 1.88
 7 -6 -2 110.28 1.72
 1 -7 2 109.24 2.01
 1 -7 2 105.12 2.07
 1 -7 2 109.4 1.8
 1 -7 2 125.81 1.77
 6 1 2 100.63 2
 6 1 2 98.63 1.93
 1 -7 2 112.93 1.71
 7 -6 -2 116.08 2
 7 -6 -2 104.45 2
 7 -6 -2 120.62 2.06
 1 -7 2 91.95 2.02
 6 1 2 101.25 1.93
 1 -7 2 106.95 2.17
 1 -7 2 94.83 2.1
 6 1 -1 160.39 2.57
 7 -6 1 153.94 2.52
 6 1 -1 156.33 2.58
 1 -7 -1 140.19 2.73
 1 -7 -1 152.94 2.74
 1 -7 -1 171.03 2.37
 7 -6 1 150.97 2.59
 1 -7 -1 145.02 2.93
 1 -7 -1 171.34 2.36
 6 1 -1 158.53 2.58
 1 -7 -1 182.38 2.48
 1 -7 -1 182.39 2.38
 1 -7 -1 172.56 2.53
 1 -7 -1 181.44 2.63
 6 1 -4 3.76 0.7
 1 -7 -4 5.66 0.62
 1 -7 -4 3.49 0.49
 1 -7 -4 3.84 0.54
 1 -7 -4 6 0.64
 6 1 -4 4.12 0.74
 -7 6 -4 3.84 0.77
 7 -6 4 3.43 0.7
 6 1 -4 4.26 0.67
 7 -6 4 3.83 0.65
 -7 6 -7 10.36 0.8
 6 1 -7 12.48 0.99
 6 1 -7 12.88 1.04
 -7 6 -10 6.56 1.28
 -6 -1 10 7.3 0.89
 -7 6 -10 8.09 1.06
 -1 7 10 8.36 0.93
 6 1 -10 8.14 1.38
 7 -6 10 7.82 0.94
 -6 -1 10 6.87 0.79
 -7 6 -13 0.41 0.97
 7 -6 13 0.65 0.73
 6 1 -13 0.21 1.14
 -7 6 -16 0.69 0.89
 6 1 -16 1.2 1.15
 -7 6 -16 -0.63 1
 -7 6 -19 2.15 0.78
 6 1 -19 0.32 0.8
 -2 7 -18 0.99 0.78
 5 2 18 0.1 0.69
 -2 7 -18 0.04 0.94
 -7 5 18 0.32 0.69
 -2 7 -15 1.5 0.96
 -7 5 15 0.8 0.84
 -7 5 12 1.62 0.92
 -5 -2 -12 2.23 0.93
 -2 7 -12 0.99 1.08
 -7 5 12 1.7 0.99
 7 -5 -12 0.25 1.04
 2 -7 12 1.72 1.07
 -5 -2 -9 8.63 1.01
 -5 -2 -9 10.69 0.89
 -2 7 -9 11.74 0.99
 7 -5 -9 9.61 1.08
 2 -7 9 7.09 1.29
 7 -5 -6 9 0.76
 -5 -2 -6 6.72 0.54
 -5 -2 -6 7.46 0.77
 5 2 6 6.38 0.68
 2 -7 6 6.69 0.7
 2 -7 6 6.02 0.83
 7 -5 -3 57.12 1.33
 2 -7 3 56.17 1.05
 -5 -2 -3 49.32 1.36
 -5 -2 -3 41.33 1.04
 5 2 3 49.39 1.21
 2 -7 3 44.11 1.33
 2 -7 3 47.91 1.49
 2 -7 3 54.26 1.05
 7 -5 -3 43.1 1.22
 2 -7 3 50.21 1.52
 5 2 3 45.89 1.2
 -2 7 -3 41.98 0.94
 2 -7 3 53.67 1.23
 2 -7 3 45.84 1.27
 7 -5 0 165.02 2.66
 2 -7 0 188.63 2.69
 2 -7 0 155.24 2.79
 2 -7 0 181.87 2.57
 -5 -2 0 157.89 2.47
 -5 -2 0 205.32 2.82
 7 -5 0 174.81 2.77
 5 2 0 176.36 2.59
 2 -7 0 176.09 2.81
 5 2 0 168.91 2.63
 2 -7 0 188.15 2.59
 2 -7 0 190.33 2.79
 2 -7 0 181.4 2.88
 2 -7 0 136.72 2.73
 2 -7 0 186.9 2.52
 2 -7 0 187.31 2.64
 -7 5 -3 6.87 0.79
 2 -7 -3 7.18 0.55
 2 -7 -3 7.83 0.61
 2 -7 -3 7.76 0.59
 2 -7 -3 5.73 1.02
 7 -5 3 7.54 0.74
 -2 7 3 6.72 0.35
 7 -5 3 6.15 0.69
 2 -7 -3 7.95 0.59
 5 2 -3 6.01 0.73
 -5 -2 3 5.41 0.6
 5 2 -3 6.4 0.66
 2 -7 -3 7.05 0.7
 2 -7 -3 5.44 0.85
 7 -5 3 5.39 0.63
 2 -7 -6 21.23 0.73
 2 -7 -6 22.89 0.78
 -7 5 -6 16.76 1.15
 -2 7 6 20.58 0.72
 2 -7 -6 24.83 0.89
 5 2 -6 19.8 0.93
 5 2 -9 22.2 1.18
 -5 -2 9 17.35 0.83
 -2 7 9 19.51 0.98
 -7 5 -9 18.14 1.39
 -7 5 -9 18.56 1.08
 -5 -2 9 20.19 0.93
 5 2 -9 21.81 1.5
 7 -5 9 17.07 1.08
 -5 -2 12 1.1 0.69
 7 -5 12 3.16 0.85
 -2 7 12 1.2 0.82
 -7 5 -12 1.07 1.01
 5 2 -12 -1 1.4
 -7 5 -12 1.34 1.14
 -2 7 15 -0.13 0.77
 -7 5 -15 -0.42 1.01
 7 -5 15 0.43 0.71
 -7 5 -15 -0.14 0.97
 -7 5 -18 1.02 0.73
 5 2 -18 0.53 0.96
 -7 5 -18 -0.09 0.83
 4 3 19 0.74 0.63
 -3 7 -19 -0.4 1.01
 -3 7 -16 1.29 0.94
 -7 4 16 -0.02 0.82
 -3 7 -16 0.38 1.08
 7 -4 -16 0.71 1
 -3 7 -13 1.3 1
 -4 -3 -13 0.64 0.98
 7 -4 -13 0.23 1.15
 -3 7 -13 1.65 1.15
 -7 4 13 0.55 0.86
 3 -7 13 3.27 1.22
 -7 4 13 1.77 0.98
 7 -4 -10 3.02 1.05
 -4 -3 -10 1 0.78
 -3 7 -10 1.81 0.85
 -4 -3 -7 0.54 0.5
 7 -4 -7 1.08 0.74
 -3 7 -7 0.29 0.58
 7 -4 -7 0.89 0.75
 3 -7 7 1.16 0.67
 3 -7 4 9.37 0.89
 -4 -3 -4 6.92 0.39
 3 -7 4 7.5 0.56
 4 3 4 7.93 0.63
 7 -4 -4 8.43 0.78
 7 -4 -4 5.58 0.77
 -3 7 -4 7.34 0.47
 -3 7 -4 7.01 0.59
 3 -7 4 8.34 0.6
 7 -4 -4 7.75 0.74
 3 -7 1 196.19 3
 7 -4 -1 196.3 3.03
 3 -7 1 217.69 2.87
 3 -7 1 203.08 2.98
 -4 -3 -1 196.46 2.9
 3 -7 1 215.33 3.19
 4 3 1 217.15 2.91
 7 -4 -1 207.52 3.1
 -4 -3 -1 234.78 3.21
 7 -4 -1 209.49 3.09
 3 -7 1 195.42 3.03
 4 3 1 196.52 2.76
 4 3 1 199.82 2.76
 3 -7 1 214.55 2.91
 -3 7 -1 177.76 2.5
 3 -7 1 238.27 3.14
 3 -7 -2 1.19 0.69
 4 3 -2 0.92 0.55
 3 -7 -2 1.38 0.6
 -7 4 -2 0.88 0.64
 3 -7 -2 0.74 0.55
 4 3 -2 0.38 0.51
 3 -7 -2 -0.64 0.72
 7 -4 2 0.26 0.64
 4 3 -2 0.91 0.58
 3 -7 -2 0.73 0.91
 7 -4 2 0.27 0.65
 -4 -3 2 1.04 0.54
 7 -4 2 -0.05 0.82
 3 -7 -2 0.94 0.6
 -4 -3 2 0.82 0.43
 3 -7 -2 0.78 0.55
 3 -7 -2 0.39 0.58
 4 3 -5 135.77 2.12
 -4 -3 5 120.41 1.81
 7 -4 5 107.62 2.15
 3 -7 -5 143.02 2.04
 4 3 -5 135.28 2.37
 3 -7 -5 144.03 1.98
 -7 4 -5 115.76 2.33
 3 -7 -5 141.74 1.92
 3 -7 -5 145.14 2.24
 -4 -3 5 113.3 1.78
 -4 -3 8 2.4 0.53
 4 3 -8 1.66 0.79
 -3 7 8 1.54 0.65
 7 -4 8 0.21 0.85
 -7 4 -8 5.09 0.79
 -7 4 -8 -1.79 1.19
 4 3 -8 3.55 1.24
 -7 4 -11 0.23 1.1
 -7 4 -11 2.25 0.94
 4 3 -11 1.35 1.43
 -3 7 11 1.73 0.75
 -7 4 -14 0.22 1
 -3 7 14 0.54 0.79
 7 -4 14 -0.13 0.78
 4 3 -14 1.55 1.35
 -7 4 -14 0.91 0.95
 7 -4 17 0.37 0.68
 -3 7 17 0.05 0.74
 -7 4 -17 0.51 0.86
 4 3 -17 1.85 1.12
 -7 4 -17 -0.5 0.96
 -7 3 17 -0.16 0.75
 7 -3 -17 0.84 0.95
 -4 7 -17 0.83 0.89
 -4 7 -14 2.83 1.07
 -7 3 14 0.76 0.93
 -4 7 -14 3.97 1.17
 7 -3 -14 0.31 1.2
 -7 3 14 0.26 0.86
 -7 3 11 0.7 0.73
 -4 7 -11 0.47 0.92
 7 -3 -11 0.37 1.06
 -4 7 -11 -0.26 0.94
 -7 3 11 2.11 0.82
 7 -3 -8 0.1 0.83
 -4 7 -8 -0.41 0.72
 7 -3 -8 -0.14 0.83
 4 -7 8 -0.35 0.84
 -4 7 -8 0.9 0.64
 7 -3 -5 0.54 0.69
 4 -7 5 1.73 0.57
 -4 7 -5 0.66 0.48
 -4 7 -5 1.9 0.63
 7 -3 -5 1.64 0.72
 4 -7 5 2.36 0.51
 4 -7 5 2.4 0.92
 3 4 2 129.15 1.85
 4 -7 2 154.91 2.48
 4 -7 2 117.18 1.63
 7 -3 -2 147.31 2.34
 7 -3 -2 151.53 2.38
 4 -7 2 132.14 2.09
 4 -7 2 134.1 2.12
 3 4 2 118.83 1.86
 -3 -4 -2 122.95 2.16
 7 -3 -2 111.74 2.08
 4 -7 2 130.9 2.3
 4 -7 2 119.53 2.05
 -4 7 -2 118.55 1.88
 4 -7 -1 11.47 0.73
 4 -7 -1 12.13 0.77
 4 -7 -1 15.04 0.98
 7 -3 1 11.45 0.86
 3 4 -1 11.21 0.58
 4 -7 -1 14.32 0.96
 7 -3 1 15.31 0.91
 3 4 -1 12.33 0.6
 -3 -4 1 13.1 0.78
 -3 -4 1 13.28 0.6
 7 -3 1 12.7 0.86
 4 -7 -1 14.29 0.86
 -7 3 -4 113.19 2.18
 4 -7 -4 150.65 2.04
 -3 -4 4 114.7 1.85
 7 -3 4 98.08 2
 -3 -4 4 118.62 1.64
 4 -7 -4 114.47 2.3
 4 -7 -4 143.87 2.17
 -3 -4 4 120.24 1.85
 4 -7 -4 106.19 1.87
 3 4 -4 139.97 2.21
 7 -3 4 120.66 2.24
 4 -7 -4 137.19 2.28
 4 -7 -4 144.05 1.89
 4 -7 -7 102.81 1.67
 7 -3 7 68.74 1.83
 7 -3 7 83.52 1.96
 4 -7 -7 103.39 2.01
 -7 3 -7 67.83 1.92
 3 4 -7 80.31 1.67
 -4 7 10 -0.46 0.71
 -4 7 10 0.86 0.74
 -7 3 -10 0.1 0.84
 3 4 -10 -0.54 1.06
 -7 3 -10 -0.31 1.07
 -4 7 13 0.83 0.78
 7 -3 13 1.9 0.84
 -7 3 -13 0.64 0.95
 3 4 -13 0.29 1.17
 -7 3 -13 2.14 1.08
 -4 7 16 0.42 0.77
 7 -3 16 0.95 0.78
 -7 3 -16 0.02 0.93
 -7 3 -16 -1.27 1.01
 3 4 -16 0.19 1.24
 -7 3 -19 2.29 0.77
 7 -3 19 1.09 0.56
 3 4 -19 1.49 0.86
 -5 7 -18 -0.57 0.72
 -7 2 18 -0.05 0.61
 7 -2 -18 0.71 0.94
 -5 7 -18 0.36 0.96
 -5 7 -15 2.17 1.01
 -7 2 15 -0.16 0.79
 -7 2 12 2.4 0.93
 -5 7 -12 2.09 1.05
 -5 7 -12 2.7 1.09
 -7 2 12 3.58 0.85
 7 -2 -12 3.64 1.24
 -5 7 -9 -0.42 0.94
 7 -2 -9 2.14 0.97
 -5 7 -9 0.79 0.81
 7 -2 -9 1.44 0.92
 5 -7 6 4.26 0.58
 5 -7 6 2.36 0.48
 7 -2 -6 3.74 0.74
 7 -2 -6 4.49 0.8
 -5 7 -6 3.36 0.74
 5 -7 6 3.33 0.95
 -2 -5 -3 12.99 0.85
 5 -7 3 11.68 0.68
 -2 -5 -3 15.59 1.02
 7 -2 -3 17.67 1.03
 5 -7 3 13.23 0.58
 7 -2 -3 13.01 0.88
 7 -2 -3 16.46 0.94
 5 -7 3 12.29 0.68
 5 -7 3 15.5 0.93
 5 -7 3 14.51 0.86
 5 -7 0 161.96 2.43
 5 -7 0 136.03 2
 -2 -5 0 159.47 2.14
 5 -7 0 141.98 2
 7 -2 0 143.54 2.42
 -2 -5 0 139.71 2.34
 5 -7 0 150.87 2.48
 7 -2 0 150.52 2.39
 -2 -5 0 158.61 2.77
 2 5 0 124.14 1.83
 -2 -5 0 165.24 2.06
 5 -7 0 154.39 2.35
 -2 -5 0 153.03 2.37
 -2 -5 0 131.66 2.32
 5 -7 0 135.91 2.15
 7 -2 0 130.95 2.32
 2 5 -3 21.12 0.62
 -2 -5 3 33.02 0.86
 5 -7 -3 27.46 0.71
 5 -7 -3 21.75 0.8
 5 -7 -3 23.12 1.13
 7 -2 3 18.26 0.97
 -7 2 -3 17.74 0.94
 -2 -5 3 23.61 0.85
 7 -2 3 21.28 0.97
 -2 -5 3 25.42 1.1
 2 5 -3 24.25 0.85
 5 -7 -3 25.66 1.08
 5 -7 -3 19.85 0.87
 5 -7 -3 27.42 1.1
 -7 2 -6 115.69 2.36
 -2 -5 6 115.81 2.02
 -2 -5 6 120.83 2.22
 5 -7 -6 109.55 2.13
 2 5 -6 116.14 2.17
 5 -7 -6 123.72 2.39
 -7 2 -9 2.11 1.05
 -7 2 -9 0.77 0.79
 2 5 -9 1.16 1.05
 -5 7 9 3.75 0.74
 -5 7 9 2.93 0.73
 -7 2 -12 2.4 1
 -5 7 12 2.53 0.84
 2 5 -12 3.3 1.19
 -7 2 -12 4.12 1.07
 -5 7 12 1.34 0.84
 -7 2 -15 -0.52 0.94
 -5 7 15 0.16 0.83
 7 -2 15 -0.09 0.79
 2 5 -18 0.77 0.79
 -7 2 -18 0.77 0.87
 -5 7 18 0.82 0.68
 7 -2 18 0.39 0.59
 2 5 -18 1.22 1
 -6 7 -19 1.33 0.78
 7 -1 -19 1.04 0.8
 1 6 19 0.51 0.61
 -6 7 -16 -0.02 0.91
 7 -1 -16 1.06 1.06
 -6 7 -16 0.4 0.96
 -7 1 16 0.32 0.75
 -7 1 13 0.98 0.88
 -6 7 -13 1.88 0.99
 7 -1 -13 1.48 1.23
 -7 1 10 0.83 0.83
 -7 1 10 0.88 0.73
 -6 7 -10 0.88 1.07
 6 -7 10 0.22 0.74
 -6 7 -10 -0.71 0.95
 7 -1 -10 2.99 1.11
 7 -1 -10 2.23 1.06
 -6 7 -7 11.66 0.97
 6 -7 7 9.79 0.69
 -6 7 -7 13.58 0.82
 7 -1 -7 13.47 1.07
 7 -1 -7 12.98 0.96
 -1 -6 -4 2.63 0.8
 7 -1 -4 3.47 0.72
 6 -7 4 2.45 0.59
 7 -1 -4 2.37 0.75
 -6 7 -4 1.9 0.63
 6 -7 4 1.66 0.44
 6 -7 4 2.13 0.73
 7 -1 -4 3.28 0.73
 6 -7 1 141.84 2.25
 -1 -6 -1 173.54 2.43
 6 -7 1 166.4 2.41
 -1 -6 -1 165.22 2.82
 -1 -6 -1 164.32 2.79
 6 -7 1 163.37 2.71
 7 -1 -1 155.63 2.63
 7 -1 -1 161.35 2.69
 6 -7 1 154.82 2.47
 6 -7 1 150.27 2.5
 6 -7 1 163.7 2.46
 7 -1 -1 178.42 2.71
 -1 -6 -1 165.18 3.02
 6 -7 -2 9.63 0.67
 -1 -6 2 11.47 0.78
 7 -1 2 11.29 0.82
 -1 -6 2 9.83 0.93
 -1 -6 2 10.69 0.56
 7 -1 2 8.34 0.85
 -1 -6 2 10.35 0.73
 6 -7 -2 9.87 0.72
 -1 -6 2 9.11 0.88
 6 -7 -2 9.76 0.63
 6 -7 -2 10.39 0.72
 7 -1 2 10.19 0.79
 6 -7 -2 9.41 0.55
 6 -7 -5 37.75 1.01
 -7 1 -5 36.72 1.3
 -1 -6 5 39.99 1.19
 -1 -6 5 39.07 1.33
 6 -7 -5 33.98 1.33
 6 -7 -5 29.21 1.12
 6 -7 -5 45.55 1.24
 6 -7 -5 31.4 1.2
 -1 -6 5 34.7 0.89
 6 -7 -8 0.02 1.11
 -1 -6 8 3.17 1.03
 -7 1 -8 3.55 0.77
 7 -1 8 3.27 0.93
 6 -7 -8 3.47 0.88
 -7 1 -8 4.73 1.12
 -1 -6 8 4.18 0.92
 -6 7 11 0.75 0.93
 -7 1 -11 2.1 0.95
 6 -7 -11 1.09 0.97
 -7 1 -11 1.1 1.04
 -6 7 11 1.34 0.83
 1 6 -11 4.02 1.18
 1 6 -14 0.7 1.12
 7 -1 14 0.83 0.88
 -7 1 -14 -0.04 0.89
 -6 7 14 1.1 0.79
 -7 1 -14 0.4 0.95
 1 6 -17 1.61 0.84
 7 -1 17 0.72 0.72
 -7 1 -17 -0.08 0.86
 -6 7 17 0.86 0.74
 1 6 -17 1.72 1.2
 -7 7 -17 0.51 0.79
 7 0 -17 1.16 0.98
 -7 7 -17 0.16 0.87
 -7 7 -14 0.24 0.94
 -7 7 -14 -0.35 0.98
 -7 0 14 1.26 0.72
 7 0 -14 0.61 1.18
 -7 0 11 0.91 0.8
 7 0 -11 1.63 1.22
 7 -7 11 0.78 0.75
 -7 7 -11 1.3 0.93
 -7 7 -11 0.16 1.09
 -7 0 11 -0.24 0.7
 7 0 -8 13.46 1.24
 -7 7 -8 12.25 0.96
 7 0 -8 14.82 1.27
 -7 7 -8 12.29 1.24
 -7 7 -5 13.85 0.94
 7 -7 5 15.32 0.94
 7 -7 5 13.77 0.81
 0 -7 -2 44.02 1.11
 7 0 -2 52.08 1.46
 7 -7 2 42.91 1.18
 0 -7 -2 57.57 1.09
 7 -7 2 38.95 1.22
 7 0 -2 53.9 1.45
 -7 7 -2 42.22 1.14
 0 -7 -2 39.67 1.68
 7 0 -2 37.99 1.22
 7 -7 2 32.75 1.07
 0 -7 -2 41.7 1.43
 0 -7 -2 40.5 1.49
 0 -7 1 107.12 2.26
 0 -7 1 107.69 1.73
 7 -7 -1 96.8 1.84
 0 -7 1 101.5 1.9
 0 -7 1 99.07 2.1
 0 -7 1 110.2 1.95
 0 -7 1 89.29 2.24
 7 -7 -1 104.39 1.88
 7 0 1 92.94 1.99
 7 0 1 110.43 2.13
 7 0 1 95.65 2.02
 0 -7 1 114.02 1.73
 0 -7 1 85.76 1.99
 0 -7 4 2.58 0.54
 0 -7 4 1.23 0.67
 0 -7 4 1.19 0.77
 0 -7 4 1.42 0.51
 7 -7 -4 -0.06 0.6
 7 -7 -4 0.98 0.67
 0 -7 7 6.44 0.93
 7 -7 -7 5.36 0.99
 0 -7 7 9.43 1.15
 7 0 7 8.2 0.94
 7 0 7 7.83 0.96
 -7 0 -7 8.89 0.75
 7 -7 -7 6.37 0.93
 0 -7 7 8.79 1.01
 -7 0 -7 9.88 1.07
 -7 7 10 4.31 0.89
 -7 0 -10 3.57 1.12
 0 -7 10 3.15 1.03
 0 -7 10 3.98 1.21
 7 0 10 4.58 0.99
 7 -7 -10 2.95 1.04
 -7 0 -10 5.94 0.95
 0 7 -13 1.33 1.11
 7 0 13 1.48 0.9
 -7 0 -13 0.49 0.87
 7 -7 -13 -0.23 0.96
 -7 7 13 1.47 0.82
 -7 0 -16 -1.09 0.87
 7 0 16 0.02 0.78
 0 7 -16 1.21 1.31
 -7 7 16 0.47 0.82
 0 7 -16 1.36 0.86
 7 0 19 0.26 0.55
 0 -7 19 1.05 0.73
 7 1 18 0.38 0.63
 -1 8 -18 0.34 0.89
 1 -8 18 1.01 0.88
 8 -7 -15 -0.13 0.89
 -1 8 -15 0.51 0.83
 -7 -1 -15 0.41 0.85
 7 1 15 1.06 0.85
 -8 7 15 -0.26 0.78
 -1 8 -15 1.59 1.1
 -7 -1 -12 0.97 0.87
 8 -7 -12 -0.92 0.97
 -1 8 -12 1.79 1.14
 -8 7 12 -0.28 0.87
 7 1 12 2.44 0.92
 1 -8 9 6.24 1.12
 -7 -1 -9 6.94 1.16
 1 -8 9 5.75 1.2
 7 1 9 6.04 1.08
 -7 -1 -9 9.11 0.91
 8 -7 -9 4.48 1.12
 1 -8 9 6.39 1.38
 8 -7 -6 16.65 1
 1 -8 6 10.71 1.01
 1 -8 6 10.38 1.27
 1 -8 6 15.15 0.8
 1 -8 6 10.13 1.14
 8 -7 -6 8.54 0.94
 7 1 6 12.52 0.95
 7 1 6 10.07 0.94
 7 1 3 1.92 0.7
 1 -8 3 3.44 0.61
 8 -7 -3 2.54 0.71
 1 -8 3 1.08 0.81
 1 -8 3 1.26 0.84
 7 1 3 2 0.73
 8 -7 -3 3.26 0.62
 7 1 0 72.4 1.74
 8 -7 0 81.73 1.78
 8 -7 0 72.18 1.63
 7 1 0 64.24 1.66
 1 -8 0 59.75 1.94
 8 -7 0 82.06 1.78
 1 -8 0 86.25 1.48
 1 -8 0 83.86 1.76
 1 -8 0 68.18 1.89
 1 -8 0 88.09 1.54
 7 1 0 76.05 1.7
 1 -8 -3 2.19 0.89
 8 -7 3 2.84 0.69
 1 -8 -3 2.35 0.55
 1 -8 -3 3.54 1.17
 7 1 -3 3.08 0.79
 8 -7 3 1.98 0.72
 7 1 -3 3.51 0.79
 8 -7 3 3.3 0.72
 -8 7 -3 2.28 0.68
 -8 7 -6 1.15 0.92
 8 -7 6 2.2 0.76
 7 1 -6 1.28 0.88
 7 1 -6 3.15 0.91
 7 1 -9 7.45 1.22
 -7 -1 9 6.42 0.89
 8 -7 9 3.4 0.79
 -8 7 -9 5.65 0.97
 7 1 -9 6.49 1.3
 -7 -1 9 4.96 0.79
 -8 7 -9 7.74 1.13
 -8 7 -12 -0.89 0.94
 8 -7 12 -0.46 0.67
 7 1 -12 0.18 1.13
 -7 -1 12 -0.57 0.77
 -8 7 -15 0.02 0.91
 7 1 -15 0.43 1.08
 -8 7 -15 0.55 0.95
 -8 7 -18 0.82 0.76
 7 1 -18 0.37 0.87
 6 2 19 0.24 0.54
 2 -8 19 0.18 0.68
 -2 8 -16 0.12 0.86
 6 2 16 -0.14 0.78
 -8 6 16 0.07 0.78
 8 -6 -16 -1.06 0.92
 -2 8 -16 0.49 1
 -2 8 -13 -0.6 0.95
 -8 6 13 1.29 0.82
 8 -6 -13 -0.27 1.01
 -8 6 13 0.95 0.83
 -6 -2 -10 2.61 0.84
 2 -8 10 1.67 1.14
 8 -6 -10 2.16 1.07
 8 -6 -7 8.19 1.01
 8 -6 -7 16.89 1.1
 2 -8 7 11.3 1.14
 2 -8 7 6.29 1.03
 6 2 7 11.84 1.02
 -6 -2 -7 9.28 0.96
 2 -8 7 14.28 0.89
 2 -8 4 7.16 0.58
 6 2 4 6.23 0.73
 6 2 4 5.77 0.68
 2 -8 4 5.94 1.01
 2 -8 4 4.88 0.8
 2 -8 4 6.87 0.75
 8 -6 -4 8.19 0.73
 2 -8 1 49.02 1.15
 2 -8 1 44.67 1.23
 6 2 1 43.13 1.28
 2 -8 1 38.36 1.39
 2 -8 1 48.13 1.1
 8 -6 -1 51.41 1.42
 2 -8 1 41.31 1.41
 6 2 1 45.73 1.32
 8 -6 -1 37.71 1.2
 2 -8 1 43.59 1.42
 -6 -2 -1 37.17 1.11
 6 2 1 51.04 1.39
 2 -8 1 44.81 1.45
 8 -6 -1 51.86 1.41
 -6 -2 -1 45.8 1.41
 2 -8 1 43.76 1.17
 2 -8 -2 9.79 0.73
 6 2 -2 9.19 0.83
 8 -6 2 6.36 0.72
 6 2 -2 9.29 0.81
 8 -6 2 6.8 0.84
 6 2 -2 7.14 0.74
 8 -6 2 7.8 0.77
 2 -8 -2 7.27 1.18
 2 -8 -2 8.35 0.72
 2 -8 -2 10.51 0.69
 2 -8 -2 11.43 0.82
 2 -8 -2 10.52 0.72
 6 2 -5 1.29 0.71
 2 -8 -5 1.72 1.21
 -8 6 -5 1.45 0.87
 8 -6 5 2.98 0.81
 2 -8 -5 0.42 0.7
 -8 6 -8 8.5 1.17
 8 -6 8 8.85 0.89
 -6 -2 8 11.46 0.79
 6 2 -8 15.23 1.19
 -8 6 -8 11.1 1.02
 6 2 -8 14.22 1.22
 -6 -2 8 13.15 0.88
 -8 6 -11 1.26 0.96
 8 -6 11 0.88 0.79
 -8 6 -11 1.2 0.88
 6 2 -11 -0.63 1.15
 -6 -2 11 -0.25 0.77
 -8 6 -14 -0.33 0.94
 -8 6 -14 0.31 0.88
 8 -6 14 0.92 0.68
 6 2 -14 2.04 1.18
 -8 6 -17 0.35 0.88
 -8 6 -17 1.26 0.77
 2 -8 -17 2.09 1.23
 6 2 -17 -0.09 0.98
 -3 8 -17 0.76 0.94
 8 -5 -17 0.14 0.83
 5 3 17 -0.26 0.73
 -3 8 -17 0.04 0.83
 -8 5 17 1.15 0.76
 -8 5 14 -1.01 0.85
 -3 8 -14 0.9 0.97
 -3 8 -14 1.45 1.03
 -8 5 14 1.04 0.88
 8 -5 -14 0.27 1
 3 -8 11 1.67 1.19
 -3 8 -11 1.4 1.06
 -8 5 11 0.83 0.8
 -3 8 -11 0.46 0.91
 8 -5 -11 0.62 1.04
 -8 5 11 1.49 0.88
 3 -8 8 3.05 1.18
 8 -5 -8 4.02 0.99
 8 -5 -8 2.94 0.91
 3 -8 8 2.12 0.8
 3 -8 5 6.77 0.55
 5 3 5 5.78 0.75
 3 -8 5 4.9 0.74
 5 3 5 6.78 0.66
 8 -5 -5 5.85 0.84
 3 -8 5 6.22 0.92
 3 -8 5 6.99 0.8
 8 -5 -5 6.91 0.78
 3 -8 2 0.13 0.71
 3 -8 2 -0.97 0.79
 -5 -3 -2 0.13 0.63
 8 -5 -2 0.49 0.7
 5 3 2 1.52 0.6
 3 -8 2 0.18 0.71
 -5 -3 -2 0.9 0.65
 5 3 2 0.24 0.57
 8 -5 -2 0.13 0.69
 3 -8 2 -1 0.57
 8 -5 -2 0.29 0.77
 3 -8 2 0.21 0.61
 5 3 2 -0.19 0.57
 3 -8 2 0.97 0.75
 3 -8 2 0.72 0.67
 3 -8 -1 3.34 0.81
 3 -8 -1 1.86 0.67
 3 -8 -1 1.38 0.67
 3 -8 -1 2.42 0.87
 3 -8 -1 2.58 0.64
 8 -5 1 3.42 0.7
 3 -8 -1 3.04 0.69
 5 3 -1 2.51 0.64
 -5 -3 1 2.92 0.69
 3 -8 -1 0.92 0.59
 8 -5 1 2.88 0.74
 -5 -3 1 3.51 0.82
 3 -8 -1 0.91 0.75
 8 -5 1 2.99 0.69
 3 -8 -4 29.62 0.91
 -8 5 -4 22.68 1.2
 3 -8 -4 23.68 1.36
 5 3 -4 26.42 0.95
 3 -8 -4 27.12 0.87
 5 3 -4 23.65 1.08
 -5 -3 4 27.55 1.03
 8 -5 4 25.15 1.02
 3 -8 -4 30.97 1.07
 5 3 -4 25.53 0.98
 3 -8 -4 28.67 0.9
 5 3 -7 9.89 1.01
 8 -5 7 6.22 0.85
 3 -8 -7 10.16 0.74
 -8 5 -7 6.1 1.19
 5 3 -7 8.03 1.21
 -3 8 7 8.43 0.72
 3 -8 -7 10.75 0.92
 8 -5 10 2.35 0.82
 -8 5 -10 2.62 0.9
 5 3 -10 -0.08 1.23
 -8 5 -10 2.77 1.05
 -3 8 10 3.88 0.74
 -8 5 -13 -0.41 0.97
 8 -5 13 0.47 0.73
 5 3 -13 -0.62 1.24
 -3 8 16 0.75 0.76
 -8 5 -16 1.22 0.86
 8 -5 16 1.11 0.66
 -8 5 -16 1.22 0.98
 5 3 -16 2.38 1.19
 -8 5 -19 0.93 0.7
 5 3 -19 0.69 0.78
 -4 8 -18 0.68 0.68
 8 -4 -18 0.37 0.8
 4 4 18 -0.05 0.68
 -8 4 18 0.76 0.65
 -4 8 -18 0.14 0.86
 -4 8 -15 0.87 0.95
 -8 4 15 -0.04 0.81
 -8 4 12 1.22 0.93
 -4 8 -12 2.28 1.06
 -4 8 -12 2.36 1.06
 -8 4 12 1.97 1.05
 8 -4 -12 0.59 1.11
 -4 8 -9 0.02 0.81
 -4 8 -9 -0.15 0.83
 8 -4 -9 0.61 0.93
 8 -4 -9 1.48 1
 8 -4 -6 2.58 0.74
 8 -4 -6 1.56 0.83
 -4 8 -6 1.44 0.55
 4 -8 6 2.95 0.52
 -4 8 -6 1.5 0.68
 4 -8 6 2.34 0.85
 4 -8 6 1.71 0.45
 4 4 3 26.92 0.85
 4 -8 3 21.99 0.96
 4 -8 3 30.61 0.97
 8 -4 -3 29.22 1.19
 4 -8 3 30.71 1.25
 4 4 3 23.25 0.83
 4 -8 3 30.47 1.04
 4 -8 3 26.16 1.2
 8 -4 -3 31.06 1.21
 -4 -4 -3 24.02 1.12
 -4 -4 -3 21.07 0.94
 4 -8 0 5.07 0.8
 4 -8 0 5.05 0.91
 4 -8 0 5.02 0.69
 8 -4 0 4.27 0.71
 4 4 0 3.8 0.6
 4 -8 0 3.95 0.77
 8 -4 0 4.22 0.72
 4 -8 0 5.28 0.8
 -4 -4 0 6.67 0.87
 8 -4 0 3.63 0.77
 4 4 0 4.51 0.52
 -4 -4 0 3.95 0.77
 4 -8 0 5.13 0.71
 4 -8 0 6.82 0.87
 4 -8 0 5.13 0.79
 4 -8 -3 40.57 1.08
 -4 -4 3 34.03 0.91
 4 -8 -3 35.96 1
 4 4 -3 33.25 0.91
 4 -8 -3 45.07 1.17
 8 -4 3 24.09 1.11
 4 -8 -3 39.2 1.12
 4 4 -3 32.57 1.07
 -4 -4 3 32.33 1.09
 8 -4 3 33.27 1.1
 4 -8 -3 27.84 1.36
 -8 4 -3 27.04 1.18
 4 -8 -3 41.44 1.37
 4 -8 -3 40.53 1.09
 4 -8 -6 167.17 2.31
 8 -4 6 147.28 2.74
 4 4 -6 162.78 2.55
 -8 4 -6 121.45 2.66
 4 -8 -6 171.24 2.67
 4 -8 -6 162.68 2.22
 -8 4 -9 -0.46 1.03
 8 -4 9 -0.29 0.82
 -4 8 9 -0.33 0.66
 -4 8 9 0.18 0.69
 -8 4 -9 -0.23 0.78
 4 4 -9 0.34 1.19
 -4 8 12 0.61 0.74
 -8 4 -12 1.06 0.95
 8 -4 12 1.24 0.8
 -8 4 -12 -0.15 0.93
 4 4 -12 -0.44 1.32
 -8 4 -15 0.27 0.95
 -4 8 15 0.02 0.74
 -8 4 -18 1.21 0.69
 -8 4 -18 0.86 0.78
 8 -4 18 1.08 0.61
 4 4 -18 0.69 0.89
 8 -3 -19 0.97 0.64
 5 -8 19 0.64 0.62
 3 5 19 1.39 0.55
 -5 8 -19 1.14 0.72
 -8 3 16 0.38 0.75
 -5 8 -16 0.06 0.92
 -5 8 -16 1.35 0.93
 8 -3 -16 0.19 1.01
 -8 3 13 -0.62 0.94
 -5 8 -13 2.1 1.04
 8 -3 -13 0.2 1.13
 8 -3 -10 2.41 1.02
 8 -3 -10 1.73 1.02
 -5 8 -10 0.41 0.95
 -5 8 -10 1.12 0.91
 8 -3 -7 0.69 0.78
 -5 8 -7 1.46 0.6
 8 -3 -7 1.16 0.84
 -5 8 -7 1.55 0.76
 5 -8 7 1.19 1
 5 -8 4 23.76 0.97
 8 -3 -4 33.64 1.19
 5 -8 4 29.62 1.03
 -5 8 -4 25.84 0.99
 5 -8 4 31.34 1.06
 5 -8 4 34.11 1.47
 -3 -5 -4 26.82 1.26
 5 -8 1 0.98 0.66
 5 -8 1 0.05 0.8
 5 -8 1 -0.37 0.78
 5 -8 1 0.31 0.88
 -3 -5 -1 0.94 0.89
 8 -3 -1 0.92 0.74
 5 -8 1 0.75 0.67
 -3 -5 -1 1.74 0.82
 8 -3 -1 1.26 0.74
 8 -3 -1 0.45 0.71
 5 -8 1 -0.28 0.69
 -3 -5 -1 1.65 1.03
 5 -8 1 0.66 0.72
 8 -3 2 9.9 0.89
 -3 -5 2 10.82 0.65
 5 -8 -2 13.44 0.78
 5 -8 -2 12.45 0.89
 3 5 -2 9.52 0.54
 -3 -5 2 12.58 0.53
 5 -8 -2 10.41 0.78
 5 -8 -2 5.86 0.85
 8 -3 2 11.33 0.88
 5 -8 -2 13.29 0.94
 -3 -5 2 9.48 0.83
 8 -3 2 14.01 1.16
 -3 -5 2 12.7 0.99
 5 -8 -2 11.46 0.99
 3 5 -5 154.64 2.31
 -3 -5 5 136.59 2.25
 -8 3 -5 130.81 2.68
 8 -3 5 144.93 2.69
 -3 -5 5 134.69 2.28
 5 -8 -5 155.92 2.32
 5 -8 -5 128.09 2.67
 5 -8 -5 159.56 2.76
 5 -8 -5 177.01 2.4
 -5 8 8 12.68 0.84
 -8 3 -8 8.2 1.23
 5 -8 -8 14.26 1.23
 8 -3 8 8.26 1.02
 -8 3 -8 11.74 0.95
 3 5 -8 13.32 1.46
 -5 8 8 13.03 0.82
 -5 8 11 0.71 0.77
 -8 3 -11 2.89 1.1
 -8 3 -11 2.83 0.89
 8 -3 11 1.49 0.84
 3 5 -11 2.01 1.41
 -5 8 11 0.37 0.73
 -8 3 -14 0.89 0.97
 -5 8 14 0.66 0.75
 8 -3 14 0.39 0.78
 -8 3 -14 0.88 0.86
 3 5 -14 -0.2 1.26
 -5 8 17 0.21 0.69
 -8 3 -17 -0.33 0.75
 -8 3 -17 -0.04 0.86
 8 -3 17 0.52 0.72
 3 5 -17 0.79 1.08
 -6 8 -17 0.53 0.74
 -8 2 17 0.31 0.64
 -6 8 -17 -0.17 0.85
 8 -2 -17 0.91 0.98
 -8 2 14 -0.84 0.87
 -6 8 -14 0.97 1.04
 -6 8 -14 1.45 0.98
 8 -2 -14 0.94 1.1
 -8 2 14 -0.14 0.77
 -8 2 11 2.4 0.9
 -8 2 11 1.93 0.79
 8 -2 -11 3.44 1.16
 -6 8 -11 2.55 1.04
 -6 8 -11 2.62 1.11
 8 -2 -8 4.06 1
 -6 8 -8 4.87 0.79
 -6 8 -8 3.77 0.94
 8 -2 -8 2.99 1.02
 6 -8 8 3.46 1.21
 6 -8 5 10.26 0.81
 -6 8 -5 9.31 0.84
 8 -2 -5 11.06 1.01
 6 -8 5 11.45 0.83
 6 -8 5 10.8 1.16
 8 -2 -5 13.37 0.98
 8 -2 -5 12.52 0.95
 -2 -6 -2 6.16 0.98
 6 -8 2 4.7 0.68
 8 -2 -2 7.71 0.89
 6 -8 2 5.19 0.73
 6 -8 2 5.63 0.59
 -2 -6 -2 5.1 0.89
 6 -8 2 7.29 0.94
 8 -2 -2 8.46 0.95
 -2 -6 -2 5.64 1.18
 6 -8 2 7.16 0.89
 -2 -6 1 3.27 0.57
 -2 -6 1 3.05 0.8
 -2 -6 1 2.93 0.75
 6 -8 -1 2.86 0.67
 -2 -6 1 3.77 1.04
 8 -2 1 3.19 0.76
 6 -8 -1 2.88 0.72
 8 -2 1 3.33 0.79
 8 -2 1 1.94 0.79
 6 -8 -1 2.7 0.93
 -2 -6 1 3.13 0.47
 -2 -6 1 3.37 0.77
 6 -8 -1 4.55 1.01
 -2 -6 4 30.69 0.82
 -2 -6 4 27.93 1.03
 -2 -6 4 35.53 1.37
 6 -8 -4 35.12 1.21
 6 -8 -4 20.65 1.22
 6 -8 -4 26.95 1.06
 6 -8 -4 26.75 1.4
 6 -8 -7 20.12 1.08
 8 -2 7 16.25 1.17
 -8 2 -7 14.08 1.24
 8 -2 7 11.4 1.05
 -2 -6 7 11.59 1.05
 6 -8 -7 11.5 1.21
 -8 2 -7 17.09 0.93
 -2 -6 7 10.07 1.01
 6 -8 -7 14.51 1.32
 -6 8 10 0.9 0.83
 -8 2 -10 -0.24 1.05
 -6 8 10 -0.68 0.81
 8 -2 10 1.94 0.89
 -8 2 -10 1.36 0.85
 2 6 -10 0.23 1.05
 -6 8 13 0.18 0.77
 8 -2 13 -0.18 0.81
 -8 2 -13 0.5 0.85
 2 6 -13 1.34 1.4
 -8 2 -13 0.05 0.93
 -8 2 -16 0.82 0.85
 8 -2 16 0.51 0.72
 -8 2 -16 0.93 0.95
 2 6 -16 1.8 1.2
 -6 8 16 0.29 0.8
 8 -2 19 0.33 0.49
 1 7 18 1.3 0.66
 8 -1 -18 1.28 0.84
 7 -8 18 1.01 0.64
 -7 8 -15 -0.02 0.97
 8 -1 -15 0.14 1.02
 -8 1 15 -0.37 0.71
 -7 8 -15 0.64 0.83
 -8 1 12 2.56 0.88
 -7 8 -12 0.74 0.99
 8 -1 -12 2.46 1.19
 -7 8 -9 1.69 0.93
 -7 8 -9 1.74 1.07
 8 -1 -9 2.17 1.11
 8 -1 -9 2.75 1.16
 7 -8 9 5.28 1.31
 -7 8 -6 3.49 0.82
 8 -1 -6 4.72 0.97
 -7 8 -3 5.54 0.75
 -1 -7 -3 4.23 1.21
 7 -8 3 3.99 0.61
 7 -8 3 5.48 0.92
 7 -8 3 4.51 0.68
 7 -8 3 3.69 0.68
 -1 -7 0 5.92 0.99
 7 -8 0 5.26 0.61
 7 -8 0 5.79 0.84
 7 -8 0 4.4 0.66
 -1 -7 0 6.36 1.1
 8 -1 0 5.29 0.88
 7 -8 0 6.63 1.03
 8 -1 0 5.43 0.83
 -1 -7 3 -0.55 0.76
 7 -8 -3 -1.26 1.03
 -1 -7 3 1.29 0.68
 -1 -7 3 0.67 0.46
 8 -1 3 0.22 0.69
 -1 -7 6 -1.5 0.88
 8 -1 6 -1 0.87
 -1 -7 6 -0.55 0.92
 8 -1 6 0.1 0.76
 7 -8 -6 -2.09 1.01
 -1 -7 6 1.04 0.95
 -8 1 -6 -0.64 1
 -1 -7 9 1.8 1.08
 8 -1 9 2.6 0.93
 -8 1 -9 3.27 0.86
 7 -8 -9 2.29 1.1
 -1 -7 9 3.03 1.07
 -8 1 -9 2.18 1.13
 -7 8 12 0.72 0.77
 8 -1 12 0.37 0.83
 -8 1 -12 -0.1 0.84
 1 7 -12 0.72 1.09
 -8 1 -15 0.02 0.92
 -8 1 -15 0.92 0.9
 1 7 -15 1.79 1.27
 -7 8 15 1.34 0.81
 8 -1 18 0.51 0.63
 -1 -7 18 2.31 0.89
 1 7 -18 1.54 0.87
 -8 8 -16 0.87 0.78
 8 0 -16 0.42 1.02
 -8 8 -16 -1.07 0.93
 -8 0 13 -0.63 0.78
 -8 0 13 0.13 0.67
 -8 8 -13 0.59 0.91
 8 0 -13 1.6 1.13
 -8 8 -13 -0.45 0.87
 -8 0 10 0.9 0.83
 -8 0 10 1.15 0.75
 -8 8 -10 -0.06 0.95
 8 0 -10 -0.27 1.11
 8 -8 10 -0.18 0.8
 -8 8 -10 0.51 0.9
 8 0 -10 0.92 1.16
 -8 8 -7 1.01 0.99
 8 -8 7 -0.17 0.78
 -8 8 -7 0.05 0.76
 8 0 -7 -0.17 1.02
 -8 8 -4 7.42 0.87
 8 -8 4 7.2 0.96
 0 -8 -4 7.47 0.62
 8 0 -4 5.22 0.88
 8 -8 4 6.04 0.72
 8 0 -4 8.34 0.9
 0 -8 -4 6.27 1.32
 8 0 -4 9.26 0.95
 0 -8 -1 2.38 0.97
 0 -8 -1 1.58 0.65
 8 -8 1 1.39 0.61
 0 -8 -1 1.1 0.94
 0 -8 -1 2.31 1.2
 8 -8 1 1.74 0.66
 8 -8 1 1.54 0.71
 8 -8 1 2.39 0.71
 8 0 -1 1.87 0.84
 0 -8 2 3.71 0.79
 8 -8 -2 4.16 0.72
 8 -8 -2 3.96 0.7
 0 -8 2 3.84 0.8
 8 0 2 4.41 0.92
 0 -8 2 3.06 0.88
 0 -8 5 13.58 1.08
 0 -8 5 10.57 0.75
 0 -8 5 13.14 1.25
 8 -8 -5 13.79 1.11
 8 0 5 12.76 1.04
 8 0 5 10.8 1.03
 8 -8 -5 12.35 1
 0 -8 5 11.78 1.18
 0 -8 5 11.87 1.32
 -8 0 -8 3.22 1.15
 8 -8 -8 6.74 1.27
 0 -8 8 2.91 0.94
 0 -8 8 4.05 1.08
 0 -8 8 4.21 1.23
 8 0 8 4.86 1
 -8 0 -8 4.87 0.85
 8 -8 -8 6.33 0.99
 8 -8 -8 2.64 0.93
 -8 8 11 -0.54 0.8
 -8 0 -11 -0.61 1
 8 0 11 0.56 0.88
 -8 0 -11 -1.1 0.87
 8 -8 -11 -1.23 0.93
 -8 8 11 -0.36 0.81
 -8 8 14 1.61 0.81
 8 0 17 1.74 0.73
 0 -8 17 0.58 0.98
 0 8 -17 1.31 0.91
 -8 8 17 1.86 0.73
 8 1 16 0.33 0.75
 1 -9 16 0.13 1.07
 -9 8 16 0.99 0.73
 -9 8 13 0.8 0.8
 -9 8 13 0.85 0.77
 8 1 13 0.97 0.82
 1 -9 10 0.11 1.04
 1 -9 10 0.44 1.17
 8 1 10 0.75 0.91
 9 -8 -10 0.75 0.89
 1 -9 7 0.75 1.15
 1 -9 7 1.82 1.12
 9 -8 -7 3.83 0.9
 8 1 7 3.47 0.92
 1 -9 7 0.34 1.25
 8 1 7 1.86 0.91
 1 -9 7 0.78 0.68
 9 -8 -7 0.39 0.93
 1 -9 7 3.77 1.39
 1 -9 4 12.26 1.15
 1 -9 4 16.61 0.92
 1 -9 4 11.74 1.21
 8 1 4 12.62 1.01
 8 1 4 11.62 1.01
 8 1 4 12.2 1.01
 1 -9 4 12.5 1.21
 1 -9 4 8.15 1.09
 1 -9 4 18.8 0.92
 1 -9 4 13.8 1.06
 9 -8 -4 17.8 0.96
 1 -9 1 0.15 0.91
 1 -9 1 0.15 1
 1 -9 1 0.21 0.78
 8 1 1 1.1 0.77
 1 -9 1 0.8 0.9
 1 -9 1 1.18 0.56
 8 1 1 0.74 0.82
 1 -9 1 -0.14 0.59
 1 -9 1 1.78 0.64
 1 -9 1 1 0.81
 9 -8 -1 0.11 0.73
 9 -8 2 7.28 0.85
 1 -9 -2 9.24 0.79
 1 -9 -2 8.31 0.71
 1 -9 -2 9.24 0.71
 1 -9 -2 5.24 1.34
 8 1 -2 4.64 0.94
 8 1 -2 9.5 1.09
 1 -9 -2 6.71 1.01
 1 -9 -5 1.08 0.61
 8 1 -5 1.32 0.91
 1 -9 -5 2.16 1.46
 9 -8 5 2.01 0.92
 -9 8 -5 2.19 0.95
 9 -8 5 -0.44 0.86
 8 1 -5 1.58 0.9
 9 -8 5 1.2 0.87
 8 1 -5 1.56 0.95
 9 -8 5 1.7 0.79
 -8 -1 8 1.92 0.67
 9 -8 8 -1.05 0.82
 -9 8 -8 -0.33 0.99
 8 1 -8 -0.58 1.12
 -9 8 -8 -1.07 0.86
 8 1 -8 0.57 1.13
 9 -8 8 0.76 0.71
 -8 -1 11 -1.25 0.74
 -9 8 -11 0.41 0.83
 8 1 -11 -0.94 1.06
 -9 8 -14 -0.23 0.87
 -9 8 -14 0.46 0.88
 8 1 -14 0.36 1.13
 1 -9 -14 1.34 1.47
 -9 8 -17 1.18 0.68
 1 -9 -17 0.99 1.12
 -9 8 -17 1.62 0.75
 8 1 -17 0.65 0.87
 9 -8 17 0.8 0.72
 7 2 17 1.18 0.72
 2 -9 17 0.97 0.97
 -2 9 -17 0.74 0.97
 -9 7 17 1 0.72
 -9 7 14 -0.32 0.79
 9 -7 -14 -0.7 0.92
 -2 9 -14 0.6 0.87
 -9 7 11 -0.28 0.81
 2 -9 11 -0.46 0.99
 2 -9 11 -0.53 1.2
 7 2 11 0.95 0.91
 9 -7 -11 1.17 0.99
 2 -9 8 0.04 0.98
 9 -7 -8 2.87 1
 2 -9 8 3.37 1.13
 2 -9 8 1.35 1.33
 7 2 8 1.08 0.94
 9 -7 -8 0.31 1.01
 2 -9 5 3.48 0.93
 2 -9 5 4.6 0.93
 9 -7 -5 3.35 0.8
 2 -9 5 5.07 0.79
 2 -9 5 2.37 0.83
 7 2 5 5.06 0.85
 2 -9 5 3.63 0.73
 2 -9 5 2.51 1.1
 7 2 5 3.57 0.84
 9 -7 -5 3.66 0.87
 2 -9 5 4.38 1.14
 9 -7 -2 1.2 0.78
 2 -9 2 0.6 0.83
 2 -9 2 0.24 0.62
 2 -9 2 0.42 0.69
 -7 -2 -2 0.22 0.77
 2 -9 2 3.18 0.92
 2 -9 2 -0.44 0.89
 7 2 2 0.48 0.77
 7 2 2 1.09 0.81
 2 -9 2 0.95 0.57
 2 -9 2 0.85 0.86
 2 -9 2 0.61 0.85
 2 -9 -1 0.58 0.91
 2 -9 -1 2.38 0.65
 2 -9 -1 2.03 0.61
 2 -9 -1 1.46 0.69
 2 -9 -1 1.42 1.01
 7 2 -1 1.08 0.8
 2 -9 -1 1.01 0.63
 2 -9 -1 1.16 0.58
 2 -9 -1 2.53 0.83
 9 -7 1 1.38 0.74
 2 -9 -4 28.19 1.15
 -9 7 -4 14.66 1.05
 2 -9 -4 23.18 0.94
 9 -7 4 15.95 1.08
 9 -7 4 15.2 1.08
 7 2 -4 12.21 1.1
 9 -7 4 16.01 1.08
 2 -9 -4 11.13 1.5
 2 -9 -4 16.57 0.89
 2 -9 -4 23.49 1.02
 7 2 -4 17.99 1.08
 -9 7 -7 0.11 1.03
 9 -7 7 0.9 0.85
 9 -7 7 0.72 0.75
 7 2 -7 1.92 0.97
 2 -9 -7 -1.5 1.55
 -9 7 -10 0.67 1
 -9 7 -10 1.01 0.87
 9 -7 10 -0.2 0.8
 7 2 -10 0.72 1.1
 -9 7 -13 1.31 0.93
 -9 7 -13 -0.11 0.92
 9 -7 13 0.67 0.77
 7 2 -13 0.59 1.1
 -9 7 -16 2.11 0.82
 -9 7 -16 1.13 0.91
 7 2 -16 0.59 1.04
 2 -9 -16 3 1.29
 6 3 18 0.13 0.62
 3 -9 18 1.26 0.82
 -3 9 -18 0.2 0.86
 -9 6 15 -0.88 0.85
 -3 9 -15 1.02 0.86
 9 -6 -15 -0.24 0.91
 -9 6 15 0.14 0.76
 6 3 15 -0.37 0.83
 -3 9 -15 -0.07 1.04
 -9 6 12 -0.33 0.95
 6 3 12 3.59 1.01
 9 -6 -12 -0.03 1.05
 3 -9 12 2.1 1.06
 9 -6 -9 0.74 1.05
 6 3 9 -0.19 0.98
 9 -6 -9 0.51 1.02
 3 -9 9 -0.28 1.16
 9 -6 -6 0.2 0.88
 3 -9 6 0.96 0.95
 3 -9 6 1.09 0.74
 6 3 6 2.85 0.77
 3 -9 6 2.63 0.53
 9 -6 -6 0.54 0.79
 3 -9 6 2.36 0.79
 3 -9 6 2.36 0.79
 -6 -3 -3 5.83 0.9
 3 -9 3 5.96 0.88
 3 -9 3 6.04 0.95
 3 -9 3 5.61 0.89
 6 3 3 7.25 0.76
 3 -9 3 5.84 1.06
 6 3 3 6.04 0.76
 3 -9 3 6.14 0.82
 3 -9 3 7.38 0.69
 9 -6 -3 5.75 0.87
 6 3 3 6.52 0.75
 3 -9 3 5.98 0.84
 -6 -3 0 0.76 0.7
 6 3 0 2.08 0.7
 3 -9 0 0.63 0.73
 3 -9 0 0.45 0.74
 3 -9 0 1.12 0.99
 6 3 0 0.43 0.63
 6 3 0 1.08 0.65
 3 -9 0 -0.13 0.62
 3 -9 0 0.38 0.68
 9 -6 0 1.49 0.78
 9 -6 3 3.14 0.82
 3 -9 -3 5.27 0.66
 6 3 -3 3.32 0.7
 3 -9 -3 4.23 0.82
 9 -6 3 5.05 0.92
 6 3 -3 0.88 0.83
 3 -9 -3 2.12 1.2
 6 3 -3 1.16 0.78
 3 -9 -3 5.72 0.68
 6 3 -6 0.31 0.81
 -9 6 -6 -0.05 1.06
 3 -9 -6 1.18 0.83
 9 -6 6 0.28 0.87
 9 -6 6 1.73 0.94
 3 -9 -6 1.91 1.33
 3 -9 -6 1 0.71
 6 3 -6 0.05 0.98
 3 -9 -6 0.39 0.63
 6 3 -9 3.34 0.91
 -9 6 -9 1.21 1.07
 9 -6 9 2.02 0.86
 -9 6 -9 2.3 0.86
 6 3 -9 2.03 1.16
 9 -6 12 1.02 0.79
 -9 6 -12 0.69 0.85
 6 3 -12 1.22 1.12
 -9 6 -15 1.45 0.89
 9 -6 15 1.11 0.74
 -9 6 -15 1.2 0.92
 6 3 -15 0.72 1.12
 3 -9 -15 1.47 1.33
 6 3 -18 0.02 0.82
 -9 6 -18 1.49 0.7
 -4 9 -16 -0.94 0.81
 -9 5 16 0.24 0.73
 5 4 16 0.93 0.78
 -4 9 -16 0.92 0.98
 9 -5 -16 -0.36 0.88
 4 -9 13 0.77 1.06
 -4 9 -13 0.24 0.92
 9 -5 -13 1.33 1.12
 -9 5 13 0.68 0.82
 -9 5 13 -1.1 0.92
 4 -9 10 1.32 1.28
 9 -5 -10 4.69 1.07
 -4 9 -10 2.66 0.97
 9 -5 -10 1.55 1.14
 9 -5 -7 -1.46 0.85
 4 -9 7 -1.06 1.14
 9 -5 -7 -0.21 0.89
 5 4 7 0.07 0.76
 4 -9 7 -1.19 0.87
 4 -9 4 28.03 1.32
 -5 -4 -4 23.22 1.26
 9 -5 -4 31.06 1.28
 4 -9 4 30.78 1.25
 5 4 4 22.19 0.97
 9 -5 -4 23.84 1.18
 4 -9 4 27 1.38
 4 -9 4 32.78 1.05
 9 -5 -4 36.22 1.26
 -5 -4 -1 9.46 0.87
 4 -9 1 11.37 0.93
 -5 -4 -1 8.91 0.86
 5 4 1 9.16 0.75
 4 -9 1 10.28 1
 5 4 1 8.54 0.7
 9 -5 -1 11.06 1.01
 -5 -4 -1 12.5 1.23
 4 -9 1 9.52 0.89
 4 -9 -2 3 0.83
 4 -9 -2 3.17 0.68
 9 -5 2 0.56 0.8
 4 -9 -2 3.97 0.78
 4 -9 -2 -0.12 0.94
 -5 -4 2 0.68 0.62
 4 -9 -2 2.43 0.69
 5 4 -5 23.41 1.06
 4 -9 -5 27.56 0.99
 -9 5 -5 24.04 1.47
 4 -9 -5 32.18 1.33
 4 -9 -5 32.61 1.13
 9 -5 5 32.85 1.4
 9 -5 5 18.13 1.21
 -5 -4 5 30.12 1.25
 9 -5 5 27.01 1.17
 4 -9 -5 25.87 1.63
 4 -9 -5 31.38 1.03
 -9 5 -8 1.14 1.06
 5 4 -8 -0.31 0.81
 9 -5 8 0.2 0.84
 -9 5 -8 0.81 0.77
 4 -9 -8 1.24 0.63
 5 4 -8 0.85 1.03
 4 -9 -8 1.03 1.31
 4 -9 -8 1.48 0.8
 -9 5 -11 0.26 0.97
 9 -5 11 1.04 0.74
 -9 5 -11 -0.08 0.83
 5 4 -11 -0.05 1.09
 -9 5 -14 0.5 0.92
 4 -9 -14 -0.85 1.36
 -9 5 -17 0.94 0.74
 -9 5 -17 0.73 0.84
 5 4 -17 1.8 0.99
 9 -5 17 0.48 0.61
 -5 9 -17 1.38 0.69
 -5 9 -17 1.57 0.93
 4 5 17 0.09 0.69
 9 -4 -17 -0.08 0.84
 -9 4 17 1.32 0.73
 -5 9 -14 1.18 0.98
 -9 4 14 -0.68 0.82
 -9 4 14 -0.54 0.87
 -9 4 11 2.57 0.93
 -5 9 -11 1.6 1.03
 -5 9 -11 2.03 1.04
 9 -4 -11 0.73 1.18
 -5 9 -8 0.27 0.85
 9 -4 -8 1.29 0.96
 9 -4 -8 1.64 0.99
 -5 9 -8 -1.06 0.79
 5 -9 8 -1.44 0.92
 9 -4 -5 28.76 1.34
 9 -4 -5 24.29 1.21
 5 -9 5 21.21 1.32
 5 -9 5 32.56 1.46
 5 -9 5 28.72 1.01
 9 -4 -5 31.43 1.26
 5 -9 2 21.21 1.05
 -4 -5 -2 22.48 1.22
 5 -9 2 26.21 1.35
 9 -4 -2 21.24 1.13
 9 -4 -2 29.13 1.27
 -4 -5 -2 26.17 1.5
 5 -9 2 27.03 1.11
 5 -9 2 27.82 1.33
 9 -4 1 8.94 0.89
 5 -9 -1 9.74 0.86
 5 -9 -1 12.03 0.97
 5 -9 -1 11.12 0.9
 -4 -5 1 11.84 1.06
 5 -9 -1 13.46 1.13
 -4 -5 1 10.22 1.14
 4 5 -4 31.36 1.03
 5 -9 -4 43.32 1.13
 9 -4 4 30.56 1.39
 9 -4 4 25.7 1.32
 5 -9 -4 29.37 1.58
 -4 -5 4 34.28 1.31
 9 -4 4 36.24 1.27
 5 -9 -4 47.41 1.65
 5 -9 -4 45.4 1.33
 5 -9 -4 39.87 1.24
 -5 9 7 23.05 0.93
 -9 4 -7 21.12 1.44
 5 -9 -7 26.67 1.09
 4 5 -7 23.51 1.04
 9 -4 7 20.55 1.29
 9 -4 7 18.06 1.24
 5 -9 -7 19.76 1.51
 -9 4 -10 -0.33 0.98
 9 -4 10 0.5 0.75
 -9 4 -10 0.45 0.8
 4 5 -10 -1.92 1.22
 -5 9 10 0.88 0.68
 -9 4 -13 0.29 0.94
 9 -4 13 0.26 0.72
 -9 4 -13 0.56 0.9
 4 5 -13 0.98 1.22
 -5 9 13 0.02 0.73
 -9 4 -16 1.97 0.93
 -9 4 -16 1.52 0.85
 9 -4 16 0.29 0.74
 4 5 -16 1.25 1.1
 -5 9 16 0.15 0.67
 9 -3 -18 0.98 0.72
 3 6 18 0.86 0.59
 6 -9 18 1.02 0.68
 -6 9 -18 1.89 0.77
 6 -9 15 -0.31 0.9
 -6 9 -15 0.36 0.92
 9 -3 -15 1.44 1.01
 -9 3 15 -0.43 0.73
 -6 9 -15 -0.68 0.79
 -6 9 -12 2.24 0.97
 9 -3 -12 1.9 1.22
 -9 3 12 0.75 0.97
 -6 9 -9 0.7 0.97
 -6 9 -9 0.11 0.82
 6 -9 9 -0.18 1.04
 9 -3 -9 -0.58 1.1
 9 -3 -9 1.11 1.11
 9 -3 -6 5.78 0.92
 -6 9 -6 5.35 0.84
 6 -9 6 6.48 0.71
 -6 9 -6 5.88 0.67
 9 -3 -6 4.66 0.97
 6 -9 6 7.57 0.7
 6 -9 6 6.63 1.21
 6 -9 3 24.9 1.04
 -3 -6 -3 26.4 1.38
 9 -3 -3 32.63 1.36
 9 -3 -3 24.97 1.18
 9 -3 -3 35.56 1.41
 -3 -6 -3 26.35 1.58
 6 -9 3 33.12 1.22
 6 -9 3 33.15 1.57
 6 -9 0 8.99 0.79
 -3 -6 0 10.15 1.18
 6 -9 0 9.38 0.94
 6 -9 0 9.56 0.94
 9 -3 0 9.83 0.94
 -3 -6 0 8.08 1.11
 6 -9 0 12.94 1.09
 9 -3 0 7.1 0.84
 6 -9 0 12.89 1.17
 6 -9 -3 -0.41 0.77
 -3 -6 3 3.16 1.02
 6 -9 -3 -1.12 0.97
 9 -3 3 0.25 0.91
 6 -9 -3 4.89 0.74
 6 -9 -3 1.27 0.85
 9 -3 3 4.96 1.21
 6 -9 -3 2.47 1.09
 6 -9 -3 3.49 0.88
 -3 -6 6 28.07 1.08
 -9 3 -6 29.17 1.56
 6 -9 -6 38.2 1.63
 9 -3 6 31.52 1.45
 9 -3 6 26.32 1.38
 -3 -6 6 30.34 1.6
 6 -9 -6 25.75 1.51
 6 -9 -6 41.13 1.32
 -6 9 9 0.46 0.67
 -9 3 -9 -0.87 1.06
 9 -3 9 0.72 0.77
 -9 3 -9 -0.29 0.78
 -6 9 9 0.15 0.72
 -6 9 12 1.04 0.76
 9 -3 12 0.46 0.74
 -9 3 -12 0.23 0.87
 3 6 -12 0.06 1.2
 -9 3 -15 1.07 0.92
 9 -3 15 -0.08 0.78
 3 6 -15 1.18 1.12
 -9 3 -15 0.44 0.9
 -6 9 15 1.18 0.83
 -9 3 -18 1.25 0.72
 9 -3 18 0.04 0.55
 3 6 -18 0.03 0.76
 -7 9 -16 0.58 0.77
 2 7 16 1.01 0.77
 -7 9 -16 1.49 0.85
 9 -2 -16 -0.37 0.97
 -9 2 16 0.93 0.7
 7 -9 16 0.29 0.82
 -7 9 -13 1.84 0.86
 -7 9 -13 1.15 0.96
 9 -2 -13 1.25 1.14
 -9 2 13 1.01 0.75
 -9 2 13 0.54 0.84
 -9 2 10 0.5 0.8
 -7 9 -10 0.36 1.01
 9 -2 -10 1.78 1.12
 -7 9 -10 -0.42 0.96
 9 -2 -10 -0.11 1.16
 -7 9 -7 0.61 0.83
 9 -2 -7 -0.49 1.03
 -7 9 -7 0.38 0.7
 9 -2 -7 -0.69 1.01
 7 -9 7 2.66 1.27
 -7 9 -4 6.75 0.8
 9 -2 -4 10.11 0.98
 9 -2 -4 10.37 1.02
 9 -2 -4 8.12 0.89
 7 -9 4 4.64 1.18
 7 -9 4 8.49 0.92
 -2 -7 -4 7.97 1.37
 7 -9 4 7.6 0.92
 7 -9 1 5.3 0.93
 -2 -7 -1 6.83 0.73
 -2 -7 -1 5.49 0.54
 -2 -7 -1 5.32 1.02
 7 -9 1 5.25 0.93
 9 -2 -1 3.64 0.76
 -2 -7 -1 5.88 1.27
 7 -9 1 5.25 1.02
 9 -2 -1 6.02 0.95
 -2 -7 -1 4.38 1.01
 7 -9 1 5.16 0.77
 7 -9 1 4.86 1.08
 -2 -7 2 7.22 1
 -2 -7 2 8.52 0.75
 7 -9 -2 10.75 0.82
 -2 -7 2 7.21 0.93
 7 -9 -2 9.49 0.81
 9 -2 2 9.92 1.05
 9 -2 2 8.66 0.91
 9 -2 2 9.07 1.05
 7 -9 -2 9.66 1.17
 7 -9 -2 8.48 1.02
 7 -9 -2 11.98 1.19
 -2 -7 2 10.42 0.85
 -2 -7 5 1.44 0.8
 7 -9 -5 -0.33 1.26
 9 -2 5 0.04 0.95
 9 -2 5 0.59 0.92
 -2 -7 5 -0.86 1.13
 7 -9 -5 -1.28 1.04
 -2 -7 5 2.19 1.13
 7 -9 -5 3.38 0.84
 -2 -7 5 1.17 0.79
 7 -9 -8 -0.19 0.75
 -2 -7 8 0.85 1.09
 7 -9 -8 -0.41 1.05
 -9 2 -8 -0.3 1.09
 9 -2 8 -0.11 0.79
 -9 2 -8 -1.15 0.79
 -9 2 -11 -0.37 0.97
 -2 -7 11 -0.49 0.98
 -7 9 11 0.59 0.68
 9 -2 11 0.59 0.75
 -9 2 -11 0.44 0.8
 -7 9 11 -0.05 0.71
 -9 2 -14 0.6 0.92
 2 7 -14 -0.44 1.21
 -7 9 14 1.08 0.8
 -9 2 -17 1.23 0.74
 -7 9 17 -0.41 0.59
 9 -2 17 0.74 0.69
 2 7 -17 0.25 0.86
 -2 -7 17 1.06 0.92
 -8 9 -17 1.01 0.67
 -1 -8 -17 2.07 1.19
 -8 9 -17 0.47 0.76
 9 -1 -17 1.11 0.87
 8 -9 17 0.48 0.66
 -8 9 -14 -0.43 0.86
 -8 9 -14 -0.63 0.88
 -9 1 14 -0.85 0.71
 9 -1 -14 0.86 1.09
 -9 1 11 1.45 0.84
 -8 9 -11 -1.19 0.97
 9 -1 -11 0.45 1.14
 -8 9 -8 0.89 0.84
 -8 9 -8 1.27 1.03
 9 -1 -8 0.23 1.17
 9 -1 -8 0.02 1.15
 -8 9 -5 1.64 0.79
 9 -1 -5 0.71 0.89
 8 -9 5 -0.44 0.85
 9 -1 -5 -1.61 0.94
 -1 -8 -5 0.09 1.35
 9 -1 -5 -0.16 0.92
 8 -9 5 -1.01 0.85
 -1 -8 -2 1.28 0.86
 -1 -8 -2 1.15 0.5
 8 -9 2 1.04 0.96
 -1 -8 -2 3.43 1.09
 9 -1 -2 2.76 0.93
 9 -1 -2 1.11 0.81
 -1 -8 -2 1.12 1.28
 -1 -8 -2 1.6 0.68
 9 -1 -2 1.6 0.9
 -1 -8 1 13.88 1.26
 -1 -8 1 17.73 0.92
 8 -9 -1 14.17 0.92
 -1 -8 1 11.29 1.22
 8 -9 -1 17.47 1.3
 9 -1 1 15.91 1.1
 8 -9 -1 15.03 0.99
 9 -1 1 15.06 1.08
 9 -1 1 16.54 1.09
 -1 -8 1 17.58 1.24
 -1 -8 4 22.69 1.45
 -1 -8 4 24.93 1.23
 -1 -8 4 19.77 1.58
 9 -1 4 21.14 1.26
 9 -1 4 21.71 1.23
 8 -9 -4 23.39 1.57
 -1 -8 4 22.48 1.41
 9 -1 4 19.92 1.22
 -1 -8 4 21.86 1.18
 8 -9 -4 26.32 1.46
 8 -9 -4 23.35 1.44
 -1 -8 7 1 0.95
 -1 -8 7 1.72 0.91
 9 -1 7 0.99 0.97
 -1 -8 7 0.71 0.97
 9 -1 7 0.75 0.98
 -9 1 -7 0.79 0.75
 8 -9 -7 2.81 0.99
 -1 -8 7 -1.79 1.41
 8 -9 -7 3.48 1.23
 -8 9 10 -0.45 0.75
 -9 1 -10 0.2 0.86
 -1 -8 10 0.04 0.85
 -8 9 10 0.21 0.72
 9 -1 10 0.55 0.79
 -9 1 -10 0.41 0.77
 -9 1 -13 -0.39 0.81
 9 -1 13 -0.66 0.75
 -8 9 13 1.29 0.8
 -8 9 13 0.26 0.76
 9 -1 16 1.18 0.75
 -1 -8 16 0.05 1.06
 -8 9 16 0.86 0.74
 -9 9 -18 1.21 0.63
 9 0 -18 0.67 0.65
 -9 9 -15 0.73 0.84
 9 0 -15 0.33 1.02
 -9 9 -15 1.79 0.81
 0 -9 -15 -0.1 1.32
 -9 9 -12 0.06 0.84
 -9 9 -12 -0.31 0.9
 -9 0 12 -0.02 0.73
 9 0 -12 0.46 1.12
 -9 0 9 2.82 0.79
 -9 9 -9 1.5 0.96
 9 0 -9 1.78 1.16
 -9 9 -9 1.28 0.87
 9 0 -9 2.84 1.18
 0 -9 -9 4.19 1.78
 9 -9 9 2.39 1.45
 0 -9 -6 3.03 1.61
 9 0 -6 2.73 0.98
 9 -9 6 4 0.95
 9 0 -6 1.05 1.03
 -9 9 -6 2.02 0.99
 0 -9 -3 1.89 1.07
 0 -9 -3 -0.55 0.62
 9 0 -3 1.99 0.95
 9 -9 3 1.3 0.7
 0 -9 -3 2.2 1.45
 9 -9 3 1.01 0.82
 9 0 -3 0.38 0.89
 9 -9 3 2.04 1
 9 0 -3 3.08 0.99
 0 -9 0 2.79 1.24
 0 -9 0 2.78 0.78
 0 -9 0 2.25 0.79
 9 0 0 1.08 0.89
 9 -9 0 1.57 0.84
 0 -9 0 -0.14 1.09
 9 0 0 2.07 0.9
 9 0 0 2.43 0.89
 0 -9 0 0.02 1.14
 9 -9 0 2.64 0.71
 0 -9 3 25.49 1.45
 0 -9 3 30 1.36
 0 -9 3 31.95 1.08
 0 -9 3 20.42 1.48
 9 0 3 26.01 1.28
 0 -9 3 31.06 1.38
 9 0 3 25.31 1.42
 0 -9 3 27.42 1.55
 9 0 3 28.7 1.49
 9 -9 -3 28.65 1.54
 0 -9 6 3.89 1.13
 0 -9 6 1.9 1.1
 0 -9 6 6.07 1.29
 9 0 6 3.97 1.04
 9 -9 -6 5.27 1.21
 9 0 6 2.91 1.06
 -9 0 -6 4.75 0.77
 0 -9 6 4.64 0.72
 0 -9 6 5.52 1.42
 0 -9 9 1.31 0.99
 0 -9 9 1.01 1.12
 9 -9 -9 0.95 1.11
 0 -9 9 1.4 1.04
 9 0 9 0.97 0.99
 -9 0 -9 -0.41 0.75
 0 -9 9 -0.17 1.36
 -9 9 12 0.94 0.76
 0 -9 12 -0.04 1.26
 9 0 12 0.17 0.77
 -9 9 12 0.59 0.72
 -9 0 -12 -0.2 0.77
 9 0 15 1.33 0.8
 0 -9 15 0.2 1.14
 -9 9 15 0.29 0.73
 9 0 18 0.98 0.54
 0 -9 18 0.6 0.6
 1 -10 17 1.02 0.72
 9 1 17 0.49 0.62
 -10 9 14 -0.19 0.8
 1 -10 14 0.9 0.94
 9 1 14 0.34 0.82
 -10 9 14 0.29 0.75
 1 -10 14 -0.27 1.18
 -10 9 11 1.08 0.76
 9 1 11 0.18 0.89
 1 -10 11 1.14 1.25
 -10 9 11 0.38 0.7
 1 -10 8 0.16 1.18
 1 -10 8 2.05 1.09
 1 -10 8 1.32 1.03
 1 -10 8 2.17 1.22
 9 1 8 1.74 1.07
 10 -9 -8 1.96 1.03
 10 -9 -8 2.23 1.02
 1 -10 8 0.81 1.43
 10 -9 -8 3.95 1.28
 1 -10 5 0.43 1.13
 1 -10 5 2.41 1.12
 1 -10 5 1.52 1.08
 1 -10 5 2.82 1.22
 9 1 5 3.7 1.02
 9 1 5 1.68 1.08
 1 -10 5 -0.59 0.78
 9 1 5 4.34 1.49
 1 -10 2 2.69 1.03
 1 -10 2 0.39 1.14
 9 1 2 2.08 0.88
 1 -10 2 4.45 1
 1 -10 2 1.7 0.75
 9 1 2 3.46 0.96
 9 1 2 4.21 1
 10 -9 -2 3.97 0.93
 1 -10 2 2.9 1.23
 1 -10 2 5.09 1.17
 9 1 -1 0.9 1.01
 9 1 -1 -0.35 1.06
 10 -9 1 1.33 0.84
 10 -9 1 1.73 0.77
 9 1 -1 1.61 0.92
 1 -10 -1 0.21 1.06
 1 -10 -1 2.56 0.85
 1 -10 -1 1.57 0.88
 1 -10 -1 0.76 1.28
 10 -9 1 0.54 0.89
 9 1 -4 2.18 1.03
 10 -9 4 0.24 0.84
 9 1 -4 0.38 0.99
 1 -10 -4 0.71 1.59
 10 -9 4 0.51 0.89
 9 1 -4 0.95 1.02
 1 -10 -4 -0.78 0.74
 10 -9 4 1.53 0.81
 10 -9 4 2.64 1.1
 9 1 -7 2.96 1.05
 -10 9 -7 1.9 1.09
 10 -9 7 2.72 0.98
 -10 9 -7 2.39 0.85
 9 1 -7 5.15 1.18
 1 -10 -7 2.4 1.69
 -10 9 -10 0.82 0.8
 9 1 -10 -0.09 1.07
 -10 9 -13 0.72 0.86
 1 -10 -13 1.77 1.49
 -10 9 -13 1.3 0.89
 9 1 -13 0.4 1.08
 10 -9 16 0.34 0.84
 -10 9 -16 0.26 0.59
 1 -10 -16 1.1 1.18
 -10 9 -16 1.15 0.77
 9 1 -16 1.11 0.81
 2 -10 18 1.03 0.6
 2 -10 15 0.5 0.83
 -10 8 15 0.56 0.73
 8 2 15 0.18 0.77
 2 -10 15 -0.57 1.1
 -10 8 12 0.87 0.86
 2 -10 12 0.5 1.07
 8 2 12 0.65 0.79
 -10 8 12 1.05 0.86
 10 -8 -12 0.51 0.91
 2 -10 12 1.22 1.24
 2 -10 9 2.15 1.19
 2 -10 9 1.89 1.3
 8 2 9 2.6 0.92
 10 -8 -9 2.79 1.02
 2 -10 9 0.2 1.4
 2 -10 6 1.63 1.1
 2 -10 6 4.87 1.18
 2 -10 6 2.17 1
 10 -8 -6 0.49 0.9
 2 -10 6 3.83 0.81
 2 -10 6 -0.89 1.25
 8 2 6 1.67 1
 10 -8 -6 0.41 0.96
 2 -10 6 1.67 1.21
 2 -10 6 6.2 0.85
 8 2 6 2.39 0.87
 2 -10 3 2.08 1.03
 2 -10 3 -1.82 1.01
 8 2 3 1.04 0.77
 10 -8 -3 2.11 0.72
 10 -8 -3 1.13 0.72
 2 -10 3 1.57 0.71
 2 -10 3 0.04 0.97
 8 2 3 0.21 0.87
 2 -10 3 0.04 0.96
 10 -8 -3 1.46 0.86
 8 2 3 1.43 0.93
 2 -10 3 1.83 1.03
 2 -10 3 2.84 0.76
 2 -10 0 3.95 0.68
 2 -10 0 -0.04 1.13
 8 2 0 -0.06 0.96
 2 -10 0 2.84 0.82
 10 -8 0 1.77 0.83
 10 -8 0 1.27 0.75
 8 2 0 1.35 0.88
 2 -10 0 1.77 0.68
 2 -10 0 4.66 0.97
 2 -10 0 4.8 0.76
 10 -8 0 3.05 1.01
 8 2 -3 16.75 1.22
 2 -10 -3 23.06 1.12
 2 -10 -3 23.51 1.28
 8 2 -3 14.41 1.16
 10 -8 3 14.61 1.12
 10 -8 3 13.56 1.17
 8 2 -3 12.01 1.18
 2 -10 -3 20.21 1.37
 10 -8 3 14.79 1.03
 2 -10 -3 21.8 1
 2 -10 -3 14.3 1.68
 2 -10 -3 20.98 1
 8 2 -6 1.24 0.97
 -10 8 -6 -1.06 1.06
 10 -8 6 -0.98 0.98
 8 2 -6 1.39 1.01
 10 -8 6 -1.39 0.88
 2 -10 -6 -1.95 1.57
 2 -10 -6 2.18 0.69
 -10 8 -9 0.4 0.96
 8 2 -9 -0.09 0.96
 2 -10 -9 0.64 1.44
 10 -8 9 0.46 0.85
 -10 8 -9 0.11 0.79
 8 2 -9 1.13 1.12
 10 -8 9 0.24 0.68
 -10 8 -12 0.82 0.95
 10 -8 12 0.21 0.8
 -10 8 -12 0.79 0.88
 8 2 -12 0.97 1.12
 2 -10 -12 -0.56 1.43
 -10 8 -15 1.57 0.83
 2 -10 -15 1.96 1.32
 -10 8 -15 1.97 0.86
 8 2 -15 -0.62 1.04
 -10 8 -18 0.46 0.58
 7 3 16 0.33 0.73
 3 -10 16 0.53 0.99
 -10 7 16 0.95 0.7
 -10 7 13 -0.27 0.79
 -10 7 13 -0.07 0.79
 3 -10 13 0.11 1.13
 3 -10 10 0.47 1.1
 3 -10 10 -0.13 1.35
 7 3 10 0.75 0.95
 10 -7 -10 0.32 0.91
 3 -10 7 7.8 0.97
 3 -10 7 7.3 1.21
 10 -7 -7 8.45 1.15
 3 -10 7 6.18 1.49
 7 3 7 4.35 0.93
 3 -10 7 4.61 1.13
 10 -7 -7 5.46 1.06
 3 -10 7 5.37 1.37
 3 -10 7 8.7 0.91
 10 -7 -4 0.41 0.72
 3 -10 4 2.57 0.98
 3 -10 4 0.04 0.77
 3 -10 4 0.37 0.74
 7 3 4 1.02 0.71
 3 -10 4 -0.27 0.89
 10 -7 -4 1.14 0.88
 3 -10 4 -0.22 1.03
 7 3 4 0.46 0.75
 7 3 4 1.47 0.77
 3 -10 4 1.74 1
 3 -10 4 1.2 0.89
 3 -10 4 1.01 0.59
 3 -10 1 0.03 0.87
 10 -7 -1 2.49 0.85
 3 -10 1 2.15 0.68
 7 3 1 0.93 0.72
 3 -10 1 2.2 0.75
 10 -7 -1 2.34 0.78
 -7 -3 -1 0.68 0.91
 3 -10 1 1.11 0.86
 3 -10 1 1.31 0.62
 3 -10 1 3.02 0.97
 10 -7 -1 0.52 0.97
 3 -10 1 1.15 0.78
 3 -10 1 2.16 0.96
 3 -10 -2 29.17 1.4
 3 -10 -2 36.44 1.2
 3 -10 -2 36.68 1.23
 3 -10 -2 40.89 1.19
 10 -7 2 28.25 1.3
 3 -10 -2 41.2 1.2
 10 -7 2 28.8 1.42
 10 -7 2 34.83 1.34
 7 3 -2 33.04 1.31
 3 -10 -2 21.22 1.5
 3 -10 -2 39.05 1.26
 3 -10 -5 24.13 1.24
 3 -10 -5 18.51 0.98
 10 -7 5 10.14 1.13
 10 -7 5 9.5 1.16
 3 -10 -5 11.21 1.65
 7 3 -5 11.98 1.21
 10 -7 5 11.16 1.17
 3 -10 -5 18.45 1.07
 7 3 -5 14.75 1.04
 7 3 -8 -0.12 0.96
 10 -7 8 -0.46 0.85
 -10 7 -8 -0.08 0.83
 7 3 -8 0.69 1.06
 10 -7 8 0.16 0.74
 -10 7 -8 -0.82 1.01
 3 -10 -8 0.19 1.41
 10 -7 11 0.71 0.78
 -10 7 -11 1.28 0.83
 7 3 -11 0.99 1.07
 -10 7 -14 2.28 0.93
 -10 7 -14 1.57 0.88
 3 -10 -14 0.84 1.38
 10 -7 14 0.74 0.73
 7 3 -14 1.48 1.15
 10 -7 14 0.03 0.63
 -10 7 -17 0.99 0.73
 7 3 -17 0.68 0.82
 6 4 17 0.85 0.69
 10 -6 -17 0.37 0.73
 4 -10 17 0.42 0.85
 -4 10 -17 1.1 0.97
 -10 6 17 1.46 0.69
 -10 6 14 0.05 0.79
 4 -10 14 -0.33 1.14
 6 4 14 1.52 0.83
 10 -6 -14 -0.44 0.85
 -10 6 11 1 0.88
 4 -10 11 3.22 1.17
 6 4 11 1.77 0.98
 10 -6 -11 0.44 1.01
 4 -10 8 3.86 1.27
 10 -6 -8 7.72 1.21
 4 -10 8 3.83 1
 6 4 8 3.12 0.98
 4 -10 8 4.73 1.02
 10 -6 -8 4.87 1.01
 4 -10 8 6.07 0.95
 4 -10 5 0.63 0.8
 10 -6 -5 1.37 0.83
 4 -10 5 0.88 0.98
 4 -10 5 0.95 0.85
 10 -6 -5 0.75 0.95
 4 -10 5 1.57 0.6
 4 -10 5 0.75 1.15
 10 -6 -5 0.84 0.84
 4 -10 5 0.38 1.02
 4 -10 5 0.98 0.84
 4 -10 2 16.47 1.07
 4 -10 2 13.78 1.1
 4 -10 2 16.69 1.21
 4 -10 2 18.5 0.93
 -6 -4 -2 17.3 1.28
 10 -6 -2 18.05 1.18
 4 -10 2 15.23 1.27
 10 -6 -2 12.18 0.94
 4 -10 2 15.66 1.19
 6 4 2 15.12 1
 10 -6 -2 17.68 1.21
 -6 -4 -2 16.72 1.4
 4 -10 2 17.96 0.95
 4 -10 2 17.18 1.12
 4 -10 -1 14.35 1.05
 4 -10 -1 21.63 1.06
 4 -10 -1 15.84 1.07
 4 -10 -1 20.24 1.12
 4 -10 -1 20.28 0.97
 -6 -4 1 22.15 1.33
 10 -6 1 16.85 1.02
 4 -10 -1 21.43 1.13
 10 -6 1 14.82 1.16
 10 -6 1 17.08 1.08
 4 -10 -1 12.06 1.27
 4 -10 -1 21.37 1.08
 4 -10 -4 7.19 0.78
 4 -10 -4 12.6 0.83
 4 -10 -4 4.75 1.42
 10 -6 4 7.07 1.05
 6 4 -4 6.56 0.84
 4 -10 -4 7.13 0.83
 10 -6 4 6.02 1.07
 10 -6 4 7.08 1.08
 4 -10 -4 5.93 1.03
 4 -10 -4 11.15 0.85
 -10 6 -7 0.88 1.08
 10 -6 7 0.28 0.87
 6 4 -7 -1.21 0.91
 4 -10 -7 1.95 1.34
 10 -6 7 0.4 0.85
 6 4 -7 0.52 1
 4 -10 -7 0.89 0.58
 4 -10 -7 0.76 0.79
 4 -10 -7 0.97 0.66
 -10 6 -10 0.12 0.98
 10 -6 10 -0.27 0.81
 -10 6 -10 -0.22 0.77
 6 4 -10 0.95 1.05
 4 -10 -10 1.02 1.28
 -10 6 -13 1.3 0.97
 10 -6 13 0.62 0.82
 -10 6 -13 1.49 0.93
 4 -10 -13 1.02 1.33
 -10 6 -16 1.01 0.69
 -10 6 -16 2.14 0.8
 10 -6 16 1.24 0.68
 6 4 -16 1.64 1.03
 10 -5 -18 0.63 0.63
 5 -10 18 1.56 0.6
 -10 5 15 -0.19 0.81
 -5 10 -15 -0.02 0.72
 5 -10 15 0.5 1.06
 -10 5 15 0.13 0.72
 5 5 15 0.73 0.76
 10 -5 -15 0.75 0.85
 -10 5 12 1.86 1.02
 5 -10 12 0.34 1.12
 -10 5 12 1.5 0.94
 5 5 12 3.34 1.02
 10 -5 -12 0.28 1.11
 5 -10 9 4.84 0.97
 5 -10 9 3.13 1.33
 5 -10 9 1.87 1.02
 10 -5 -9 7.16 1.23
 10 -5 -9 0.98 1.05
 5 5 9 4.05 0.99
 10 -5 -6 0.5 0.83
 5 -10 6 0.36 0.56
 5 -10 6 -1.15 1.06
 10 -5 -6 0.49 0.81
 5 -10 6 0.18 1
 5 -10 6 1.07 0.77
 5 -10 6 -0.05 0.9
 -5 -5 -3 29.97 1.24
 5 -10 3 30.45 1.37
 5 -10 3 32.14 1.45
 5 -10 3 39.98 1.21
 -5 -5 -3 28.86 1.42
 5 -10 3 36.41 1.72
 10 -5 -3 39.69 1.49
 10 -5 -3 34.64 1.43
 5 -10 3 29.24 1.45
 10 -5 -3 42.99 1.56
 -5 -5 -3 37.65 1.82
 5 -10 3 41.38 1.3
 5 -10 3 44.87 1.62
 5 -10 0 10.18 0.91
 5 -10 0 12.3 0.99
 5 -10 0 14.84 0.9
 -5 -5 0 10.43 1
 10 -5 0 11.25 0.96
 10 -5 0 11.09 1.09
 10 -5 0 12.43 1.1
 -5 -5 0 11.09 1.18
 5 -10 0 12.6 1.02
 5 -10 0 11.62 1.06
 5 -10 0 15.39 1.03
 5 -10 0 11.47 0.99
 5 -10 -3 0.79 0.7
 5 -10 -3 -1.19 0.82
 5 -10 -3 0.4 0.7
 10 -5 3 1.32 0.94
 10 -5 3 -1.58 0.95
 5 -10 -3 -0.95 0.82
 5 -10 -6 5.94 0.72
 -10 5 -6 5.21 1.08
 5 -10 -6 5.31 1.36
 10 -5 6 7.19 1.01
 10 -5 6 4.43 0.99
 10 -5 6 6.75 0.93
 5 -10 -6 3.57 1.06
 -5 -5 6 6.55 1
 5 -10 -6 6.85 0.88
 -10 5 -9 1.32 1.03
 10 -5 9 0.65 0.86
 -10 5 -9 0.36 0.78
 -5 -5 9 1.83 1.06
 5 5 -9 1.38 1.07
 5 -10 -9 -0.09 1.22
 -10 5 -12 1.57 1
 5 -10 -12 -1.04 1.29
 10 -5 12 0.89 0.84
 -10 5 -12 -0.14 0.88
 5 5 -12 2.16 1.19
 -10 5 -15 0.87 0.89
 -10 5 -15 2.25 0.89
 10 -5 15 0.54 0.75
 5 5 -15 0.98 1.05
 10 -5 15 1.85 0.68
 -10 5 -18 1.15 0.6
 -6 10 -16 1.09 0.73
 6 -10 16 0.49 0.96
 4 6 16 -0.09 0.7
 10 -4 -16 1.17 0.82
 6 -10 16 0.9 0.85
 -10 4 16 1.34 0.69
 -10 4 13 -1.11 0.78
 -6 10 -13 0.52 0.87
 -10 4 13 0.14 0.84
 -6 10 -10 3.36 1.02
 10 -4 -10 2.91 1.13
 10 -4 -7 1.22 0.94
 6 -10 7 -0.06 1.08
 10 -4 -7 0.47 0.93
 6 -10 7 1 1.01
 6 -10 4 24.53 1.05
 6 -10 4 20.95 1.41
 10 -4 -4 24.57 1.29
 10 -4 -4 17.04 1.15
 6 -10 4 16.98 1.17
 -4 -6 -4 23.36 1.7
 6 -10 4 23.29 1.11
 6 -10 4 22.55 1.44
 10 -4 -4 26.6 1.3
 -4 -6 -1 10.56 1.09
 -4 -6 -1 11.49 1.4
 6 -10 1 15.19 1.01
 6 -10 1 11.94 1
 -4 -6 -1 11.94 1.29
 10 -4 -1 10.43 1.11
 6 -10 1 12.33 1.11
 10 -4 -1 9.29 0.92
 6 -10 1 11.41 1.05
 10 -4 -1 13.3 1.18
 6 -10 1 16.05 1.14
 6 -10 1 14.26 1.23
 -4 -6 2 1.96 0.91
 6 -10 -2 0.49 0.82
 -4 -6 2 2.47 1.06
 6 -10 -2 1.74 1.13
 6 -10 -2 2.11 0.84
 10 -4 2 2.53 0.83
 6 -10 -2 2.77 0.79
 10 -4 2 2.22 0.91
 6 -10 -2 1.25 0.8
 10 -4 2 0.4 0.9
 6 -10 -2 2.77 0.86
 6 -10 -5 10.32 0.91
 -4 -6 5 11.88 0.87
 6 -10 -5 11.45 1.03
 10 -4 5 10.34 1.15
 6 -10 -5 13.04 1.25
 10 -4 5 6.53 1.15
 -4 -6 5 10.3 1.11
 10 -4 5 9.87 1.01
 6 -10 -5 6.25 1.3
 6 -10 -5 8.51 0.88
 6 -10 -8 -0.87 0.89
 6 -10 -8 1.32 1.18
 -10 4 -8 0.49 1.05
 6 -10 -8 -0.86 0.68
 10 -4 8 -0.22 0.88
 -10 4 -8 -1.11 0.8
 -4 -6 8 -0.6 1.1
 10 -4 11 1.01 0.86
 -10 4 -11 -0.12 0.82
 -4 -6 14 0.46 0.99
 10 -4 14 0.66 0.82
 -10 4 -14 1.72 0.86
 -4 -6 14 0.81 1.12
 4 6 -14 -0.03 1.15
 -10 4 -14 1.56 0.95
 -10 4 -17 -0.26 0.69
 10 -4 17 0.72 0.64
 4 6 -17 0.79 0.85
 10 -3 -17 -0.23 0.79
 7 -10 17 0.69 0.62
 -7 10 -17 1.99 0.83
 -3 -7 -17 2.16 1.2
 7 -10 14 -0.72 1.01
 -7 10 -14 0.25 0.8
 -7 10 -14 -1.08 0.91
 10 -3 -14 0.11 0.97
 -10 3 14 -0.19 0.81
 -10 3 14 0.07 0.71
 -10 3 11 1.2 0.86
 -7 10 -11 0.84 0.94
 10 -3 -11 0.64 1.12
 -7 10 -8 0.71 0.91
 10 -3 -8 0.05 1.09
 -7 10 -8 0.5 0.8
 10 -3 -8 0.12 1.01
 7 -10 8 1.99 1.21
 7 -10 5 1.32 0.72
 10 -3 -5 0.42 0.91
 10 -3 -5 0.67 0.93
 10 -3 -5 0.27 0.86
 7 -10 5 0.29 0.82
 -3 -7 -5 1.06 1.41
 7 -10 5 0.88 0.78
 7 -10 5 0.73 1.17
 7 -10 2 10.36 1.06
 -3 -7 -2 10.93 1.14
 10 -3 -2 12.57 1.15
 7 -10 2 13.19 1.21
 -3 -7 -2 9.62 1.04
 10 -3 -2 7.85 0.92
 7 -10 2 10.69 1.01
 7 -10 2 9.85 0.95
 10 -3 -2 12.94 1.28
 -3 -7 -2 11.31 1.54
 7 -10 2 13.8 1.11
 7 -10 2 12.51 1.39
 -3 -7 1 7.71 0.82
 7 -10 -1 10.08 0.91
 7 -10 -1 9.45 1.06
 10 -3 1 8.49 0.96
 7 -10 -1 8.22 0.95
 -3 -7 1 8.66 1.32
 10 -3 1 7.05 1.05
 10 -3 1 5.52 1
 7 -10 -1 10.46 1.21
 -3 -7 1 6.59 1.15
 7 -10 -1 10.02 1.22
 -3 -7 4 1.83 1.19
 -3 -7 4 2.84 0.79
 7 -10 -4 1.97 1.28
 7 -10 -4 0.99 0.92
 -3 -7 4 -0.54 1.24
 7 -10 -4 0.05 0.82
 7 -10 -4 0.04 1
 10 -3 4 0.4 0.99
 10 -3 4 3.17 1.03
 10 -3 4 3.21 1.42
 7 -10 -4 -0.05 0.97
 -3 -7 4 1.6 1.04
 7 -10 -7 0.37 1.16
 -3 -7 7 -1.27 1.2
 10 -3 7 -0.62 0.94
 10 -3 7 0.88 0.91
 -3 -7 7 -0.96 1.25
 7 -10 -7 0.48 0.79
 -10 3 -10 -1.46 1.02
 -3 -7 10 1.62 1.08
 10 -3 10 0.12 0.87
 -10 3 -10 0.07 0.76
 -3 -7 10 0.76 1.17
 -7 10 10 1.14 0.67
 -3 -7 13 0.24 0.85
 -10 3 -13 1.7 0.87
 10 -3 13 0.81 0.85
 -7 10 13 1.6 0.78
 -10 3 -16 1.88 0.81
 10 -3 16 0.21 0.66
 10 -3 16 1.61 0.62
 -7 10 16 0.71 0.62
 10 -2 -18 0.95 0.62
 8 -10 15 0.35 0.9
 -8 10 -15 0.76 0.75
 -8 10 -15 -0.63 0.85
 10 -2 -15 0.17 0.93
 8 -10 15 0.51 0.76
 -2 -8 -15 1.7 1.44
 -8 10 -12 0.04 0.85
 -8 10 -12 0.3 0.87
 -10 2 12 0.02 0.76
 10 -2 -12 -0.3 1.11
 -10 2 12 0.18 0.7
 -8 10 -9 -0.61 0.97
 10 -2 -9 0.1 1.15
 -8 10 -9 0.43 0.86
 10 -2 -9 0.28 1.13
 8 -10 9 2.58 1.2
 10 -2 -6 3.63 1.01
 -8 10 -6 4.32 0.9
 -8 10 -6 4.17 0.78
 10 -2 -6 0.88 0.93
 8 -10 6 1.42 0.92
 -2 -8 -6 3.57 1.63
 8 -10 6 6.48 1.42
 8 -10 6 1.97 0.79
 -2 -8 -3 0.71 0.96
 10 -2 -3 2.57 1.01
 8 -10 3 1.85 1.07
 -2 -8 -3 2.73 1.46
 8 -10 3 2.57 0.91
 10 -2 -3 2.32 0.9
 10 -2 -3 1.91 1.03
 8 -10 3 0.9 1.33
 -2 -8 0 7.92 0.89
 8 -10 0 7.81 0.91
 -2 -8 0 9.88 0.69
 -2 -8 0 7.96 1.36
 -2 -8 0 5.69 1.15
 8 -10 0 8.51 1.1
 -2 -8 0 4.41 1.19
 10 -2 0 6.87 0.99
 8 -10 0 5.47 0.96
 10 -2 0 5.85 1.11
 10 -2 0 8.63 1.15
 8 -10 0 8.7 1.21
 8 -10 0 10.21 1.39
 -2 -8 3 15.6 1.4
 -2 -8 3 18.02 1.06
 -2 -8 3 19.39 0.85
 -2 -8 3 16.5 1.66
 10 -2 3 12.93 1.18
 10 -2 3 15.96 1.34
 8 -10 -3 20.11 1.54
 -2 -8 3 15.89 1.37
 10 -2 3 16.16 1.35
 8 -10 -3 20.59 1.49
 8 -10 -3 18.66 1.4
 -2 -8 6 2.92 0.83
 -2 -8 6 0.86 1.01
 10 -2 6 1.51 1
 10 -2 6 0.91 0.98
 -2 -8 6 2.87 0.89
 10 -2 6 0.63 0.96
 -2 -8 6 -1.09 1.24
 8 -10 -6 4.04 1.04
 8 -10 -6 2.47 1.26
 -8 10 9 1.45 0.69
 -2 -8 9 1.03 1.05
 10 -2 9 0.84 0.92
 -10 2 -9 0.21 0.72
 -2 -8 9 -1.71 1.25
 8 -10 -9 0.02 1.07
 -8 10 12 0.55 0.77
 -8 10 12 1.94 0.79
 10 -2 12 0.53 0.88
 -10 2 -12 1.92 0.88
 -2 -8 12 -0.51 1.22
 -10 2 -15 1.53 0.84
 10 -2 15 1.11 0.78
 10 -2 15 2.08 0.74
 -2 -8 15 1.23 1.1
 -8 10 15 0.76 0.76
 10 -2 18 -0.19 0.49
 -1 -9 -16 2.23 1.25
 9 -10 16 1.12 0.75
 -9 10 -16 0.54 0.65
 -9 10 -16 0.1 0.72
 10 -1 -16 -0.26 0.81
 -10 1 13 -0.36 0.77
 -9 10 -13 -0.02 0.81
 -9 10 -13 0.92 0.82
 10 -1 -13 -0.19 1.01
 -1 -9 -13 1.41 1.5
 -10 1 10 2.01 0.75
 -9 10 -10 0.04 0.84
 10 -1 -10 1.22 1.05
 10 -1 -7 2.62 1.13
 -9 10 -7 2.79 1.03
 -9 10 -7 4.04 0.89
 10 -1 -7 1.83 1.05
 -1 -9 -7 3.13 1.78
 9 -10 7 5.79 1.6
 10 -1 -4 2.31 0.98
 9 -10 4 1.3 0.96
 10 -1 -4 1.01 1.02
 10 -1 -4 -0.04 0.93
 -1 -9 -4 1.09 1.49
 9 -10 4 -0.23 1.09
 -1 -9 -1 0.31 1.2
 -1 -9 -1 2 0.82
 9 -10 1 0.49 0.93
 10 -1 -1 1.42 1.02
 -1 -9 -1 1.1 1.12
 9 -10 1 2.34 1.01
 9 -10 1 0.4 0.95
 10 -1 -1 -1.23 0.95
 -1 -9 -1 1.68 1.31
 -1 -9 -1 2.17 0.61
 10 -1 -1 2.45 1.09
 9 -10 1 1.33 1.09
 -1 -9 2 17.71 1.6
 -1 -9 2 20.6 1.17
 -1 -9 2 24.48 1
 -1 -9 2 14.6 1.48
 10 -1 2 17.59 1.2
 10 -1 2 17.35 1.31
 10 -1 2 16.14 1.31
 -1 -9 2 19.05 1.52
 9 -10 -2 21.1 1.64
 9 -10 -2 19.47 1.47
 9 -10 -2 26.85 1.73
 -1 -9 5 10.34 1.41
 -1 -9 5 10.65 1.11
 -1 -9 5 12.91 0.85
 -1 -9 5 11.75 1.54
 10 -1 5 10.77 1.23
 -1 -9 5 10.7 1.16
 10 -1 5 8.41 1.28
 10 -1 5 11.59 1.71
 -1 -9 5 8.69 1.39
 9 -10 -5 13.55 1.56
 9 -10 -5 13.19 1.36
 -1 -9 8 0.69 0.86
 -1 -9 8 1.73 1.24
 10 -1 8 1.78 1.01
 -1 -9 8 1.8 0.92
 9 -10 -8 1.26 0.9
 -10 1 -8 1.75 0.76
 -1 -9 8 -0.16 1.3
 9 -10 -8 0.76 1.16
 -9 10 11 0.97 0.8
 -9 10 11 0.82 0.8
 10 -1 11 0.65 0.89
 -10 1 -11 0.16 0.8
 -1 -9 11 0.81 1.27
 -10 1 -14 -0.02 0.79
 10 -1 14 1.37 0.82
 -1 -9 14 0.68 1.19
 -9 10 14 -0.31 0.76
 -1 -9 17 0.37 0.64
 10 -1 17 0.42 0.6
 -10 10 -17 0.61 0.55
 10 0 -17 -0.07 0.66
 -10 10 -14 2.11 0.8
 -10 10 -14 0.82 0.83
 10 0 -14 0.43 0.93
 0 -10 -14 1.71 1.41
 -10 10 -11 1.03 0.88
 -10 10 -11 0.35 0.79
 10 0 -11 1.13 1.04
 0 -10 -11 0.2 1.5
 10 0 -8 3.09 1.2
 -10 10 -8 1.91 0.98
 -10 10 -8 2.36 0.85
 10 0 -8 2.56 1.05
 0 -10 -8 1.44 1.73
 10 -10 8 2.22 1.48
 10 0 -5 6.72 1.19
 10 0 -5 5.6 1.25
 10 -10 5 5.6 1.1
 10 0 -5 4.31 1.15
 0 -10 -5 4.28 1.8
 0 -10 -2 2.69 0.92
 10 -10 2 0.02 1.12
 0 -10 -2 0.71 1.12
 10 0 -2 -0.16 1.07
 10 -10 2 0.41 0.96
 10 0 -2 -0.4 0.93
 0 -10 -2 0.75 1.37
 0 -10 -2 -0.07 0.67
 10 0 -2 0.13 1.14
 0 -10 1 2.71 1.34
 0 -10 1 7.43 1.03
 0 -10 1 7.51 1.05
 0 -10 1 0.16 1.28
 10 0 1 5.5 1.07
 10 0 1 4.11 1.12
 10 0 1 5.99 1.13
 10 -10 -1 4.85 1.34
 0 -10 4 12.23 1.19
 0 -10 4 7.08 1.13
 10 0 4 7.63 1.17
 0 -10 4 6.96 1.32
 0 -10 4 10.42 1.21
 10 -10 -4 6.58 1.36
 10 -10 -4 7.78 1.39
 10 0 4 8.31 1.29
 10 0 4 7.81 1.34
 0 -10 4 10.53 1.45
 0 -10 4 9.15 1.45
 10 -10 -4 5.09 1.49
 0 -10 7 1.88 1.24
 0 -10 7 0.81 1.04
 0 -10 7 1.55 1.11
 10 0 7 0.97 0.93
 10 0 7 0.31 1.02
 0 -10 7 0.11 0.99
 10 -10 -7 1.79 1.05
 10 0 7 1.89 0.98
 0 -10 7 -0.52 1.24
 10 -10 -7 1.02 1.25
 -10 10 10 1.96 0.72
 10 0 10 0.18 0.91
 10 0 10 0.24 0.85
 0 -10 10 0.23 1.12
 -10 10 13 -0.16 0.78
 -10 10 13 1.2 0.77
 0 -10 13 0.7 1.05
 10 0 13 1.93 0.87
 10 0 13 -0.29 0.84
 0 -10 13 1.11 1.14
 0 -10 16 0.49 0.71
 0 -10 16 0.7 0.81
 10 0 16 -0.19 0.68
 10 0 16 0.67 0.85
 1 -11 15 0.83 0.79
 -11 10 15 0.24 0.63
 10 1 15 0.42 0.72
 10 1 15 0.6 0.93
 1 -11 15 0.08 0.87
 1 -11 12 1.34 1.01
 -11 10 12 0.34 0.78
 1 -11 12 1.14 1.16
 10 1 12 0.92 0.85
 -11 10 12 1.73 0.78
 10 1 12 0.08 0.84
 1 -11 9 0.62 1.09
 1 -11 9 0.92 0.97
 1 -11 9 0.75 1.14
 1 -11 9 0.74 0.98
 10 1 9 1.56 0.95
 10 1 9 1.02 0.91
 11 -10 -9 0.12 1.09
 1 -11 6 2.23 1.26
 1 -11 6 1.4 1.15
 10 1 6 0.62 0.94
 11 -10 -6 2.91 1.16
 1 -11 6 1.47 1.08
 1 -11 6 1.45 1.08
 10 1 6 1.1 1.13
 1 -11 6 1.83 0.97
 10 1 6 0.66 1.18
 11 -10 -6 3.48 1.32
 1 -11 6 1.8 1.34
 1 -11 3 0.44 1.36
 1 -11 3 0.95 1.07
 1 -11 3 0.47 1.23
 10 1 3 0.43 0.99
 11 -10 -3 -1.53 1.29
 1 -11 3 1.25 1.12
 10 1 3 0.7 1.11
 1 -11 3 0.25 0.8
 10 1 3 0.75 1.04
 1 -11 3 1.61 1.32
 1 -11 0 -0.5 1.28
 1 -11 0 3.9 1
 10 1 0 0.16 1.1
 10 1 0 0.61 1.02
 1 -11 0 1.58 1
 11 -10 0 1.2 1.23
 10 1 0 1.09 1.14
 11 -10 3 1.25 0.84
 10 1 -3 1.1 1.07
 11 -10 3 1.97 1.19
 10 1 -3 1.5 1.02
 1 -11 -3 0.88 1.52
 1 -11 -3 0.2 0.77
 10 1 -3 0.71 1.12
 1 -11 -6 3.8 1.8
 10 1 -6 6.29 1.18
 11 -10 6 3.54 1.05
 10 1 -6 5.43 1.17
 10 1 -9 0.95 1
 -11 10 -9 0.66 0.72
 10 1 -9 0.98 0.96
 1 -11 -9 0.78 1.54
 11 -10 9 -0.45 1.32
 -11 10 -12 2 0.79
 -11 10 -12 1.92 0.87
 10 1 -12 1.95 1.01
 1 -11 -12 1.75 1.53
 1 -11 -15 1.28 1.2
 11 -10 15 0.05 0.85
 -11 10 -15 1.17 0.71
 10 1 -15 0.3 0.84
 9 2 16 1.31 0.69
 2 -11 16 1.19 0.81
 -11 9 13 0.48 0.79
 2 -11 13 0.95 0.94
 -11 9 13 0.71 0.76
 9 2 13 1.7 0.87
 9 2 13 -0.85 0.84
 2 -11 13 -0.54 1.12
 2 -11 10 -0.51 0.99
 2 -11 10 -0.08 1.07
 9 2 10 -0.15 0.92
 11 -9 -10 -0.37 0.9
 2 -11 10 1.87 1.17
 11 -9 -10 0.35 1.04
 2 -11 10 -0.29 1
 2 -11 7 2.92 1.2
 2 -11 7 1.95 1.07
 2 -11 7 0.68 1.3
 2 -11 7 3.81 1.33
 9 2 7 2.03 1.05
 2 -11 7 2.24 0.77
 2 -11 7 2.08 1.14
 9 2 7 2.26 0.98
 2 -11 4 2.12 1.25
 2 -11 4 1.58 1.23
 9 2 4 3.77 0.99
 2 -11 4 3.01 1.2
 11 -9 -4 3.45 0.89
 2 -11 4 1.5 0.86
 2 -11 4 3.69 1.15
 9 2 4 4.39 1.17
 9 2 4 2.94 1.14
 2 -11 4 3.1 1.29
 2 -11 1 -1.41 1.28
 2 -11 1 0.25 0.93
 11 -9 -1 -0.04 0.88
 11 -9 -1 -0.49 0.78
 9 2 1 -2.07 1.02
 2 -11 1 -0.7 0.77
 2 -11 1 1.84 1.06
 9 2 1 0.79 0.95
 9 2 1 -1.24 0.99
 2 -11 -2 7.65 0.99
 11 -9 2 4.35 1.07
 9 2 -2 2.62 1.09
 11 -9 2 4.08 0.94
 11 -9 2 3.28 0.99
 9 2 -2 4.17 1.1
 2 -11 -2 3.19 1.5
 2 -11 -2 4.69 1.12
 2 -11 -2 5.53 1.25
 9 2 -2 5.84 1.11
 9 2 -5 1.32 0.98
 11 -9 5 0.87 0.85
 2 -11 -5 1.25 0.73
 11 -9 5 0.26 0.95
 9 2 -5 1.69 1.06
 2 -11 -5 2.56 1.58
 11 -9 5 0.44 0.8
 9 2 -8 1.47 1
 -11 9 -8 1.3 0.86
 11 -9 8 1.07 0.88
 -11 9 -8 1.26 0.77
 9 2 -8 1.7 0.97
 -11 9 -11 2.34 0.86
 2 -11 -11 -0.12 1.45
 -11 9 -11 1.03 0.82
 9 2 -11 -0.55 1.05
 -11 9 -14 0.74 0.78
 9 2 -14 0.74 0.95
 2 -11 -14 0.69 1.31
 -11 9 -17 0.44 0.54
 8 3 17 0.62 0.56
 3 -11 17 0.55 0.67
 8 3 14 1.43 0.81
 -11 8 14 -0.07 0.74
 11 -8 -14 0.08 0.82
 3 -11 14 0.31 1.1
 -11 8 14 -0.21 0.81
 -11 8 11 0.03 0.78
 3 -11 11 0.38 0.94
 3 -11 11 0.15 1.06
 3 -11 11 0.94 1.13
 8 3 11 -0.1 0.93
 11 -8 -11 0.45 0.89
 3 -11 11 1.58 1.24
 3 -11 8 3.23 1.13
 3 -11 8 2.68 1.28
 11 -8 -8 3.92 1.04
 3 -11 8 0.7 1.25
 3 -11 8 2.8 0.84
 8 3 8 1.73 1.04
 11 -8 -8 3.65 1.04
 3 -11 8 2.11 1.27
 3 -11 5 9.45 1.27
 3 -11 5 14.13 1.12
 3 -11 5 16.74 1.44
 3 -11 5 9.25 1.24
 11 -8 -5 10.28 0.98
 3 -11 5 11.51 1.47
 8 3 5 11.93 1.23
 3 -11 5 11.43 1.44
 8 3 5 15.26 1.64
 3 -11 5 18.32 1.12
 11 -8 -5 12.09 1.14
 11 -8 -2 1.41 0.78
 3 -11 2 0.3 1.04
 3 -11 2 -1.21 1.06
 3 -11 2 1.3 0.68
 3 -11 2 1.33 1.06
 3 -11 2 2.4 0.8
 11 -8 -2 0.39 0.87
 8 3 2 0.26 0.76
 11 -8 -2 0.72 0.8
 3 -11 2 2.24 0.78
 3 -11 2 1.09 0.98
 8 3 2 1.13 0.81
 3 -11 -1 15.06 1.28
 3 -11 -1 18.94 1.16
 -8 -3 1 22.62 1.49
 8 3 -1 11.15 1.21
 3 -11 -1 21.27 1.09
 11 -8 1 10.89 1.06
 8 3 -1 13.19 1.23
 11 -8 1 16.62 1.28
 8 3 -1 18.23 1.33
 11 -8 1 17.89 1.29
 3 -11 -1 21.64 1.08
 3 -11 -1 17.75 1.09
 3 -11 -1 24.47 1.1
 3 -11 -4 23.63 1.37
 11 -8 4 14.07 1.2
 3 -11 -4 24.42 1.1
 11 -8 4 10.07 1.23
 11 -8 4 13.36 1.08
 3 -11 -4 14.93 1.77
 3 -11 -4 22.47 1.07
 8 3 -4 14.63 1.21
 8 3 -7 0.36 0.96
 11 -8 7 0.38 0.94
 3 -11 -7 0.93 1.48
 8 3 -7 1.84 1.02
 11 -8 7 -0.95 0.85
 3 -11 -10 2.53 1.46
 11 -8 10 0.86 0.84
 -11 8 -10 0.95 0.83
 8 3 -10 -0.36 1.06
 -11 8 -13 0.27 0.79
 -11 8 -13 0.31 0.86
 11 -8 13 0.14 0.78
 8 3 -13 -0.03 1.12
 3 -11 -13 1.95 1.41
 -11 8 -16 2.2 0.73
 8 3 -16 0.26 0.75
 7 4 15 -0.25 0.77
 -11 7 15 0.53 0.7
 11 -7 -15 1.09 0.8
 4 -11 15 1.57 1.01
 -11 7 12 0.72 0.9
 -11 7 12 0.18 0.8
 4 -11 12 1.39 1.21
 4 -11 12 0.32 1.15
 4 -11 9 0.6 0.99
 4 -11 9 0.78 1.16
 11 -7 -9 3.8 1.05
 4 -11 9 1.46 1.35
 7 4 9 1.2 0.87
 11 -7 -9 0.58 0.99
 4 -11 9 1.55 1.29
 11 -7 -6 10.83 1.13
 4 -11 6 9.5 1.1
 4 -11 6 7.23 1.15
 4 -11 6 9.89 1.32
 4 -11 6 9.35 1.37
 4 -11 6 9.68 1.53
 11 -7 -6 9.63 1.18
 7 4 6 10.75 1.08
 11 -7 -3 0.05 0.82
 4 -11 3 3.58 1.05
 4 -11 3 0.47 1.03
 4 -11 3 1.49 0.85
 4 -11 3 0.19 0.81
 11 -7 -3 0.82 0.88
 4 -11 3 1.67 0.72
 11 -7 -3 -0.22 0.77
 4 -11 3 1.17 1.1
 4 -11 3 0.98 0.69
 7 4 3 0.89 0.82
 4 -11 3 0.6 1
 4 -11 0 8.21 1.05
 4 -11 0 9.69 0.96
 4 -11 0 11.3 0.88
 11 -7 0 10.81 1.15
 -7 -4 0 8.2 1.17
 11 -7 0 10 0.95
 4 -11 0 10.13 1.11
 11 -7 0 8.47 1.13
 4 -11 0 11.37 0.97
 4 -11 0 11.59 1.03
 -7 -4 3 21.82 1.36
 4 -11 -3 27.56 1.19
 4 -11 -3 34.82 1.28
 4 -11 -3 33.46 1.24
 11 -7 3 21.19 1.33
 11 -7 3 21.48 1.45
 11 -7 3 21.79 1.27
 4 -11 -3 20.3 1.65
 4 -11 -3 32.16 1.3
 7 4 -3 24.33 1.23
 4 -11 -3 36.19 1.21
 4 -11 -6 4.34 0.85
 7 4 -6 1.33 0.89
 11 -7 6 0.9 0.91
 4 -11 -6 3.83 0.79
 11 -7 6 -0.3 1.01
 11 -7 6 1.28 0.96
 4 -11 -6 3.16 0.71
 4 -11 -6 2.95 1.47
 -11 7 -9 -0.37 0.83
 11 -7 9 0.26 0.86
 -11 7 -9 0.78 0.76
 7 4 -9 -1.11 1.1
 11 -7 9 -0.06 1.06
 -11 7 -12 1 0.99
 11 -7 12 0.7 0.84
 -11 7 -12 0.46 0.89
 11 -7 12 0.99 1.06
 4 -11 -12 -0.07 1.36
 -11 7 -15 0.66 0.79
 7 4 -15 0.63 0.99
 -7 -4 15 2.6 0.98
 4 -11 -15 -0.32 1.13
 -11 6 16 1.31 0.67
 6 5 16 0.77 0.69
 11 -6 -16 0.31 0.76
 5 -11 16 0.03 0.78
 -6 -5 -16 2.92 1.26
 5 -11 13 0.95 0.96
 5 -11 13 -0.45 1.23
 6 5 13 0.6 0.79
 11 -6 -13 0.74 0.87
 -11 6 13 0.58 0.76
 5 -11 10 1.8 1.21
 11 -6 -10 1.24 0.98
 5 -11 10 3.23 1.28
 5 -11 7 2.25 0.95
 11 -6 -7 2.66 0.97
 5 -11 7 1.62 1.2
 5 -11 7 0.55 1
 5 -11 7 0.52 1.36
 11 -6 -7 2.7 1.01
 5 -11 7 3.42 1.21
 5 -11 7 1.58 1.01
 5 -11 4 0.41 0.94
 11 -6 -4 0.15 0.84
 5 -11 4 1.22 0.97
 5 -11 4 -1.09 0.91
 5 -11 4 1.32 0.64
 11 -6 -4 0.13 0.93
 11 -6 -4 -0.08 0.8
 5 -11 4 0.51 1.16
 -6 -5 -4 0.36 1.35
 5 -11 4 -0.05 0.98
 5 -11 4 1.84 0.7
 5 -11 4 -0.96 0.99
 5 -11 1 1.87 0.84
 -6 -5 -1 1.94 0.9
 5 -11 1 2.36 0.93
 -6 -5 -1 0.15 1.22
 5 -11 1 0.09 0.88
 11 -6 -1 1.69 0.94
 5 -11 1 1.07 0.93
 5 -11 1 2.56 0.87
 11 -6 -1 1.33 0.84
 5 -11 1 0.65 1.02
 5 -11 1 1.67 0.74
 -6 -5 -1 1.74 1.11
 11 -6 -1 1.78 1.06
 5 -11 -2 8.32 0.94
 5 -11 -2 5.39 0.9
 -6 -5 2 10.07 1.3
 -6 -5 2 5.05 1.07
 5 -11 -2 12.28 1.07
 11 -6 2 4.21 0.94
 11 -6 2 7.47 1.13
 11 -6 2 7.68 1.02
 5 -11 -2 5.45 0.95
 5 -11 -2 2.69 1.23
 5 -11 -2 6.59 1.09
 5 -11 -2 7.91 0.96
 5 -11 -5 0.01 0.78
 11 -6 5 1.83 0.97
 11 -6 5 -0.33 1.05
 5 -11 -5 0.52 0.69
 11 -6 5 1.28 0.98
 5 -11 -5 2.58 1.31
 5 -11 -5 -0.95 1.07
 5 -11 -5 3.85 0.75
 -11 6 -8 0.33 0.92
 5 -11 -8 2.83 0.65
 11 -6 8 1.06 0.92
 -11 6 -8 0.57 0.72
 11 -6 8 0.78 1.14
 5 -11 -8 0.65 1.28
 5 -11 -8 1.5 0.72
 -11 6 -11 2.24 0.92
 11 -6 11 0.69 0.77
 -11 6 -11 -0.34 0.84
 11 -6 11 0.04 0.76
 5 -11 -11 -0.7 1.34
 -6 -5 14 0.71 1.04
 -11 6 -14 0.7 0.84
 11 -6 14 0.59 0.78
 6 5 -14 0.58 1.07
 11 -6 14 2.13 0.99
 -11 6 -17 0.32 0.63
 6 -11 17 0.01 0.58
 11 -5 -17 0.34 0.71
 -11 5 14 -0.62 0.79
 6 -11 14 1.22 0.88
 -11 5 14 0.52 0.71
 6 -11 14 -0.73 1.14
 11 -5 -14 0.23 0.83
 6 -11 14 -0.42 0.95
 -11 5 11 2.86 0.9
 6 -11 11 2.48 1.21
 11 -5 -11 1.43 1.03
 6 -11 11 1.22 1.14
 6 -11 8 -0.46 1.26
 11 -5 -8 0.45 1.06
 11 -5 -8 -0.33 0.95
 6 -11 8 2.37 1.15
 6 -11 8 -0.31 1
 6 -11 5 1.45 1.07
 11 -5 -5 0.04 0.9
 6 -11 5 0.78 0.67
 11 -5 -5 0.52 0.99
 6 -11 5 0.39 1.2
 11 -5 -5 -0.07 0.91
 6 -11 5 0.32 0.9
 -5 -6 -5 1 1.42
 6 -11 5 -0.26 0.65
 6 -11 5 -0.45 1
 -5 -6 -2 1.36 0.89
 6 -11 2 1.26 0.75
 -5 -6 -2 2.17 1.29
 -5 -6 -2 0.33 1.06
 11 -5 -2 1.38 1.01
 6 -11 2 1.11 0.89
 6 -11 2 0.08 0.72
 11 -5 -2 1.04 0.79
 6 -11 2 -1.37 1.1
 6 -11 2 1.44 0.88
 11 -5 -2 0.52 0.99
 6 -11 2 1.06 0.92
 6 -11 2 1.17 0.96
 -5 -6 1 1.91 1.05
 6 -11 -1 -1.63 0.93
 6 -11 -1 -1.02 1.06
 6 -11 -1 0.42 0.82
 11 -5 1 1.73 0.95
 11 -5 1 1.38 0.81
 6 -11 -1 1.65 0.89
 11 -5 1 0.36 0.97
 -5 -6 1 0.31 0.93
 6 -11 -1 -1.53 1
 -5 -6 4 -1.54 1.25
 11 -5 4 -0.69 0.92
 6 -11 -4 -0.53 1.06
 6 -11 -4 -0.52 0.77
 11 -5 4 0.07 0.97
 11 -5 4 0.73 1
 -5 -6 4 0.86 0.84
 6 -11 -4 -1.1 0.84
 -5 -6 4 1.19 1.11
 6 -11 -7 0.06 0.66
 11 -5 7 -0.35 0.88
 11 -5 7 0.02 0.93
 11 -5 7 -1.04 1.23
 6 -11 -7 1.17 1.14
 -5 -6 7 0.41 0.89
 6 -11 -7 0.2 0.91
 11 -5 10 0.51 0.83
 -11 5 -10 0.68 0.82
 -5 -6 13 2.16 1.1
 -11 5 -13 0.56 0.89
 11 -5 13 0.68 0.72
 -11 5 -16 1.12 0.73
 11 -5 16 0.37 0.63
 11 -5 16 1.2 0.79
 -11 4 15 0.27 0.66
 7 -11 15 1.21 0.8
 7 -11 15 1.4 1.01
 11 -4 -15 0.63 0.86
 7 -11 15 1.11 0.82
 -4 -7 -15 2.39 1.38
 -11 4 12 1.79 0.91
 -11 4 12 1.49 0.88
 7 -11 12 1.07 1.04
 7 -11 9 1.71 1.38
 11 -4 -9 0.65 1.14
 11 -4 -9 -0.03 0.99
 7 -11 9 2.48 1.1
 7 -11 9 0.42 0.99
 11 -4 -6 2.11 0.97
 7 -11 6 0.66 1.21
 7 -11 6 -0.38 1.16
 11 -4 -6 0.74 0.96
 7 -11 6 0.18 0.7
 7 -11 6 0.98 0.95
 -4 -7 -6 1.74 1.61
 7 -11 6 0.65 0.69
 -4 -7 -3 0.92 0.95
 7 -11 3 0.44 0.79
 7 -11 3 0.65 0.96
 -4 -7 -3 0.23 1.16
 7 -11 3 0.87 0.87
 11 -4 -3 0.83 0.94
 11 -4 -3 -0.22 1.05
 7 -11 3 -0.15 1.15
 11 -4 -3 -0.14 0.86
 7 -11 3 0.25 0.84
 -4 -7 -3 1.65 1.43
 7 -11 3 1.69 1.17
 -4 -7 0 2.5 1.27
 -4 -7 0 0.26 1.08
 7 -11 0 1.22 0.88
 -4 -7 0 -0.5 1.28
 7 -11 0 -0.37 1.09
 11 -4 0 0.81 0.87
 7 -11 0 0.46 0.91
 11 -4 0 -0.78 1.07
 7 -11 0 1.58 1.04
 11 -4 0 0.39 0.98
 7 -11 0 -0.11 0.9
 -4 -7 3 0.5 1.11
 -4 -7 3 -0.18 0.97
 11 -4 3 0.57 0.98
 -4 -7 3 0.42 1.04
 7 -11 -3 0.21 0.86
 11 -4 3 0.3 0.92
 7 -11 -3 -0.87 0.98
 11 -4 3 0.39 0.99
 7 -11 -3 -0.66 0.98
 7 -11 -3 -0.79 1.22
 7 -11 -6 0.47 1.07
 11 -4 6 -0.93 0.95
 7 -11 -6 -0.74 0.88
 11 -4 6 1.07 1
 11 -4 6 0.37 1.32
 -4 -7 6 -0.34 0.98
 -4 -7 6 -0.74 1.24
 11 -4 9 1.28 0.88
 -11 4 -9 0.76 0.76
 11 -4 9 0.59 0.8
 -4 -7 9 0.22 1.02
 11 -4 12 0.05 0.82
 11 -4 12 0.21 0.8
 -11 4 -15 1.22 0.79
 11 -4 15 0.73 0.76
 11 -4 15 3.18 1
 8 -11 16 0.41 0.71
 8 -11 16 -0.31 0.58
 -3 -8 -16 1.31 1.23
 8 -11 16 1.36 0.86
 11 -3 -16 -0.25 0.81
 -11 3 13 -0.74 0.8
 8 -11 13 0.36 1.04
 -8 11 -13 -0.23 0.77
 -11 3 13 0.35 0.68
 11 -3 -13 0.42 0.9
 8 -11 13 -0.13 0.87
 -3 -8 -13 -0.2 1.56
 -11 3 10 1.92 0.81
 -3 -8 -10 2.58 1.8
 11 -3 -10 1.04 1.01
 8 -11 10 0.51 0.99
 11 -3 -7 0.11 1.05
 11 -3 -7 0.98 1.02
 8 -11 7 0.04 0.89
 -3 -8 -7 -0.19 1.71
 8 -11 7 0.42 1.27
 11 -3 -4 2.16 1.05
 8 -11 4 2.16 1.21
 11 -3 -4 3.03 1.02
 8 -11 4 0.68 1.19
 11 -3 -4 1.54 1.02
 -3 -8 -4 3.89 1.64
 8 -11 4 2.1 0.93
 8 -11 4 1.35 0.89
 8 -11 4 3.45 1.33
 8 -11 4 2.61 0.84
 -3 -8 -1 -0.25 1.09
 8 -11 1 0.48 0.86
 -3 -8 -1 0.71 1.1
 11 -3 -1 1.88 1.04
 11 -3 -1 -1.3 0.92
 8 -11 1 -1.04 0.99
 -3 -8 -1 0.71 1.27
 8 -11 1 -0.12 0.9
 11 -3 -1 -0.44 1.07
 8 -11 1 -0.09 1.15
 8 -11 1 0.88 1.24
 -3 -8 2 3.78 1.34
 -3 -8 2 4.59 0.94
 8 -11 -2 3.97 1.02
 -3 -8 2 4.23 1.49
 8 -11 -2 6.5 1
 11 -3 2 3.64 1.03
 11 -3 2 3.53 1.17
 8 -11 -2 4.78 1.13
 11 -3 2 3.59 1.1
 8 -11 -2 3.47 1.38
 8 -11 -2 4.99 1.29
 8 -11 -5 1.89 1.38
 -3 -8 5 -0.82 1.28
 -3 -8 5 3.34 0.8
 -3 -8 5 1.28 1.1
 -3 -8 5 1.11 1.09
 11 -3 5 1.9 1.03
 8 -11 -5 1.33 0.81
 11 -3 5 0.15 1.11
 11 -3 5 1.99 1.17
 8 -11 -5 2.31 0.87
 8 -11 -5 1.29 1.05
 -3 -8 8 0.67 1.1
 8 -11 -8 0.44 0.73
 11 -3 8 0.19 0.88
 -11 3 -8 0.83 0.73
 11 -3 8 0.56 0.84
 -3 -8 8 -0.2 1.06
 8 -11 -8 -1.19 1.01
 -3 -8 11 0.79 0.94
 11 -3 11 1.1 0.87
 -11 3 -11 -0.02 0.82
 11 -3 11 0.29 0.85
 -3 -8 11 0.33 1.11
 -11 3 -14 2.07 0.82
 11 -3 14 0.62 0.76
 11 -3 14 1.53 0.73
 -3 -8 14 0.45 0.99
 -3 -8 17 1.2 0.69
 11 -3 17 0.47 0.54
 11 -2 -17 -0.21 0.65
 -9 11 -14 0.67 0.71
 9 -11 14 -0.04 0.92
 -9 11 -14 -0.07 0.83
 11 -2 -14 0.63 0.91
 -2 -9 -14 0.35 1.46
 -9 11 -11 -0.43 0.83
 -9 11 -11 1.41 0.87
 -11 2 11 0.8 0.81
 11 -2 -11 1.71 1
 -2 -9 -11 3.26 1.67
 -11 2 11 -0.19 0.73
 11 -2 -8 -0.08 1.13
 -9 11 -8 0.97 0.83
 9 -11 8 2.21 1.26
 11 -2 -8 0.89 0.99
 -2 -9 -8 1.22 1.8
 11 -2 -5 5.72 1.18
 9 -11 5 6.89 1.03
 11 -2 -5 7.51 1.24
 9 -11 5 5.25 1.01
 11 -2 -5 2.67 1.12
 -2 -9 -5 3.52 1.83
 9 -11 5 8.87 1.61
 -2 -9 -2 -0.49 1.08
 9 -11 2 0.02 0.96
 -2 -9 -2 -1.45 1.29
 11 -2 -2 -0.88 1.08
 -2 -9 -2 0.37 1.32
 9 -11 2 0.85 1.07
 11 -2 -2 -0.49 0.93
 9 -11 2 0.39 0.99
 9 -11 2 -0.72 1.18
 11 -2 -2 -0.27 1.24
 9 -11 2 -0.85 1.35
 -2 -9 1 4.22 1.38
 -2 -9 1 7.98 1.03
 9 -11 -1 5.69 1.39
 -2 -9 1 6.32 1.37
 11 -2 1 7.81 1.06
 9 -11 -1 6.27 1.25
 11 -2 1 3.18 1.21
 11 -2 1 8.54 1.19
 9 -11 -1 6.15 1.42
 9 -11 -4 8.08 0.99
 9 -11 -4 10.26 1.3
 -2 -9 4 10 1.06
 9 -11 -4 11.71 1.54
 -2 -9 4 9.21 1.59
 11 -2 4 6.84 1.16
 11 -2 4 7.36 1.32
 -2 -9 4 11.03 1.37
 11 -2 4 7.83 1.29
 9 -11 -4 12.72 1.27
 -2 -9 4 6.93 1.37
 9 -11 -7 -0.12 0.87
 -2 -9 7 0.92 1.23
 -2 -9 7 1.21 0.8
 9 -11 -7 0.34 1.16
 -2 -9 7 1.2 1.27
 11 -2 7 0.95 0.89
 11 -2 7 0.84 1.05
 -11 2 -7 1.97 0.75
 11 -2 7 0.78 1.33
 -2 -9 7 2.22 1.17
 -2 -9 10 -0.62 1.22
 11 -2 10 1.33 0.87
 -11 2 -10 0.53 0.74
 11 -2 10 -0.5 0.84
 -2 -9 10 -1.41 1.14
 -9 11 10 -0.91 0.76
 -11 2 -13 0.24 0.77
 11 -2 13 0.86 0.81
 11 -2 13 1.25 0.81
 -2 -9 13 1.01 1.08
 -9 11 13 0.11 0.72
 -2 -9 16 0.42 0.78
 11 -2 16 1.67 0.65
 10 -11 15 0.59 0.78
 -10 11 -15 1.32 0.74
 11 -1 -15 0.15 0.85
 -1 -10 -15 0.14 1.28
 -10 11 -12 0.65 0.8
 -11 1 12 -0.72 0.75
 -10 11 -12 0.15 0.78
 11 -1 -12 0.5 0.93
 -1 -10 -12 -0.99 1.53
 -11 1 9 0.79 0.67
 -10 11 -9 -0.25 0.79
 11 -1 -9 -0.32 1.12
 -10 11 -9 0.02 0.77
 11 -1 -9 0.58 1
 -1 -10 -9 1.19 1.63
 10 -11 9 0.82 1.18
 11 -1 -6 5.78 1.23
 -10 11 -6 3.44 0.82
 11 -1 -6 2.46 1.15
 -1 -10 -6 2.46 1.88
 10 -11 6 3.21 0.94
 10 -11 6 5.66 1.66
 -1 -10 -3 3.48 1.2
 11 -1 -3 -0.02 1.14
 11 -1 -3 2.08 1.14
 10 -11 3 3.19 1.1
 11 -1 -3 1.74 1
 10 -11 3 4.18 1.13
 -1 -10 -3 1.95 1.44
 10 -11 3 0.49 1.21
 10 -11 3 4.07 1.55
 -1 -10 0 2.5 1.34
 11 -1 0 3.31 1.24
 -1 -10 0 3.42 1.01
 -1 -10 0 0.63 1.36
 -1 -10 0 4.04 0.74
 11 -1 0 3.22 1.04
 10 -11 0 2.01 1.2
 10 -11 0 1.79 1.25
 10 -11 0 2.01 1.49
 -1 -10 3 9.09 1.52
 -1 -10 3 10.79 1.14
 -1 -10 3 9.08 0.84
 -1 -10 3 7.49 1.44
 11 -1 3 7.18 1.22
 11 -1 3 6.15 1.16
 10 -11 -3 6.57 1.36
 11 -1 3 5.9 1.27
 10 -11 -3 6.75 1.48
 10 -11 -3 10.51 1.44
 -1 -10 3 9.12 1.45
 -1 -10 6 0.73 1.2
 -1 -10 6 1.63 0.9
 -1 -10 6 1.14 1.12
 -1 -10 6 0.82 1.23
 11 -1 6 -0.18 0.95
 11 -1 6 1.42 1.09
 -1 -10 6 1.04 0.99
 -11 1 -6 0.92 0.72
 10 -11 -6 1.08 0.99
 11 -1 6 0.66 1.11
 10 -11 -6 0.31 1.24
 -1 -10 9 1.01 1.18
 -1 -10 9 -0.62 1.04
 11 -1 9 0.46 0.97
 -11 1 -9 0.22 0.69
 11 -1 9 0.78 1.33
 -1 -10 9 0.92 1.1
 10 -11 -9 1.48 1.11
 -1 -10 12 1.78 1.13
 -10 11 12 1.3 0.74
 11 -1 12 1.05 0.84
 -1 -10 12 1.05 1.12
 11 -1 12 0.31 0.82
 -10 11 12 0.36 0.77
 -1 -10 15 -0.21 0.81
 11 -1 15 0.34 0.72
 -1 -10 15 0.1 0.85
 11 -1 15 0.26 0.9
 11 -11 16 0.95 0.55
 11 0 -16 0.09 0.61
 -11 11 -13 0.44 0.74
 11 0 -13 -0.62 0.96
 0 -11 -13 1.4 1.45
 11 0 -10 0.74 0.97
 11 -11 10 0.68 1.05
 0 -11 -10 1.3 1.61
 -11 11 -7 1.2 0.76
 11 0 -7 2.62 1.1
 11 0 -4 3.52 1.18
 11 -11 4 3.55 1.2
 0 -11 -4 1.72 1.54
 11 0 -4 1.86 1.19
 11 0 -4 1 1.04
 11 -11 4 2.83 1.12
 11 -11 4 4.45 1.43
 0 -11 -1 1.31 1.25
 0 -11 -1 1.59 1.04
 11 0 -1 -0.1 1.14
 11 -11 1 0.23 1.17
 11 0 -1 0.1 1.08
 11 -11 1 0.83 1.23
 0 -11 -1 2.04 0.77
 11 0 -1 0.77 1.27
 11 -11 1 1.46 1.33
 0 -11 2 2.07 1.36
 0 -11 2 2.71 1.04
 0 -11 2 0.52 1.32
 11 0 2 0.29 0.98
 11 -11 -2 -0.74 1.32
 11 0 2 3.21 1.2
 11 -11 -2 1.16 1.33
 0 -11 2 2.16 0.82
 11 0 2 2.61 1.15
 11 -11 -2 -0.03 1.45
 0 -11 5 -0.06 1.29
 0 -11 5 0.56 0.95
 0 -11 5 1 1.1
 11 0 5 2.02 1.05
 11 -11 -5 2.37 1.14
 11 0 5 0.47 1.12
 0 -11 5 1.91 1.08
 0 -11 5 1.03 0.71
 11 0 5 1.84 1.14
 11 -11 -5 2.08 1.28
 0 -11 5 0.53 1.24
 0 -11 8 0.52 1.09
 0 -11 8 0.84 0.83
 11 -11 -8 0.51 1.12
 0 -11 8 0.05 0.98
 11 0 8 0.06 0.98
 11 -11 -8 1.27 0.86
 0 -11 8 0.76 1.17
 0 -11 11 0.68 1.06
 11 0 11 0.16 1.26
 -11 11 11 1.3 0.83
 0 -11 14 1.78 0.9
 11 0 14 -0.15 0.76
 11 0 14 -0.43 0.78
 0 -11 14 0.22 0.95
 -11 11 14 1.27 0.65
 1 -12 13 0.84 0.93
 11 1 13 1.16 0.81
 -12 11 13 1.53 0.72
 11 1 13 1.18 0.85
 -12 11 13 0.75 0.67
 1 -12 13 0.52 1.02
 1 -12 10 2.28 0.84
 12 -11 -10 0.9 0.99
 1 -12 10 1.06 0.98
 11 1 10 -0.34 1.01
 -12 11 10 -0.52 0.72
 1 -12 7 -0.56 1.17
 1 -12 7 0.33 0.92
 12 -11 -7 0.67 1.15
 1 -12 7 -0.6 1.06
 11 1 7 0.53 1.01
 1 -12 7 1.41 1.03
 12 -11 -7 -0.02 0.93
 11 1 7 -0.52 1
 1 -12 7 1.13 1.18
 1 -12 4 2.22 1.04
 1 -12 4 3.01 1.22
 12 -11 -4 1.95 1.29
 11 1 4 -0.36 1.05
 12 -11 -4 2.98 1.19
 11 1 4 1.21 1.14
 1 -12 4 1.57 1.09
 1 -12 4 1.77 0.77
 11 1 4 1.36 1.04
 1 -12 4 2.33 1.38
 1 -12 4 2.62 1.36
 1 -12 1 4.39 1.48
 1 -12 1 9.35 1.15
 1 -12 1 6.38 0.94
 11 1 1 6.58 1.37
 11 1 1 3.09 1.09
 12 -11 -1 6.09 1.41
 12 -11 -1 7.32 1.45
 11 1 1 3.87 1.32
 1 -12 -2 3.32 1.34
 11 1 -2 3.22 1.17
 11 1 -2 3.04 1.17
 11 1 -2 2.16 1.16
 1 -12 -2 4.14 0.87
 12 -11 2 2.1 1.23
 11 1 -5 1.55 0.96
 11 1 -5 -0.43 1.03
 12 -11 5 -0.51 1
 11 1 -8 0.33 0.99
 -12 11 -8 0.44 0.68
 11 1 -8 0.03 1.01
 1 -12 -8 2.46 1.53
 1 -12 -11 2.62 1.49
 -12 11 -11 1.83 0.82
 11 1 -11 0.12 0.99
 12 -11 14 0.46 0.78
 -12 11 -14 0.4 0.65
 11 1 -14 0.14 0.82
 1 -12 -14 -0.55 1.01
 10 2 14 1.08 0.79
 -12 10 14 0.09 0.64
 10 2 14 1.05 0.8
 2 -12 14 0.13 0.94
 -12 10 14 -0.23 0.7
 2 -12 11 0.27 1
 2 -12 11 1.18 0.88
 10 2 11 0.72 0.94
 2 -12 11 0.3 0.93
 10 2 11 -0.51 1.24
 -12 10 11 0.66 0.74
 2 -12 8 0.94 1.01
 2 -12 8 1.48 1.1
 2 -12 8 0.97 1.15
 2 -12 8 1.25 1.03
 10 2 8 -0.43 1.02
 12 -10 -8 -0.81 0.91
 10 2 8 0.28 1.02
 12 -10 -8 0.6 1.14
 2 -12 5 1.19 1.31
 2 -12 5 1.8 1.21
 10 2 5 0.58 0.92
 2 -12 5 1.81 1.16
 10 2 5 1.69 1.11
 2 -12 5 2.2 0.79
 10 2 5 1.47 1.09
 2 -12 5 0.9 1.32
 2 -12 2 7.81 1.44
 2 -12 2 9.61 1.22
 2 -12 2 8.7 0.98
 12 -10 -2 9.12 1.22
 2 -12 2 10.46 1.3
 10 2 2 7.8 1.13
 10 2 2 7.57 1.29
 2 -12 -1 2.6 1.22
 2 -12 -1 7.24 1.03
 -10 -2 1 5.31 1.26
 10 2 -1 2.96 1.19
 12 -10 1 1.38 0.97
 12 -10 1 2.89 0.92
 10 2 -1 0.59 1.12
 2 -12 -1 6.13 1.21
 12 -10 1 3.95 1.27
 10 2 -1 4.59 1.16
 12 -10 1 3.12 0.98
 2 -12 -4 0.3 1.47
 10 2 -4 -0.6 0.99
 2 -12 -4 1.5 0.74
 12 -10 4 1.65 0.85
 10 2 -4 0.8 1.1
 10 2 -4 0.12 1.02
 12 -10 4 1.14 0.96
 12 -10 4 0.65 1.02
 -12 10 -7 0.47 0.68
 12 -10 7 -0.16 0.83
 10 2 -7 0.34 0.99
 2 -12 -10 2.57 1.56
 12 -10 10 0.56 1.12
 2 -12 -13 -0.09 1.27
 -12 10 -13 0.83 0.77
 10 2 -13 0.74 0.93
 12 -10 16 0.89 0.54
 -12 10 -16 0.3 0.54
 3 -12 15 -0.15 0.85
 9 3 15 1.35 0.72
 -12 9 15 0.73 0.62
 -12 9 12 1.44 0.86
 3 -12 12 0.31 0.9
 3 -12 12 1.09 0.92
 3 -12 12 0.53 1
 9 3 12 1.17 0.83
 -12 9 12 1.45 0.84
 9 3 12 0.45 0.8
 3 -12 12 0.62 1.05
 12 -9 -9 0.64 1.12
 3 -12 9 1.38 1.06
 3 -12 9 -0.06 1.13
 9 3 9 -0.78 0.97
 3 -12 9 -0.08 1
 9 3 9 1.19 0.88
 3 -12 9 0.38 1.12
 3 -12 6 1.22 1.22
 3 -12 6 1.11 1.31
 3 -12 6 -0.12 1.22
 12 -9 -6 0.66 0.83
 3 -12 6 1.76 1.23
 3 -12 6 1 0.81
 9 3 6 0.99 1.1
 9 3 6 0.48 1.11
 3 -12 3 5.01 1.32
 12 -9 -3 5.91 0.95
 3 -12 3 2.86 1.25
 12 -9 -3 8.3 1.2
 12 -9 -3 3.86 0.92
 3 -12 3 5.11 0.96
 3 -12 3 4.95 1.23
 9 3 3 4.94 1.04
 3 -12 3 5.55 1.43
 3 -12 0 1.05 0.95
 3 -12 0 1.48 1.1
 -9 -3 0 1.79 1.15
 12 -9 0 0.83 0.98
 12 -9 0 -0.64 0.85
 9 3 0 -0.69 0.98
 3 -12 0 -0.09 0.88
 3 -12 0 1.28 0.84
 12 -9 0 -0.76 1.03
 12 -9 3 2.32 1.18
 9 3 -3 4.82 1.05
 3 -12 -3 5.99 1.08
 12 -9 3 3.07 0.99
 12 -9 3 3.59 1.07
 9 3 -3 1.46 1.07
 3 -12 -3 3.51 1.49
 12 -9 3 2.96 1.05
 3 -12 -3 6.14 0.93
 3 -12 -3 4.19 1.16
 9 3 -6 2.92 0.95
 3 -12 -6 1.07 1.45
 12 -9 6 0.71 0.89
 12 -9 6 0.64 0.77
 9 3 -9 1.58 0.87
 12 -9 9 -0.07 0.8
 -12 9 -9 1.44 0.76
 3 -12 -9 0.77 1.48
 3 -12 -12 1.34 1.42
 -12 9 -12 0.85 0.83
 9 3 -12 0.55 0.97
 -12 9 -15 0.11 0.65
 9 3 -15 0.41 0.77
 4 -12 16 0.81 0.71
 -12 8 13 1.47 0.78
 4 -12 13 -0.79 0.91
 4 -12 13 0.29 1
 8 4 13 1.09 0.8
 -12 8 13 0.47 0.72
 8 4 13 -0.13 0.75
 4 -12 13 0.64 0.98
 4 -12 10 -1.25 0.96
 4 -12 10 -0.53 1.12
 4 -12 10 1.87 1.2
 12 -8 -10 0.95 0.95
 8 4 10 1.05 0.86
 4 -12 10 -0.4 1.09
 4 -12 7 0.77 1.1
 4 -12 7 2.5 1.27
 12 -8 -7 1.1 1.02
 12 -8 -7 1.27 0.87
 4 -12 7 2.59 0.9
 4 -12 7 -0.36 1.31
 8 4 7 -0.39 1.35
 4 -12 7 0.82 1.2
 4 -12 7 3.98 0.9
 12 -8 -4 2.97 0.91
 4 -12 4 4.7 1.22
 4 -12 4 6.39 0.8
 12 -8 -4 4.57 1.17
 12 -8 -4 2.61 0.92
 4 -12 4 3.98 0.97
 4 -12 4 2.86 1.24
 4 -12 4 2.25 1.17
 4 -12 4 3.76 1.28
 4 -12 4 5.6 0.97
 4 -12 1 1.48 1.01
 4 -12 1 -1.15 1.13
 -8 -4 -1 0.05 1.29
 12 -8 -1 1.64 1.01
 12 -8 -1 1.93 0.87
 4 -12 1 -0.21 0.83
 4 -12 1 2.15 0.89
 4 -12 1 1.86 1.07
 4 -12 1 -0.07 0.87
 4 -12 1 0.45 0.89
 12 -8 -1 -1.31 1.05
 4 -12 -2 6.88 1.03
 4 -12 -2 10.91 1.11
 4 -12 -2 12.39 1.1
 -8 -4 2 9.36 1.48
 12 -8 2 6.57 1.06
 12 -8 2 7.59 1.19
 12 -8 2 9.04 1.23
 4 -12 -2 13.94 1.08
 4 -12 -2 14.44 1.08
 8 4 -2 8.98 1.1
 -8 -4 5 1.14 1.07
 8 4 -5 3.07 0.86
 12 -8 5 1.85 0.91
 4 -12 -5 1.92 1.26
 4 -12 -5 4.17 0.81
 12 -8 5 2.2 1.01
 4 -12 -5 2.4 0.78
 12 -8 5 1.65 0.84
 12 -8 8 0.87 0.9
 -12 8 -8 0.99 0.76
 12 -8 11 1.32 0.8
 4 -12 -11 1.21 1.44
 -12 8 -14 0.26 0.73
 8 4 -14 -0.52 0.86
 4 -12 -14 -1.18 1.16
 5 -12 14 -1.13 0.83
 -12 7 14 0.5 0.77
 -12 7 14 0.9 0.69
 5 -12 14 0.33 0.94
 12 -7 -14 0.55 0.82
 5 -12 14 1.46 0.89
 -7 -5 -14 -0.5 1.31
 -12 7 11 1.67 0.82
 5 -12 11 2.1 1.29
 5 -12 11 1.44 1.07
 5 -12 8 0.38 1.02
 5 -12 8 2.08 1.2
 5 -12 8 0.42 0.88
 12 -7 -8 -0.5 1.04
 5 -12 8 1.14 1.13
 5 -12 5 0.96 1.09
 12 -7 -5 1.06 0.88
 5 -12 5 2.52 0.72
 5 -12 5 2.91 1.23
 5 -12 5 0.97 0.95
 5 -12 5 0.16 0.98
 12 -7 -5 -0.31 0.83
 5 -12 5 -0.69 1.26
 5 -12 5 -0.25 1.11
 5 -12 2 1.31 1.05
 5 -12 2 3.35 1.11
 12 -7 -2 0.94 1.08
 -7 -5 -2 3.25 1.19
 12 -7 -2 3.17 1.08
 5 -12 2 3.68 0.98
 12 -7 -2 1.97 0.91
 5 -12 2 2.97 0.82
 5 -12 2 3.98 1.16
 5 -12 2 2.79 0.86
 5 -12 2 3.04 0.99
 -7 -5 1 -0.2 1.11
 5 -12 -1 -0.11 1
 5 -12 -1 1.7 1
 5 -12 -1 1.15 0.89
 12 -7 1 3.49 1.11
 -7 -5 1 1.02 1.14
 12 -7 1 -0.23 0.9
 5 -12 -1 1.46 0.93
 5 -12 -1 3.96 1.1
 12 -7 1 3.09 1.11
 12 -7 1 3.16 1.14
 5 -12 -1 1.94 1.01
 -7 -5 4 2.24 1.12
 5 -12 -4 3.75 0.95
 -7 -5 4 4.68 1.43
 12 -7 4 2.73 1.04
 5 -12 -4 4.85 0.91
 5 -12 -4 2.75 0.83
 12 -7 4 2.75 1.06
 5 -12 -4 5.06 1.33
 12 -7 4 4.33 0.94
 5 -12 -4 4.65 1
 5 -12 -7 1.29 0.68
 5 -12 -7 0.55 0.58
 12 -7 7 0.85 0.94
 12 -7 7 1.23 0.87
 5 -12 -7 0.91 1.29
 5 -12 -7 0.96 0.69
 12 -7 10 0.97 0.88
 -12 7 -10 1.24 0.86
 12 -7 10 1.55 0.9
 5 -12 -10 0.7 1.3
 -7 -5 13 1.1 1.11
 -12 7 -13 0.46 0.83
 12 -7 13 0.55 0.76
 12 -7 13 0.06 0.75
 5 -12 -13 -0.71 1.18
 -7 -5 16 1.09 0.76
 -12 7 -16 0.51 0.64
 6 -12 15 -0.36 0.71
 6 -12 15 0.21 0.83
 12 -6 -15 -0.02 0.8
 6 -12 15 0.34 0.75
 -6 -6 -15 1.11 1.22
 -12 6 15 0.41 0.65
 6 -12 12 1.7 1.01
 -12 6 12 1.54 0.85
 6 -12 12 -0.09 1.24
 12 -6 -12 1.28 0.97
 -6 -6 -12 0.04 1.6
 6 -12 9 2.03 1.22
 6 -12 9 0.98 0.89
 12 -6 -9 -0.56 1.03
 6 -12 9 1.47 1.1
 -6 -6 -9 2.71 1.74
 6 -12 9 2.36 0.95
 12 -6 -6 -0.82 1.04
 6 -12 6 0.41 1.14
 6 -12 6 -0.92 1.03
 6 -12 6 1.07 1.3
 12 -6 -6 0.13 1.03
 -6 -6 -6 1.02 1.6
 6 -12 6 -0.16 1.04
 6 -12 6 -1.74 1.05
 6 -12 3 1.85 0.76
 6 -12 3 1 0.93
 12 -6 -3 3.57 1.01
 6 -12 3 2.38 1.11
 -6 -6 -3 1.41 1.19
 6 -12 3 1.81 1.03
 12 -6 -3 1.96 1.03
 12 -6 -3 1.14 0.9
 6 -12 3 0.91 1.16
 -6 -6 -3 3.36 1.48
 6 -12 3 2.35 0.89
 6 -12 3 2.51 1.06
 6 -12 3 0.94 1.04
 -6 -6 0 3.98 1.14
 6 -12 0 1.55 1.11
 -6 -6 0 2.91 1.49
 12 -6 0 7.33 1.22
 6 -12 0 4.61 1.07
 12 -6 0 5.94 1
 6 -12 0 5.31 1.11
 6 -12 0 6.28 1.01
 6 -12 0 7.31 1.18
 12 -6 0 4.96 1.2
 6 -12 0 5.26 1.14
 -6 -6 3 0.44 1.15
 6 -12 -3 1.85 0.86
 -6 -6 3 -0.12 1.32
 12 -6 3 0.56 0.93
 6 -12 -3 0.53 0.87
 12 -6 3 0.22 1.02
 12 -6 3 0.79 0.94
 6 -12 -3 0.05 0.94
 -6 -6 6 -1.98 1.24
 -6 -6 6 1.01 1.25
 12 -6 6 -0.97 0.92
 6 -12 -6 1.31 0.74
 12 -6 6 0.71 1
 6 -12 -6 0.21 0.85
 12 -6 6 1.21 0.94
 6 -12 -6 1.9 1.12
 6 -12 -6 1.03 0.87
 -6 -6 9 3.87 1.33
 12 -6 9 1.75 0.95
 -12 6 -9 0.71 0.77
 6 -12 -9 0.73 1.24
 -6 -6 12 0.46 1.16
 -12 6 -12 0.1 0.83
 12 -6 12 0.11 1.05
 -12 6 -15 0.12 0.67
 12 -6 15 0.26 0.66
 12 -6 15 0.65 0.61
 12 -5 -16 0.3 0.6
 7 -12 16 0.43 0.59
 -12 5 13 0.08 0.79
 7 -12 13 1.32 1.15
 12 -5 -13 -0.14 0.87
 7 -12 13 -1.16 0.83
 -5 -7 -13 -0.14 1.47
 -12 5 13 0.73 0.7
 7 -12 13 0.52 0.91
 7 -12 10 1.7 1.22
 7 -12 10 1.82 0.95
 12 -5 -10 1.63 1.16
 7 -12 10 3.15 1.4
 12 -5 -10 1.71 1.1
 7 -12 10 -0.31 0.97
 -5 -7 -10 4.58 1.83
 7 -12 7 1.98 1.22
 12 -5 -7 -0.02 1
 7 -12 7 1.65 1.34
 12 -5 -7 -0.47 1.02
 -5 -7 -7 2.37 1.68
 7 -12 7 0.58 0.96
 7 -12 7 0.09 1.04
 12 -5 -4 0.26 0.98
 7 -12 4 -0.76 1.06
 12 -5 -4 -0.29 1.06
 12 -5 -4 -1.78 0.93
 7 -12 4 -0.35 1.25
 7 -12 4 -0.51 0.79
 -5 -7 -4 2.58 1.63
 7 -12 4 0.44 0.8
 7 -12 4 1.01 0.95
 7 -12 4 -1.73 1.12
 -5 -7 -1 9.61 1.3
 7 -12 1 18.17 1.3
 7 -12 1 18.37 1.22
 -5 -7 -1 10.98 1.45
 12 -5 -1 16.06 1.36
 12 -5 -1 11.91 1.18
 7 -12 1 12.91 1.32
 12 -5 -1 14.08 1.54
 -5 -7 -1 13.48 1.61
 7 -12 1 16.09 1.3
 7 -12 1 20 1.34
 7 -12 1 12.19 1.32
 -5 -7 2 5.14 1.3
 7 -12 -2 4.19 1
 -5 -7 2 2.58 1.55
 7 -12 -2 3.67 1.04
 7 -12 -2 4.07 1.07
 12 -5 2 5.19 1
 12 -5 2 4.34 1.2
 12 -5 2 2.38 1.1
 7 -12 -2 3.27 1.24
 7 -12 -2 2.6 1.08
 -5 -7 5 -1.73 1.25
 -5 -7 5 0.19 1.22
 12 -5 5 -0.44 1.02
 7 -12 -5 2.37 1.09
 12 -5 5 1.02 1
 7 -12 -5 0.38 0.68
 12 -5 5 -0.69 1.08
 7 -12 -5 -1.28 0.91
 7 -12 -5 -0.7 1.11
 7 -12 -5 1.29 0.75
 7 -12 -8 1.55 0.68
 12 -5 8 1.11 0.97
 -12 5 -8 1.59 0.77
 -5 -7 11 2.84 1.22
 12 -5 11 0.76 0.91
 12 -5 11 2.39 1.23
 -12 5 -14 0.48 0.71
 12 -5 14 1.36 0.75
 12 -5 14 0.79 0.73
 -12 4 14 -0.04 0.73
 8 -12 14 2.23 0.85
 8 -12 14 2.06 1.04
 12 -4 -14 -0.24 0.85
 8 -12 14 0.89 0.71
 -4 -8 -14 0.71 1.36
 -12 4 14 -0.01 0.63
 8 -12 11 -0.62 1.31
 -4 -8 -11 2.2 1.67
 -12 4 11 3.2 0.77
 8 -12 8 1.56 1.27
 12 -4 -8 1.38 1.08
 8 -12 8 1.4 0.93
 12 -4 -5 0.07 1.02
 8 -12 5 0.91 1.12
 12 -4 -5 -0.13 1.13
 8 -12 5 0.21 1.26
 12 -4 -5 -1.09 0.96
 8 -12 5 0.52 0.76
 -4 -8 -5 2.63 1.71
 8 -12 5 0.18 0.8
 8 -12 5 0.66 0.92
 8 -12 5 -0.87 1.23
 -4 -8 -2 4.73 1.14
 8 -12 2 7.45 1.05
 -4 -8 -2 6.51 1.47
 8 -12 2 6.25 1.09
 -4 -8 -2 3.54 1.41
 12 -4 -2 7.28 1.3
 12 -4 -2 3.89 1.04
 8 -12 2 0.97 1.18
 8 -12 2 6.44 1.14
 12 -4 -2 4.52 1.3
 8 -12 2 8.64 1.34
 -4 -8 1 4.5 1.34
 8 -12 -1 5.25 1.11
 8 -12 -1 1.63 0.98
 8 -12 -1 1.34 1.04
 -4 -8 1 2.14 1.38
 12 -4 1 4.49 1
 8 -12 -1 4.8 1
 12 -4 1 2.02 1.2
 12 -4 1 5.54 1.26
 8 -12 -1 3.58 1.25
 8 -12 -1 6.43 1.17
 8 -12 -4 2.77 1.02
 -4 -8 4 1.24 1.48
 12 -4 4 1.3 0.99
 8 -12 -4 0.71 0.92
 -4 -8 4 0.49 1.18
 8 -12 -4 0.78 0.85
 12 -4 4 -0.28 1.06
 12 -4 4 1.54 1.01
 8 -12 -4 2.77 1.25
 -4 -8 4 4.02 1.08
 -4 -8 7 -0.53 1
 -4 -8 7 0.54 1.18
 -4 -8 7 -0.32 0.99
 12 -4 7 0.19 0.85
 12 -4 7 -0.97 1
 -12 4 -7 0.33 0.69
 8 -12 -7 1.16 0.78
 12 -4 7 1.05 1
 8 -12 -7 -1.37 1
 -4 -8 10 0.36 1.01
 12 -4 10 1.37 0.98
 -12 4 -10 -0.75 0.79
 12 -4 10 1.08 1.27
 -4 -8 10 0.32 1.06
 -4 -8 13 -0.55 1.1
 -12 4 -13 0.41 0.76
 12 -4 13 1.14 0.82
 12 -4 13 1.09 1.04
 12 -4 16 0.85 0.6
 -4 -8 16 0.58 0.73
 9 -12 15 1.77 0.72
 -3 -9 -15 1.48 1.29
 9 -12 15 1.36 0.88
 12 -3 -15 0.71 0.83
 -12 3 12 0.28 0.73
 9 -12 12 0.35 1.02
 -12 3 12 0.54 0.66
 12 -3 -12 1.18 0.96
 -3 -9 -12 2.36 1.6
 9 -12 9 1.29 1.19
 12 -3 -9 1.55 1.21
 12 -3 -9 1.79 1.06
 -3 -9 -9 0.04 1.72
 9 -12 9 4.21 1.01
 12 -3 -6 0.05 1.03
 9 -12 6 1.61 1.19
 9 -12 6 0.57 1.22
 12 -3 -6 0.48 1.08
 -3 -9 -6 1.56 1.79
 9 -12 6 1.38 1.31
 9 -12 3 1.5 0.93
 -3 -9 -3 0.77 1.13
 12 -3 -3 -0.56 1.13
 9 -12 3 -0.25 1.06
 12 -3 -3 1.11 1.07
 9 -12 3 1.99 1
 12 -3 -3 0.38 0.95
 9 -12 3 1.41 1.17
 -3 -9 -3 2.33 1.44
 9 -12 3 -0.18 1.39
 -3 -9 0 2.34 1.32
 12 -3 0 1.5 1.23
 9 -12 0 2.54 0.98
 -3 -9 0 -0.47 1.3
 12 -3 0 2.97 1.21
 12 -3 0 2.42 0.99
 9 -12 0 0.77 0.89
 9 -12 0 2.14 1.11
 9 -12 0 2.35 1.21
 9 -12 0 0.1 1.28
 -3 -9 3 1.64 1.35
 -3 -9 3 2.24 0.94
 -3 -9 3 3.84 1.34
 9 -12 -3 0.34 0.93
 12 -3 3 1.45 0.99
 9 -12 -3 0.59 1.11
 12 -3 3 1.25 1.17
 12 -3 3 0.39 1.06
 9 -12 -3 2.42 1.42
 9 -12 -3 1.56 1.03
 -3 -9 6 0.17 1.17
 -3 -9 6 1.65 0.8
 -3 -9 6 1.06 1.08
 9 -12 -6 1.7 0.89
 -3 -9 6 -0.04 1.32
 9 -12 -6 -0.47 1.06
 12 -3 6 -0.21 0.9
 12 -3 6 -0.51 1.09
 12 -3 6 1.21 1.03
 -3 -9 9 1.54 1.23
 -3 -9 9 -0.82 1.3
 12 -3 9 -0.03 0.96
 -12 3 -9 0.43 0.75
 12 -3 9 0.92 1.26
 -3 -9 9 1.46 1.11
 9 -12 -9 -1.32 0.97
 -3 -9 12 1.6 1.15
 -3 -9 12 -0.05 1.02
 -12 3 -12 1.66 0.81
 12 -3 12 0.97 0.89
 12 -3 12 1 1.17
 -3 -9 12 0.13 1.04
 -3 -9 15 1.01 0.82
 12 -3 15 0.76 0.68
 12 -3 15 1.06 0.66
 12 -2 -16 0.01 0.55
 10 -12 13 1.91 0.95
 10 -12 13 0.63 1
 -10 12 -13 0.85 0.75
 12 -2 -13 0.52 0.91
 -2 -10 -13 0.42 1.42
 12 -2 -10 -0.02 1.07
 -12 2 10 1.66 0.68
 -2 -10 -10 2.01 1.66
 10 -12 10 0.82 0.9
 10 -12 7 -0.03 1.21
 -10 12 -7 0.48 0.75
 12 -2 -7 0.53 1.03
 12 -2 -4 1.46 1.14
 10 -12 4 0.88 1.09
 12 -2 -4 0.84 1.12
 10 -12 4 2.19 1.21
 12 -2 -4 0.9 0.98
 10 -12 4 3.17 1
 -2 -10 -4 1.22 1.51
 10 -12 4 1.15 0.97
 10 -12 4 3.2 1.45
 -2 -10 -1 1.09 1.18
 10 -12 1 1.51 0.94
 -2 -10 -1 -1.11 1.43
 12 -2 -1 1.2 1.14
 12 -2 -1 0.92 1.01
 10 -12 1 -0.24 0.98
 10 -12 1 0.12 1.06
 10 -12 1 0.83 1.31
 12 -2 -1 0.7 1.32
 10 -12 1 -1.63 1.42
 -2 -10 2 3.86 1.39
 -2 -10 2 2.27 0.99
 10 -12 -2 -1.1 1.03
 12 -2 2 2.82 1.15
 -2 -10 2 1.96 1.29
 12 -2 2 0.43 0.96
 12 -2 2 0.88 1.17
 10 -12 -2 0.38 1.14
 10 -12 -2 1.95 1.36
 10 -12 -2 3.09 1.29
 -2 -10 5 -0.61 1.26
 -2 -10 5 1.19 0.83
 -2 -10 5 2.22 1.21
 10 -12 -5 -0.4 1
 12 -2 5 -0.15 0.97
 12 -2 5 0.83 1.04
 12 -2 5 0.82 0.96
 10 -12 -5 0.24 1.19
 -2 -10 5 2.41 1.14
 -2 -10 8 0.6 1.13
 -2 -10 8 -1.14 1.17
 12 -2 8 1.63 1.02
 -12 2 -8 1.16 0.69
 12 -2 8 0.22 1.03
 10 -12 -8 1.61 1.03
 -2 -10 8 0.97 1.14
 -2 -10 11 0.29 1.15
 -2 -10 11 -0.32 1.01
 -2 -10 11 1.22 1.15
 -12 2 -11 1.3 0.8
 12 -2 11 0.53 1.01
 -10 12 11 0.08 0.69
 -2 -10 14 0.6 0.88
 12 -2 14 1.81 0.74
 12 -2 14 0.62 0.75
 11 -12 14 0.6 0.77
 11 -12 14 0.98 0.83
 -11 12 -14 0.01 0.66
 -1 -11 -14 0.75 1.23
 11 -12 11 0.41 1.11
 -11 12 -11 1.41 0.8
 12 -1 -11 0.15 0.99
 -1 -11 -11 2.48 1.65
 12 -1 -8 0.93 1.11
 -11 12 -8 -0.47 0.73
 12 -1 -8 -0.34 1.01
 -1 -11 -8 1.8 1.73
 11 -12 8 1.45 1.17
 12 -1 -5 0.49 1.06
 11 -12 5 1 1.2
 11 -12 5 0.9 1.15
 11 -12 5 2.65 0.95
 12 -1 -5 0.82 1.02
 -1 -11 -2 3.44 1.27
 11 -12 2 1.19 1
 12 -1 -2 -0.21 1.17
 12 -1 -2 0.77 1.07
 11 -12 2 0.05 1.11
 -1 -11 -2 1.94 1.6
 11 -12 2 0.95 1.28
 12 -1 -2 0.5 1.19
 11 -12 2 1.99 1.47
 -1 -11 1 0.65 1.33
 -1 -11 1 3.5 1.08
 -1 -11 1 3.45 1.42
 12 -1 1 0.79 1.24
 12 -1 1 1.34 1
 11 -12 -1 1.24 1.2
 11 -12 -1 0.68 1.33
 11 -12 -1 1.19 1.38
 -1 -11 4 2.22 1.39
 -1 -11 4 0.28 0.88
 -1 -11 4 0.27 1.14
 12 -1 4 0.17 0.95
 12 -1 4 0.22 1.09
 11 -12 -4 0.29 1.03
 12 -1 4 1.34 1
 11 -12 -4 0.54 1.24
 11 -12 -4 0.06 0.98
 11 -12 -7 0.21 0.83
 -1 -11 7 0.38 1.18
 -1 -11 7 0.36 0.78
 -1 -11 7 0.5 1.1
 12 -1 7 -0.29 0.99
 12 -1 7 1.49 1.02
 11 -12 -7 1.24 1.11
 -1 -11 7 0.84 1.13
 -1 -11 10 0.81 0.99
 12 -1 10 2.25 1.07
 -11 12 10 1.06 0.8
 -1 -11 13 0.04 0.97
 -11 12 13 -0.1 0.63
 12 -1 13 0.43 0.79
 12 -1 13 0.65 0.8
 -1 -11 13 0.07 0.99
 12 -12 15 0.78 0.53
 12 0 -15 0.29 0.56
 12 -12 12 2.12 0.94
 -12 12 -12 2.67 0.74
 0 -12 -12 2.17 1.41
 12 0 -9 0.33 1
 0 -12 -9 0.88 1.58
 12 -12 9 0.89 1.08
 12 0 -6 1.56 0.99
 12 -12 6 -1.73 1.09
 12 0 -6 -0.39 0.95
 -12 12 -6 0.63 0.7
 0 -12 -6 2.39 1.43
 12 -12 6 -1.98 1.37
 12 0 -3 0.02 1.09
 12 -12 3 0.46 0.99
 12 0 -3 0.3 1.1
 12 0 -3 0.43 1.06
 12 -12 3 0.22 1.05
 0 -12 0 2.32 1.32
 12 0 0 2.24 1.27
 12 0 0 2.68 1.07
 12 -12 0 1.07 1.23
 12 -12 0 1.46 1.34
 0 -12 0 2.94 0.85
 12 0 0 0.99 1.36
 12 -12 0 3.19 1.56
 0 -12 3 2.71 0.96
 12 0 3 0.41 0.96
 12 -12 -3 0.87 1.17
 12 0 3 0.2 1.15
 12 0 3 2.15 1.15
 0 -12 3 1.1 0.73
 0 -12 3 1.86 1.31
 0 -12 6 0.51 1.24
 0 -12 6 0.18 0.86
 0 -12 6 -0.12 1.11
 12 0 6 -0.38 0.84
 12 0 6 -0.85 0.99
 12 -12 -6 0.5 0.92
 12 0 6 0.26 0.96
 12 -12 -6 1.29 1.16
 0 -12 6 -0.1 1.18
 0 -12 9 1.85 0.81
 0 -12 9 0.85 1.06
 12 0 9 0.41 0.99
 12 -12 -9 1.71 1.11
 -12 12 12 0.93 0.68
 0 -12 12 2.31 1.04
 12 0 12 0.45 0.87
 12 0 12 1.4 0.85
 -12 12 12 0.81 0.65
 0 -12 12 1.47 1.04
 12 0 15 0.17 0.54
 12 1 14 0.61 0.57
 -13 12 11 1.01 0.69
 1 -13 11 1.15 1.05
 -13 12 11 0.94 0.66
 12 1 11 1.75 0.85
 12 1 11 1.09 0.8
 1 -13 11 0.36 1.07
 13 -12 -8 0.14 0.77
 1 -13 8 1.59 0.89
 12 1 8 0.75 0.93
 13 -12 -8 0.54 1.06
 1 -13 5 1.1 1.22
 1 -13 5 0.39 0.91
 12 1 5 -0.07 0.83
 12 1 5 0.56 1.02
 13 -12 -5 0.25 0.99
 12 1 5 -0.95 1.05
 1 -13 5 0.16 0.65
 13 -12 -5 0.84 1.15
 1 -13 2 2.62 1.23
 1 -13 2 5.52 1.08
 12 1 2 3.26 1.31
 12 1 2 2.98 1.02
 13 -12 -2 2.44 1.2
 1 -13 2 3.06 0.81
 13 -12 -2 2.91 1.32
 1 -13 -1 5.28 1.31
 12 1 -1 2.34 1.14
 12 1 -1 3.93 1.06
 13 -12 1 2.21 1.19
 1 -13 -1 3.69 0.85
 12 1 -4 -0.36 0.95
 13 -12 4 -1.86 1.06
 12 1 -4 0.22 0.98
 13 -12 4 -0.05 0.93
 13 -12 4 -2.2 1.48
 12 1 -7 1.61 1.03
 13 -12 7 -1 0.98
 1 -13 -7 1.88 1.4
 13 -12 7 -0.52 1.24
 12 1 -10 0.83 0.9
 -13 12 -10 0.84 0.72
 1 -13 -10 2.42 1.3
 13 -12 10 2.5 0.98
 1 -13 -13 0.61 1
 13 -12 13 -0.01 0.71
 -12 -1 13 2 0.94
 12 1 -13 0.5 0.71
 -13 12 -13 0.45 0.59
 2 -13 15 0.27 0.63
 -13 11 12 1.89 0.71
 2 -13 12 1.88 0.97
 11 2 12 1.77 0.86
 11 2 12 1.03 0.82
 -13 11 12 1.1 0.66
 2 -13 12 0.97 1.03
 2 -13 9 -0.59 1.11
 2 -13 9 1.09 0.88
 11 2 9 0.3 0.98
 2 -13 9 2.54 1.04
 11 2 9 -0.55 0.95
 13 -11 -9 0.05 1.05
 2 -13 6 0.3 1.13
 2 -13 6 1.51 0.99
 13 -11 -6 0.54 1.01
 2 -13 6 1.73 1.1
 2 -13 6 0.31 0.67
 11 2 6 0.3 0.93
 13 -11 -6 1.49 1.21
 2 -13 6 2.07 1.21
 2 -13 3 0.21 1.28
 2 -13 3 2.13 1.09
 11 2 3 0.36 0.98
 2 -13 3 2.84 1.12
 2 -13 0 4.61 1.29
 2 -13 0 6.54 0.99
 11 2 0 3.19 1.25
 11 2 0 3.41 1.08
 11 2 0 3.68 1.21
 11 2 -3 1.75 1.1
 2 -13 -3 4.62 0.82
 11 2 -6 0.16 0.94
 11 2 -6 -0.62 0.95
 2 -13 -6 1.85 1.37
 2 -13 -9 2.7 1.33
 11 2 -9 1.99 0.91
 11 2 -9 1.59 0.97
 13 -11 9 0.08 1.14
 11 2 -12 0.78 0.85
 -13 11 -12 0.78 0.73
 2 -13 -12 1.82 1.13
 13 -11 15 -0.26 0.51
 -13 11 -15 0.31 0.49
 -13 10 13 0.72 0.72
 10 3 13 1.12 0.81
 10 3 13 1.8 0.79
 -13 10 13 0.83 0.66
 3 -13 13 0.83 0.94
 3 -13 10 0.91 1.02
 3 -13 10 1.94 1.03
 3 -13 10 1.3 1
 10 3 10 1.5 1
 13 -10 -10 -0.66 1.02
 3 -13 7 -0.58 1.11
 3 -13 7 -0.3 1.05
 13 -10 -7 0.6 1
 3 -13 7 -0.27 1.03
 3 -13 7 0.15 0.67
 10 3 7 0.73 1
 3 -13 7 0.49 1.17
 13 -10 -7 1 1.18
 3 -13 4 1 1.23
 3 -13 4 0.85 1.11
 3 -13 4 1.91 1.22
 3 -13 4 0.74 0.85
 3 -13 1 2.89 1.2
 13 -10 -1 2.2 1.02
 13 -10 -1 2.96 0.88
 3 -13 1 1.94 0.93
 10 3 -2 3.32 1
 3 -13 -2 4.63 1.05
 -10 -3 2 0.43 1.21
 13 -10 2 -0.11 0.99
 13 -10 2 1.02 0.88
 10 3 -2 2.08 1.07
 3 -13 -2 1.43 0.85
 13 -10 2 -0.55 1.15
 13 -10 2 2.46 0.95
 10 3 -5 -1.42 0.99
 13 -10 5 0.55 0.89
 10 3 -8 0.73 0.9
 -13 10 -8 0.14 0.71
 13 -10 8 0.18 0.83
 3 -13 -8 2.01 1.25
 -13 10 -11 0.35 0.76
 3 -13 -11 1.1 1.19
 -10 -3 14 1.47 0.9
 10 3 -14 0.05 0.71
 -13 10 -14 0.89 0.63
 -13 9 14 0.55 0.7
 -13 9 14 1.67 0.67
 4 -13 14 0.49 0.85
 -13 9 11 1.49 0.79
 4 -13 11 0.68 0.93
 4 -13 11 -0.3 1
 4 -13 11 0.73 1.04
 9 4 11 0.56 0.95
 -13 9 11 2.14 0.77
 4 -13 11 1.23 1.07
 4 -13 8 1.31 1.08
 4 -13 8 -0.21 1.07
 13 -9 -8 -0.15 0.79
 4 -13 8 0.52 1.16
 4 -13 8 0.12 0.68
 4 -13 8 -0.54 1.13
 4 -13 5 1.58 1.14
 4 -13 5 -2.33 1.31
 13 -9 -5 1.27 0.85
 13 -9 -5 0.9 0.9
 4 -13 5 0.33 0.86
 4 -13 5 1.76 1.18
 4 -13 5 1.71 1.25
 4 -13 2 1.34 1.05
 13 -9 -2 -0.1 0.86
 4 -13 2 -2.36 1.21
 13 -9 -2 0.86 0.99
 13 -9 -2 0.53 0.83
 4 -13 2 3.77 1.2
 4 -13 2 1.86 0.91
 4 -13 -1 2.18 0.98
 -9 -4 1 -0.36 1.07
 13 -9 1 -0.24 1.03
 13 -9 1 0.5 0.84
 4 -13 -1 -1.22 0.87
 13 -9 1 2.03 1.03
 4 -13 -1 0.62 0.86
 -9 -4 4 -0.48 1.25
 13 -9 4 -0.31 0.8
 13 -9 4 -0.03 0.94
 4 -13 -4 -0.12 0.73
 4 -13 -4 2.64 1.34
 13 -9 4 0.82 0.93
 -13 9 -7 0.94 0.71
 13 -9 7 1.45 0.91
 4 -13 -7 0.51 1.22
 13 -9 7 0.67 0.79
 4 -13 -10 1.25 1.22
 -9 -4 13 2.34 0.9
 -9 -4 13 1.38 1.05
 -13 9 -13 0.36 0.71
 5 -13 15 0.19 0.71
 -13 8 12 1.12 0.83
 5 -13 12 -0.67 0.96
 5 -13 12 0.77 1.03
 5 -13 12 1.05 0.96
 -13 8 12 0.88 0.77
 5 -13 9 0.95 1.16
 13 -8 -9 -0.49 0.93
 13 -8 -9 -0.7 0.83
 5 -13 9 0.54 1.23
 5 -13 9 0.81 1.09
 5 -13 6 -0.5 1.04
 5 -13 6 2.6 1.26
 13 -8 -6 0.04 0.86
 5 -13 6 0.53 0.94
 5 -13 6 0.46 1.14
 5 -13 3 -0.24 1.05
 13 -8 -3 1.48 0.91
 13 -8 -3 -0.25 1.06
 5 -13 3 1.51 0.79
 13 -8 -3 0.73 0.89
 5 -13 3 2.12 0.97
 5 -13 3 0.52 1.09
 5 -13 3 2.82 0.94
 5 -13 0 2.41 1.07
 5 -13 0 -0.53 1.01
 5 -13 0 -0.67 0.94
 -8 -5 0 -0.94 1.43
 13 -8 0 0.93 1.08
 13 -8 0 -0.53 0.86
 5 -13 0 -1.66 0.96
 5 -13 0 2.81 1.1
 5 -13 0 -0.28 0.91
 13 -8 0 1.7 1.12
 5 -13 0 -0.77 0.93
 5 -13 -3 0.34 0.91
 -8 -5 3 -0.47 1.34
 13 -8 3 1.13 0.91
 5 -13 -3 0.48 0.88
 5 -13 -3 0.7 0.8
 13 -8 3 1.35 1.04
 5 -13 -3 0.69 0.87
 13 -8 3 2.53 1.07
 -8 -5 6 -0.17 1.03
 5 -13 -6 1.11 0.71
 13 -8 6 0.44 0.79
 13 -8 6 0.15 0.89
 5 -13 -6 -0.06 0.64
 -8 -5 9 1.11 1.14
 -8 -5 9 2.21 1.37
 -13 8 -9 0.34 0.77
 13 -8 9 0.14 0.89
 5 -13 -9 0.71 1.18
 13 -8 9 1.31 0.8
 -8 -5 12 1.24 1.12
 -13 8 -12 -0.74 0.79
 13 -8 12 0.53 0.73
 5 -13 -12 0.88 1.03
 -8 -5 15 0.62 0.74
 -13 8 -15 -0.23 0.6
 -13 7 13 0.56 0.73
 6 -13 13 -0.79 0.88
 13 -7 -13 0.07 0.67
 6 -13 13 0.95 0.95
 -7 -6 -13 0.37 1.32
 6 -13 13 1.21 0.86
 -13 7 13 0.67 0.65
 6 -13 10 0.65 1.24
 -7 -6 -10 0.47 1.64
 6 -13 7 0.97 1.23
 6 -13 7 0.16 0.91
 13 -7 -7 0.7 0.86
 6 -13 7 0.7 1.1
 6 -13 7 2.53 1.02
 6 -13 4 -0.51 0.94
 13 -7 -4 0.37 0.96
 6 -13 4 1.74 1.17
 6 -13 4 1.24 0.77
 6 -13 4 -0.24 0.98
 13 -7 -4 0.37 1.1
 13 -7 -4 0.89 0.87
 6 -13 4 0.23 1.2
 6 -13 4 0.12 0.97
 6 -13 4 0.87 1.12
 6 -13 1 1.96 0.98
 6 -13 1 1.12 1.16
 -7 -6 -1 1.5 1.28
 13 -7 -1 1.53 1.08
 6 -13 1 1.24 1.02
 13 -7 -1 3.01 0.92
 6 -13 1 2.22 0.9
 6 -13 1 3.26 1.13
 6 -13 1 1.35 0.9
 13 -7 -1 1.77 1.19
 6 -13 1 3.12 1.04
 -7 -6 2 2.57 1.23
 6 -13 -2 0.19 0.93
 -7 -6 2 -0.03 1.17
 6 -13 -2 1.03 0.9
 13 -7 2 1.76 0.93
 6 -13 -2 0.6 0.9
 13 -7 2 2.96 1.1
 6 -13 -2 1.32 1
 13 -7 2 2.32 1.16
 6 -13 -2 1.72 0.93
 -7 -6 5 0.19 1.04
 -7 -6 5 0.17 1.3
 13 -7 5 0.24 0.97
 6 -13 -5 0.75 0.92
 6 -13 -5 3.61 1.22
 6 -13 -5 0.19 0.76
 13 -7 5 0.18 0.83
 6 -13 -5 1 0.86
 -7 -6 8 1.4 1.17
 -7 -6 8 2.68 1.32
 6 -13 -8 1.07 1.19
 13 -7 8 1.15 0.93
 -13 7 -8 0.91 0.79
 6 -13 -8 0.73 0.71
 6 -13 -8 2.3 0.72
 13 -7 8 1.48 0.88
 -7 -6 11 1.9 1.21
 -13 7 -11 0.35 0.75
 13 -7 11 0.45 0.87
 13 -7 11 0.45 0.8
 -7 -6 14 0.71 0.89
 -7 -6 14 -1.19 1.03
 -13 7 -14 0.5 0.64
 13 -7 14 -0.1 0.61
 -13 6 14 -0.08 0.71
 7 -13 14 -0.82 0.77
 13 -6 -14 0.75 0.66
 7 -13 14 0.87 0.85
 7 -13 14 0.92 0.74
 -6 -7 -14 1.41 1.28
 -13 6 14 0.68 0.62
 -13 6 11 1.58 0.82
 7 -13 11 3.65 1.16
 7 -13 11 1.3 1.25
 13 -6 -11 1.17 0.95
 -6 -7 -11 1.22 1.59
 7 -13 11 0.77 0.94
 -13 6 11 2.52 0.77
 7 -13 8 1.64 1.18
 13 -6 -8 1.35 1.15
 7 -13 8 -0.14 0.93
 7 -13 8 -0.22 1.01
 13 -6 -8 1.26 0.93
 7 -13 8 0.89 1.36
 -6 -7 -8 1.61 1.7
 7 -13 8 1.96 0.98
 13 -6 -5 0.02 0.92
 7 -13 5 1.45 1.12
 7 -13 5 -1.26 1.08
 13 -6 -5 0.4 0.89
 7 -13 5 -1.46 1.22
 7 -13 5 0.32 0.71
 -6 -7 -5 0.41 1.64
 7 -13 5 0.43 1.02
 7 -13 5 0.27 1.03
 -6 -7 -2 1.55 1.05
 7 -13 2 5.6 1.19
 -6 -7 -2 2.23 1.36
 7 -13 2 2.4 1.08
 13 -6 -2 2.9 1.15
 13 -6 -2 2.36 1.01
 7 -13 2 2.68 1.17
 7 -13 2 3.77 0.98
 7 -13 2 2.55 0.85
 7 -13 2 2.28 1.11
 13 -6 -2 0.31 1.21
 -6 -7 1 5.39 1.35
 7 -13 -1 5.24 1.15
 -6 -7 1 6.04 1.67
 13 -6 1 6.97 1.31
 7 -13 -1 11.18 1.24
 13 -6 1 6.42 1.03
 7 -13 -1 7.65 1.15
 7 -13 -1 7.88 1.13
 7 -13 -1 9.44 1.31
 13 -6 1 6.49 1.34
 7 -13 -1 6.7 1.12
 -6 -7 4 1.74 1.16
 13 -6 4 -0.43 0.95
 7 -13 -4 0.82 0.77
 13 -6 4 0.55 1.05
 13 -6 4 -0.93 1.02
 7 -13 -4 2.93 0.85
 7 -13 -4 1.21 1.08
 -6 -7 4 2.32 1.19
 7 -13 -4 1.5 0.84
 -6 -7 7 1.94 1.19
 -6 -7 7 1.23 1.31
 13 -6 7 1.33 0.95
 7 -13 -7 2.65 0.76
 -6 -7 10 0.86 1.24
 13 -6 10 0.81 0.89
 -6 -7 13 0.88 0.98
 -6 -7 13 -0.73 1.11
 -13 6 -13 -0.98 0.72
 13 -6 13 -0.23 0.73
 13 -6 13 0.03 0.68
 -6 -7 16 0.24 0.66
 -13 6 -16 -0.1 0.51
 8 -13 15 -0.31 0.63
 13 -5 -15 1.26 0.6
 8 -13 15 0.36 0.55
 -13 5 12 1.34 0.73
 8 -13 12 0.83 0.9
 8 -13 12 0.69 1.1
 -13 5 12 1.22 0.67
 13 -5 -12 0.1 0.87
 -5 -8 -12 1.1 1.48
 8 -13 12 0.1 0.78
 8 -13 9 3.27 1.2
 13 -5 -9 1.33 1.17
 8 -13 9 0.52 0.95
 8 -13 9 -0.36 1.34
 13 -5 -9 0.52 1.03
 -5 -8 -9 0.46 1.77
 8 -13 9 3.04 0.92
 8 -13 9 -0.1 0.93
 8 -13 6 1.33 1.14
 8 -13 6 0.73 1.08
 13 -5 -6 0.29 0.89
 8 -13 6 1.15 0.96
 13 -5 -3 2.1 1.07
 8 -13 3 1.33 1.14
 8 -13 3 -0.83 1.14
 13 -5 -3 0.49 1.11
 13 -5 -3 -0.12 0.94
 8 -13 3 -0.49 1.16
 8 -13 3 0.86 0.85
 -5 -8 -3 1.99 1.49
 8 -13 3 1.01 0.93
 8 -13 3 0.77 1.12
 -5 -8 0 8.11 1.39
 8 -13 0 5.41 1.16
 -5 -8 0 6.35 1.46
 13 -5 0 11.08 1.36
 8 -13 0 7.44 1.24
 13 -5 0 10.72 1.14
 8 -13 0 10.93 1.22
 8 -13 0 7.77 1.12
 8 -13 0 11.08 1.33
 13 -5 0 9.15 1.39
 8 -13 0 8.99 1.31
 8 -13 -3 7.3 1.03
 -5 -8 3 7.99 1.43
 -5 -8 3 6.98 1.64
 13 -5 3 4.32 1.05
 8 -13 -3 5.69 1.06
 13 -5 3 5.97 1.23
 13 -5 3 3.09 1.14
 8 -13 -3 6.26 1.26
 8 -13 -3 6.95 1.02
 -5 -8 6 -0.65 1.16
 13 -5 6 1.16 0.88
 13 -5 6 0.24 0.96
 8 -13 -6 0.85 0.73
 -5 -8 9 0.89 1.25
 -5 -8 9 1.4 1.1
 13 -5 9 1.42 1.02
 -13 5 -9 0.94 0.77
 13 -5 9 0.52 0.98
 -5 -8 12 1.28 1.1
 -5 -8 12 0.66 1.18
 -13 5 -12 0.12 0.72
 13 -5 12 0.96 0.84
 13 -5 12 0.14 0.79
 -5 -8 15 1.11 0.76
 -13 5 -15 0.79 0.61
 13 -5 15 0.6 0.56
 -13 4 13 -0.11 0.7
 9 -13 13 1.74 0.86
 9 -13 13 0.56 0.98
 13 -4 -13 0.75 0.77
 -4 -9 -13 1.28 1.39
 13 -4 -10 0.02 1.04
 9 -13 10 -0.03 1.27
 -4 -9 -10 2.8 1.76
 13 -4 -7 -0.07 1.03
 9 -13 7 1.6 1.11
 9 -13 7 0.58 1.27
 13 -4 -7 0.88 0.94
 -4 -9 -7 0.34 1.81
 9 -13 7 2.34 1.09
 13 -4 -4 0.54 1.03
 9 -13 4 0.99 1.08
 13 -4 -4 0.53 1.14
 13 -4 -4 0.3 0.95
 9 -13 4 -0.86 1.16
 9 -13 4 0.29 0.81
 9 -13 4 0.32 0.88
 -4 -9 -4 1.59 1.5
 9 -13 4 1.95 1.3
 -4 -9 -1 3.47 1.19
 9 -13 1 3.98 1.09
 9 -13 1 1.01 1.15
 -4 -9 -1 2.32 1.47
 9 -13 1 1.86 1
 13 -4 -1 4.46 1.26
 13 -4 -1 3.02 1.02
 9 -13 1 0.77 0.98
 9 -13 1 1.54 1.12
 13 -4 -1 3.66 1.37
 9 -13 1 3.81 1.3
 -4 -9 2 4.4 1.37
 9 -13 -2 4.99 1.09
 -4 -9 2 3.07 1.39
 9 -13 -2 4.03 1.05
 13 -4 2 3.68 0.98
 13 -4 2 4.24 1.22
 13 -4 2 3.55 1.24
 9 -13 -2 0.25 1.22
 9 -13 -2 2.7 1.11
 -4 -9 5 1.5 1.23
 13 -4 5 0.18 0.93
 9 -13 -5 0.51 0.83
 13 -4 5 0.54 1.01
 13 -4 5 -0.51 0.92
 -4 -9 8 1.29 1.23
 9 -13 -8 0.03 0.71
 -4 -9 8 -0.11 1.4
 13 -4 8 1.31 1.03
 -13 4 -8 1.71 0.77
 13 -4 8 1.07 1
 9 -13 -8 1.32 0.98
 -4 -9 8 1.68 1.06
 -4 -9 11 0.03 1.12
 -4 -9 11 0.54 1.2
 -13 4 -11 0.07 0.76
 13 -4 11 0.77 0.9
 13 -4 11 -0.79 0.88
 -4 -9 14 1.67 0.86
 13 -4 14 0.15 0.64
 13 -4 14 0.66 0.59
 10 -13 14 0.52 0.7
 13 -3 -14 1.37 0.7
 10 -13 14 0.91 0.81
 -3 -10 -14 1.06 1.22
 -13 3 11 1.89 0.72
 10 -13 11 0.79 1
 10 -13 11 0.27 1.1
 -3 -10 -11 2.54 1.59
 10 -13 8 0.71 1.08
 13 -3 -8 0.86 1.19
 10 -13 8 -0.06 1.22
 13 -3 -8 -0.44 0.97
 -3 -10 -8 1.05 1.77
 10 -13 8 3.41 1.02
 10 -13 5 2.29 1.14
 13 -3 -5 0.94 0.99
 10 -13 5 0.33 0.76
 -3 -10 -2 2.5 1.18
 10 -13 2 -0.82 0.99
 10 -13 2 0.19 0.96
 13 -3 -2 0.54 1.14
 13 -3 -2 -0.61 1.02
 10 -13 2 0.15 1.05
 10 -13 2 0.84 1.09
 13 -3 -2 0.23 1.18
 10 -13 2 -0.46 1.29
 -3 -10 1 -1.37 1.36
 10 -13 -1 -1.75 1.07
 -3 -10 1 0.46 1.3
 13 -3 1 1.05 1.21
 10 -13 -1 -0.61 1.22
 13 -3 1 1.02 0.93
 13 -3 1 0.81 1.2
 10 -13 -1 -1.44 1.2
 10 -13 -1 -1.21 1.12
 -3 -10 4 1.29 1.32
 10 -13 -4 0.16 0.92
 13 -3 4 0.4 0.89
 10 -13 -4 -0.51 0.75
 13 -3 4 1.52 1.06
 13 -3 4 -0.33 1.03
 -3 -10 7 1.32 1.27
 -3 -10 7 -1 1.25
 13 -3 7 1.29 0.84
 10 -13 -7 -0.5 0.83
 13 -3 7 0.62 0.96
 -13 3 -7 1.48 0.71
 13 -3 7 1.39 0.97
 10 -13 -7 -0.02 1.02
 -3 -10 7 0.79 1.1
 -3 -10 10 2.14 1.16
 -3 -10 10 0.63 1.1
 -13 3 -10 -0.72 0.75
 13 -3 10 0.63 0.95
 -3 -10 10 0.54 1.08
 -3 -10 13 0.7 0.97
 13 -3 13 0.39 0.73
 13 -3 13 -0.07 0.7
 11 -13 15 1.86 0.55
 13 -2 -15 1.26 0.57
 11 -13 12 1.75 0.91
 11 -13 12 0.88 0.98
 13 -2 -12 1.17 0.81
 -2 -11 -12 1.01 1.37
 -13 2 9 1.08 0.71
 11 -13 9 -0.12 1.06
 13 -2 -9 0.53 1.11
 11 -13 9 -0.6 1.1
 13 -2 -9 -0.18 0.96
 -2 -11 -9 0.08 1.62
 11 -13 9 3.25 0.95
 13 -2 -6 2.68 1.15
 11 -13 6 0.85 1.04
 11 -13 6 -1.15 1.16
 13 -2 -6 -0.33 0.94
 -2 -11 -6 1.1 1.5
 11 -13 6 4.3 1.3
 11 -13 3 2.77 1.02
 13 -2 -3 1.12 1.15
 13 -2 -3 1.4 1.07
 11 -13 3 1.71 1.02
 -2 -11 0 0.95 1.19
 13 -2 0 0.67 1.19
 13 -2 0 1.67 1.02
 11 -13 0 0.17 1.1
 13 -2 0 1.72 1.28
 -2 -11 3 2.19 1.29
 11 -13 -3 0.06 0.81
 13 -2 3 -0.5 0.9
 13 -2 3 0.66 1.08
 11 -13 -3 -0.57 1.02
 -2 -11 6 0.77 1.26
 -2 -11 6 1.75 0.86
 11 -13 -6 1.15 0.87
 -2 -11 6 0.12 1.12
 13 -2 6 -0.23 0.84
 -13 2 -6 0.44 0.65
 13 -2 6 1.5 1.01
 13 -2 6 0.52 0.95
 11 -13 -6 2.83 1.07
 -2 -11 9 0.32 1.06
 13 -2 9 0.78 1
 11 -13 -9 0.06 0.92
 -2 -11 12 0.95 1.03
 13 -2 12 0.34 0.76
 13 -2 12 0.58 0.8
 -2 -11 12 -0.2 0.92
 -2 -11 15 1.3 0.7
 13 -2 15 0.64 0.51
 12 -13 13 0.74 0.71
 12 -13 13 0.49 0.77
 13 -1 -13 1.17 0.71
 -1 -12 -13 0.76 1.05
 12 -13 10 0.39 0.96
 12 -13 10 0.07 1.01
 13 -1 -10 1.86 0.89
 -12 13 -10 1.1 0.73
 -1 -12 -10 2.52 1.35
 12 -13 10 -0.08 0.79
 13 -1 -7 -0.1 1.05
 12 -13 7 -1.55 1.08
 -1 -12 -7 1.05 1.44
 12 -13 7 0.69 1.14
 13 -1 -4 1.59 1.12
 12 -13 4 -0.23 0.97
 13 -1 -4 2.28 1.22
 13 -1 -4 1.01 1.04
 -1 -12 -4 3.83 1.65
 12 -13 4 0.59 0.94
 12 -13 4 2.56 0.93
 12 -13 4 0.62 1.35
 -1 -12 -1 3.04 1.27
 13 -1 -1 1.33 1.19
 13 -1 -1 2.87 1.03
 12 -13 1 1.75 1.11
 -1 -12 2 0.86 1.3
 12 -13 -2 1.57 0.89
 13 -1 2 -1.33 1.25
 13 -1 2 2.34 0.96
 12 -13 -2 0.5 1.04
 12 -13 -2 0.88 1.23
 -1 -12 5 0.17 1.24
 -1 -12 5 2.65 0.92
 -1 -12 5 0.96 1.23
 13 -1 5 0.05 0.87
 13 -1 5 1.12 1.02
 13 -1 5 -0.51 0.99
 12 -13 -5 0.08 1.19
 12 -13 -5 0.38 0.91
 -1 -12 8 2.64 0.89
 -1 -12 8 -0.37 1.14
 12 -13 -8 -0.54 0.76
 13 -1 8 -0.05 0.9
 12 -13 -8 2.88 1.02
 -1 -12 11 1.11 1.1
 13 -1 11 0.98 0.83
 13 -1 11 1.51 0.8
 -1 -12 11 -0.2 1.04
 -1 -12 14 0.67 0.73
 13 -1 14 0.13 0.56
 13 -13 14 0.54 0.47
 13 -13 11 0.71 0.8
 13 -13 11 0.76 0.82
 13 0 -11 1.22 0.81
 -13 13 -11 0.4 0.64
 0 -13 -11 1.6 1.23
 13 -13 8 0.43 0.94
 13 0 -8 0.84 1.04
 13 -13 8 2.07 1
 13 0 -8 1.2 0.94
 -13 13 -8 0.7 0.68
 0 -13 -8 0.97 1.4
 13 -13 8 1 1.08
 13 0 -5 1.22 1
 13 0 -5 1.05 1.01
 0 -13 -5 1.29 1.54
 13 -13 5 -0.35 1.3
 13 0 -2 1.62 1.07
 13 0 -2 0.68 1.06
 13 0 -2 2.04 0.98
 13 -13 2 0.79 0.97
 13 -13 2 1.87 1.02
 13 -13 2 1.67 1.43
 0 -13 1 3.15 1.23
 13 0 1 0.73 1.13
 13 0 1 0.91 0.94
 13 -13 -1 0.76 1.08
 13 -13 -1 0.1 1.18
 13 0 1 2.5 1.26
 13 -13 -1 1.34 1.26
 0 -13 4 -0.45 1.29
 0 -13 4 2.37 0.93
 13 0 4 0.3 0.83
 13 0 4 0.69 0.98
 13 -13 -4 0.75 0.95
 13 0 4 0.47 1.04
 13 -13 -4 0.68 1.16
 0 -13 7 -0.72 1.22
 0 -13 7 1.3 0.89
 13 -13 -7 0.32 0.81
 13 0 7 2.13 0.99
 13 -13 -7 1.42 1.13
 -13 13 10 0.56 0.69
 0 -13 10 1.1 1.13
 -13 13 10 0.94 0.62
 13 0 10 -0.04 0.83
 13 0 10 1.55 0.82
 0 -13 13 0.67 0.75
 13 0 13 0.43 0.61
 1 -14 12 0.51 0.71
 13 1 12 -0.46 0.61
 -14 13 9 0.76 0.65
 1 -14 9 1.27 1.01
 1 -14 9 1.9 0.81
 13 1 9 0.27 0.86
 13 1 9 1.08 0.82
 -14 13 9 0.79 0.61
 14 -13 -9 1.88 0.83
 1 -14 6 1.33 1.15
 1 -14 6 1.57 0.93
 13 1 6 1.04 0.99
 14 -13 -6 1.25 0.88
 14 -13 -6 0.77 1.09
 14 -13 -3 1.66 1.14
 13 1 3 1.18 1.02
 14 -13 -3 -0.66 1.02
 13 1 0 2.3 1.03
 13 1 0 -0.86 1.01
 13 1 0 0.97 0.92
 14 -13 0 1.08 1.03
 14 -13 0 1.31 1.14
 14 -13 0 -0.03 1.23
 13 1 -3 1.07 0.92
 14 -13 3 1.19 0.86
 14 -13 3 -1.18 1.32
 14 -13 6 -0.45 0.85
 13 1 -6 0.51 0.99
 -13 -1 6 0.41 1.12
 13 1 -6 -0.23 0.94
 -14 13 -6 0.19 0.63
 14 -13 6 1.01 1.18
 14 -13 9 1.64 0.83
 13 1 -9 0.28 0.88
 14 -13 9 -0.07 0.79
 -14 13 -9 1.07 0.67
 1 -14 -9 1.18 1.31
 14 -13 9 2.09 0.87
 14 -13 12 1.57 0.62
 13 1 -12 0.34 0.66
 -14 13 -12 0.93 0.5
 -14 12 10 0.57 0.67
 2 -14 10 1.71 0.98
 2 -14 10 2.65 0.75
 12 2 10 1.55 0.78
 -14 12 10 1.19 0.64
 2 -14 7 0.16 1.11
 2 -14 7 1.21 0.94
 14 -12 -7 1.48 0.87
 12 2 7 0.6 0.94
 14 -12 -7 1.09 1.1
 2 -14 4 -0.29 1.15
 2 -14 4 0.08 0.9
 14 -12 -4 0.29 1.03
 2 -14 4 0.71 0.71
 12 2 4 -0.16 1.08
 14 -12 -4 2.12 1.22
 2 -14 1 5.35 1.24
 2 -14 1 3.37 1.1
 14 -12 -1 1.44 1.12
 2 -14 1 2.35 0.82
 14 -12 -1 3.09 1.25
 14 -12 -1 2.34 1.36
 12 2 -2 2.03 1
 12 2 -2 0.98 0.94
 14 -12 2 -0.45 1.02
 14 -12 2 1.2 1.02
 14 -12 2 -1.62 1.26
 12 2 -5 1.33 0.9
 -12 -2 5 0.59 1.15
 12 2 -8 1.5 0.93
 12 2 -8 1.86 0.96
 -14 12 -8 0.19 0.66
 2 -14 -8 2.31 1.42
 14 -12 8 2.06 1.16
 14 -12 11 -0.77 0.83
 -12 -2 11 2.56 1.07
 14 -12 11 0.72 0.75
 12 2 -11 0.18 0.79
 -14 12 -11 1.38 0.68
 2 -14 -11 1.35 1.13
 -14 11 11 0.84 0.75
 3 -14 11 0.55 0.85
 3 -14 11 2.33 0.76
 11 3 11 0.93 0.74
 -14 11 11 0.72 0.72
 3 -14 11 0.48 0.98
 3 -14 8 1.12 1.05
 3 -14 8 2.19 0.94
 3 -14 8 1.35 1.06
 14 -11 -8 0.13 0.82
 14 -11 -8 0.7 1.08
 3 -14 5 0.6 1.1
 3 -14 5 -0.35 0.95
 14 -11 -5 1.61 1.07
 3 -14 5 2.24 1.12
 3 -14 5 1.66 0.99
 14 -11 -5 1.09 1.18
 3 -14 2 3.34 1.15
 3 -14 2 2.28 1.09
 3 -14 2 3.4 1.15
 14 -11 -2 -0.08 1.22
 14 -11 -2 2.49 1.18
 3 -14 -1 3.19 1.04
 3 -14 -1 1.81 0.85
 14 -11 1 0.19 1.11
 11 3 -4 0.83 0.91
 -11 -3 4 1.33 1.2
 14 -11 4 -0.8 0.97
 11 3 -7 1.57 0.96
 -11 -3 7 1.13 1.25
 11 3 -7 -0.17 0.95
 3 -14 -7 2.13 1.31
 14 -11 7 1.01 1.14
 -11 -3 10 1.97 1.19
 11 3 -10 1.28 0.89
 -14 11 -10 -0.09 0.69
 3 -14 -10 1.35 1.22
 14 -11 10 0.91 0.97
 14 -11 13 -0.53 0.71
 11 3 -13 0.61 0.66
 -14 11 -13 0.68 0.55
 -14 10 12 0.79 0.69
 4 -14 12 0.64 0.7
 -14 10 12 1.42 0.65
 4 -14 12 1.39 0.95
 4 -14 9 0.13 0.93
 4 -14 9 1.76 1.05
 4 -14 9 0.19 1
 14 -10 -9 0.27 1.05
 4 -14 9 1.93 1.13
 4 -14 6 -0.65 1.08
 4 -14 6 1.36 1.13
 4 -14 6 0.79 1.13
 4 -14 6 0.99 0.75
 4 -14 6 2.54 1.21
 4 -14 3 2.4 1.09
 4 -14 3 0.7 1.1
 14 -10 -3 -0.06 0.79
 4 -14 3 -0.68 0.88
 4 -14 0 3.06 0.97
 14 -10 0 0.43 0.92
 14 -10 0 1.16 0.82
 4 -14 0 -0.2 0.88
 -10 -4 3 -0.38 1.19
 14 -10 3 0.25 0.92
 14 -10 3 -0.58 0.78
 4 -14 -3 1.02 0.77
 14 -10 3 -0.58 0.99
 -10 -4 6 0.54 1.27
 14 -10 6 -0.35 0.86
 4 -14 -6 2.49 1.34
 -10 -4 9 2.21 1.29
 -14 10 -9 -0.11 0.7
 14 -10 9 -0.4 0.81
 4 -14 -9 1.23 1.24
 14 -10 9 1.93 1.06
 -10 -4 12 1.54 1.04
 10 4 -12 0.05 0.74
 -14 10 -12 -0.01 0.66
 4 -14 -12 0.55 1.01
 -14 9 13 0.28 0.69
 5 -14 13 0.83 0.68
 -14 9 13 0.68 0.6
 5 -14 13 1.59 0.85
 5 -14 10 -0.67 1.04
 5 -14 10 0.37 0.96
 14 -9 -10 -0.02 1
 5 -14 10 2.22 1.05
 5 -14 7 2.03 1.19
 14 -9 -7 -0.2 0.95
 5 -14 7 0.62 1.12
 5 -14 7 1.21 0.77
 5 -14 7 1.4 1.15
 5 -14 4 2.11 1
 5 -14 4 0.23 1.19
 14 -9 -4 1.88 0.88
 5 -14 4 -0.71 0.93
 5 -14 1 1.78 1.05
 14 -9 -1 0.87 0.9
 5 -14 1 2.16 1.01
 5 -14 1 2.67 0.88
 14 -9 -1 2.43 1.02
 14 -9 -1 1.62 0.82
 5 -14 1 -1.45 0.96
 5 -14 -2 0.96 0.81
 5 -14 -2 0.92 0.91
 14 -9 2 0.22 0.82
 5 -14 -2 -0.17 0.8
 -9 -5 5 1.3 1.28
 14 -9 5 0.9 0.76
 14 -9 5 -0.44 0.93
 5 -14 -5 1.61 0.69
 14 -9 5 0.75 0.93
 -9 -5 8 2.54 1.35
 5 -14 -8 1.7 1.26
 14 -9 8 -0.08 0.77
 -9 -5 11 0.64 0.89
 -9 -5 11 2.22 1.17
 -14 9 -11 -0.44 0.68
 14 -9 11 -0.44 0.71
 5 -14 -11 -0.27 1.05
 -9 -5 14 -0.52 0.67
 -14 9 -14 0.37 0.56
 -14 8 14 1.03 0.65
 6 -14 14 1.36 0.58
 6 -14 14 1.07 0.69
 -14 8 11 0.3 0.72
 6 -14 11 -1.66 0.97
 14 -8 -11 -0.16 0.71
 6 -14 11 1.04 0.97
 -14 8 11 1.23 0.69
 6 -14 11 0.49 0.89
 14 -8 -8 0.79 0.96
 6 -14 8 -0.09 1.19
 6 -14 8 0.82 1.07
 14 -8 -5 1.44 0.98
 6 -14 5 -1.65 1.23
 14 -8 -5 1.07 0.91
 6 -14 5 0.86 0.93
 6 -14 5 0.11 1.15
 6 -14 5 1.19 0.95
 6 -14 2 1.56 0.95
 14 -8 -2 1.76 0.97
 6 -14 2 0.88 1.13
 14 -8 -2 1.57 1.03
 14 -8 -2 1.68 0.88
 6 -14 2 0.94 0.95
 6 -14 2 1.78 0.86
 6 -14 -1 0.88 0.91
 6 -14 -1 0.02 0.87
 14 -8 1 0.66 1.06
 14 -8 1 1.64 0.87
 6 -14 -1 -1.11 0.89
 14 -8 1 1.16 1.11
 14 -8 4 -0.63 0.83
 14 -8 4 1.3 0.99
 6 -14 -4 0.96 0.96
 6 -14 -4 1.49 0.77
 -8 -6 7 0.9 1.13
 -8 -6 7 0.35 1.3
 -14 8 -7 0.62 0.73
 14 -8 7 0.28 0.93
 14 -8 7 1.49 0.85
 -8 -6 10 0.39 1.02
 -8 -6 10 2.55 1.24
 -14 8 -10 0.83 0.72
 14 -8 10 -0.02 0.8
 6 -14 -10 0.81 1.09
 14 -8 10 -0.79 0.71
 -8 -6 13 0.38 0.79
 -8 -6 13 0.51 1.06
 -14 8 -13 -0.27 0.61
 -14 7 12 0.56 0.7
 7 -14 12 -0.34 0.87
 14 -7 -12 -0.14 0.69
 7 -14 12 0.3 0.94
 -14 7 12 0.93 0.64
 7 -14 12 0.29 0.78
 7 -14 9 2.54 1.19
 14 -7 -9 -0.04 0.97
 14 -7 -9 0.68 0.87
 7 -14 9 1.36 0.8
 7 -14 9 -0.71 1.23
 -7 -7 -9 1.71 1.62
 7 -14 6 -0.11 1.16
 14 -7 -6 0.15 0.93
 7 -14 6 0.43 0.97
 14 -7 -6 1.45 0.91
 7 -14 6 -0.24 1.27
 7 -14 6 1.36 1.02
 7 -14 6 0.86 1.08
 7 -14 3 -0.7 0.81
 7 -14 3 -1.57 1.16
 14 -7 -3 1.51 1.11
 7 -14 3 1.49 1.01
 14 -7 -3 1.29 0.91
 7 -14 0 0.82 0.95
 -7 -7 0 1.66 1.33
 14 -7 0 1.18 1.15
 14 -7 0 0.93 0.86
 7 -14 0 0.97 0.95
 7 -14 0 0.34 0.88
 7 -14 0 1.62 1.07
 14 -7 0 0.75 1.1
 -7 -7 3 2.46 1.15
 7 -14 -3 0.03 0.81
 14 -7 3 0.54 0.87
 7 -14 -3 0.77 0.77
 7 -14 -3 1.36 0.85
 14 -7 3 1.64 1.06
 -7 -7 6 -0.06 1.14
 -7 -7 6 1.4 1.11
 14 -7 6 1.87 0.83
 7 -14 -6 1.43 0.77
 14 -7 6 1.22 1.02
 14 -7 6 0.85 0.89
 7 -14 -6 1.04 0.77
 -7 -7 9 0.44 1.1
 -7 -7 9 1 1.09
 14 -7 9 1.77 0.81
 -7 -7 12 0.35 0.91
 -7 -7 12 1.23 1.16
 -14 7 -12 0.03 0.67
 14 -7 12 0.92 0.7
 14 -7 12 -0.26 0.62
 -14 7 -15 -0.23 0.52
 -14 6 13 0.22 0.68
 8 -14 13 0.67 0.78
 14 -6 -13 0.52 0.67
 8 -14 13 0.49 0.83
 -6 -8 -13 -0.03 1.25
 -14 6 13 0.94 0.61
 8 -14 13 0.3 0.67
 -14 6 10 2.17 0.74
 8 -14 10 2.27 1.13
 14 -6 -10 -0.71 0.82
 8 -14 10 0.35 1.12
 -6 -8 -10 -0.18 1.57
 8 -14 10 1.23 0.87
 8 -14 7 3.49 1.2
 14 -6 -7 2.21 1.12
 8 -14 7 1.05 1
 14 -6 -7 2.71 0.94
 8 -14 7 -0.99 1.3
 -6 -8 -7 2.29 1.69
 8 -14 7 1.74 0.99
 8 -14 7 2.01 1
 8 -14 4 1.7 1.15
 8 -14 4 0.34 1.03
 14 -6 -4 2.58 1.16
 14 -6 -4 0.33 0.94
 8 -14 4 1.15 0.77
 8 -14 4 0.05 1.1
 -6 -8 -1 3.44 1.1
 8 -14 1 2.5 1.1
 14 -6 -1 3.28 1.15
 8 -14 1 2.45 1.07
 14 -6 -1 3.71 0.97
 8 -14 1 3.27 1.07
 14 -6 -1 2.77 1.19
 8 -14 1 1.2 0.87
 -6 -8 2 2 1.27
 14 -6 2 1.11 1.18
 14 -6 2 2.6 0.95
 8 -14 -2 2.75 0.94
 8 -14 -2 2.46 0.89
 -6 -8 5 0.6 1.22
 -6 -8 5 0.2 1.44
 14 -6 5 0.73 0.85
 8 -14 -5 1.17 0.77
 14 -6 5 0.45 1.01
 8 -14 -5 0.02 0.65
 14 -6 5 0.15 0.94
 8 -14 -5 0.87 0.92
 -6 -8 8 -0.19 1.48
 14 -6 8 1.57 0.98
 14 -6 8 0.29 0.86
 8 -14 -8 1.98 0.75
 -6 -8 11 0.79 0.99
 -6 -8 11 0.67 1.21
 -14 6 -11 -0.45 0.69
 14 -6 11 0.2 0.73
 14 -6 11 -0.41 0.71
 -6 -8 14 0.56 0.8
 -14 6 -14 0.48 0.55
 14 -6 14 0.64 0.58
 9 -14 14 0.65 0.65
 14 -5 -14 0.38 0.61
 -14 5 11 1.39 0.77
 9 -14 11 -0.6 0.98
 14 -5 -11 -0.49 0.77
 9 -14 11 -1.15 1.03
 -5 -9 -11 0.62 1.46
 -14 5 11 0.69 0.68
 14 -5 -8 1.93 1.19
 9 -14 8 -1.08 1.21
 -5 -9 -8 1.83 1.73
 9 -14 8 1.38 0.92
 14 -5 -5 0.28 0.98
 9 -14 5 1.83 1.12
 9 -14 5 0.86 1.04
 9 -14 5 -0.14 0.71
 14 -5 -5 0.39 0.94
 9 -14 5 0.97 1.17
 -5 -9 -5 0.24 1.48
 9 -14 5 1.23 0.75
 9 -14 5 -0.17 1.11
 9 -14 2 2.79 1.11
 9 -14 2 1.33 1.11
 14 -5 -2 1.47 1.11
 14 -5 -2 1.52 0.96
 9 -14 2 1.19 0.92
 -5 -9 1 1.81 1.25
 14 -5 1 1.42 1.14
 9 -14 -1 1.36 1
 14 -5 1 1.57 0.91
 9 -14 -1 1.83 0.96
 -5 -9 4 -0.26 1.31
 -5 -9 4 0.67 1.28
 14 -5 4 -0.46 0.92
 9 -14 -4 0.36 0.71
 14 -5 4 0.87 1.06
 9 -14 -4 1.03 0.85
 9 -14 -4 0.43 0.99
 9 -14 -4 1.16 0.82
 -5 -9 7 0.95 1.29
 -5 -9 7 0.72 1.46
 9 -14 -7 1.09 0.75
 -14 5 -7 1.02 0.75
 14 -5 7 1.21 1.02
 14 -5 7 1.96 0.96
 9 -14 -7 1.07 0.91
 -5 -9 10 0.81 1.07
 -5 -9 10 0.1 1.24
 -14 5 -10 -0.45 0.7
 14 -5 10 0.62 0.82
 14 -5 10 0.04 0.76
 -5 -9 13 -0.59 0.91
 -14 5 -13 1.2 0.59
 14 -5 13 0.03 0.65
 14 -5 13 0.01 0.57
 10 -14 12 1.93 0.89
 14 -4 -12 0.95 0.73
 10 -14 12 -0.89 0.88
 -4 -10 -12 2.56 1.36
 10 -14 9 1.65 1.02
 10 -14 9 -0.84 0.9
 14 -4 -9 0.63 1.03
 14 -4 -9 0.8 0.85
 10 -14 9 0.14 1.15
 -4 -10 -9 1.15 1.61
 10 -14 9 0.73 0.82
 -14 4 9 1.53 0.71
 14 -4 -6 -0.26 1.03
 10 -14 6 2.15 1.04
 10 -14 6 -1.51 1.11
 14 -4 -6 1.25 0.96
 10 -14 6 -0.39 1.13
 -4 -10 -6 0.14 1.52
 10 -14 6 2.43 1.1
 10 -14 3 0.81 1.06
 10 -14 3 0.89 1.09
 14 -4 -3 0.52 1.06
 14 -4 -3 0.94 1
 10 -14 3 -0.08 0.86
 10 -14 3 1.02 0.96
 10 -14 3 2.39 1.14
 -4 -10 0 1.19 1.15
 10 -14 0 0.35 0.98
 14 -4 0 -0.12 1.15
 10 -14 0 -0.35 0.97
 14 -4 0 1.54 0.9
 -4 -10 3 1.31 1.29
 -4 -10 3 0.77 1.26
 14 -4 3 0.64 0.89
 10 -14 -3 -0.46 0.88
 10 -14 -3 -0.46 0.82
 14 -4 3 1.27 1.03
 10 -14 -3 -1.17 1.08
 10 -14 -3 -0.15 0.82
 -4 -10 6 1.25 1.33
 -4 -10 6 -0.61 1.32
 14 -4 6 0.74 0.85
 -14 4 -6 0.53 0.68
 14 -4 6 0.45 1.02
 10 -14 -6 -0.33 0.82
 14 -4 6 0.78 1.01
 10 -14 -6 0.13 1.01
 -4 -10 9 -2.34 1.21
 -4 -10 9 0.27 1.14
 -14 4 -9 1.16 0.73
 14 -4 9 0.27 0.91
 14 -4 9 1.65 0.88
 10 -14 -9 1.31 0.81
 -4 -10 12 0.91 0.96
 14 -4 12 0.39 0.71
 14 -4 12 -0.4 0.66
 11 -14 13 2.3 0.73
 14 -3 -13 1.47 0.68
 11 -14 10 0.91 0.93
 11 -14 10 -0.88 0.8
 14 -3 -10 0.19 0.78
 11 -14 10 1.02 1.01
 -3 -11 -10 1.66 1.26
 11 -14 10 0.05 0.68
 14 -3 -7 1.55 1.13
 11 -14 7 0.03 1.12
 -3 -11 -7 0.78 1.49
 11 -14 7 1.82 1.02
 14 -3 -4 1.5 1.13
 11 -14 4 3.49 1.01
 14 -3 -4 1.26 1.2
 14 -3 -4 2.1 1.08
 11 -14 4 0.45 0.82
 11 -14 4 0.38 1.03
 -3 -11 -4 3.77 1.69
 11 -14 4 2.1 0.9
 11 -14 4 5.05 1.28
 -3 -11 -1 3.84 1.23
 11 -14 1 2.75 1.11
 11 -14 1 2.68 1.05
 14 -3 -1 2.76 1.19
 14 -3 -1 1.25 0.99
 11 -14 1 2.11 1.11
 11 -14 1 3.15 1.25
 -3 -11 2 -1.47 1.29
 11 -14 -2 -0.19 0.94
 -3 -11 2 1.35 1.31
 14 -3 2 -1.22 1.17
 11 -14 -2 0.04 0.84
 14 -3 2 0.6 0.89
 11 -14 -2 -0.61 1.07
 14 -3 2 1.64 1.14
 11 -14 -2 -0.82 0.94
 -3 -11 5 1.12 1.31
 -3 -11 5 -0.29 1.18
 14 -3 5 0.73 0.87
 11 -14 -5 0.32 0.84
 14 -3 5 0.14 1.02
 14 -3 5 0.96 1.01
 11 -14 -5 -0.78 1.04
 -3 -11 8 1.72 1.29
 11 -14 -8 -0.01 0.66
 -3 -11 8 1.46 1.1
 -14 3 -8 0.21 0.68
 14 -3 8 0.25 0.91
 11 -14 -8 0.66 0.92
 -3 -11 11 -0.47 1.04
 -3 -11 11 1.15 0.96
 14 -3 11 1.56 0.81
 14 -3 11 0.3 0.72
 -3 -11 14 0.65 0.77
 14 -3 14 0.01 0.52
 12 -14 11 0.78 0.81
 14 -2 -11 1.18 0.78
 12 -14 11 0.56 0.86
 -2 -12 -11 1.42 1.23
 12 -14 8 -0.25 0.9
 14 -2 -8 0.69 1.04
 14 -2 -8 0.07 0.87
 12 -14 8 0.58 1
 -2 -12 -8 2.19 1.45
 12 -14 8 1.41 0.93
 14 -2 -5 3.39 1.14
 12 -14 5 0.09 1
 -2 -12 -5 3.36 1.66
 12 -14 5 3.99 1.22
 14 -2 -2 3.38 1.21
 12 -14 2 4.72 0.97
 14 -2 -2 2.95 1.15
 14 -2 -2 3.21 1.01
 12 -14 2 1.84 1.08
 12 -14 2 6.1 1.31
 12 -14 -1 0.58 0.93
 -2 -12 1 1.24 1.17
 12 -14 -1 1.61 0.92
 14 -2 1 -1.51 1.2
 14 -2 1 0.82 0.91
 12 -14 -1 1.98 1.16
 14 -2 1 1.13 1.23
 12 -14 -1 0.28 1
 -2 -12 4 0.46 1.29
 12 -14 -4 0.99 0.92
 -2 -12 4 -0.45 1.26
 14 -2 4 1.02 0.92
 14 -2 4 0.14 1
 14 -2 4 -0.09 1.1
 12 -14 -4 1 1.08
 -2 -12 7 1.21 1.33
 -2 -12 7 1.4 1.2
 12 -14 -7 -0.3 0.78
 14 -2 7 0.38 1
 14 -2 7 0.86 0.97
 12 -14 -7 0.12 0.99
 -2 -12 10 0.83 1.16
 -2 -12 10 1.38 0.99
 14 -2 10 0.57 0.83
 14 -2 10 0.67 0.76
 -2 -12 13 0.23 0.78
 14 -2 13 0.11 0.58
 13 -14 12 1.67 0.62
 14 -1 -12 0.7 0.69
 13 -14 9 1.54 0.83
 14 -1 -9 1.6 0.87
 14 -1 -9 1.14 0.85
 13 -14 9 0.75 0.8
 -1 -13 -9 1.81 1.36
 13 -14 9 1.08 0.78
 13 -14 6 0.5 0.86
 14 -1 -6 1.54 1.07
 14 -1 -6 2.93 1
 13 -14 6 0.02 0.88
 13 -14 6 1.11 1.08
 14 -1 -3 2.34 1.08
 14 -1 -3 2.78 1.17
 13 -14 3 -1.22 0.96
 13 -14 3 2.85 1.28
 -1 -13 0 3.17 1.23
 13 -14 0 -0.99 0.95
 14 -1 0 1.01 1.11
 14 -1 0 1.52 0.89
 13 -14 0 2.86 1.08
 13 -14 0 1.65 0.98
 14 -1 0 2.9 1.13
 13 -14 0 0.63 1.1
 14 -1 3 -0.42 1.13
 13 -14 -3 1.47 1.08
 14 -1 3 0.45 1.08
 13 -14 -3 0.53 0.85
 -1 -13 6 0.91 1.21
 13 -14 -6 1.49 0.8
 14 -1 6 0.37 0.96
 14 -1 6 1.25 1.01
 13 -14 -6 1.72 1.03
 -1 -13 9 1.42 1.1
 14 -1 9 0.75 0.88
 14 -1 9 0.72 0.83
 13 -14 -9 1.31 0.8
 -1 -13 12 0.48 0.79
 14 -1 12 0.45 0.62
 14 -14 10 1.38 0.69
 14 -14 10 0.49 0.68
 -14 0 10 2.87 0.96
 14 0 -10 0.21 0.77
 -14 14 -10 0.5 0.56
 14 -14 7 0.98 0.79
 14 0 -7 2.86 1
 -14 0 7 1.69 1.07
 14 0 -7 0.72 0.92
 -14 14 -7 1.22 0.62
 14 -14 7 1.97 0.98
 14 -14 4 0.91 0.73
 14 0 -4 0.02 0.98
 14 0 -4 0.02 0.87
 -14 14 -4 0.24 0.61
 14 -14 4 1.63 1.12
 14 0 -1 0.67 0.99
 14 -14 1 0.27 0.93
 14 -14 1 0.52 1.09
 14 0 2 0.41 0.84
 14 -14 -2 -1 1.15
 14 0 2 0.61 1.02
 14 -14 -2 0.28 0.94
 0 -14 5 0.82 1.15
 14 -14 -5 1.19 0.83
 14 0 5 1.07 1.02
 14 -14 -5 -0.13 0.96
 14 0 5 1.17 0.98
 0 -14 8 0.02 1.06
 14 -14 -8 0.44 0.61
 14 0 8 0.9 0.85
 14 0 8 0.57 0.86
 14 -14 -8 0.03 0.82
 0 -14 11 0.23 0.76
 14 0 11 -0.25 0.62
 1 -15 10 0.97 0.69
 14 1 10 -0.66 0.7
 1 -15 7 0.02 0.9
 14 1 7 1.07 0.88
 15 -14 -7 1.04 0.67
 15 -14 -7 2.48 0.85
 14 1 7 0.29 0.83
 1 -15 4 -0.02 0.99
 14 1 4 1.51 0.95
 15 -14 -4 0.96 1.06
 14 1 4 0.1 1
 15 -14 -4 1.41 0.83
 14 1 1 1.12 0.9
 14 1 1 1.02 0.88
 14 1 1 0.85 0.81
 15 -14 -1 1.56 0.89
 15 -14 -1 0.43 1
 15 -14 -1 0.08 0.9
 14 1 -2 1.27 0.85
 14 1 -2 0.89 0.8
 15 -14 2 0.06 0.79
 15 -14 2 -1.42 0.83
 15 -14 2 0.6 1.02
 14 1 -5 -0.18 0.9
 14 1 -5 0.5 0.83
 -15 14 -5 0.59 0.58
 15 -14 5 0.2 0.99
 -14 -1 8 2.09 0.99
 14 1 -8 1.8 0.78
 -15 14 -8 1.13 0.58
 15 -14 8 2.68 0.73
 15 -14 11 0.8 0.47
 -15 13 11 -0.07 0.49
 2 -15 8 0.41 0.86
 2 -15 8 2.56 0.83
 15 -13 -8 1.61 0.64
 15 -13 -8 3.54 0.97
 2 -15 5 1.12 1
 2 -15 5 2.45 0.96
 15 -13 -5 0.93 0.86
 15 -13 -5 1.53 1.04
 2 -15 2 2.58 1.1
 15 -13 -2 1.08 1.05
 15 -13 -2 -0.33 1.05
 13 2 -1 0.66 0.91
 15 -13 1 1.13 1.02
 15 -13 1 -0.38 1.15
 13 2 -4 -0.95 0.86
 -13 -2 4 -0.47 0.9
 13 2 -4 -0.59 0.88
 15 -13 4 0.9 0.77
 15 -13 4 -0.72 1.18
 15 -13 7 0.67 0.75
 13 2 -7 0.58 0.83
 -13 -2 7 1.24 1.12
 13 2 -7 -0.14 0.84
 -15 13 -7 1.52 0.63
 15 -13 7 2.3 1.07
 15 -13 10 0.87 0.64
 -13 -2 10 1.45 0.94
 13 2 -10 0.68 0.73
 -15 13 -10 0.83 0.56
 -15 12 12 -0.31 0.51
 -15 12 9 0.76 0.64
 3 -15 9 0.33 0.86
 3 -15 9 2.75 0.77
 15 -12 -9 0.44 0.88
 3 -15 6 1.08 0.95
 3 -15 6 1.23 0.96
 15 -12 -6 1.4 0.93
 3 -15 6 0.99 0.66
 15 -12 -6 1.05 1.06
 15 -12 -3 0.59 1.13
 3 -15 0 0.59 0.76
 15 -12 0 0.41 1.04
 15 -12 0 1.87 1.3
 -12 -3 3 0.44 0.93
 15 -12 3 1.18 0.95
 15 -12 3 -1.41 1.19
 15 -12 6 0.53 0.86
 -12 -3 6 1.1 1.17
 -15 12 -6 -0.26 0.64
 15 -12 6 0.47 1.23
 15 -12 9 0.85 0.82
 -12 -3 9 2.11 1.1
 12 3 -9 1.52 0.89
 -15 12 -9 0.09 0.61
 15 -12 9 0.78 0.92
 15 -12 12 0.45 0.54
 -15 12 -12 0.28 0.48
 -15 11 13 -0.2 0.5
 -15 11 10 1.12 0.68
 4 -15 10 1.97 0.78
 -15 11 10 0.09 0.61
 4 -15 7 0.08 0.87
 4 -15 7 1.71 0.95
 15 -11 -7 0.51 0.87
 4 -15 7 3.07 1.06
 4 -15 7 0.64 0.66
 15 -11 -7 0.55 1.05
 15 -11 -4 3.41 1.2
 4 -15 1 1.35 0.94
 4 -15 1 1.19 0.82
 15 -11 -1 1.59 1.13
 -11 -4 2 -0.91 1.34
 4 -15 -2 0.41 0.7
 15 -11 2 -0.89 0.97
 -11 -4 5 1.3 1.23
 15 -11 5 -0.56 0.85
 -11 -4 8 1.04 1.22
 -15 11 -8 1.5 0.67
 15 -11 8 0.74 1.13
 -11 -4 11 1.34 0.85
 -15 11 -11 -0.21 0.59
 -15 10 11 1.12 0.74
 5 -15 11 1.16 0.72
 5 -15 11 0.78 0.83
 -15 10 11 0.07 0.65
 5 -15 8 1.49 0.98
 15 -10 -8 -0.3 0.82
 5 -15 8 1.47 1.05
 15 -10 -8 -0.24 1.03
 5 -15 5 3.73 1.25
 5 -15 2 1.1 0.99
 15 -10 -2 0.98 0.82
 5 -15 2 -0.22 0.84
 5 -15 -1 2.24 0.96
 -10 -5 1 -0.12 1.19
 15 -10 1 0.29 0.88
 15 -10 1 -0.79 0.83
 5 -15 -1 -0.1 1.04
 15 -10 1 0.02 1.03
 -10 -5 4 0.74 1.06
 15 -10 4 0.34 0.89
 5 -15 -4 2.11 0.7
 15 -10 4 -0.3 0.87
 -10 -5 7 1.9 1.33
 -15 10 -7 0.61 0.7
 -10 -5 10 0.23 0.94
 -15 10 -10 0.15 0.61
 15 -10 10 -0.4 0.95
 -15 10 -13 0.58 0.5
 -15 9 12 0.18 0.63
 6 -15 12 0.67 0.68
 -15 9 12 -0.03 0.56
 6 -15 9 0.59 1
 6 -15 9 1.65 0.99
 15 -9 -9 -0.93 0.99
 15 -9 -6 1.88 0.98
 6 -15 6 0.47 1.16
 6 -15 3 2.25 0.97
 15 -9 -3 2.28 0.88
 6 -15 3 2.4 1.05
 15 -9 -3 1.91 0.83
 6 -15 3 0.21 0.91
 6 -15 3 2.8 1.22
 15 -9 0 -0.35 0.89
 6 -15 0 1.67 0.94
 -9 -6 0 1.23 1.24
 6 -15 0 1.79 0.85
 15 -9 0 1.82 0.96
 15 -9 0 0.75 0.82
 6 -15 0 0.8 0.87
 -9 -6 3 0.45 1.4
 15 -9 3 0.36 0.92
 15 -9 3 0.57 0.78
 6 -15 -3 1.94 0.78
 6 -15 -3 2.14 0.99
 15 -9 3 -0.17 1.01
 -9 -6 6 1.96 1.13
 15 -9 6 0.42 0.89
 -9 -6 9 1.41 1.04
 -15 9 -9 -0.04 0.64
 15 -9 9 0.83 0.78
 -9 -6 12 -0.55 0.78
 -9 -6 12 1.3 1.07
 -15 9 -12 0.85 0.59
 -15 8 13 1.58 0.6
 7 -15 13 0.46 0.58
 -15 8 10 1.22 0.71
 7 -15 10 0.02 0.97
 15 -8 -10 0.87 0.72
 7 -15 10 0.1 0.88
 15 -8 -10 -1.05 0.91
 7 -15 10 0.77 0.87
 7 -15 7 1.32 1.17
 15 -8 -7 1.31 1
 15 -8 -7 1.63 0.87
 7 -15 7 0.64 1.12
 15 -8 -4 1.84 0.98
 7 -15 4 -0.05 1.15
 15 -8 -4 0.97 0.86
 7 -15 4 2.03 0.97
 7 -15 4 3.15 1.17
 7 -15 4 3.82 1.01
 15 -8 -1 0.74 0.92
 7 -15 1 1.5 0.97
 -8 -7 -1 0.79 1.28
 15 -8 -1 -0.38 0.95
 15 -8 -1 1.42 0.81
 7 -15 1 -0.06 0.89
 7 -15 1 1.16 0.83
 7 -15 1 1.76 0.96
 7 -15 -2 1.66 0.84
 -8 -7 2 0.27 1.26
 15 -8 2 -1.29 1.05
 15 -8 2 -0.11 0.82
 7 -15 -2 0.45 0.78
 7 -15 -2 0.13 0.74
 7 -15 -2 2.14 0.83
 15 -8 2 1.77 1.11
 -8 -7 5 0.47 1.47
 15 -8 5 1.2 0.94
 15 -8 5 1.05 0.78
 15 -8 5 -0.21 0.96
 7 -15 -5 2.45 0.79
 7 -15 -5 1.59 0.66
 15 -8 5 1.91 1.01
 -8 -7 8 -0.99 1.09
 -8 -7 8 0.11 1.41
 -15 8 -8 0.91 0.69
 15 -8 8 0.21 0.86
 15 -8 8 0.11 0.82
 -8 -7 11 0.45 0.94
 -8 -7 11 -0.23 1.16
 -15 8 -11 -0.52 0.61
 15 -8 11 0.3 0.67
 -15 8 -14 0.62 0.48
 -15 7 11 1.33 0.74
 8 -15 11 -0.54 0.88
 15 -7 -11 0.6 0.7
 8 -15 11 1.43 0.89
 -15 7 11 0.21 0.65
 8 -15 8 1.06 1.06
 15 -7 -8 1.68 1.02
 15 -7 -8 1.54 0.85
 8 -15 8 2.58 0.84
 8 -15 8 -0.69 1.09
 8 -15 8 2.35 0.79
 15 -7 -5 0.92 1.01
 8 -15 5 1.67 0.97
 15 -7 -5 1.17 0.91
 8 -15 5 0.29 1.07
 8 -15 5 1.33 1.07
 8 -15 2 0.43 0.81
 15 -7 -2 0.92 0.97
 8 -15 2 1.41 1.06
 15 -7 -2 0.6 1.01
 15 -7 -2 2.05 0.85
 8 -15 2 0.78 0.94
 8 -15 2 0.92 1.07
 8 -15 2 1.31 0.86
 8 -15 2 0.38 1.02
 8 -15 -1 0.3 0.81
 -7 -8 1 2.28 1.32
 15 -7 1 0.44 1.05
 15 -7 1 0.63 0.83
 8 -15 -1 0.37 0.82
 8 -15 -1 -0.02 0.81
 8 -15 -1 1.73 0.84
 15 -7 1 0.46 1.06
 8 -15 -1 0.35 0.86
 -7 -8 4 -0.98 1.18
 8 -15 -4 1.33 0.81
 -7 -8 4 -1.26 1.45
 15 -7 4 0.59 1.03
 15 -7 4 1.65 0.83
 8 -15 -4 -0.23 0.9
 8 -15 -4 1.69 0.82
 15 -7 4 -0.5 1
 -7 -8 7 0.41 1.17
 8 -15 -7 2.38 0.74
 -7 -8 7 0.15 1.46
 8 -15 -7 2.53 0.76
 15 -7 7 0.9 0.91
 -7 -8 10 0.07 1.01
 -7 -8 10 0.06 1.22
 -15 7 -10 -0.47 0.63
 15 -7 10 0.55 0.76
 15 -7 10 -0.47 0.68
 -7 -8 13 1.18 0.8
 -15 7 -13 0.59 0.52
 15 -7 13 -0.2 0.54
 -15 6 12 1.04 0.64
 9 -15 12 -1.35 0.8
 15 -6 -12 0.66 0.66
 9 -15 12 0.55 0.76
 9 -15 9 0.83 1.03
 15 -6 -9 -0.02 0.93
 9 -15 9 1.33 0.77
 15 -6 -9 0.65 0.82
 9 -15 9 1.04 1.05
 -6 -9 -9 2.29 1.29
 9 -15 9 2.08 0.71
 15 -6 -6 0.57 1.01
 9 -15 6 0.21 1.12
 -6 -9 -6 0.55 1.5
 9 -15 6 1.29 0.99
 15 -6 -3 0.8 1.01
 9 -15 3 -0.85 1.04
 9 -15 3 0.7 1.01
 15 -6 -3 1.7 1.09
 15 -6 -3 0.21 0.87
 9 -15 3 0.59 1.01
 9 -15 3 -0.56 0.78
 9 -15 3 0.91 0.82
 9 -15 3 -0.19 1.01
 -6 -9 0 1.43 1.02
 9 -15 0 0.36 0.81
 9 -15 0 -0.04 0.84
 -6 -9 0 1.57 1.35
 15 -6 0 0.19 1.02
 15 -6 0 0.94 0.81
 9 -15 0 1.32 0.94
 9 -15 0 0.49 0.92
 9 -15 0 0.46 0.94
 15 -6 0 1.31 1.09
 -6 -9 3 -0.52 1.2
 9 -15 -3 0.13 0.77
 -6 -9 3 0.99 1.29
 15 -6 3 -0.51 1.03
 15 -6 3 0.42 0.87
 9 -15 -3 -0.29 0.71
 9 -15 -3 0.8 0.94
 15 -6 3 0.73 1.04
 9 -15 -3 1.91 0.79
 -6 -9 6 0.17 1.31
 9 -15 -6 2 0.88
 15 -6 6 0.94 0.96
 -6 -9 9 0.43 1.11
 -6 -9 9 -1.5 1.17
 -15 6 -9 0.06 0.65
 15 -6 9 0.26 0.82
 15 -6 9 0.34 0.8
 -6 -9 12 -0.15 0.88
 -15 6 -12 -0.41 0.56
 15 -6 12 0.33 0.64
 15 -6 12 0.08 0.56
 10 -15 13 -0.08 0.63
 15 -5 -13 1.33 0.61
 -15 5 10 0.86 0.71
 10 -15 10 -0.47 0.91
 15 -5 -10 -0.21 0.75
 10 -15 10 0.31 0.91
 -5 -10 -10 1.14 1.19
 10 -15 7 1.89 1.07
 15 -5 -7 1.61 1.12
 10 -15 7 0.29 0.92
 15 -5 -7 1.39 0.92
 10 -15 7 0.18 1.07
 -5 -10 -7 2.25 1.53
 10 -15 7 0.46 0.88
 15 -5 -4 1.32 0.99
 10 -15 4 0.03 1
 15 -5 -4 0.02 0.91
 10 -15 4 1.44 1
 10 -15 4 0.56 0.76
 10 -15 4 0.02 1.1
 15 -5 -1 -0.89 1.05
 10 -15 1 0.78 0.89
 15 -5 -1 0.82 1.05
 10 -15 1 -0.63 0.93
 15 -5 -1 0.02 0.83
 10 -15 1 0.21 0.96
 10 -15 1 -0.81 0.87
 10 -15 1 -0.96 0.98
 10 -15 1 1.26 1.05
 -5 -10 2 0.58 1.18
 -5 -10 2 1.47 1.37
 15 -5 2 -0.27 1.06
 15 -5 2 -0.19 0.84
 10 -15 -2 1.07 0.81
 10 -15 -2 0.25 0.84
 10 -15 -2 1.98 1.03
 15 -5 2 1.14 1.2
 10 -15 -2 -0.19 0.84
 -5 -10 5 -0.17 1.25
 15 -5 5 0.05 0.99
 10 -15 -5 1.78 0.95
 15 -5 5 1.74 1.03
 -5 -10 8 0.73 1.17
 -15 5 -8 0.47 0.64
 10 -15 -8 0.75 0.64
 15 -5 8 -0.3 0.87
 15 -5 8 -0.07 0.86
 10 -15 -8 0.04 0.74
 -5 -10 11 0.07 1.01
 -5 -10 11 0.14 0.87
 -15 5 -11 0.16 0.59
 15 -5 11 -0.48 0.71
 15 -5 11 0.17 0.65
 11 -15 11 0.39 0.78
 15 -4 -11 -0.02 0.72
 11 -15 11 0.71 0.79
 -4 -11 -11 -0.55 1.14
 11 -15 8 1.02 0.97
 15 -4 -8 -0.39 1.01
 11 -15 8 -0.72 0.83
 15 -4 -8 1.05 0.86
 11 -15 8 -0.61 0.98
 -4 -11 -8 0.74 1.38
 11 -15 8 -0.18 0.78
 15 -4 -5 2.1 1.11
 11 -15 5 1.05 0.71
 11 -15 5 0.96 0.99
 11 -15 5 1.8 1.11
 15 -4 -2 0.95 1.11
 11 -15 2 1.07 1
 15 -4 -2 2.61 1.1
 15 -4 -2 1.62 0.94
 11 -15 2 1.18 0.93
 11 -15 2 0.75 0.87
 11 -15 2 2.01 0.97
 11 -15 2 1.73 1.09
 -4 -11 1 1.68 1.14
 -4 -11 1 1.47 1.35
 15 -4 1 0.03 1.12
 15 -4 1 0.48 0.89
 11 -15 -1 0.95 0.88
 11 -15 -1 0.53 0.84
 11 -15 -1 2.8 1.05
 15 -4 1 0.8 1.13
 11 -15 -1 0.87 0.96
 -4 -11 4 0.64 1.32
 15 -4 4 0.6 1.05
 11 -15 -4 1.07 1
 15 -4 4 -0.17 1.09
 -4 -11 7 2.17 1.26
 -4 -11 7 0.56 1.12
 11 -15 -7 1.22 0.72
 -15 4 -7 1.67 0.66
 15 -4 7 0.94 0.94
 15 -4 7 0.73 0.96
 11 -15 -7 0.17 0.84
 -4 -11 10 1.48 1.11
 -4 -11 10 0.23 0.98
 15 -4 10 0.19 0.75
 15 -4 10 0.3 0.73
 -4 -11 13 1.54 0.77
 15 -4 13 0.46 0.53
 12 -15 12 2.48 0.65
 15 -3 -12 0.7 0.64
 12 -15 9 -0.33 0.86
 12 -15 9 0.98 0.75
 15 -3 -9 1.08 0.82
 15 -3 -9 0.02 0.77
 12 -15 9 0.34 0.82
 -3 -12 -9 2.36 1.32
 12 -15 9 0.16 0.66
 12 -15 6 1 0.94
 15 -3 -6 2.08 1.07
 12 -15 6 -1.6 0.96
 15 -3 -6 0.78 0.9
 12 -15 6 0.02 0.89
 12 -15 6 -1.76 1.01
 15 -3 -3 1.46 1.11
 12 -15 3 2.86 0.96
 12 -15 3 2.34 0.89
 12 -15 0 1.69 0.92
 15 -3 0 1.1 1.11
 12 -15 0 -0.21 1.04
 15 -3 0 1.05 1.11
 12 -15 0 1.98 1.02
 12 -15 -3 0.7 1.05
 15 -3 3 -0.39 1.09
 12 -15 -3 -1.22 0.78
 -3 -12 6 1.38 1.24
 -3 -12 6 1.58 1.25
 15 -3 6 0.88 0.95
 12 -15 -6 -0.73 0.8
 12 -15 -6 -0.6 0.93
 15 -3 6 2 1.06
 -3 -12 9 1.67 1.08
 -3 -12 9 1.89 1.03
 15 -3 9 -0.08 0.81
 15 -3 9 0.18 0.8
 -3 -12 12 0.4 0.81
 15 -3 12 0.49 0.59
 13 -15 10 1.96 0.75
 13 -15 10 0.8 0.62
 15 -2 -10 1.17 0.75
 13 -15 7 -0.15 0.83
 13 -15 7 -1.04 0.9
 15 -2 -7 0.28 0.94
 15 -2 -7 0.2 0.85
 13 -15 7 -0.47 0.77
 13 -15 7 -0.87 0.85
 15 -2 -4 1.7 1.06
 13 -15 4 0.8 0.83
 13 -15 4 0.24 0.94
 15 -2 -4 1.63 0.88
 13 -15 4 -0.08 0.72
 13 -15 4 1.3 0.69
 13 -15 4 2.25 0.99
 15 -2 -1 1.42 1.07
 13 -15 1 0.1 0.96
 13 -15 1 3.45 1.01
 -2 -13 2 0.66 1.12
 13 -15 -2 0.89 0.85
 15 -2 2 -0.29 0.81
 13 -15 -2 -0.05 0.71
 13 -15 -2 -1.56 1.02
 15 -2 2 0.44 1.06
 13 -15 -2 -0.51 0.88
 -2 -13 5 1.31 1.19
 15 -2 5 1.18 1.03
 15 -2 5 2.26 0.78
 13 -15 -5 -1.54 0.82
 13 -15 -5 -1.34 0.99
 15 -2 5 -0.08 0.98
 -2 -13 8 0.65 1.09
 13 -15 -8 1.06 0.57
 15 -2 8 0.43 0.84
 13 -15 -8 0.56 0.76
 15 -2 8 0.56 0.86
 -2 -13 11 -0.2 0.83
 15 -2 11 0.28 0.6
 14 -15 11 1.76 0.54
 15 -1 -11 1.58 0.58
 14 -15 8 1.56 0.73
 14 -15 8 -0.61 0.73
 15 -1 -8 2.27 0.81
 -15 1 8 1.65 0.91
 15 -1 -8 0.21 0.76
 14 -15 8 1.7 0.74
 15 -1 -5 -0.25 0.92
 15 -1 -5 -0.12 0.82
 14 -15 5 1.1 0.88
 15 -1 -2 0.96 0.95
 14 -15 2 -0.97 0.89
 14 -15 2 2.1 0.76
 15 -1 -2 0.25 0.77
 15 -1 -2 1.16 1.02
 14 -15 2 0.05 0.79
 14 -15 2 1.22 0.98
 15 -1 1 -0.29 0.95
 14 -15 -1 0.67 0.81
 14 -15 -1 -0.93 0.74
 15 -1 1 1.34 0.92
 15 -1 1 0.4 0.78
 14 -15 -1 -1.79 0.96
 14 -15 -1 0.4 0.84
 -1 -14 4 -0.4 1.04
 15 -1 4 0.97 0.93
 14 -15 -4 1.79 0.8
 15 -1 4 0.68 0.72
 14 -15 -4 -1.31 0.97
 15 -1 4 0.23 1.04
 -1 -14 7 0.61 1.04
 15 -1 7 0.65 0.92
 14 -15 -7 0.28 0.63
 14 -15 -7 -0.17 0.79
 15 -1 7 0.91 0.87
 -1 -14 10 -0.34 0.79
 15 -1 10 -0.27 0.69
 15 -15 9 0.36 0.57
 15 0 -9 1.12 0.6
 15 0 -6 0.84 0.83
 15 0 -6 0.54 0.72
 15 -15 6 1.69 0.77
 15 0 -3 -0.76 0.87
 15 -15 3 0.02 0.8
 15 -15 3 0.96 0.66
 15 0 -3 0.16 0.73
 15 -15 3 0.38 0.62
 15 -15 3 0.18 0.9
 15 0 0 0.81 0.87
 15 -15 0 0.7 0.76
 15 -15 0 -0.14 0.69
 15 0 0 0.95 0.76
 15 0 0 1.07 0.89
 15 -15 0 -0.13 0.81
 15 -15 0 1.03 0.81
 0 -15 3 0.97 1.04
 15 -15 -3 1.84 0.77
 15 0 3 0.68 0.89
 15 0 3 0.53 0.69
 15 -15 -3 -0.23 0.85
 15 0 3 0.28 0.88
 0 -15 6 1.2 0.92
 15 0 6 0.23 0.82
 15 -15 -6 0.87 0.64
 15 -15 -6 0.66 0.79
 15 0 6 0.73 0.89
 0 -15 9 1.25 0.72
 15 0 9 -0.48 0.64
 1 -16 8 1.44 0.68
 15 1 5 1.3 0.74
 15 1 5 0.6 0.74
 16 -15 -5 1.45 0.66
 16 -15 -5 0.74 0.76
 15 1 2 0.5 0.77
 16 -15 -2 1.48 0.72
 15 1 -1 0.54 0.8
 16 -15 1 1.17 0.7
 16 -15 1 0.52 0.68
 15 1 -1 0.89 0.74
 16 -15 1 1.12 0.7
 16 -15 1 1.92 0.85
 16 -15 4 0.82 0.72
 15 1 -4 -0.35 0.82
 15 1 -4 0.45 0.68
 -16 15 -4 0.56 0.49
 16 -15 4 1.75 0.84
 16 -15 7 -0.01 0.63
 15 1 -7 0.48 0.6
 2 -16 9 1.31 0.65
 -16 14 9 0.65 0.45
 2 -16 6 1.3 0.84
 16 -14 -6 1.99 0.65
 16 -14 -6 2.1 0.8
 14 2 3 -0.73 0.8
 16 -14 -3 0.68 0.78
 16 -14 -3 1.95 0.96
 14 2 0 -0.32 0.76
 16 -14 0 -0.4 0.7
 16 -14 0 0.94 0.79
 16 -14 0 0.2 0.79
 16 -14 0 1.01 0.91
 14 2 -3 -0.49 0.82
 16 -14 3 0.28 0.68
 16 -14 3 1.16 0.94
 -14 -2 6 0.89 1.05
 14 2 -6 0.21 0.68
 -16 14 -6 -0.01 0.51
 16 -14 6 1.75 0.87
 -16 14 -9 0.55 0.47
 -16 13 10 0.75 0.48
 3 -16 7 1.23 0.79
 16 -13 -7 0.47 0.64
 3 -16 7 2.61 0.83
 16 -13 -7 1.96 0.91
 3 -16 4 0.23 0.91
 3 -16 4 2.04 0.92
 16 -13 -4 0.64 0.81
 16 -13 -4 0.26 0.92
 16 -13 -1 0.34 0.86
 16 -13 -1 -0.52 0.9
 16 -13 -1 0.02 0.98
 16 -13 2 1.18 0.82
 16 -13 2 0.09 0.86
 16 -13 2 0.07 1.06
 -13 -3 5 -0.5 1.16
 -16 13 -5 -0.81 0.59
 16 -13 5 1.95 1.06
 -13 -3 8 0.78 0.83
 -16 13 -8 0.23 0.55
 16 -13 8 2.4 0.8
 -16 12 11 0.27 0.51
 16 -12 -8 0.62 0.6
 4 -16 8 2.42 0.77
 16 -12 -8 1.32 0.84
 4 -16 5 0.43 0.85
 4 -16 5 0.75 0.85
 16 -12 -5 -0.52 0.86
 4 -16 5 0.47 0.63
 16 -12 -5 -0.06 0.96
 4 -16 2 0.02 0.95
 16 -12 -2 1.22 0.98
 4 -16 2 1 0.73
 16 -12 -2 0.41 0.98
 16 -12 -2 0.79 1.02
 16 -12 1 0.81 0.92
 16 -12 1 0.1 0.89
 4 -16 -1 0.2 0.72
 16 -12 1 0.16 1.16
 -12 -4 4 2.49 1.26
 16 -12 4 0.77 0.77
 16 -12 4 1.57 1.22
 -12 -4 7 0.81 1.23
 -16 12 -7 1.03 0.6
 16 -12 7 0.95 1
 -16 12 -10 0.04 0.51
 -16 11 12 -0.15 0.47
 -16 11 9 0.29 0.62
 5 -16 9 2.28 0.78
 16 -11 -9 0.63 0.8
 5 -16 6 2.11 0.91
 16 -11 -6 0.02 0.86
 5 -16 6 0.78 0.66
 16 -11 -6 -0.55 0.97
 5 -16 3 2.37 0.93
 5 -16 3 1.14 1.08
 16 -11 -3 2.58 1.08
 5 -16 0 0.34 0.93
 16 -11 0 -0.6 0.71
 16 -11 0 0.91 0.9
 16 -11 0 1.41 0.98
 -11 -5 3 0.38 1.29
 -11 -5 6 0.52 1.35
 -16 11 -6 1.67 0.65
 -11 -5 9 0.91 1.18
 -16 11 -9 -0.08 0.56
 16 -11 9 -0.65 0.83
 -16 11 -12 0.62 0.44
 -16 10 10 0.37 0.63
 6 -16 10 1.45 0.72
 6 -16 10 0.76 0.78
 -16 10 10 0.36 0.57
 6 -16 7 0.56 0.9
 16 -10 -7 -0.26 0.83
 6 -16 7 1.8 0.99
 6 -16 7 -0.21 0.84
 16 -10 -7 1.47 1
 6 -16 4 1.74 0.98
 16 -10 -4 0.72 0.72
 6 -16 4 1.84 0.82
 16 -10 -1 1.05 0.79
 -10 -6 2 0.09 1.19
 16 -10 2 -1.01 0.73
 16 -10 2 0.08 0.89
 -10 -6 5 -0.28 1.37
 16 -10 5 0.71 0.85
 16 -10 5 0.76 0.83
 -10 -6 8 0.44 1.3
 -16 10 -8 0.23 0.59
 -16 10 -11 0.21 0.51
 -16 9 11 0.25 0.64
 7 -16 11 0.47 0.63
 7 -16 8 0.62 0.96
 16 -9 -8 1.05 0.66
 7 -16 8 1.68 0.96
 7 -16 5 2.15 1
 16 -9 -5 0.81 0.87
 16 -9 -5 0.91 0.74
 7 -16 5 1.05 0.8
 7 -16 5 2.14 1.12
 16 -9 -2 1.6 0.83
 16 -9 1 -0.49 0.85
 -9 -7 1 0.62 1.18
 -9 -7 4 2.16 1.28
 16 -9 4 -0.29 0.9
 16 -9 4 1.2 0.74
 7 -16 -4 1.6 0.69
 16 -9 4 0.33 0.89
 16 -9 7 0.35 0.77
 -16 9 -7 1.57 0.64
 16 -9 7 0.79 0.77
 -9 -7 10 -0.05 1.12
 -16 9 -10 -0.24 0.56
 -16 8 12 1.77 0.54
 8 -16 12 1 0.57
 8 -16 9 0.29 0.87
 16 -8 -9 0.76 0.66
 8 -16 9 0.78 0.85
 8 -16 6 0.35 1.01
 16 -8 -6 2.15 0.95
 16 -8 -6 1.22 0.76
 8 -16 6 0.38 0.78
 8 -16 6 0.19 0.99
 16 -8 -3 1.12 0.87
 8 -16 3 1.84 1.07
 8 -16 3 1.87 0.94
 16 -8 0 0.38 0.89
 -8 -8 0 -0.36 1.27
 -8 -8 3 -0.13 1.27
 16 -8 3 0.99 0.97
 -8 -8 6 1 1.07
 -8 -8 6 -0.03 1.29
 16 -8 6 -0.07 0.89
 -16 8 -6 1.19 0.63
 16 -8 6 0.95 0.87
 -8 -8 9 0.1 0.92
 -8 -8 9 0.29 1.09
 16 -8 9 -0.54 0.75
 -16 8 -9 -0.27 0.59
 16 -8 9 0.14 0.69
 -16 8 -12 0.74 0.49
 -16 7 10 1.92 0.65
 9 -16 10 -0.03 0.84
 16 -7 -10 1.88 0.66
 9 -16 10 0.48 0.75
 -16 7 10 0.61 0.62
 9 -16 7 -0.25 0.98
 16 -7 -7 1.73 0.94
 16 -7 -7 1.71 0.79
 9 -16 7 1.46 0.8
 9 -16 7 1.57 0.96
 9 -16 7 2.55 0.79
 16 -7 -4 -1.04 0.99
 9 -16 4 0.15 0.99
 16 -7 -4 0.24 0.83
 9 -16 4 1.26 1.04
 9 -16 4 2.06 0.73
 9 -16 4 1.42 0.93
 16 -7 -1 1 0.95
 9 -16 1 1.53 0.84
 9 -16 1 0.81 0.92
 -7 -9 2 -0.52 1.27
 9 -16 -2 1.37 0.82
 16 -7 2 -0.88 1.02
 -7 -9 5 0.46 1.15
 -7 -9 5 1.49 1.31
 16 -7 5 1.44 0.99
 16 -7 5 1.44 0.78
 9 -16 -5 2.46 0.8
 16 -7 5 1.3 0.94
 9 -16 -5 1.92 0.79
 -7 -9 8 0.18 1
 -7 -9 8 0.58 1.14
 -16 7 -8 -0.27 0.59
 16 -7 8 1.78 0.79
 16 -7 8 0.48 0.81
 -7 -9 11 1.07 0.84
 16 -7 11 -0.05 0.59
 -16 7 -11 0.62 0.55
 10 -16 11 0.53 0.71
 16 -6 -11 0.46 0.6
 10 -16 8 0.19 0.89
 16 -6 -8 1.25 0.87
 16 -6 -8 1.14 0.76
 10 -16 8 1.11 0.71
 10 -16 8 0.49 0.82
 10 -16 8 2.87 0.7
 10 -16 5 -0.39 0.99
 16 -6 -5 0.79 0.91
 16 -6 -5 0.98 0.83
 10 -16 5 2.81 0.92
 10 -16 5 1.05 0.96
 10 -16 5 1.94 0.97
 16 -6 -2 0.2 0.97
 10 -16 2 -0.55 0.94
 10 -16 2 1.42 0.97
 10 -16 2 1.42 0.78
 10 -16 2 0.31 0.96
 -6 -10 1 1.26 1.36
 10 -16 -1 2.65 0.91
 10 -16 -1 1.6 0.84
 16 -6 1 1.19 1.07
 -6 -10 4 2.12 1.18
 -6 -10 4 0.78 1.23
 16 -6 4 1.86 0.8
 10 -16 -4 1.05 0.87
 10 -16 -4 1.73 0.8
 10 -16 -4 2.71 0.9
 16 -6 4 0.33 1.09
 -6 -10 7 1.32 1.12
 -6 -10 7 1.7 1.16
 16 -6 7 -0.42 0.88
 -16 6 -7 0.37 0.6
 10 -16 -7 1.61 0.67
 10 -16 -7 1.65 0.68
 16 -6 7 0.84 0.88
 -6 -10 10 0.16 0.91
 -6 -10 10 0.1 0.9
 -16 6 -10 0.23 0.55
 16 -6 10 0.71 0.67
 16 -6 10 -0.27 0.66
 11 -16 12 0.39 0.54
 16 -5 -12 0.69 0.48
 11 -16 9 0.24 0.79
 16 -5 -9 0.56 0.69
 11 -16 9 0.38 0.65
 11 -16 9 0.83 0.74
 11 -16 9 1.8 0.59
 11 -16 6 -0.34 0.87
 16 -5 -6 0.87 0.97
 11 -16 6 1.1 0.87
 16 -5 -6 1.79 0.81
 11 -16 6 0.97 0.84
 11 -16 6 1.5 0.87
 16 -5 -3 0.21 0.92
 11 -16 3 0.34 0.92
 11 -16 3 0.78 0.95
 16 -5 -3 1.53 1.11
 16 -5 -3 0.45 0.82
 11 -16 3 0.97 0.74
 11 -16 3 1.36 0.91
 11 -16 3 3.09 0.75
 11 -16 3 0.62 0.93
 16 -5 0 0.78 1.01
 11 -16 0 1.09 0.81
 11 -16 0 2.3 0.9
 11 -16 0 0.76 0.89
 -5 -11 3 1.51 1.07
 11 -16 -3 0.41 0.78
 -5 -11 3 1.49 1.32
 16 -5 3 0.49 0.86
 11 -16 -3 -0.22 0.68
 11 -16 -3 2.01 0.95
 16 -5 3 0.54 1.12
 11 -16 -3 2.24 0.75
 -5 -11 6 1.87 1.21
 -5 -11 6 2.05 1.25
 16 -5 6 0.28 0.95
 -16 5 -6 1.63 0.62
 11 -16 -6 1.03 0.79
 16 -5 6 0.64 0.94
 11 -16 -6 0.68 0.72
 -5 -11 9 0.98 0.99
 -5 -11 9 0.98 1
 16 -5 9 1.34 0.74
 16 -5 9 0.11 0.74
 -5 -11 12 0.18 0.71
 16 -5 12 0.42 0.53
 12 -16 10 0.81 0.66
 16 -4 -10 0.54 0.65
 12 -16 7 0.13 0.79
 16 -4 -7 0.5 0.91
 12 -16 7 -0.23 0.75
 16 -4 -7 1.08 0.75
 12 -16 7 -0.59 0.73
 12 -16 7 0.41 0.73
 16 -4 -4 -1.09 0.97
 12 -16 4 -1.39 0.86
 12 -16 4 0.24 0.88
 16 -4 -4 0.33 0.78
 12 -16 4 0.32 0.63
 12 -16 4 1.15 0.83
 12 -16 4 1.68 0.62
 12 -16 4 0.58 0.92
 16 -4 -1 1.14 1.02
 16 -4 -1 0.02 0.98
 12 -16 1 0.72 0.84
 16 -4 -1 0.04 0.82
 12 -16 1 2.29 0.83
 12 -16 1 1.13 0.81
 12 -16 1 0.6 0.93
 -4 -12 2 1.84 1.09
 16 -4 2 0.43 1.03
 16 -4 2 0.27 0.83
 12 -16 -2 0.23 0.75
 12 -16 -2 -0.73 0.84
 12 -16 -2 0.64 0.89
 16 -4 2 -1.16 1.02
 12 -16 -2 0.92 0.8
 -4 -12 5 1.41 1.15
 -4 -12 5 0.16 1.21
 12 -16 -5 -0.15 0.71
 16 -4 5 0.31 0.9
 16 -4 5 1.57 0.73
 12 -16 -5 0.28 0.85
 16 -4 5 0.82 0.96
 -4 -12 8 -0.25 1.05
 -4 -12 8 0.91 1.02
 16 -4 8 0.33 0.81
 12 -16 -8 0.89 0.53
 12 -16 -8 0.32 0.56
 16 -4 8 0.1 0.79
 -4 -12 11 0.39 0.77
 16 -4 11 0.35 0.6
 13 -16 11 1.32 0.52
 16 -3 -11 0.5 0.51
 13 -16 8 0.63 0.71
 16 -3 -8 1.26 0.8
 13 -16 8 -0.1 0.65
 16 -3 -8 -0.24 0.69
 13 -16 8 0.39 0.63
 13 -16 5 -1.17 0.76
 16 -3 -5 -0.49 0.89
 13 -16 5 0.44 0.8
 16 -3 -5 0.2 0.74
 13 -16 5 -0.93 0.84
 16 -3 -2 0.74 0.94
 13 -16 2 -0.25 0.81
 16 -3 -2 -0.12 0.74
 16 -3 -2 0.96 1
 13 -16 2 0.51 0.73
 13 -16 2 1.77 0.72
 13 -16 2 0.49 0.87
 16 -3 1 1.17 0.95
 16 -3 1 0.09 0.9
 16 -3 1 0.33 0.78
 13 -16 -1 0.07 0.7
 13 -16 -1 -1.11 0.81
 13 -16 -1 -1.16 0.88
 13 -16 -1 -0.29 0.75
 -3 -13 4 2.55 1.08
 16 -3 4 1.57 0.95
 16 -3 4 1.99 0.75
 13 -16 -4 -0.58 0.78
 13 -16 -4 0.39 0.87
 16 -3 4 1.63 1.06
 -3 -13 7 -0.34 1.01
 16 -3 7 1.47 0.88
 13 -16 -7 0.98 0.58
 13 -16 -7 0.5 0.69
 16 -3 7 0.39 0.79
 -3 -13 10 1.09 0.8
 16 -3 10 0.32 0.63
 14 -16 9 1.18 0.55
 14 -16 9 1.18 0.53
 16 -2 -9 1.01 0.6
 16 -2 -6 -0.09 0.85
 14 -16 6 0.56 0.72
 16 -2 -6 -0.45 0.71
 14 -16 6 -0.26 0.73
 16 -2 -3 -0.67 0.87
 14 -16 3 -0.24 0.75
 16 -2 -3 -0.17 0.7
 14 -16 3 -0.43 0.63
 14 -16 3 0.65 0.6
 14 -16 3 0.9 0.84
 16 -2 0 0.92 0.88
 16 -2 0 1.05 0.76
 16 -2 0 0.71 0.86
 14 -16 0 0.6 0.7
 14 -16 0 -0.58 0.73
 14 -16 0 0.42 0.78
 14 -16 0 0.57 0.79
 -2 -14 3 2.28 1.04
 16 -2 3 1.38 0.9
 16 -2 3 0.72 0.71
 14 -16 -3 -0.71 0.75
 14 -16 -3 -0.2 0.82
 16 -2 3 1.97 0.93
 -2 -14 6 0.49 0.9
 14 -16 -6 0.36 0.57
 16 -2 6 0.75 0.8
 14 -16 -6 0.55 0.69
 16 -2 6 0.72 0.88
 -2 -14 9 1.03 0.74
 16 -2 9 -0.16 0.63
 15 -16 7 0.47 0.6
 16 -1 -7 -0.51 0.61
 16 -1 -4 0.26 0.81
 15 -16 4 0.53 0.7
 16 -1 -4 -0.06 0.7
 15 -16 4 1.07 0.76
 16 -1 -1 1.25 0.78
 15 -16 1 0.62 0.65
 16 -1 -1 1.06 0.72
 15 -16 1 -0.97 0.65
 15 -16 1 0.13 0.65
 15 -16 1 -0.5 0.75
 16 -1 2 0.18 0.82
 16 -1 2 0.31 0.65
 16 -1 2 0.5 0.8
 15 -16 -2 -0.65 0.7
 15 -16 -2 1.13 0.76
 -1 -15 5 1.39 0.91
 16 -1 5 0.34 0.78
 15 -16 -5 0.47 0.62
 15 -16 -5 0.15 0.7
 16 -1 5 0.78 0.76
 -1 -15 8 0.83 0.71
 16 -1 8 0.02 0.63
 16 -16 8 0.2 0.42
 16 -16 5 0.48 0.6
 16 0 -5 0.68 0.61
 16 0 -2 1.3 0.72
 16 -16 2 1.45 0.64
 16 0 -2 0.81 0.68
 16 -16 2 0.78 0.57
 16 -16 2 0.81 0.7
 16 0 1 0.7 0.74
 16 0 1 0.62 0.61
 16 -16 -1 0.75 0.69
 16 0 4 1.22 0.69
 16 -16 -4 0.51 0.59
 16 -16 -4 0.34 0.67
 17 -16 -3 -0.2 0.52
 17 -16 0 -0.5 0.54
 17 -16 3 1.31 0.51
 17 -16 6 0.68 0.44
 17 -15 -4 1.84 0.6
 17 -15 -4 -0.08 0.68
 17 -15 -1 1.69 0.67
 17 -15 -1 0.1 0.67
 17 -15 2 -0.14 0.6
 17 -15 2 1.38 0.57
 -17 15 -2 0.91 0.46
 17 -15 2 1.19 0.68
 17 -15 5 -0.07 0.59
 -17 15 -5 0.09 0.43
 -17 14 8 1.11 0.46
 17 -14 -5 1.53 0.62
 17 -14 -5 2.02 0.72
 17 -14 -2 -0.29 0.71
 17 -14 -2 1.48 0.75
 17 -14 1 0.04 0.64
 17 -14 1 1.58 0.72
 17 -14 1 0.32 0.66
 17 -14 1 0.71 0.84
 -17 14 -4 1.23 0.5
 17 -14 4 1.24 0.82
 -17 14 -7 -0.01 0.44
 -17 13 9 0.88 0.5
 17 -13 -6 2.32 0.85
 17 -13 -6 2.88 0.67
 17 -13 -3 0.44 0.78
 17 -13 -3 0.41 0.84
 17 -13 0 1.11 0.81
 17 -13 0 0.69 0.84
 17 -13 0 2.26 0.93
 17 -13 3 0.78 0.69
 17 -13 3 -0.24 0.95
 -13 -4 6 0.48 0.93
 -17 13 -6 0.54 0.51
 17 -13 6 -0.44 0.83
 -17 13 -9 0.1 0.42
 -17 12 10 0.86 0.45
 5 -17 7 2.17 0.77
 17 -12 -7 1.64 0.63
 17 -12 -7 0.95 0.78
 5 -17 4 1.35 0.86
 17 -12 -4 -0.44 0.82
 5 -17 4 -0.08 0.61
 17 -12 -4 1.23 0.88
 17 -12 -1 0.55 0.87
 5 -17 1 0.32 0.66
 17 -12 -1 -0.29 0.86
 17 -12 -1 0.08 0.93
 17 -12 2 0.2 0.78
 17 -12 2 0.81 0.76
 17 -12 2 1.79 1.09
 -12 -5 5 -0.53 1.05
 -17 12 -5 0.47 0.54
 17 -12 5 1.34 1.03
 -17 12 -8 0.02 0.49
 6 -17 8 2.03 0.71
 17 -11 -8 1.2 0.77
 6 -17 5 -0.05 0.78
 17 -11 -5 -0.64 0.82
 6 -17 5 0.46 0.64
 17 -11 -5 -0.09 0.88
 6 -17 2 -0.68 0.83
 6 -17 2 0.03 0.7
 17 -11 -2 -0.02 0.88
 17 -11 1 0.35 0.6
 6 -17 -1 1.53 0.7
 17 -11 1 0.24 0.82
 -11 -6 4 -0.61 1.09
 17 -11 4 0.43 0.75
 -11 -6 7 -0.19 1.03
 -17 11 -7 0.71 0.52
 17 -11 7 -0.36 0.92
 -17 11 -10 1.15 0.47
 -17 10 9 0.06 0.58
 7 -17 9 1.58 0.67
 7 -17 6 1.34 0.83
 17 -10 -6 0.03 0.79
 7 -17 6 0.91 0.84
 17 -10 -6 1.88 0.91
 7 -17 3 1.27 0.85
 17 -10 -3 0.9 0.68
 7 -17 3 1.63 0.98
 7 -17 0 1.04 0.84
 17 -10 0 1.04 0.71
 17 -10 0 0.51 0.89
 7 -17 0 1.91 0.76
 17 -10 0 0.7 0.9
 -10 -7 3 1.36 1.13
 17 -10 3 0.91 0.64
 17 -10 3 0.39 0.75
 7 -17 -3 0.92 0.66
 -10 -7 6 -0.59 1.13
 -17 10 -6 0.96 0.56
 -10 -7 9 -1.2 0.96
 -17 10 -9 -0.02 0.49
 -17 9 10 0.69 0.58
 8 -17 10 0.83 0.6
 8 -17 7 1.29 0.78
 17 -9 -7 -0.15 0.58
 17 -9 -7 0.23 0.74
 8 -17 7 1.96 0.84
 8 -17 7 -0.21 0.6
 17 -9 -7 0.14 0.86
 8 -17 4 0.99 0.83
 17 -9 -4 0.64 0.76
 17 -9 -4 0.76 0.67
 8 -17 4 0.1 0.72
 17 -9 -1 -0.23 0.74
 8 -17 1 1.5 0.79
 17 -9 -1 1.15 0.75
 17 -9 -1 0.39 0.94
 8 -17 1 0.28 0.75
 17 -9 2 1.31 0.79
 -9 -8 2 0.15 1.24
 17 -9 2 1.08 0.71
 17 -9 2 0.35 0.83
 8 -17 -2 0.93 0.72
 17 -9 2 0.57 0.83
 -9 -8 5 0.17 1.17
 17 -9 5 1.89 0.81
 -17 9 -5 1.79 0.59
 17 -9 5 1.55 0.78
 -9 -8 8 0.1 1
 -17 9 -8 -0.19 0.52
 -17 9 -11 0.97 0.44
 -17 8 11 0.5 0.45
 9 -17 11 0.8 0.48
 9 -17 8 0.77 0.75
 17 -8 -8 0.66 0.59
 9 -17 8 0.56 0.78
 9 -17 5 0.76 0.82
 17 -8 -5 1.27 0.84
 17 -8 -5 0.49 0.65
 9 -17 5 1.5 0.71
 9 -17 5 1.85 0.89
 17 -8 -2 0.44 0.77
 9 -17 2 1.17 0.79
 17 -8 -2 0.15 0.74
 9 -17 2 0.25 0.76
 17 -8 1 0.34 0.83
 -8 -9 1 0.21 1.26
 9 -17 -1 3.01 0.79
 17 -8 1 1.34 0.79
 17 -8 1 1.27 0.9
 9 -17 -1 1.14 0.74
 -8 -9 4 0.32 1.16
 17 -8 4 0.75 0.84
 17 -8 4 1.3 0.7
 9 -17 -4 2.24 0.62
 17 -8 4 1.62 0.88
 -8 -9 7 0.32 0.88
 -8 -9 7 0.08 1.02
 17 -8 7 0.61 0.71
 -17 8 -7 0.85 0.54
 17 -8 7 1.05 0.77
 -17 8 -10 1.12 0.49
 -17 7 9 0.06 0.53
 10 -17 9 1.11 0.71
 17 -7 -9 0.39 0.54
 10 -17 6 1.01 0.84
 17 -7 -6 0.78 0.86
 17 -7 -6 0.05 0.66
 10 -17 6 0.28 0.69
 10 -17 6 1.67 0.85
 10 -17 3 1.5 0.76
 17 -7 -3 -0.35 0.86
 17 -7 -3 -0.24 0.73
 10 -17 3 1.04 0.78
 10 -17 3 3.09 0.68
 10 -17 3 3.51 0.83
 17 -7 0 0.65 0.86
 17 -7 0 -0.13 0.89
 17 -7 0 0.99 0.77
 10 -17 0 0.46 0.76
 10 -17 0 2.91 0.77
 10 -17 0 3.25 0.81
 -7 -10 3 2.57 0.98
 10 -17 -3 3.17 0.77
 -7 -10 3 2.25 1.32
 17 -7 3 1.12 0.91
 17 -7 3 1.22 0.73
 10 -17 -3 2.01 0.87
 17 -7 3 2.37 0.94
 -7 -10 6 0.99 0.88
 -7 -10 6 1.61 1.09
 17 -7 6 0.4 0.79
 -17 7 -6 1.98 0.58
 17 -7 6 0.27 0.85
 -7 -10 9 2.07 0.83
 17 -7 9 0.53 0.6
 -17 7 -9 0.57 0.49
 11 -17 10 0.61 0.59
 17 -6 -10 0.31 0.48
 11 -17 7 -0.43 0.75
 17 -6 -7 0.94 0.78
 17 -6 -7 0.79 0.65
 11 -17 7 0.25 0.66
 11 -17 7 1.13 0.78
 11 -17 7 2.64 0.65
 11 -17 4 0.85 0.73
 17 -6 -4 0.78 0.82
 17 -6 -4 -0.09 0.69
 11 -17 4 1.64 0.8
 11 -17 4 3.22 0.8
 17 -6 -1 0.14 0.86
 11 -17 1 2.14 0.74
 17 -6 -1 0.93 0.76
 17 -6 -1 -0.86 0.93
 11 -17 1 -0.46 0.73
 11 -17 1 1.76 0.78
 -6 -11 2 3.3 1.01
 11 -17 -2 1.83 0.77
 17 -6 2 1.44 0.9
 17 -6 2 1.39 0.75
 11 -17 -2 0.42 0.67
 11 -17 -2 2.79 0.76
 -6 -11 5 1.52 0.94
 11 -17 -5 2.45 0.69
 -6 -11 5 0.7 1.17
 17 -6 5 0.18 0.85
 -17 6 -5 1.54 0.58
 11 -17 -5 2.85 0.7
 17 -6 5 1.45 0.88
 -6 -11 8 0.65 0.86
 -6 -11 8 0.46 0.97
 17 -6 8 -0.49 0.67
 17 -6 8 0.15 0.71
 12 -17 8 0.37 0.65
 17 -5 -8 0.11 0.58
 12 -17 8 0.69 0.56
 12 -17 5 0.28 0.72
 17 -5 -5 1.4 0.85
 17 -5 -5 0.8 0.7
 12 -17 5 1.37 0.75
 12 -17 5 0.93 0.7
 12 -17 5 1.53 0.78
 17 -5 -2 -0.47 0.79
 17 -5 -2 0.02 0.72
 12 -17 2 0.46 0.73
 12 -17 2 0.25 0.64
 12 -17 2 0.69 0.79
 17 -5 1 1.26 0.88
 17 -5 1 0.75 0.87
 17 -5 1 0.7 0.76
 12 -17 -1 -1.28 0.7
 12 -17 -1 0.71 0.7
 12 -17 -1 2.57 0.73
 12 -17 -1 2.56 0.72
 -5 -12 4 1.36 0.96
 17 -5 4 0.78 0.88
 17 -5 4 0.83 0.65
 12 -17 -4 1.85 0.69
 12 -17 -4 1.1 0.7
 17 -5 4 1.44 0.89
 -5 -12 7 1.53 0.85
 17 -5 7 -0.26 0.73
 12 -17 -7 0.67 0.51
 17 -5 7 1.28 0.78
 -5 -12 10 1.11 0.66
 17 -5 10 0.95 0.53
 13 -17 9 1.09 0.52
 17 -4 -9 0.19 0.52
 17 -4 -6 1.13 0.8
 17 -4 -6 -1.09 0.68
 13 -17 6 0.71 0.65
 13 -17 6 0.11 0.66
 17 -4 -3 0.77 0.81
 17 -4 -3 0.39 0.69
 13 -17 3 0.71 0.72
 13 -17 3 1 0.58
 13 -17 3 0.34 0.73
 17 -4 0 0.44 0.81
 13 -17 0 -0.27 0.64
 17 -4 0 0.14 0.7
 17 -4 0 -0.15 0.87
 13 -17 0 0.17 0.67
 13 -17 0 1.04 0.62
 13 -17 0 0.77 0.73
 -4 -13 3 1.98 1.01
 17 -4 3 0.89 0.83
 17 -4 3 1.47 0.68
 13 -17 -3 -0.19 0.65
 13 -17 -3 0.6 0.72
 -4 -13 6 1.71 0.88
 17 -4 6 0.35 0.76
 13 -17 -6 0.1 0.55
 13 -17 -6 0.37 0.55
 17 -4 6 1.37 0.76
 -4 -13 9 0.04 0.67
 17 -4 9 -0.17 0.57
 17 -3 -7 -0.23 0.57
 14 -17 7 0.43 0.54
 17 -3 -4 -0.25 0.78
 17 -3 -4 0.44 0.68
 14 -17 4 0.34 0.66
 14 -17 4 -0.72 0.67
 17 -3 -1 -0.29 0.73
 14 -17 1 -0.13 0.58
 17 -3 -1 0.9 0.69
 14 -17 1 0.66 0.65
 14 -17 1 0.57 0.57
 14 -17 1 0.53 0.68
 17 -3 2 1.23 0.81
 14 -17 -2 0.35 0.62
 17 -3 2 1.14 0.67
 17 -3 2 -0.26 0.78
 14 -17 -2 1.31 0.67
 -3 -14 5 2.04 0.9
 17 -3 5 0.59 0.73
 14 -17 -5 -0.01 0.55
 14 -17 -5 0.58 0.6
 17 -3 5 0.45 0.72
 -3 -14 8 0.72 0.72
 17 -3 8 0.48 0.59
 17 -2 -5 0.98 0.61
 15 -17 5 1.05 0.59
 17 -2 -2 1.42 0.72
 15 -17 2 0.52 0.51
 17 -2 -2 0.3 0.65
 15 -17 2 0.2 0.6
 15 -17 2 0.55 0.63
 15 -17 -1 0.09 0.57
 17 -2 1 1.41 0.75
 17 -2 1 0.8 0.63
 17 -2 1 0.69 0.76
 15 -17 -1 -0.42 0.49
 15 -17 -1 1.64 0.62
 15 -17 -4 0.19 0.54
 17 -2 4 1.05 0.7
 15 -17 -4 0.33 0.57
 17 -2 7 0.86 0.53
 16 -17 6 0.68 0.43
 17 -1 -3 1.01 0.6
 16 -17 3 0.87 0.52
 16 -17 0 0.04 0.49
 17 -1 0 0.01 0.55
 16 -17 0 -0.5 0.43
 16 -17 -3 0.11 0.48
 17 -1 3 0.8 0.64
 17 -17 1 0.48 0.39
 17 -17 -2 -0.41 0.4
 18 -16 -2 -0.06 0.41
 18 -16 1 0.28 0.4
 18 -15 -3 1.45 0.52
 18 -15 0 1.9 0.53
 -18 15 0 1.19 0.38
 18 -15 3 -0.02 0.44
 -18 15 -3 0.03 0.37
 18 -14 -4 1.05 0.55
 18 -14 -1 1.36 0.66
 18 -14 2 0.84 0.54
 18 -14 2 0.08 0.52
 -18 14 -2 1.06 0.44
 -18 14 -5 0.33 0.41
 18 -13 -5 2.07 0.59
 18 -13 -2 -0.3 0.68
 18 -13 -2 1.53 0.78
 18 -13 1 -0.17 0.64
 18 -13 1 1.49 0.83
 -18 13 -4 0.33 0.45
 18 -13 4 1 0.78
 -18 13 -7 -0.31 0.4
 6 -18 6 2.11 0.69
 18 -12 -6 1.12 0.56
 18 -12 -3 0.29 0.73
 18 -12 -3 -0.25 0.77
 6 -18 3 1.45 0.6
 18 -12 0 -0.1 0.77
 18 -12 0 1 0.72
 18 -12 0 -0.64 0.84
 18 -12 3 0.26 0.64
 18 -12 3 1.05 0.92
 -18 12 -6 0.1 0.44
 7 -18 7 1.52 0.65
 18 -11 -7 0.04 0.49
 18 -11 -4 -0.09 0.75
 7 -18 4 1.07 0.57
 18 -11 -4 -0.83 0.78
 18 -11 -1 -0.16 0.8
 7 -18 1 0.88 0.63
 18 -11 -1 0.18 0.77
 18 -11 2 0.49 0.73
 18 -11 2 -0.82 0.85
 -11 -7 5 0.56 0.92
 -18 11 -5 1.36 0.49
 18 -11 5 -0.11 0.88
 -18 11 -8 0.18 0.42
 -18 10 8 0.72 0.48
 8 -18 8 1.3 0.54
 8 -18 5 1.42 0.67
 18 -10 -5 -0.31 0.74
 8 -18 5 -0.64 0.57
 18 -10 -5 0.27 0.78
 8 -18 2 1.24 0.75
 18 -10 -2 0.14 0.6
 8 -18 2 0.22 0.65
 18 -10 -2 0.72 0.81
 18 -10 1 0.89 0.59
 8 -18 -1 1.63 0.63
 18 -10 1 -0.03 0.72
 -10 -8 4 -0.43 1.05
 -18 10 -4 1.47 0.51
 -18 10 -7 0.35 0.47
 -18 9 9 0.44 0.47
 9 -18 9 1.14 0.5
 9 -18 6 0.55 0.65
 18 -9 -6 -0.72 0.68
 9 -18 6 0.08 0.7
 18 -9 -6 -0.97 0.76
 9 -18 3 1.43 0.67
 18 -9 -3 0.5 0.62
 9 -18 3 1.75 0.87
 18 -9 0 0.37 0.61
 9 -18 0 2.13 0.89
 18 -9 0 0.53 0.77
 -9 -9 3 1.84 1.14
 18 -9 3 1.47 0.71
 9 -18 -3 1.12 0.56
 -9 -9 6 1.01 1.01
 18 -9 6 0.7 0.57
 -18 9 -6 0.74 0.48
 -18 9 -9 0.93 0.43
 10 -18 7 -0.11 0.57
 18 -8 -7 0.26 0.49
 10 -18 7 0.98 0.48
 10 -18 4 0.86 0.66
 18 -8 -4 1.15 0.73
 18 -8 -4 0.28 0.59
 10 -18 4 0.91 0.63
 18 -8 -1 1.08 0.69
 18 -8 -1 1.03 0.69
 10 -18 1 0.88 0.68
 18 -8 2 0.8 0.67
 18 -8 2 1.26 0.64
 18 -8 2 1.1 0.74
 10 -18 -2 0.44 0.59
 -8 -10 5 0.84 1.07
 18 -8 5 0.41 0.65
 -18 8 -5 0.66 0.5
 18 -8 8 0.31 0.51
 -18 8 -8 0.35 0.44
 11 -18 8 0.86 0.49
 18 -7 -8 0.51 0.47
 11 -18 5 1.27 0.6
 18 -7 -5 1.28 0.72
 18 -7 -5 0.3 0.59
 11 -18 5 0.07 0.59
 18 -7 -2 -0.93 0.75
 18 -7 -2 0.25 0.64
 11 -18 2 -0.19 0.65
 18 -7 1 0.29 0.71
 18 -7 1 0.41 0.64
 18 -7 1 0.97 0.82
 11 -18 -1 1.75 0.67
 11 -18 -1 1.24 0.79
 18 -7 4 0.24 0.65
 18 -7 4 0.8 0.7
 -18 7 -4 1.12 0.5
 -7 -11 7 1.45 0.7
 18 -7 7 0.53 0.59
 18 -6 -6 -0.12 0.54
 12 -18 6 0.17 0.5
 18 -6 -3 0.26 0.67
 18 -6 -3 0.28 0.62
 12 -18 3 -0.09 0.63
 12 -18 3 2.13 0.65
 18 -6 0 1.33 0.74
 18 -6 0 0.9 0.68
 18 -6 0 0.46 0.82
 12 -18 0 1.14 0.62
 12 -18 0 0.13 0.58
 18 -6 3 1.03 0.71
 18 -6 3 1 0.59
 18 -6 3 -0.02 0.71
 12 -18 -3 1.38 0.61
 12 -18 -3 0.56 0.49
 -6 -12 6 1.63 0.74
 18 -6 6 0.5 0.61
 18 -5 -7 0.3 0.49
 13 -18 7 0.54 0.41
 18 -5 -4 1.02 0.74
 18 -5 -4 0.61 0.6
 13 -18 4 -0.38 0.56
 13 -18 4 1.02 0.58
 18 -5 -1 1.16 0.69
 18 -5 -1 0.88 0.66
 13 -18 1 -0.16 0.57
 13 -18 1 0.94 0.57
 13 -18 1 1.69 0.61
 18 -5 2 0.39 0.7
 18 -5 2 0.66 0.61
 18 -5 2 0.71 0.72
 13 -18 -2 0.8 0.59
 13 -18 -2 1 0.64
 13 -18 -2 2.43 0.6
 18 -5 5 0.1 0.62
 13 -18 -5 0.62 0.5
 18 -5 8 0.3 0.46
 18 -4 -5 0.62 0.54
 14 -18 5 -0.01 0.47
 18 -4 -2 0.87 0.65
 18 -4 -2 0.41 0.64
 14 -18 2 0.47 0.54
 14 -18 2 1.5 0.51
 18 -4 1 0.84 0.69
 14 -18 -1 0.73 0.57
 18 -4 1 0.64 0.59
 18 -4 1 2.19 0.78
 14 -18 -1 0.28 0.46
 14 -18 -1 2.54 0.55
 18 -4 4 0.05 0.62
 14 -18 -4 -0.11 0.49
 18 -4 7 0.19 0.47
 18 -3 -3 1.09 0.57
 15 -18 3 -0.03 0.45
 15 -18 0 1.17 0.5
 18 -3 0 1.38 0.55
 15 -18 0 0.82 0.42
 15 -18 -3 0.65 0.47
 18 -3 3 2.11 0.64
 16 -18 -2 0.38 0.41
 19 -14 -3 0.58 0.43
 19 -14 0 1.45 0.46
 -19 14 -3 0.48 0.34
 19 -13 -4 1.28 0.48
 19 -13 -1 1.23 0.56
 -19 13 -2 0.87 0.41
 19 -13 2 1.13 0.48
 -19 13 -5 0.41 0.35
 19 -12 -2 1.24 0.63
 19 -12 1 -0.01 0.58
 -19 12 -4 0.69 0.4
 19 -11 -3 0.13 0.64
 8 -19 3 1.89 0.51
 19 -11 0 -0.23 0.65
 -19 11 -3 1.07 0.44
 -19 11 -6 0.13 0.38
 19 -10 -4 -0.37 0.61
 9 -19 4 0.24 0.46
 9 -19 1 1.21 0.54
 19 -10 2 -0.57 0.63
 -19 10 -5 0.52 0.39
 10 -19 5 1.33 0.5
 10 -19 5 0.77 0.44
 19 -9 -2 1.79 0.5
 10 -19 2 0.84 0.54
 19 -9 1 1.32 0.5
 10 -19 -1 0.75 0.49
 19 -9 4 1.27 0.55
 -19 9 -4 0.88 0.42
 11 -19 6 0.34 0.38
 19 -8 -3 0.72 0.53
 11 -19 3 0.56 0.66
 19 -8 0 1.36 0.52
 11 -19 0 0.15 0.5
 19 -8 3 1.11 0.61
 -19 8 -3 0.92 0.41
 19 -8 6 -0.06 0.46
 19 -7 -4 0.57 0.48
 12 -19 4 0.14 0.58
 19 -7 -1 0.97 0.52
 12 -19 1 -0.02 0.63
 19 -7 2 2.05 0.68
 12 -19 -2 0.31 0.4
 19 -7 5 0.31 0.52
 19 -6 -5 0.37 0.44
 13 -19 5 -0.02 0.37
 19 -6 -2 0.82 0.49
 13 -19 2 0.46 0.46
 19 -6 1 1.15 0.49
 13 -19 -1 0.54 0.41
 19 -6 4 1.1 0.55
 19 -5 -3 0.6 0.45
 14 -19 3 0.53 0.38
 19 -5 0 0.58 0.45
 -20 11 -1 0.33 0.33
 -20 10 0 0.39 0.32

_iucr_refine_instructions_details
;
TITL zhy_poss_370k_auto_a.res in R3
    zhy_poss_370k_auto.res
    created by SHELXL-2018/3 at 11:54:22 on 20-Oct-2025
REM Old TITL ZHY_POSS_370K_auto in R-3 #148
REM SHELXT solution in R3: R1 0.457, Rweak 0.493, Alpha 0.274
REM <I/s> 0.000 for 0 systematic absences, Orientation as input
REM Flack x = 0.496 ( 0.014 ) from 354 Parsons' quotients
REM Formula found by SHELXT: C3 O11 Si9
CELL 1.54184 16.2239 16.2239 17.2393 90 90 120
ZERR 3 0.0011 0.0011 0.0017 0 0 0
LATT -3
SYMM -Y,+X-Y,+Z
SYMM +Y-X,-X,+Z
SFAC C O Si
UNIT 96 36 24
EQIV $1 1-Y,1+X-Y,+Z
DFIX 1.6 0.01 Si1 O3 Si1 O5 Si3 O5 Si1 O4 Si2 O3 Si2 O2 Si4 O2
DFIX 3.05 Si2 Si1
DFIX 3.05 Si4 Si2 Si1 Si3
ISOR 0.01 0.02 O5 Si3 Si1 O3 Si2 O2 Si4 O4
DANG 2.5114 C6 C7
DFIX 1.42 C3 C5
DANG 2.4353 C2B C12B
SADI C8B C9B C8B C11B
DANG 2.3732 C1B C11B
DANG 2.3732 C3 C7
DFIX 1.51 C5 C7
DFIX 1.42 C2B C10B
DFIX 1.48 C10B C12B
DFIX 1.48 C5 C6
DFIX 1.51 C10B C13B
DANG 2.5114 C9B C11B
DFIX 1.48 C8B C9B
DANG 2.4353 C3 C6
DFIX 1.51 C8B C11B
DFIX 1.85 0.01 Si1 C1B Si2 C2B Si4 C3
DANG 2.3732 C2B C13B
DFIX 1.5 0.01 C8B C1B C9B C8B C8B C11B C12B C10B C10B C2B C13B C10B C5 C3 =
 C7 C5 C6 C5
DANG 2.5114 C12B C13B
SADI C5 C6 C5 C7
DANG 2.4353 C1B C9B
SADI C10B C12B C10B C13B
DFIX 1.42 C1B C8B
DFIX 2.8 0.01 O2 C3
EADP C9B C8B C1B C11B C10B C12B C2B C13B C7 C5 C6 C3
ISOR 0.01 0.02 C9B C8B C1B C11B C10B C12B C2B C13B C7 C5 C6 C3
DFIX 2.84 0.01 Si4 C5
DFIX 1.87 0.01 Si2 C2A Si2 C2B Si1 C1A Si1 C1B
DFIX 1.55 0.01 C2A C10A C2B C10B C13A C10A C13B C10B C12A C10A C12B C10B =
 C8A C1A C8B C1B C9A C8A C9B C8B C8B C11B C8A C11A
DFIX 2.45 0.01 C13A C12A
DFIX 2.45 0.01 C2A_$1 C12A_$1
ISOR 0.01 0.02 C3 C5 C6 C7 O2 O3 O4 O5 C1B C8B C9B C11B C8A C9A C11A C1A =
 C2B C10B C12B C13B C2A C10A C12A C13A
EADP C3 C5 C6 C7 O2 O3 O4 O5 C1B C8B C9B C11B C8A C9A C11A C1A C2B C10B =
 C12B C13B C2A C10A C12A C13A
EADP Si1 Si2
DFIX 2.49 0.01 C9A C1A
DFIX 2.49 0.01 C9A C11A
DFIX 1.48 C8 C4
DFIX 1.51 C8 C2
DANG 2.5114 C4 C2
DFIX 1.42 C1 C8
DANG 2.4353 C1 C4
SADI C8 C4 C8 C2
DANG 2.3732 C1 C2
DFIX 1.53 0.01 C8 C2 C8 C4 C8 C1
EADP C3 C5 C6 C7 C1 C8 C4 C2
DFIX 1.87 0.01 C1 Si3

L.S. 20 0 0
PLAN  48
SIZE 0.1 0.12 0.16
TEMP 97
CONF
MORE -1
fmap 2 53
acta
SHEL 999 0.84
TWIN -1 0 0 0 -1 0 0 0 -1 2
OMIT 0 3 0
OMIT -3 3 0
OMIT 1 1 3
OMIT -1 2 -3
OMIT 0 2 -2
OMIT -3 4 -1
OMIT 1 3 1
OMIT -2 2 2
OMIT -4 4 1
OMIT -1 5 0
OMIT -2 2 -7
OMIT -5 4 0
OMIT 0 2 7
OMIT -1 5 -6
OMIT 1 1 6
OMIT -1 2 -6
OMIT -5 4 6
OMIT 0 1 -4
OMIT 1 2 5
OMIT 0 5 1
OMIT -1 1 1
REM <olex2.extras>
REM <HklSrc "%.\\ZHY_POSS_370K_auto.hkl">
REM </olex2.extras>

WGHT    0.011000   20.000000
BASF   0.65700
FVAR       0.28579
SI1   3    0.349864    0.522255    0.442256    11.00000    0.25526    0.27024 =
         0.32044    0.02265    0.02618    0.17735
SI2   3    0.495281    0.681465    0.338341    11.00000    0.25526    0.27024 =
         0.32044    0.02265    0.02618    0.17735
SI3   3    0.333333    0.666667    0.544610    10.33333    0.28459    0.28459 =
         0.21596    0.00000    0.00000    0.14230
SI4   3    0.333333    0.666667    0.236748    10.33333    0.31007    0.31007 =
         0.26503    0.00000    0.00000    0.15503
O3    2    0.438474    0.583143    0.384164    11.00000    0.26307    0.26200 =
         0.26450    0.00497    0.00150    0.13419
O4    2    0.255667    0.481464    0.390327    11.00000    0.26307    0.26200 =
         0.26450    0.00497    0.00150    0.13419
O5    2    0.336855    0.577504    0.513122    11.00000    0.26307    0.26200 =
         0.26450    0.00497    0.00150    0.13419
O2    2    0.430934    0.677476    0.267647    11.00000    0.26307    0.26200 =
         0.26450    0.00497    0.00150    0.13419
C3    1    0.353989    0.712412    0.135298    10.33333    0.26307    0.26200 =
         0.26450    0.00497    0.00150    0.13419
C5    1    0.415327    0.688410    0.087433    10.33333    0.26307    0.26200 =
         0.26450    0.00497    0.00150    0.13419
C6    1    0.506317    0.710385    0.127072    10.33333    0.26307    0.26200 =
         0.26450    0.00497    0.00150    0.13419
C7    1    0.356005    0.584156    0.070211    10.33333    0.26307    0.26200 =
         0.26450    0.00497    0.00150    0.13419
PART 2
C2B   1    0.571271    0.663312    0.267140    10.50000    0.26307    0.26200 =
         0.26450    0.00497    0.00150    0.13419
C10B  1    0.654601    0.653290    0.294622    10.50000    0.26307    0.26200 =
         0.26450    0.00497    0.00150    0.13419
C12B  1    0.610766    0.551456    0.323605    10.50000    0.26307    0.26200 =
         0.26450    0.00497    0.00150    0.13419
C13B  1    0.708065    0.656424    0.220892    10.50000    0.26307    0.26200 =
         0.26450    0.00497    0.00150    0.13419
C1B   1    0.373434    0.421880    0.457149    10.50000    0.26307    0.26200 =
         0.26450    0.00497    0.00150    0.13419
C8B   1    0.283002    0.328056    0.471445    10.50000    0.26307    0.26200 =
         0.26450    0.00497    0.00150    0.13419
C9B   1    0.249898    0.344730    0.549403    10.50000    0.26307    0.26200 =
         0.26450    0.00497    0.00150    0.13419
C11B  1    0.310449    0.250926    0.475323    10.50000    0.26307    0.26200 =
         0.26450    0.00497    0.00150    0.13419
PART 1
C2A   1    0.620137    0.739176    0.299940    10.50000    0.26307    0.26200 =
         0.26450    0.00497    0.00150    0.13419
C10A  1    0.690568    0.719455    0.345624    10.50000    0.26307    0.26200 =
         0.26450    0.00497    0.00150    0.13419
C12A  1    0.628944    0.615256    0.374062    10.50000    0.26307    0.26200 =
         0.26450    0.00497    0.00150    0.13419
C13A  1    0.780704    0.722420    0.311411    10.50000    0.26307    0.26200 =
         0.26450    0.00497    0.00150    0.13419
C1A   1    0.327897    0.398007    0.429455    10.50000    0.26307    0.26200 =
         0.26450    0.00497    0.00150    0.13419
C8A   1    0.363702    0.376571    0.505941    10.50000    0.26307    0.26200 =
         0.26450    0.00497    0.00150    0.13419
C9A   1    0.342890    0.429452    0.571071    10.50000    0.26307    0.26200 =
         0.26450    0.00497    0.00150    0.13419
C11A  1    0.393109    0.309724    0.546294    10.50000    0.26307    0.26200 =
         0.26450    0.00497    0.00150    0.13419
PART 0
C1    1    0.282782    0.672353    0.641969    10.33333    0.26307    0.26200 =
         0.26450    0.00497    0.00150    0.13419
C8    1    0.335172    0.680143    0.716263    10.33333    0.26307    0.26200 =
         0.26450    0.00497    0.00150    0.13419
C4    1    0.407029    0.783818    0.732170    10.33333    0.26307    0.26200 =
         0.26450    0.00497    0.00150    0.13419
C2    1    0.277643    0.633907    0.789239    10.33333    0.26307    0.26200 =
         0.26450    0.00497    0.00150    0.13419
HKLF 4


REM  zhy_poss_370k_auto_a.res in R3
REM wR2 = 0.2711, GooF = S = 1.064, Restrained GooF = 1.097 for all data
REM R1 = 0.2117 for 1231 Fo > 4sig(Fo) and 0.3277 for all 2880 data
REM 110 parameters refined using 245 restraints

END  
     
WGHT      0.2000      0.0000 

REM Highest difference peak  0.191,  deepest hole -0.158,  1-sigma level  0.040
Q1    1   0.3333  0.6667  0.8197  10.33333  0.05    0.19
Q2    1   0.6266  0.6490  0.1979  11.00000  0.05    0.14
Q3    1   0.2845  0.5911  0.5325  11.00000  0.05    0.13
Q4    1   0.3917  0.7460  0.2533  11.00000  0.05    0.12
Q5    1   0.2705  0.5088  0.4480  11.00000  0.05    0.12
Q6    1   0.6381  0.5378  0.4603  11.00000  0.05    0.12
Q7    1   0.4322  0.5927  0.3340  11.00000  0.05    0.11
Q8    1   0.3257  0.5525 -0.0082  11.00000  0.05    0.11
Q9    1   0.3989  0.3836  0.4430  11.00000  0.05    0.11
Q10   1   0.2066  0.1607  0.4738  11.00000  0.05    0.11
Q11   1   0.2073  0.2452  0.4723  11.00000  0.05    0.11
Q12   1   0.4458  0.6306  0.0613  11.00000  0.05    0.11
Q13   1   0.3333  0.6667  0.0750  10.33333  0.05    0.11
Q14   1   0.7494  0.6301  0.2516  11.00000  0.05    0.10
Q15   1   0.4696  0.3799  0.3787  11.00000  0.05    0.10
Q16   1   0.4584  0.6058  0.4069  11.00000  0.05    0.10
Q17   1   0.3286  0.3556  0.5674  11.00000  0.05    0.10
Q18   1   0.4371  0.3301  0.6159  11.00000  0.05    0.10
Q19   1   0.4406  0.6097  0.3152  11.00000  0.05    0.10
Q20   1   0.6195  0.7500  0.2105  11.00000  0.05    0.10
Q21   1   0.4749  0.6067  0.0471  11.00000  0.05    0.10
Q22   1   0.3535  0.4461  0.5152  11.00000  0.05    0.10
Q23   1   0.3136  0.1943  0.4380  11.00000  0.05    0.10
Q24   1   0.6400  0.7387  0.3415  11.00000  0.05    0.09
Q25   1   0.4415  0.4809  0.6788  11.00000  0.05    0.09
Q26   1   0.3039  0.1798  0.4414  11.00000  0.05    0.09
Q27   1   0.6898  0.5444  0.2908  11.00000  0.05    0.09
Q28   1   0.6584  0.6998  0.4176  11.00000  0.05    0.09
Q29   1   0.3230  0.2328  0.5367  11.00000  0.05    0.09
Q30   1   0.2013  0.6676  0.8247  11.00000  0.05    0.09
Q31   1   0.4591  0.6472  0.2897  11.00000  0.05    0.09
Q32   1   0.6651  0.5301  0.1938  11.00000  0.05    0.09
Q33   1   0.2569  0.4842  0.3685  11.00000  0.05    0.09
Q34   1   0.2151  0.5647  0.8179  11.00000  0.05    0.09
Q35   1   0.2749  0.6869  0.7062  11.00000  0.05    0.08
Q36   1   0.5370  0.8001  0.8044  11.00000  0.05    0.08
Q37   1   0.3787  0.3647  0.3879  11.00000  0.05    0.08
Q38   1   0.2591  0.3772  0.4491  11.00000  0.05    0.08
Q39   1   0.1811  0.5606  0.8718  11.00000  0.05    0.08
Q40   1   0.1919  0.5647  0.8377  11.00000  0.05    0.08
Q41   1   0.6643  0.6589  0.3232  11.00000  0.05    0.08
Q42   1   0.6196  0.5892  0.2487  11.00000  0.05    0.08
Q43   1   0.7294  0.7495  0.4133  11.00000  0.05    0.08
Q44   1   0.7306  0.8643  0.3173  11.00000  0.05    0.08
Q45   1   0.3609  0.5022  0.3709  11.00000  0.05    0.07
Q46   1   0.2107  0.4934  0.8042  11.00000  0.05    0.07
Q47   1   0.8228  0.8053  0.3030  11.00000  0.05    0.07
Q48   1   0.7062  0.6317  0.3331  11.00000  0.05    0.07

  REM The information below was added by Olex2.
  REM
  REM R1 = 0.2117 for 1231 Fo > 4sig(Fo) and 0.3277 for all 9387 data
  REM 110 parameters refined using n/a restraints
  REM Highest difference peak 0.19, deepest hole -0.16
  REM Mean Shift 0, Max Shift 0.000.

  REM +++ Tabular Listing of Refinement Information +++
  REM R1_all = 0.3277
  REM R1_gt = 0.2117
  REM wR_ref = 0.2711
  REM GOOF = 1.064
  REM Shift_max = 0.000
  REM Shift_mean = 0
  REM Reflections_all = 9387
  REM Reflections_gt = 1231
  REM Parameters = 110
  REM Hole = -0.16
  REM Peak = 0.19
  REM Flack = n/a

  
;
_olex2_submission_special_instructions  'No special instructions were received'
_oxdiff_exptl_absorpt_empirical_details
;
Empirical correction (ABSPACK) includes:
- Absorption correction using spherical harmonics
- Frame scaling
;
_oxdiff_exptl_absorpt_empirical_full_max  1.770
_oxdiff_exptl_absorpt_empirical_full_min  0.553
loop_
  _twin_individual_id
  _twin_individual_mass_fraction_refined
 1 0.3(3)
 2 0.7(3)
