# Supplementary material for: Organosilicon cluster goes ferroelectric
Source: Natl Sci Rev. 2026 Apr 29;13(14):nwag243. doi: 10.1093/nsr/nwag243 (PMC13411271; doi:10.1093/nsr/nwag243)
Supplement: nwag243_Supplemental_Files [file nwag243_supplemental_files.zip › CIF/NJUZ-Cd.cif]

data_cu_241111lu_zjl_0m
_audit_creation_date               2024-11-12
_audit_creation_method
;
Olex2 1.5
(compiled 2024.02.16 svn.r378c4104 for OlexSys, GUI svn.r6928)
;
_shelx_SHELXL_version_number       '2018/3'
_audit_contact_author_address      ?
_audit_contact_author_email        ?
_audit_contact_author_name         ''
_audit_contact_author_phone        ?
_publ_contact_author_id_orcid      ?
_publ_section_references
;
Bourhis, L.J., Dolomanov, O.V., Gildea, R.J., Howard, J.A.K., Puschmann, H.
 (2015). Acta Cryst. A71, 59-75.

Dolomanov, O.V., Bourhis, L.J., Gildea, R.J, Howard, J.A.K. & Puschmann, H.
 (2009), J. Appl. Cryst. 42, 339-341.

Sheldrick, G.M. (2015). Acta Cryst. C71, 3-8.
;
_chemical_name_common              ?
_chemical_name_systematic          ?
_chemical_formula_moiety           'C54 H28 Cd N9 S4, C6 H2 N2'
_chemical_formula_sum              'C60 H30 Cd N11 S4'
_chemical_formula_weight           1145.59
_chemical_melting_point            ?
loop_
  _atom_type_symbol
  _atom_type_description
  _atom_type_scat_dispersion_real
  _atom_type_scat_dispersion_imag
  _atom_type_scat_source
 'C' 'C' 0.0181 0.0091 'International Tables Vol C Tables 4.2.6.8 and 6.1.1.4'
 'H' 'H' 0.0000 0.0000 'International Tables Vol C Tables 4.2.6.8 and 6.1.1.4'
 'Cd' 'Cd' 0.1185 4.6533 'International Tables Vol C Tables 4.2.6.8 and 6.1.1.4'
 'N' 'N' 0.0311 0.0180 'International Tables Vol C Tables 4.2.6.8 and 6.1.1.4'
 'S' 'S' 0.3331 0.5567 'International Tables Vol C Tables 4.2.6.8 and 6.1.1.4'

_shelx_space_group_comment
;
The symmetry employed for this shelxl refinement is uniquely defined
by the following loop, which should always be used as a source of
symmetry information in preference to the above space-group names.
They are only intended as comments.
;
_space_group_crystal_system        'triclinic'
_space_group_IT_number             2
_space_group_name_H-M_alt          'P -1'
_space_group_name_Hall             '-P 1'
loop_
  _space_group_symop_operation_xyz
 'x, y, z'
 '-x, -y, -z'

_cell_length_a                     12.5533(8)
_cell_length_b                     16.268(2)
_cell_length_c                     19.7709(11)
_cell_angle_alpha                  68.727(6)
_cell_angle_beta                   89.130(4)
_cell_angle_gamma                  81.363(7)
_cell_volume                       3716.4(6)
_cell_formula_units_Z              2
_cell_measurement_reflns_used      5804
_cell_measurement_temperature      223.15
_cell_measurement_theta_max        70.468
_cell_measurement_theta_min        2.401
_shelx_estimated_absorpt_T_max     0.709
_shelx_estimated_absorpt_T_min     0.645
_exptl_absorpt_coefficient_mu      3.697
_exptl_absorpt_correction_T_max    0.3222
_exptl_absorpt_correction_T_min    0.1729
_exptl_absorpt_correction_type     none
_exptl_absorpt_process_details
;
SADABS-2016/2 (Bruker,2016/2) was used for absorption correction.
wR2(int) was 0.1542 before and 0.0802 after correction.
The Ratio of minimum to maximum transmission is 0.5366.
The \l/2 correction factor is Not present.
;
_exptl_absorpt_special_details     ?
_exptl_crystal_colour              ?
_exptl_crystal_density_diffrn      1.024
_exptl_crystal_density_meas        ?
_exptl_crystal_density_method      ?
_exptl_crystal_description         block
_exptl_crystal_F_000               1158
_exptl_crystal_size_max            0.13
_exptl_crystal_size_mid            0.12
_exptl_crystal_size_min            0.1
_exptl_transmission_factor_max     ?
_exptl_transmission_factor_min     ?
_diffrn_reflns_av_R_equivalents    ?
_diffrn_reflns_av_unetI/netI       0.0821
_diffrn_reflns_Laue_measured_fraction_full  0.994
_diffrn_reflns_Laue_measured_fraction_max  0.994
_diffrn_reflns_limit_h_max         14
_diffrn_reflns_limit_h_min         -14
_diffrn_reflns_limit_k_max         19
_diffrn_reflns_limit_k_min         -18
_diffrn_reflns_limit_l_max         23
_diffrn_reflns_limit_l_min         -23
_diffrn_reflns_number              13044
_diffrn_reflns_point_group_measured_fraction_full  0.994
_diffrn_reflns_point_group_measured_fraction_max  0.994
_diffrn_reflns_theta_full          66.595
_diffrn_reflns_theta_max           66.595
_diffrn_reflns_theta_min           2.951
_diffrn_ambient_temperature        223.15
_diffrn_detector_area_resol_mean   ?
_diffrn_measured_fraction_theta_full  0.994
_diffrn_measured_fraction_theta_max  0.994
_diffrn_measurement_device_type    'Bruker APEX-II CCD'
_diffrn_measurement_method         '\f and \w scans'
_diffrn_radiation_type             CuK\a
_diffrn_radiation_wavelength       1.54178
_diffrn_source                     ?
_diffrn_source_current             1.1
_diffrn_source_power               0.05500000000000001
_diffrn_source_voltage             50.0
_diffrn_standards_number           0
_reflns_Friedel_coverage           0.000
_reflns_Friedel_fraction_full      .
_reflns_Friedel_fraction_max       .
_reflns_number_gt                  5922
_reflns_number_total               13044
_reflns_special_details
;
 Structure factors included contributions from the .fab file.
 
 _reflns_Friedel_fraction is defined as the number of unique
 Friedel pairs measured divided by the number that would be
 possible theoretically, ignoring centric projections and
 systematic absences. Completness statistics refer to single and
 composite reflections containing twin component 1 only.
;
_reflns_threshold_expression       'I > 2\s(I)'
_computing_cell_refinement         'SAINT V8.40B (?, 2016)'
_computing_data_collection         ?
_computing_data_reduction          'SAINT V8.40B (?, 2016)'
_computing_molecular_graphics      'Olex2 1.5 (Dolomanov et al., 2009)'
_computing_publication_material    'Olex2 1.5 (Dolomanov et al., 2009)'
_computing_structure_refinement    'SHELXL 2018/3 (Sheldrick, 2015)'
_computing_structure_solution      'olex2.solve 1.5 (Bourhis et al., 2015)'
_refine_diff_density_max           0.893
_refine_diff_density_min           -0.658
_refine_diff_density_rms           0.093
_refine_ls_extinction_coef         .
_refine_ls_extinction_method       none
_refine_ls_goodness_of_fit_ref     1.076
_refine_ls_hydrogen_treatment      constr
_refine_ls_matrix_type             full
_refine_ls_number_parameters       705
_refine_ls_number_reflns           13044
_refine_ls_number_restraints       146
_refine_ls_R_factor_all            0.1493
_refine_ls_R_factor_gt             0.0996
_refine_ls_restrained_S_all        1.090
_refine_ls_shift/su_max            0.001
_refine_ls_shift/su_mean           0.000
_refine_ls_structure_factor_coef   Fsqd
_refine_ls_weighting_details      
 'w=1/[\s^2^(Fo^2^)+(0.1020P)^2^+3.0000P] where P=(Fo^2^+2Fc^2^)/3'
_refine_ls_weighting_scheme        calc
_refine_ls_wR_factor_gt            0.2437
_refine_ls_wR_factor_ref           0.2711
_refine_special_details
;
 Refined as a 2-component twin.
;
_olex2_refinement_description
;
1. Twinned data refinement
 Scales: 0.854(5)
 0.146(5)
2. Fixed Uiso
 At 1.2 times of:
  All C(H) groups
3. Restrained distances
 C43-C44
 1.5 with sigma of 0.02
 C57-C59
 1.4 with sigma of 0.02
 C44-C45
 1.5 with sigma of 0.02
 N60-N60_$1
 1.2 with sigma of 0.01
 C59-C57 \\sim C58-C57
 with sigma of 0.02
 C55-C56 \\sim C55A-C56
 with sigma of 0.02
 C55-N9 \\sim C55A-N9A
 with sigma of 0.02
 C56-N9 \\sim C56-N9A
 with sigma of 0.04
4. Uiso/Uaniso restraints and constraints
C43 \\sim C44 \\sim C54 \\sim N5 \\sim N6: within 2A with sigma of 0.02 and
sigma for terminal atoms of 0.04 within 2A
C55 \\sim C56 \\sim C57 \\sim C58 \\sim C59 \\sim C60 \\sim N9 \\sim N10:
within 2A with sigma of 0.01 and sigma for terminal atoms of 0.02 within 2A
C51 \\sim C52 \\sim N8 \\sim C53 \\sim N7: within 2A with sigma of 0.01 and
sigma for terminal atoms of 0.02 within 2A
C55 \\sim N9 \\sim N9A \\sim C55A: within 2A with sigma of 0.01 and sigma for
terminal atoms of 0.02 within 2A
Uanis(N5) \\sim Ueq, Uanis(N60) \\sim Ueq: with sigma of 0.01 and sigma for
terminal atoms of 0.02
Uanis(N9) \\sim Ueq: with sigma of 0.01 and sigma for terminal atoms of 0.02
5. Others
 Sof(N9A)=Sof(C55A)=1-FVAR(1)
 Sof(C55)=Sof(N9)=FVAR(1)
6.a Aromatic/amide H refined with riding coordinates:
 C1(H1), C4(H4), C6(H6), C7(H7), C11(H11), C14(H14), C15(H15), C16(H16),
 C17(H17), C18(H18), C19(H19), C20(H20), C26(H26), C28(H28), C29(H29), C31(H31),
  C32(H32), C33(H33), C35(H35), C36(H36), C39(H39), C40(H40), C41(H41),
 C42(H42), C46(H46), C47(H47), C49(H49), C50(H50), C58(H58), C59(H59)
;
_atom_sites_solution_hydrogens     geom
_atom_sites_solution_primary       iterative
_atom_sites_solution_secondary     ?
loop_
  _atom_site_label
  _atom_site_type_symbol
  _atom_site_fract_x
  _atom_site_fract_y
  _atom_site_fract_z
  _atom_site_U_iso_or_equiv
  _atom_site_adp_type
  _atom_site_occupancy
  _atom_site_site_symmetry_order
  _atom_site_calc_flag
  _atom_site_refinement_flags_posn
  _atom_site_refinement_flags_adp
  _atom_site_refinement_flags_occupancy
  _atom_site_disorder_assembly
  _atom_site_disorder_group
 C1 C 0.7546(7) 0.2407(9) 0.0312(5) 0.122(4) Uani 1 1 d . . . . .
 H1 H 0.732465 0.281266 -0.015780 0.146 Uiso 1 1 calc R U . . .
 C2 C 0.6883(6) 0.2423(8) 0.0883(4) 0.108(4) Uani 1 1 d . . . . .
 C3 C 0.7240(7) 0.1878(9) 0.1599(5) 0.121(4) Uani 1 1 d . . . . .
 C4 C 0.6556(7) 0.1906(9) 0.2173(5) 0.118(4) Uani 1 1 d . . . . .
 H4 H 0.678283 0.152369 0.264897 0.142 Uiso 1 1 calc R U . . .
 C5 C 0.5639(7) 0.2426(10) 0.2079(5) 0.125(5) Uani 1 1 d . . . . .
 C6 C 0.5278(8) 0.3014(10) 0.1363(5) 0.137(5) Uani 1 1 d . . . . .
 H6 H 0.462521 0.340872 0.128948 0.164 Uiso 1 1 calc R U . . .
 C7 C 0.5886(7) 0.3004(10) 0.0775(5) 0.142(5) Uani 1 1 d . . . . .
 H7 H 0.563807 0.338417 0.030236 0.171 Uiso 1 1 calc R U . . .
 C8 C 0.4972(6) 0.2388(8) 0.2701(4) 0.110(4) Uani 1 1 d . . . . .
 C9 C 0.3914(6) 0.2417(8) 0.2755(4) 0.106(4) Uani 1 1 d . . . . .
 C10 C 0.3130(6) 0.2430(9) 0.2187(4) 0.123(5) Uani 1 1 d . . . . .
 C11 C 0.3331(7) 0.1820(9) 0.1836(5) 0.126(5) Uani 1 1 d . . . . .
 H11 H 0.396203 0.139479 0.195574 0.152 Uiso 1 1 calc R U . . .
 C12 C 0.2574(7) 0.1845(9) 0.1297(4) 0.112(4) Uani 1 1 d . . . . .
 C13 C 0.1596(7) 0.2438(10) 0.1164(5) 0.136(5) Uani 1 1 d . . . . .
 C14 C 0.1367(8) 0.2988(10) 0.1554(6) 0.146(6) Uani 1 1 d . . . . .
 H14 H 0.069470 0.335841 0.147805 0.175 Uiso 1 1 calc R U . . .
 C15 C 0.2111(8) 0.3003(10) 0.2056(5) 0.145(5) Uani 1 1 d . . . . .
 H15 H 0.194703 0.339068 0.231138 0.173 Uiso 1 1 calc R U . . .
 C16 C 0.0862(8) 0.2423(11) 0.0636(6) 0.152(6) Uani 1 1 d . . . . .
 H16 H 0.020319 0.281300 0.054274 0.182 Uiso 1 1 calc R U . . .
 C17 C 0.2745(8) 0.1307(11) 0.0922(6) 0.153(6) Uani 1 1 d . . . . .
 H17 H 0.340129 0.091618 0.099939 0.183 Uiso 1 1 calc R U . . .
 C18 C 0.1979(8) 0.1305(12) 0.0415(6) 0.171(7) Uani 1 1 d . . . . .
 H18 H 0.210384 0.089682 0.017592 0.206 Uiso 1 1 calc R U . . .
 C19 C 0.8179(8) 0.1287(10) 0.1668(5) 0.134(5) Uani 1 1 d . . . . .
 H19 H 0.841882 0.087309 0.213128 0.161 Uiso 1 1 calc R U . . .
 C20 C 0.8761(8) 0.1283(10) 0.1091(5) 0.147(6) Uani 1 1 d . . . . .
 H20 H 0.940144 0.087465 0.116230 0.176 Uiso 1 1 calc R U . . .
 C21 C 0.4535(5) 0.2415(8) 0.3988(4) 0.108(4) Uani 1 1 d . . . . .
 C22 C 0.4568(5) 0.2449(8) 0.4639(4) 0.101(4) Uani 1 1 d . . . . .
 C23 C 0.5218(6) 0.2534(8) 0.5876(4) 0.110(4) Uani 1 1 d . . . . .
 C24 C 0.4165(6) 0.2528(8) 0.5920(4) 0.109(4) Uani 1 1 d . . . . .
 C25 C 0.3488(5) 0.2527(8) 0.6539(4) 0.096(3) Uani 1 1 d . . . . .
 C26 C 0.2739(6) 0.2015(8) 0.6735(4) 0.111(4) Uani 1 1 d . . . . .
 H26 H 0.262897 0.165681 0.646923 0.133 Uiso 1 1 calc R U . . .
 C27 C 0.2087(6) 0.1982(9) 0.7335(5) 0.110(4) Uani 1 1 d . . . . .
 C28 C 0.1337(8) 0.1424(11) 0.7589(5) 0.158(6) Uani 1 1 d . . . . .
 H28 H 0.120189 0.106777 0.732681 0.190 Uiso 1 1 calc R U . . .
 C29 C 0.0785(8) 0.1353(11) 0.8186(6) 0.161(6) Uani 1 1 d . . . . .
 H29 H 0.030421 0.093586 0.833865 0.193 Uiso 1 1 calc R U . . .
 C30 C 0.2278(6) 0.2481(10) 0.7726(4) 0.126(5) Uani 1 1 d . . . . .
 C31 C 0.3023(7) 0.3076(9) 0.7524(5) 0.125(5) Uani 1 1 d . . . . .
 H31 H 0.310462 0.348133 0.775118 0.150 Uiso 1 1 calc R U . . .
 C32 C 0.3620(7) 0.3004(9) 0.6958(5) 0.116(4) Uani 1 1 d . . . . .
 H32 H 0.419970 0.332888 0.684586 0.139 Uiso 1 1 calc R U . . .
 C33 C 0.1620(7) 0.2415(9) 0.8359(5) 0.123(4) Uani 1 1 d . . . . .
 H33 H 0.171847 0.278094 0.862011 0.148 Uiso 1 1 calc R U . . .
 C34 C 0.6014(6) 0.2536(9) 0.6425(4) 0.111(4) Uani 1 1 d . . . . .
 C35 C 0.6787(7) 0.3120(10) 0.6221(5) 0.134(5) Uani 1 1 d . . . . .
 H35 H 0.679191 0.351861 0.573768 0.161 Uiso 1 1 calc R U . . .
 C36 C 0.7531(7) 0.3105(9) 0.6729(5) 0.129(5) Uani 1 1 d . . . . .
 H36 H 0.805849 0.348075 0.658785 0.154 Uiso 1 1 calc R U . . .
 C37 C 0.7512(7) 0.2561(9) 0.7421(5) 0.111(4) Uani 1 1 d . . . . .
 C38 C 0.6750(6) 0.1945(8) 0.7647(4) 0.103(4) Uani 1 1 d . . . . .
 C39 C 0.6803(8) 0.1336(11) 0.8387(5) 0.148(6) Uani 1 1 d . . . . .
 H39 H 0.630758 0.093292 0.855156 0.177 Uiso 1 1 calc R U . . .
 C40 C 0.7577(8) 0.1357(11) 0.8841(6) 0.145(5) Uani 1 1 d . . . . .
 H40 H 0.763327 0.093992 0.932040 0.174 Uiso 1 1 calc R U . . .
 C41 C 0.5993(6) 0.1958(9) 0.7112(5) 0.114(4) Uani 1 1 d . . . . .
 H41 H 0.548221 0.156526 0.723786 0.136 Uiso 1 1 calc R U . . .
 C42 C 0.8283(7) 0.2508(10) 0.7969(5) 0.139(5) Uani 1 1 d . . . . .
 H42 H 0.880384 0.289116 0.783220 0.167 Uiso 1 1 calc R U . . .
 C43 C 0.9130(9) 0.3910(7) -0.1222(7) 0.106(3) Uani 1 1 d D U . . .
 C44 C 0.8447(11) 0.4545(11) -0.1945(7) 0.164(5) Uani 1 1 d D U . . .
 C45 C 0.8917(10) 0.4861(13) -0.2692(7) 0.170(7) Uani 1 1 d D . . . .
 C46 C 0.9885(8) 0.4481(12) -0.2781(7) 0.167(7) Uani 1 1 d . . . . .
 H46 H 1.029987 0.410158 -0.236252 0.200 Uiso 1 1 calc R U . . .
 C47 C 1.0344(10) 0.4606(14) -0.3465(7) 0.197(8) Uani 1 1 d . . . . .
 H47 H 1.102432 0.430269 -0.350940 0.236 Uiso 1 1 calc R U . . .
 C48 C 0.9742(10) 0.5184(12) -0.4043(7) 0.158(6) Uani 1 1 d . . . . .
 C49 C 0.8753(11) 0.5622(10) -0.4009(7) 0.147(5) Uani 1 1 d . . . . .
 H49 H 0.836613 0.601401 -0.443651 0.177 Uiso 1 1 calc R U . . .
 C50 C 0.8305(12) 0.5485(11) -0.3324(8) 0.173(6) Uani 1 1 d . . . . .
 H50 H 0.762631 0.579320 -0.328384 0.207 Uiso 1 1 calc R U . . .
 C51 C 1.0178(13) 0.5290(15) -0.4811(8) 0.189(5) Uani 1 1 d . U . . .
 C52 C 0.9825(14) 0.6278(18) -0.5320(9) 0.194(6) Uani 1 1 d . U . . .
 C53 C 1.1392(13) 0.5124(14) -0.4785(7) 0.186(5) Uani 1 1 d . U . . .
 C54 C 0.7401(14) 0.4949(14) -0.1872(9) 0.188(6) Uani 1 1 d . U . . .
 Cd1 Cd 0.96835(4) 0.18806(9) -0.05173(4) 0.1415(6) Uani 1 1 d . . . . .
 N1 N 0.8432(5) 0.1877(7) 0.0389(4) 0.113(3) Uani 1 1 d . . . . .
 N2 N 0.1054(6) 0.1899(8) 0.0276(4) 0.136(4) Uani 1 1 d . . . . .
 N3 N 0.0908(5) 0.1878(7) 0.8580(4) 0.116(3) Uani 1 1 d . . . . .
 N4 N 0.8311(5) 0.1977(8) 0.8630(4) 0.137(4) Uani 1 1 d . . . . .
 N5 N 0.9451(6) 0.3080(9) -0.0883(4) 0.108(3) Uani 1 1 d . U . . .
 N6 N 0.6484(15) 0.5233(15) -0.1805(11) 0.273(9) Uani 1 1 d . U . . .
 N7 N 1.2295(10) 0.5018(12) -0.4743(6) 0.203(6) Uani 1 1 d . U . . .
 N8 N 0.9510(14) 0.6989(15) -0.5709(9) 0.240(8) Uani 1 1 d . U . . .
 N60 N 0.9964(6) 0.0368(3) -0.0081(4) 0.074(3) Uani 1 1 d D U . . .
 S1 S 0.33416(14) 0.2377(2) 0.35758(11) 0.1216(12) Uani 1 1 d . . . . .
 S2 S 0.56766(14) 0.2378(2) 0.34634(10) 0.1165(12) Uani 1 1 d . . . . .
 S3 S 0.57935(14) 0.2515(2) 0.50594(11) 0.1228(12) Uani 1 1 d . . . . .
 S4 S 0.34453(14) 0.2462(3) 0.51679(11) 0.1257(13) Uani 1 1 d . . . . .
 C55 C 0.5520(17) -0.011(2) 0.3114(15) 0.204(6) Uani 0.864(18) 1 d D U P A 1
 C56 C 0.6084(14) -0.0060(15) 0.3771(13) 0.208(5) Uani 1 1 d D U . . .
 C57 C 0.5505(12) -0.0028(14) 0.4364(12) 0.206(5) Uani 1 1 d D U . . .
 C58 C 0.4401(12) -0.0090(13) 0.4469(13) 0.212(6) Uani 1 1 d D U . . .
 H58 H 0.399707 -0.018330 0.411375 0.254 Uiso 1 1 calc R U . . .
 C59 C 0.6094(13) 0.0022(14) 0.4944(12) 0.206(6) Uani 1 1 d D U . . .
 H59 H 0.684479 0.000623 0.491943 0.247 Uiso 1 1 calc R U . . .
 C60 C 0.7271(14) -0.0047(15) 0.3719(12) 0.212(5) Uani 1 1 d . U . . .
 N9 N 0.5201(14) -0.0110(16) 0.2565(12) 0.217(7) Uani 0.864(18) 1 d D U P A 1
 N10 N 0.8216(11) -0.0077(12) 0.3641(9) 0.220(6) Uani 1 1 d . U . . .
 N9A N 0.519(7) 0.089(9) 0.246(3) 0.210(10) Uani 0.136(18) 1 d D U P A 2
 C55A C 0.543(9) 0.057(9) 0.308(3) 0.208(8) Uani 0.136(18) 1 d D U P A 2

loop_
  _atom_site_aniso_label
  _atom_site_aniso_U_11
  _atom_site_aniso_U_22
  _atom_site_aniso_U_33
  _atom_site_aniso_U_23
  _atom_site_aniso_U_13
  _atom_site_aniso_U_12
 C1 0.076(5) 0.236(15) 0.069(5) -0.073(7) 0.009(4) -0.023(7)
 C2 0.070(4) 0.222(13) 0.056(4) -0.080(6) 0.013(3) -0.026(6)
 C3 0.075(5) 0.235(14) 0.060(5) -0.072(7) 0.010(4) 0.002(7)
 C4 0.083(6) 0.212(14) 0.061(5) -0.053(7) 0.012(4) -0.025(7)
 C5 0.063(5) 0.267(15) 0.074(6) -0.097(8) 0.014(4) -0.029(7)
 C6 0.083(5) 0.259(16) 0.074(6) -0.078(8) 0.002(4) -0.002(7)
 C7 0.078(6) 0.281(17) 0.069(6) -0.076(8) -0.002(4) -0.001(8)
 C8 0.064(4) 0.234(13) 0.049(4) -0.071(6) 0.009(3) -0.027(6)
 C9 0.068(4) 0.211(12) 0.053(4) -0.064(6) -0.001(3) -0.026(6)
 C10 0.066(4) 0.264(15) 0.060(5) -0.084(7) 0.006(4) -0.026(6)
 C11 0.085(5) 0.253(15) 0.067(5) -0.085(8) 0.014(4) -0.037(7)
 C12 0.080(5) 0.226(13) 0.060(5) -0.084(7) 0.014(4) -0.031(6)
 C13 0.071(5) 0.278(17) 0.076(6) -0.092(8) -0.004(4) -0.006(7)
 C14 0.088(6) 0.284(17) 0.101(7) -0.129(10) -0.022(5) 0.019(8)
 C15 0.085(6) 0.283(17) 0.091(7) -0.109(9) -0.012(5) 0.002(8)
 C16 0.083(6) 0.298(19) 0.082(7) -0.079(10) 0.000(5) -0.031(8)
 C17 0.070(5) 0.303(19) 0.111(8) -0.102(11) -0.005(5) -0.037(8)
 C18 0.070(6) 0.37(2) 0.117(8) -0.146(12) -0.006(5) -0.029(9)
 C19 0.094(6) 0.234(15) 0.078(6) -0.069(8) 0.009(5) -0.002(8)
 C20 0.089(6) 0.285(18) 0.071(6) -0.090(9) 0.006(5) 0.020(8)
 C21 0.048(3) 0.226(13) 0.067(5) -0.073(7) 0.008(3) -0.023(5)
 C22 0.049(3) 0.204(12) 0.070(5) -0.071(6) 0.006(3) -0.022(5)
 C23 0.073(5) 0.226(13) 0.056(4) -0.080(6) 0.013(3) -0.033(6)
 C24 0.072(5) 0.219(13) 0.058(4) -0.073(6) 0.009(3) -0.027(6)
 C25 0.052(4) 0.192(11) 0.058(4) -0.060(6) 0.012(3) -0.025(5)
 C26 0.072(5) 0.227(13) 0.065(5) -0.086(7) 0.012(4) -0.032(6)
 C27 0.064(4) 0.213(13) 0.065(5) -0.061(7) -0.004(4) -0.027(6)
 C28 0.103(7) 0.33(2) 0.075(6) -0.104(10) 0.025(5) -0.058(10)
 C29 0.097(6) 0.34(2) 0.087(7) -0.119(10) 0.038(5) -0.075(9)
 C30 0.060(4) 0.271(16) 0.057(5) -0.068(7) 0.004(3) -0.033(7)
 C31 0.083(5) 0.251(15) 0.073(5) -0.094(8) 0.014(4) -0.036(7)
 C32 0.082(5) 0.209(13) 0.063(5) -0.059(7) 0.008(4) -0.012(6)
 C33 0.084(5) 0.249(15) 0.077(6) -0.103(8) 0.006(4) -0.035(7)
 C34 0.072(5) 0.228(13) 0.052(5) -0.074(6) 0.000(3) -0.021(6)
 C35 0.082(5) 0.269(17) 0.083(6) -0.087(8) 0.018(5) -0.065(8)
 C36 0.088(5) 0.253(15) 0.057(5) -0.059(7) -0.001(4) -0.053(7)
 C37 0.084(5) 0.201(13) 0.068(6) -0.066(7) 0.013(4) -0.041(7)
 C38 0.066(4) 0.193(12) 0.057(5) -0.050(6) -0.001(3) -0.026(6)
 C39 0.094(6) 0.284(18) 0.075(6) -0.070(9) 0.003(5) -0.049(8)
 C40 0.086(6) 0.272(18) 0.081(6) -0.064(9) 0.002(5) -0.034(8)
 C41 0.064(4) 0.221(13) 0.068(5) -0.069(7) -0.011(4) -0.015(6)
 C42 0.087(6) 0.293(18) 0.076(6) -0.100(9) 0.007(4) -0.058(8)
 C43 0.125(7) 0.060(7) 0.123(7) -0.027(6) 0.064(6) -0.006(6)
 C44 0.146(9) 0.209(12) 0.152(9) -0.088(9) 0.048(8) -0.024(9)
 C45 0.110(9) 0.28(2) 0.106(9) -0.076(11) -0.007(7) 0.026(11)
 C46 0.077(6) 0.32(2) 0.106(8) -0.088(11) -0.010(5) -0.009(9)
 C47 0.103(8) 0.39(3) 0.091(8) -0.093(12) -0.023(7) -0.010(11)
 C48 0.106(8) 0.263(19) 0.092(8) -0.057(10) 0.006(6) -0.011(10)
 C49 0.128(10) 0.176(15) 0.120(10) -0.041(9) 0.004(8) 0.001(9)
 C50 0.144(11) 0.213(18) 0.120(10) -0.034(11) 0.021(9) 0.025(11)
 C51 0.143(7) 0.297(14) 0.104(7) -0.057(8) -0.008(7) -0.001(10)
 C52 0.153(9) 0.300(16) 0.103(9) -0.055(9) -0.011(7) 0.000(11)
 C53 0.123(7) 0.303(14) 0.106(7) -0.056(8) -0.007(7) -0.001(10)
 C54 0.147(10) 0.268(15) 0.148(10) -0.098(10) 0.017(9) 0.029(11)
 Cd1 0.0579(3) 0.3331(17) 0.0667(4) -0.1096(7) 0.0124(3) -0.0382(5)
 N1 0.058(4) 0.220(11) 0.073(5) -0.071(6) 0.014(3) -0.015(5)
 N2 0.079(5) 0.287(14) 0.070(5) -0.096(7) 0.006(3) -0.036(6)
 N3 0.071(4) 0.234(11) 0.079(5) -0.088(6) 0.028(3) -0.054(5)
 N4 0.060(4) 0.303(14) 0.061(4) -0.080(6) -0.002(3) -0.034(6)
 N5 0.077(4) 0.176(7) 0.045(3) -0.021(4) -0.004(3) 0.003(5)
 N6 0.199(14) 0.34(2) 0.268(18) -0.138(16) 0.049(14) 0.051(15)
 N7 0.117(7) 0.315(15) 0.120(8) -0.033(9) 0.002(7) 0.015(10)
 N8 0.183(12) 0.33(2) 0.151(12) -0.044(12) 0.005(10) 0.015(13)
 N60 0.055(2) 0.129(8) 0.041(3) -0.038(5) 0.007(2) -0.005(5)
 S1 0.0561(9) 0.269(4) 0.0661(12) -0.0911(18) 0.0068(8) -0.0277(15)
 S2 0.0536(9) 0.265(4) 0.0593(11) -0.0880(17) 0.0115(7) -0.0379(14)
 S3 0.0567(9) 0.273(4) 0.0696(12) -0.0955(19) 0.0106(8) -0.0345(15)
 S4 0.0515(9) 0.283(4) 0.0560(11) -0.0837(18) 0.0070(7) -0.0106(14)
 C55 0.120(8) 0.229(11) 0.254(12) -0.082(11) 0.001(9) -0.013(9)
 C56 0.121(7) 0.233(9) 0.259(11) -0.081(9) 0.007(7) -0.017(7)
 C57 0.110(7) 0.221(9) 0.275(12) -0.077(10) 0.009(7) -0.019(8)
 C58 0.117(8) 0.217(11) 0.284(14) -0.068(12) -0.007(9) -0.031(9)
 C59 0.104(8) 0.219(11) 0.276(15) -0.069(12) 0.009(9) -0.018(9)
 C60 0.126(7) 0.255(11) 0.249(11) -0.089(10) -0.010(9) -0.020(9)
 N9 0.146(9) 0.232(13) 0.251(13) -0.071(11) -0.015(9) -0.009(9)
 N10 0.124(8) 0.314(15) 0.213(12) -0.087(11) -0.003(9) -0.029(10)
 N9A 0.130(14) 0.231(16) 0.253(17) -0.075(16) -0.009(14) -0.010(14)
 C55A 0.127(11) 0.231(14) 0.254(15) -0.078(13) -0.004(11) -0.013(12)

_geom_special_details
;
 All esds (except the esd in the dihedral angle between two l.s. planes)
 are estimated using the full covariance matrix.  The cell esds are taken
 into account individually in the estimation of esds in distances, angles
 and torsion angles; correlations between esds in cell parameters are only
 used when they are defined by crystal symmetry.  An approximate (isotropic)
 treatment of cell esds is used for estimating esds involving l.s. planes.
;
loop_
  _geom_bond_atom_site_label_1
  _geom_bond_atom_site_label_2
  _geom_bond_distance
  _geom_bond_site_symmetry_2
  _geom_bond_publ_flag
 C1 H1 0.9400 . ?
 C1 C2 1.397(11) . ?
 C1 N1 1.275(12) . ?
 C2 C3 1.408(13) . ?
 C2 C7 1.418(14) . ?
 C3 C4 1.422(11) . ?
 C3 C19 1.380(15) . ?
 C4 H4 0.9400 . ?
 C4 C5 1.294(14) . ?
 C5 C6 1.425(15) . ?
 C5 C8 1.464(10) . ?
 C6 H6 0.9400 . ?
 C6 C7 1.385(12) . ?
 C7 H7 0.9400 . ?
 C8 C9 1.326(10) . ?
 C8 S2 1.753(7) . ?
 C9 C10 1.496(10) . ?
 C9 S1 1.748(7) . ?
 C10 C11 1.396(15) . ?
 C10 C15 1.432(15) . ?
 C11 H11 0.9400 . ?
 C11 C12 1.425(11) . ?
 C12 C13 1.406(14) . ?
 C12 C17 1.330(16) . ?
 C13 C14 1.376(15) . ?
 C13 C16 1.412(13) . ?
 C14 H14 0.9400 . ?
 C14 C15 1.382(12) . ?
 C15 H15 0.9400 . ?
 C16 H16 0.9400 . ?
 C16 N2 1.291(16) . ?
 C17 H17 0.9400 . ?
 C17 C18 1.400(12) . ?
 C18 H18 0.9400 . ?
 C18 N2 1.356(16) . ?
 C19 H19 0.9400 . ?
 C19 C20 1.346(12) . ?
 C20 H20 0.9400 . ?
 C20 N1 1.399(13) . ?
 C21 C22 1.309(10) . ?
 C21 S1 1.737(7) . ?
 C21 S2 1.763(7) . ?
 C22 S3 1.795(7) . ?
 C22 S4 1.745(7) . ?
 C23 C24 1.325(11) . ?
 C23 C34 1.488(10) . ?
 C23 S3 1.768(7) . ?
 C24 C25 1.479(10) . ?
 C24 S4 1.795(7) . ?
 C25 C26 1.311(13) . ?
 C25 C32 1.351(13) . ?
 C26 H26 0.9400 . ?
 C26 C27 1.419(11) . ?
 C27 C28 1.369(16) . ?
 C27 C30 1.354(15) . ?
 C28 H28 0.9400 . ?
 C28 C29 1.337(12) . ?
 C29 H29 0.9400 . ?
 C29 N3 1.374(14) . ?
 C30 C31 1.398(15) . ?
 C30 C33 1.468(11) . ?
 C31 H31 0.9400 . ?
 C31 C32 1.368(11) . ?
 C32 H32 0.9400 . ?
 C33 H33 0.9400 . ?
 C33 N3 1.303(13) . ?
 C34 C35 1.411(14) . ?
 C34 C41 1.345(14) . ?
 C35 H35 0.9400 . ?
 C35 C36 1.373(11) . ?
 C36 H36 0.9400 . ?
 C36 C37 1.336(13) . ?
 C37 C38 1.439(14) . ?
 C37 C42 1.434(11) . ?
 C38 C39 1.435(14) . ?
 C38 C41 1.425(10) . ?
 C39 H39 0.9400 . ?
 C39 C40 1.345(13) . ?
 C40 H40 0.9400 . ?
 C40 N4 1.415(15) . ?
 C41 H41 0.9400 . ?
 C42 H42 0.9400 . ?
 C42 N4 1.276(14) . ?
 C43 C44 1.594(14) . ?
 C43 N5 1.274(13) . ?
 C44 C45 1.519(14) . ?
 C44 C54 1.408(19) . ?
 C45 C46 1.318(16) . ?
 C45 C50 1.433(18) . ?
 C46 H46 0.9400 . ?
 C46 C47 1.419(16) . ?
 C47 H47 0.9400 . ?
 C47 C48 1.340(18) . ?
 C48 C49 1.349(17) . ?
 C48 C51 1.564(18) . ?
 C49 H49 0.9400 . ?
 C49 C50 1.413(17) . ?
 C50 H50 0.9400 . ?
 C51 C51 1.52(4) 2_764 ?
 C51 C52 1.56(3) . ?
 C51 C53 1.51(2) . ?
 C52 N8 1.14(3) . ?
 C53 N7 1.120(16) . ?
 C54 N6 1.20(2) . ?
 Cd1 N1 2.364(6) . ?
 Cd1 N2 2.356(7) 1_655 ?
 Cd1 N3 2.338(6) 1_654 ?
 Cd1 N4 2.377(6) 1_554 ?
 Cd1 N5 1.796(13) . ?
 Cd1 N60 2.266(4) . ?
 N60 N60 1.110(8) 2_755 ?
 C55 C56 1.52(3) . ?
 C55 N9 1.16(3) . ?
 C56 C57 1.38(3) . ?
 C56 C60 1.49(2) . ?
 C56 C55A 1.53(3) . ?
 C57 C58 1.413(16) . ?
 C57 C59 1.406(14) . ?
 C58 H58 0.9400 . ?
 C58 C59 1.34(2) 2_656 ?
 C59 H59 0.9400 . ?
 C60 N10 1.190(19) . ?
 N9A C55A 1.17(3) . ?

loop_
  _geom_angle_atom_site_label_1
  _geom_angle_atom_site_label_2
  _geom_angle_atom_site_label_3
  _geom_angle
  _geom_angle_site_symmetry_1
  _geom_angle_site_symmetry_3
  _geom_angle_publ_flag
 C2 C1 H1 118.0 . . ?
 N1 C1 H1 118.0 . . ?
 N1 C1 C2 124.1(10) . . ?
 C1 C2 C3 119.1(9) . . ?
 C1 C2 C7 122.6(9) . . ?
 C3 C2 C7 118.2(7) . . ?
 C2 C3 C4 118.3(9) . . ?
 C19 C3 C2 115.6(7) . . ?
 C19 C3 C4 125.7(10) . . ?
 C3 C4 H4 118.0 . . ?
 C5 C4 C3 123.9(9) . . ?
 C5 C4 H4 118.0 . . ?
 C4 C5 C6 119.1(8) . . ?
 C4 C5 C8 120.0(9) . . ?
 C6 C5 C8 120.8(9) . . ?
 C5 C6 H6 119.9 . . ?
 C7 C6 C5 120.2(10) . . ?
 C7 C6 H6 119.9 . . ?
 C2 C7 H7 119.9 . . ?
 C6 C7 C2 120.2(9) . . ?
 C6 C7 H7 119.9 . . ?
 C5 C8 S2 114.5(5) . . ?
 C9 C8 C5 129.7(7) . . ?
 C9 C8 S2 115.7(5) . . ?
 C8 C9 C10 126.5(7) . . ?
 C8 C9 S1 119.0(5) . . ?
 C10 C9 S1 114.4(5) . . ?
 C11 C10 C9 120.5(9) . . ?
 C11 C10 C15 119.1(8) . . ?
 C15 C10 C9 120.0(9) . . ?
 C10 C11 H11 120.2 . . ?
 C10 C11 C12 119.6(10) . . ?
 C12 C11 H11 120.2 . . ?
 C13 C12 C11 119.5(9) . . ?
 C17 C12 C11 122.3(10) . . ?
 C17 C12 C13 118.2(8) . . ?
 C12 C13 C16 117.3(11) . . ?
 C14 C13 C12 120.4(8) . . ?
 C14 C13 C16 122.2(10) . . ?
 C13 C14 H14 119.5 . . ?
 C13 C14 C15 121.0(10) . . ?
 C15 C14 H14 119.5 . . ?
 C10 C15 H15 119.9 . . ?
 C14 C15 C10 120.1(10) . . ?
 C14 C15 H15 119.9 . . ?
 C13 C16 H16 118.4 . . ?
 N2 C16 C13 123.1(11) . . ?
 N2 C16 H16 118.4 . . ?
 C12 C17 H17 118.9 . . ?
 C12 C17 C18 122.2(12) . . ?
 C18 C17 H17 118.9 . . ?
 C17 C18 H18 120.5 . . ?
 N2 C18 C17 119.0(12) . . ?
 N2 C18 H18 120.5 . . ?
 C3 C19 H19 119.0 . . ?
 C20 C19 C3 122.0(11) . . ?
 C20 C19 H19 119.0 . . ?
 C19 C20 H20 119.4 . . ?
 C19 C20 N1 121.3(10) . . ?
 N1 C20 H20 119.4 . . ?
 C22 C21 S1 121.9(5) . . ?
 C22 C21 S2 124.0(5) . . ?
 S1 C21 S2 114.1(4) . . ?
 C21 C22 S3 122.1(5) . . ?
 C21 C22 S4 124.1(5) . . ?
 S4 C22 S3 113.7(4) . . ?
 C24 C23 C34 129.5(6) . . ?
 C24 C23 S3 116.7(5) . . ?
 C34 C23 S3 113.8(5) . . ?
 C23 C24 C25 127.8(7) . . ?
 C23 C24 S4 118.1(5) . . ?
 C25 C24 S4 114.1(5) . . ?
 C26 C25 C24 120.7(8) . . ?
 C26 C25 C32 115.5(7) . . ?
 C32 C25 C24 123.7(9) . . ?
 C25 C26 H26 118.8 . . ?
 C25 C26 C27 122.4(9) . . ?
 C27 C26 H26 118.8 . . ?
 C28 C27 C26 124.8(10) . . ?
 C30 C27 C26 118.1(9) . . ?
 C30 C27 C28 116.8(9) . . ?
 C27 C28 H28 117.9 . . ?
 C29 C28 C27 124.3(12) . . ?
 C29 C28 H28 117.9 . . ?
 C28 C29 H29 119.4 . . ?
 C28 C29 N3 121.1(12) . . ?
 N3 C29 H29 119.4 . . ?
 C27 C30 C31 122.3(8) . . ?
 C27 C30 C33 117.3(10) . . ?
 C31 C30 C33 120.3(10) . . ?
 C30 C31 H31 123.8 . . ?
 C32 C31 C30 112.5(10) . . ?
 C32 C31 H31 123.8 . . ?
 C25 C32 C31 128.6(10) . . ?
 C25 C32 H32 115.7 . . ?
 C31 C32 H32 115.7 . . ?
 C30 C33 H33 118.1 . . ?
 N3 C33 C30 123.8(9) . . ?
 N3 C33 H33 118.1 . . ?
 C35 C34 C23 120.3(9) . . ?
 C41 C34 C23 118.4(9) . . ?
 C41 C34 C35 121.2(8) . . ?
 C34 C35 H35 120.1 . . ?
 C36 C35 C34 119.8(10) . . ?
 C36 C35 H35 120.1 . . ?
 C35 C36 H36 119.6 . . ?
 C37 C36 C35 120.7(10) . . ?
 C37 C36 H36 119.6 . . ?
 C36 C37 C38 121.0(8) . . ?
 C36 C37 C42 122.8(10) . . ?
 C42 C37 C38 116.1(9) . . ?
 C39 C38 C37 119.0(8) . . ?
 C41 C38 C37 117.7(9) . . ?
 C41 C38 C39 123.3(10) . . ?
 C38 C39 H39 120.8 . . ?
 C40 C39 C38 118.4(12) . . ?
 C40 C39 H39 120.8 . . ?
 C39 C40 H40 118.5 . . ?
 C39 C40 N4 123.0(11) . . ?
 N4 C40 H40 118.5 . . ?
 C34 C41 C38 119.5(10) . . ?
 C34 C41 H41 120.2 . . ?
 C38 C41 H41 120.2 . . ?
 C37 C42 H42 117.8 . . ?
 N4 C42 C37 124.5(11) . . ?
 N4 C42 H42 117.8 . . ?
 N5 C43 C44 138.8(12) . . ?
 C45 C44 C43 123.8(11) . . ?
 C54 C44 C43 117.9(11) . . ?
 C54 C44 C45 117.4(14) . . ?
 C46 C45 C44 118.9(13) . . ?
 C46 C45 C50 118.1(12) . . ?
 C50 C45 C44 122.7(12) . . ?
 C45 C46 H46 117.7 . . ?
 C45 C46 C47 124.5(12) . . ?
 C47 C46 H46 117.7 . . ?
 C46 C47 H47 122.2 . . ?
 C48 C47 C46 115.5(13) . . ?
 C48 C47 H47 122.2 . . ?
 C47 C48 C49 124.5(12) . . ?
 C47 C48 C51 117.3(13) . . ?
 C49 C48 C51 118.0(13) . . ?
 C48 C49 H49 120.4 . . ?
 C48 C49 C50 119.2(13) . . ?
 C50 C49 H49 120.4 . . ?
 C45 C50 H50 120.9 . . ?
 C49 C50 C45 118.1(13) . . ?
 C49 C50 H50 120.9 . . ?
 C51 C51 C48 118(2) 2_764 . ?
 C51 C51 C52 107.0(16) 2_764 . ?
 C52 C51 C48 107.6(15) . . ?
 C53 C51 C48 111.0(11) . . ?
 C53 C51 C51 105.9(19) . 2_764 ?
 C53 C51 C52 106.7(16) . . ?
 N8 C52 C51 176(2) . . ?
 N7 C53 C51 177(2) . . ?
 N6 C54 C44 175(3) . . ?
 N1 Cd1 N4 92.6(2) . 1_554 ?
 N2 Cd1 N1 88.7(2) 1_655 . ?
 N2 Cd1 N4 175.7(4) 1_655 1_554 ?
 N3 Cd1 N1 179.3(3) 1_654 . ?
 N3 Cd1 N2 91.9(3) 1_654 1_655 ?
 N3 Cd1 N4 86.8(2) 1_654 1_554 ?
 N5 Cd1 N1 90.4(3) . . ?
 N5 Cd1 N2 90.0(4) . 1_655 ?
 N5 Cd1 N3 89.9(3) . 1_654 ?
 N5 Cd1 N4 85.9(4) . 1_554 ?
 N5 Cd1 N60 178.7(3) . . ?
 N60 Cd1 N1 90.3(3) . . ?
 N60 Cd1 N2 91.2(4) . 1_655 ?
 N60 Cd1 N3 89.5(3) . 1_654 ?
 N60 Cd1 N4 93.0(4) . 1_554 ?
 C1 N1 C20 117.6(7) . . ?
 C1 N1 Cd1 126.7(7) . . ?
 C20 N1 Cd1 115.4(6) . . ?
 C16 N2 C18 120.0(8) . . ?
 C16 N2 Cd1 118.6(7) . 1_455 ?
 C18 N2 Cd1 121.0(8) . 1_455 ?
 C29 N3 Cd1 117.8(6) . 1_456 ?
 C33 N3 C29 116.5(7) . . ?
 C33 N3 Cd1 125.1(7) . 1_456 ?
 C40 N4 Cd1 118.8(7) . 1_556 ?
 C42 N4 C40 118.9(8) . . ?
 C42 N4 Cd1 121.9(7) . 1_556 ?
 C43 N5 Cd1 168.0(9) . . ?
 N60 N60 Cd1 173.3(9) 2_755 . ?
 C21 S1 C9 95.0(3) . . ?
 C8 S2 C21 95.9(3) . . ?
 C23 S3 C22 96.0(3) . . ?
 C22 S4 C24 95.5(3) . . ?
 N9 C55 C56 171(3) . . ?
 C57 C56 C55 120.5(17) . . ?
 C57 C56 C60 124(2) . . ?
 C57 C56 C55A 108(4) . . ?
 C60 C56 C55 115(2) . . ?
 C60 C56 C55A 113(6) . . ?
 C56 C57 C58 127(2) . . ?
 C56 C57 C59 116.4(17) . . ?
 C59 C57 C58 116.3(19) . . ?
 C57 C58 H58 118.8 . . ?
 C59 C58 C57 122.4(19) 2_656 . ?
 C59 C58 H58 118.8 2_656 . ?
 C57 C59 H59 119.5 . . ?
 C58 C59 C57 120.9(16) 2_656 . ?
 C58 C59 H59 119.5 2_656 . ?
 N10 C60 C56 174(3) . . ?
 N9A C55A C56 158(9) . . ?

loop_
  _geom_torsion_atom_site_label_1
  _geom_torsion_atom_site_label_2
  _geom_torsion_atom_site_label_3
  _geom_torsion_atom_site_label_4
  _geom_torsion
  _geom_torsion_site_symmetry_1
  _geom_torsion_site_symmetry_2
  _geom_torsion_site_symmetry_3
  _geom_torsion_site_symmetry_4
  _geom_torsion_publ_flag
 C1 C2 C3 C4 179.8(11) . . . . ?
 C1 C2 C3 C19 -7.5(17) . . . . ?
 C1 C2 C7 C6 -177.8(12) . . . . ?
 C2 C1 N1 C20 -0.8(18) . . . . ?
 C2 C1 N1 Cd1 -174.2(8) . . . . ?
 C2 C3 C4 C5 -2.6(19) . . . . ?
 C2 C3 C19 C20 5(2) . . . . ?
 C3 C2 C7 C6 -1.5(19) . . . . ?
 C3 C4 C5 C6 0(2) . . . . ?
 C3 C4 C5 C8 178.0(11) . . . . ?
 C3 C19 C20 N1 -1(2) . . . . ?
 C4 C3 C19 C20 177.5(13) . . . . ?
 C4 C5 C6 C7 2(2) . . . . ?
 C4 C5 C8 C9 -138.4(14) . . . . ?
 C4 C5 C8 S2 46.4(16) . . . . ?
 C5 C6 C7 C2 -1(2) . . . . ?
 C5 C8 C9 C10 5(2) . . . . ?
 C5 C8 C9 S1 -178.8(11) . . . . ?
 C5 C8 S2 C21 175.9(10) . . . . ?
 C6 C5 C8 C9 40(2) . . . . ?
 C6 C5 C8 S2 -135.4(10) . . . . ?
 C7 C2 C3 C4 3.3(17) . . . . ?
 C7 C2 C3 C19 176.0(12) . . . . ?
 C8 C5 C6 C7 -176.1(12) . . . . ?
 C8 C9 C10 C11 48.3(19) . . . . ?
 C8 C9 C10 C15 -138.6(14) . . . . ?
 C8 C9 S1 C21 5.4(12) . . . . ?
 C9 C8 S2 C21 0.0(11) . . . . ?
 C9 C10 C11 C12 -179.9(9) . . . . ?
 C9 C10 C15 C14 -177.2(12) . . . . ?
 C10 C9 S1 C21 -178.0(10) . . . . ?
 C10 C11 C12 C13 -4.9(17) . . . . ?
 C10 C11 C12 C17 177.0(11) . . . . ?
 C11 C10 C15 C14 -4.0(19) . . . . ?
 C11 C12 C13 C14 -0.2(19) . . . . ?
 C11 C12 C13 C16 -178.6(11) . . . . ?
 C11 C12 C17 C18 177.0(12) . . . . ?
 C12 C13 C14 C15 3(2) . . . . ?
 C12 C13 C16 N2 0(2) . . . . ?
 C12 C17 C18 N2 3(2) . . . . ?
 C13 C12 C17 C18 -1(2) . . . . ?
 C13 C14 C15 C10 -1(2) . . . . ?
 C13 C16 N2 C18 2(2) . . . . ?
 C13 C16 N2 Cd1 175.2(10) . . . 1_455 ?
 C14 C13 C16 N2 -178.5(13) . . . . ?
 C15 C10 C11 C12 7.0(17) . . . . ?
 C16 C13 C14 C15 -178.5(13) . . . . ?
 C17 C12 C13 C14 178.0(13) . . . . ?
 C17 C12 C13 C16 -0.3(18) . . . . ?
 C17 C18 N2 C16 -4(2) . . . . ?
 C17 C18 N2 Cd1 -176.4(10) . . . 1_455 ?
 C19 C3 C4 C5 -174.5(13) . . . . ?
 C19 C20 N1 C1 -1.6(19) . . . . ?
 C19 C20 N1 Cd1 172.5(11) . . . . ?
 C21 C22 S3 C23 -179.9(11) . . . . ?
 C21 C22 S4 C24 -179.2(12) . . . . ?
 C22 C21 S1 C9 176.4(11) . . . . ?
 C22 C21 S2 C8 -177.8(12) . . . . ?
 C23 C24 C25 C26 -137.7(13) . . . . ?
 C23 C24 C25 C32 39.1(19) . . . . ?
 C23 C24 S4 C22 -0.9(12) . . . . ?
 C23 C34 C35 C36 -178.8(10) . . . . ?
 C23 C34 C41 C38 179.8(9) . . . . ?
 C24 C23 C34 C35 -134.6(14) . . . . ?
 C24 C23 C34 C41 46.8(19) . . . . ?
 C24 C23 S3 C22 -2.1(12) . . . . ?
 C24 C25 C26 C27 178.8(9) . . . . ?
 C24 C25 C32 C31 177.5(11) . . . . ?
 C25 C24 S4 C22 -178.2(9) . . . . ?
 C25 C26 C27 C28 -176.0(11) . . . . ?
 C25 C26 C27 C30 -2.1(16) . . . . ?
 C26 C25 C32 C31 -5.6(17) . . . . ?
 C26 C27 C28 C29 174.9(12) . . . . ?
 C26 C27 C30 C31 5.6(17) . . . . ?
 C26 C27 C30 C33 -178.0(9) . . . . ?
 C27 C28 C29 N3 3(2) . . . . ?
 C27 C30 C31 C32 -8.2(16) . . . . ?
 C27 C30 C33 N3 3.3(17) . . . . ?
 C28 C27 C30 C31 -179.9(11) . . . . ?
 C28 C27 C30 C33 -3.5(16) . . . . ?
 C28 C29 N3 C33 -2.9(19) . . . . ?
 C28 C29 N3 Cd1 169.1(10) . . . 1_456 ?
 C30 C27 C28 C29 1(2) . . . . ?
 C30 C31 C32 C25 8.6(17) . . . . ?
 C30 C33 N3 C29 0.0(17) . . . . ?
 C30 C33 N3 Cd1 -171.4(8) . . . 1_456 ?
 C31 C30 C33 N3 179.8(11) . . . . ?
 C32 C25 C26 C27 1.8(15) . . . . ?
 C33 C30 C31 C32 175.5(10) . . . . ?
 C34 C23 C24 C25 0(2) . . . . ?
 C34 C23 C24 S4 -176.5(11) . . . . ?
 C34 C23 S3 C22 176.7(9) . . . . ?
 C34 C35 C36 C37 -2.0(19) . . . . ?
 C35 C34 C41 C38 1.2(16) . . . . ?
 C35 C36 C37 C38 3.2(18) . . . . ?
 C35 C36 C37 C42 178.8(12) . . . . ?
 C36 C37 C38 C39 176.3(11) . . . . ?
 C36 C37 C38 C41 -2.1(16) . . . . ?
 C36 C37 C42 N4 -177.7(12) . . . . ?
 C37 C38 C39 C40 -1.0(18) . . . . ?
 C37 C38 C41 C34 -0.1(15) . . . . ?
 C37 C42 N4 C40 3.7(18) . . . . ?
 C37 C42 N4 Cd1 176.4(9) . . . 1_556 ?
 C38 C37 C42 N4 -1.8(18) . . . . ?
 C38 C39 C40 N4 3(2) . . . . ?
 C39 C38 C41 C34 -178.4(11) . . . . ?
 C39 C40 N4 C42 -4.3(19) . . . . ?
 C39 C40 N4 Cd1 -177.3(10) . . . 1_556 ?
 C41 C34 C35 C36 -0.2(17) . . . . ?
 C41 C38 C39 C40 177.4(11) . . . . ?
 C42 C37 C38 C39 0.4(16) . . . . ?
 C42 C37 C38 C41 -178.1(10) . . . . ?
 C43 C44 C45 C46 12(3) . . . . ?
 C43 C44 C45 C50 -175.2(16) . . . . ?
 C44 C43 N5 Cd1 -19(4) . . . . ?
 C44 C45 C46 C47 169.2(16) . . . . ?
 C44 C45 C50 C49 -169.6(16) . . . . ?
 C45 C46 C47 C48 3(3) . . . . ?
 C46 C45 C50 C49 3(3) . . . . ?
 C46 C47 C48 C49 -1(3) . . . . ?
 C46 C47 C48 C51 -175.7(16) . . . . ?
 C47 C48 C49 C50 1(3) . . . . ?
 C47 C48 C51 C51 92(2) . . . 2_764 ?
 C47 C48 C51 C52 -146.6(17) . . . . ?
 C47 C48 C51 C53 -30(3) . . . . ?
 C48 C49 C50 C45 -2(3) . . . . ?
 C49 C48 C51 C51 -82(3) . . . 2_764 ?
 C49 C48 C51 C52 39(2) . . . . ?
 C49 C48 C51 C53 155.1(17) . . . . ?
 C50 C45 C46 C47 -4(3) . . . . ?
 C51 C48 C49 C50 175.2(16) . . . . ?
 C54 C44 C45 C46 -178.5(17) . . . . ?
 C54 C44 C45 C50 -6(3) . . . . ?
 N1 C1 C2 C3 5.6(18) . . . . ?
 N1 C1 C2 C7 -178.1(12) . . . . ?
 N1 Cd1 N5 C43 -89(3) . . . . ?
 N2 Cd1 N5 C43 -178(3) 1_655 . . . ?
 N3 Cd1 N5 C43 90(3) 1_654 . . . ?
 N4 Cd1 N5 C43 3(3) 1_554 . . . ?
 N5 C43 C44 C45 -84(2) . . . . ?
 N5 C43 C44 C54 107.0(18) . . . . ?
 S1 C9 C10 C11 -128.0(9) . . . . ?
 S1 C9 C10 C15 45.1(15) . . . . ?
 S1 C21 C22 S3 -178.6(7) . . . . ?
 S1 C21 C22 S4 -0.1(17) . . . . ?
 S1 C21 S2 C8 3.6(8) . . . . ?
 S2 C8 C9 C10 -179.9(10) . . . . ?
 S2 C8 C9 S1 -3.7(15) . . . . ?
 S2 C21 C22 S3 2.9(17) . . . . ?
 S2 C21 C22 S4 -178.6(7) . . . . ?
 S2 C21 S1 C9 -5.0(8) . . . . ?
 S3 C22 S4 C24 -0.6(8) . . . . ?
 S3 C23 C24 C25 179.0(10) . . . . ?
 S3 C23 C24 S4 2.1(15) . . . . ?
 S3 C23 C34 C35 46.7(14) . . . . ?
 S3 C23 C34 C41 -131.8(9) . . . . ?
 S4 C22 S3 C23 1.5(8) . . . . ?
 S4 C24 C25 C26 39.3(14) . . . . ?
 S4 C24 C25 C32 -143.9(9) . . . . ?
 C55 C56 C57 C58 4(4) . . . . ?
 C55 C56 C57 C59 -180(2) . . . . ?
 C56 C57 C58 C59 -178(2) . . . 2_656 ?
 C56 C57 C59 C58 177(2) . . . 2_656 ?
 C57 C56 C55A N9A -168(45) . . . . ?
 C58 C57 C59 C58 -6(4) . . . 2_656 ?
 C59 C57 C58 C59 6(4) . . . 2_656 ?
 C60 C56 C57 C58 -176(2) . . . . ?
 C60 C56 C57 C59 0(4) . . . . ?
 C60 C56 C55A N9A 51(49) . . . . ?
 C55A C56 C57 C58 47(8) . . . . ?
 C55A C56 C57 C59 -136(7) . . . . ?

_smtbx_masks_special_details       ?
loop_
  _smtbx_masks_void_nr
  _smtbx_masks_void_average_x
  _smtbx_masks_void_average_y
  _smtbx_masks_void_average_z
  _smtbx_masks_void_volume
  _smtbx_masks_void_count_electrons
  _smtbx_masks_void_content
 1 -0.852 0.427 -0.552 1580.8 392.7 ?

_smtbx_masks_void_probe_radius     1.2
_smtbx_masks_void_truncation_radius  1.2
_shelx_res_file
;
TITL cu_241111lu_zjl_0m_a.res in P1 New:P1 New:P-1
    cu_241111lu_zjl_0m.res
    created by SHELXL-2018/3 at 16:30:15 on 12-Nov-2024
CELL 1.54178 12.5533 16.268 19.7709 68.727 89.13 81.363
ZERR 2 0.0008 0.002 0.0011 0.006 0.004 0.007
LATT 1
SFAC C H Cd N S
UNIT 120 60 2 22 8
EQIV $1 2-X,-Y,-Z
SIMU 0.02 0.04 2 C43 C44 C54 N5 N6
SIMU 0.01 0.02 2 C55 > N10
ISOR 0.01 0.02 N5 N60
DFIX 1.5 C43 C44
SADI C59 C57 C58 C57
DFIX 1.4 C57 C59
SIMU 0.01 0.02 2 C51 C52 N8 C53 N7
DFIX 1.5 C44 C45
DFIX 1.2 0.01 N60 N60_$1
SADI C55 C56 C55A C56
SADI C55 N9 C55A N9A
SADI 0.04 C56 N9 C56 N9A
SIMU 0.01 0.02 2 C55 N9 N9A C55A
ISOR 0.01 0.02 N9

L.S. 5
PLAN  5
SIZE 0.1 0.12 0.13
TEMP -50
CONF
MORE -1
ABIN
BOND $H
fmap 2
acta
SHEL 999 0.84
OMIT -4 1 1
OMIT -4 1 2
OMIT -1 -1 3
OMIT -1 0 6
OMIT 0 -1 1
OMIT 0 -1 2
OMIT 0 0 3
OMIT 3 4 8
OMIT 5 1 5
OMIT 9 5 9
REM <olex2.extras>
REM <HklSrc "%.\\cu_241111LU_ZJL_0m_tw.hkl">
REM </olex2.extras>

WGHT    0.102000    3.000000
BASF   0.14582
FVAR       3.33143   0.86446
C1    1    0.754561    0.240699    0.031213    11.00000    0.07556    0.23600 =
         0.06866   -0.07280    0.00916   -0.02305
AFIX  43
H1    2    0.732465    0.281266   -0.015780    11.00000   -1.20000
AFIX   0
C2    1    0.688306    0.242259    0.088279    11.00000    0.07005    0.22225 =
         0.05631   -0.08032    0.01278   -0.02632
C3    1    0.723982    0.187845    0.159942    11.00000    0.07489    0.23477 =
         0.06023   -0.07178    0.01015    0.00187
C4    1    0.655565    0.190596    0.217309    11.00000    0.08335    0.21245 =
         0.06138   -0.05338    0.01229   -0.02543
AFIX  43
H4    2    0.678283    0.152369    0.264897    11.00000   -1.20000
AFIX   0
C5    1    0.563880    0.242595    0.207906    11.00000    0.06317    0.26735 =
         0.07394   -0.09716    0.01351   -0.02863
C6    1    0.527802    0.301354    0.136289    11.00000    0.08320    0.25895 =
         0.07442   -0.07774    0.00237   -0.00188
AFIX  43
H6    2    0.462521    0.340872    0.128948    11.00000   -1.20000
AFIX   0
C7    1    0.588646    0.300404    0.077469    11.00000    0.07809    0.28105 =
         0.06912   -0.07574   -0.00150   -0.00115
AFIX  43
H7    2    0.563807    0.338417    0.030236    11.00000   -1.20000
AFIX   0
C8    1    0.497194    0.238756    0.270080    11.00000    0.06448    0.23409 =
         0.04942   -0.07065    0.00881   -0.02745
C9    1    0.391394    0.241701    0.275482    11.00000    0.06843    0.21134 =
         0.05290   -0.06389   -0.00096   -0.02648
C10   1    0.312983    0.243021    0.218707    11.00000    0.06647    0.26365 =
         0.06026   -0.08417    0.00644   -0.02638
C11   1    0.333120    0.181975    0.183648    11.00000    0.08502    0.25328 =
         0.06671   -0.08465    0.01447   -0.03742
AFIX  43
H11   2    0.396203    0.139479    0.195574    11.00000   -1.20000
AFIX   0
C12   1    0.257413    0.184508    0.129659    11.00000    0.07961    0.22580 =
         0.06024   -0.08374    0.01430   -0.03117
C13   1    0.159591    0.243776    0.116429    11.00000    0.07051    0.27837 =
         0.07629   -0.09153   -0.00372   -0.00636
C14   1    0.136697    0.298776    0.155417    11.00000    0.08790    0.28414 =
         0.10134   -0.12914   -0.02205    0.01881
AFIX  43
H14   2    0.069470    0.335841    0.147805    11.00000   -1.20000
AFIX   0
C15   1    0.211058    0.300328    0.205585    11.00000    0.08477    0.28272 =
         0.09142   -0.10924   -0.01249    0.00177
AFIX  43
H15   2    0.194703    0.339068    0.231138    11.00000   -1.20000
AFIX   0
C16   1    0.086236    0.242278    0.063633    11.00000    0.08275    0.29825 =
         0.08213   -0.07885   -0.00006   -0.03053
AFIX  43
H16   2    0.020319    0.281300    0.054274    11.00000   -1.20000
AFIX   0
C17   1    0.274458    0.130739    0.092176    11.00000    0.06965    0.30341 =
         0.11072   -0.10195   -0.00505   -0.03674
AFIX  43
H17   2    0.340129    0.091618    0.099939    11.00000   -1.20000
AFIX   0
C18   1    0.197860    0.130461    0.041550    11.00000    0.07019    0.37376 =
         0.11660   -0.14577   -0.00635   -0.02871
AFIX  43
H18   2    0.210384    0.089682    0.017592    11.00000   -1.20000
AFIX   0
C19   1    0.817856    0.128677    0.166776    11.00000    0.09405    0.23391 =
         0.07764   -0.06885    0.00914   -0.00186
AFIX  43
H19   2    0.841882    0.087309    0.213128    11.00000   -1.20000
AFIX   0
C20   1    0.876096    0.128347    0.109143    11.00000    0.08937    0.28512 =
         0.07126   -0.09021    0.00623    0.01963
AFIX  43
H20   2    0.940144    0.087465    0.116230    11.00000   -1.20000
AFIX   0
C21   1    0.453534    0.241496    0.398823    11.00000    0.04842    0.22606 =
         0.06687   -0.07334    0.00790   -0.02322
C22   1    0.456825    0.244930    0.463885    11.00000    0.04923    0.20361 =
         0.06984   -0.07106    0.00636   -0.02232
C23   1    0.521806    0.253393    0.587601    11.00000    0.07333    0.22629 =
         0.05649   -0.07975    0.01256   -0.03292
C24   1    0.416453    0.252788    0.591986    11.00000    0.07212    0.21882 =
         0.05782   -0.07334    0.00881   -0.02685
C25   1    0.348800    0.252663    0.653890    11.00000    0.05243    0.19185 =
         0.05768   -0.06014    0.01167   -0.02478
C26   1    0.273877    0.201506    0.673511    11.00000    0.07236    0.22660 =
         0.06541   -0.08644    0.01245   -0.03189
AFIX  43
H26   2    0.262897    0.165681    0.646923    11.00000   -1.20000
AFIX   0
C27   1    0.208710    0.198238    0.733457    11.00000    0.06390    0.21280 =
         0.06479   -0.06125   -0.00413   -0.02701
C28   1    0.133709    0.142403    0.758899    11.00000    0.10279    0.32994 =
         0.07544   -0.10428    0.02498   -0.05821
AFIX  43
H28   2    0.120189    0.106777    0.732681    11.00000   -1.20000
AFIX   0
C29   1    0.078477    0.135265    0.818587    11.00000    0.09674    0.34424 =
         0.08746   -0.11915    0.03819   -0.07549
AFIX  43
H29   2    0.030421    0.093586    0.833865    11.00000   -1.20000
AFIX   0
C30   1    0.227775    0.248071    0.772638    11.00000    0.05998    0.27104 =
         0.05728   -0.06772    0.00402   -0.03277
C31   1    0.302294    0.307614    0.752388    11.00000    0.08271    0.25085 =
         0.07306   -0.09374    0.01416   -0.03564
AFIX  43
H31   2    0.310462    0.348133    0.775118    11.00000   -1.20000
AFIX   0
C32   1    0.362031    0.300367    0.695801    11.00000    0.08152    0.20888 =
         0.06270   -0.05916    0.00826   -0.01224
AFIX  43
H32   2    0.419970    0.332888    0.684586    11.00000   -1.20000
AFIX   0
C33   1    0.161997    0.241477    0.835909    11.00000    0.08360    0.24889 =
         0.07695   -0.10269    0.00641   -0.03499
AFIX  43
H33   2    0.171847    0.278094    0.862011    11.00000   -1.20000
AFIX   0
C34   1    0.601443    0.253627    0.642520    11.00000    0.07168    0.22767 =
         0.05154   -0.07352   -0.00014   -0.02084
C35   1    0.678679    0.312018    0.622055    11.00000    0.08207    0.26899 =
         0.08255   -0.08719    0.01806   -0.06524
AFIX  43
H35   2    0.679191    0.351861    0.573768    11.00000   -1.20000
AFIX   0
C36   1    0.753065    0.310460    0.672874    11.00000    0.08758    0.25295 =
         0.05695   -0.05921   -0.00096   -0.05319
AFIX  43
H36   2    0.805849    0.348075    0.658785    11.00000   -1.20000
AFIX   0
C37   1    0.751225    0.256051    0.742139    11.00000    0.08390    0.20146 =
         0.06783   -0.06606    0.01272   -0.04116
C38   1    0.674960    0.194466    0.764694    11.00000    0.06564    0.19251 =
         0.05734   -0.05002   -0.00135   -0.02593
C39   1    0.680256    0.133619    0.838749    11.00000    0.09375    0.28427 =
         0.07537   -0.07012    0.00252   -0.04904
AFIX  43
H39   2    0.630758    0.093292    0.855156    11.00000   -1.20000
AFIX   0
C40   1    0.757695    0.135650    0.884121    11.00000    0.08592    0.27155 =
         0.08052   -0.06430    0.00180   -0.03352
AFIX  43
H40   2    0.763327    0.093992    0.932040    11.00000   -1.20000
AFIX   0
C41   1    0.599284    0.195789    0.711187    11.00000    0.06389    0.22088 =
         0.06774   -0.06864   -0.01120   -0.01512
AFIX  43
H41   2    0.548221    0.156526    0.723786    11.00000   -1.20000
AFIX   0
C42   1    0.828326    0.250791    0.796928    11.00000    0.08725    0.29252 =
         0.07586   -0.10035    0.00686   -0.05825
AFIX  43
H42   2    0.880384    0.289116    0.783220    11.00000   -1.20000
AFIX   0
C43   1    0.912999    0.391004   -0.122208    11.00000    0.12471    0.05982 =
         0.12265   -0.02666    0.06353   -0.00555
C44   1    0.844748    0.454453   -0.194458    11.00000    0.14589    0.20933 =
         0.15199   -0.08829    0.04825   -0.02413
C45   1    0.891674    0.486138   -0.269204    11.00000    0.11001    0.28124 =
         0.10635   -0.07648   -0.00712    0.02634
C46   1    0.988460    0.448140   -0.278104    11.00000    0.07655    0.31916 =
         0.10589   -0.08767   -0.00988   -0.00875
AFIX  43
H46   2    1.029987    0.410158   -0.236252    11.00000   -1.20000
AFIX   0
C47   1    1.034362    0.460584   -0.346505    11.00000    0.10261    0.39291 =
         0.09061   -0.09350   -0.02263   -0.00952
AFIX  43
H47   2    1.102432    0.430269   -0.350940    11.00000   -1.20000
AFIX   0
C48   1    0.974193    0.518422   -0.404330    11.00000    0.10574    0.26290 =
         0.09184   -0.05725    0.00569   -0.01062
C49   1    0.875276    0.562227   -0.400949    11.00000    0.12753    0.17636 =
         0.11953   -0.04143    0.00363    0.00092
AFIX  43
H49   2    0.836613    0.601401   -0.443651    11.00000   -1.20000
AFIX   0
C50   1    0.830550    0.548471   -0.332417    11.00000    0.14432    0.21342 =
         0.11982   -0.03385    0.02100    0.02486
AFIX  43
H50   2    0.762631    0.579320   -0.328384    11.00000   -1.20000
AFIX   0
C51   1    1.017847    0.529044   -0.481097    11.00000    0.14285    0.29718 =
         0.10377   -0.05725   -0.00801   -0.00065
C52   1    0.982450    0.627834   -0.532009    11.00000    0.15331    0.29971 =
         0.10327   -0.05466   -0.01074   -0.00028
C53   1    1.139248    0.512380   -0.478477    11.00000    0.12346    0.30300 =
         0.10559   -0.05633   -0.00656   -0.00052
C54   1    0.740121    0.494944   -0.187227    11.00000    0.14692    0.26832 =
         0.14815   -0.09781    0.01660    0.02894
CD1   3    0.968353    0.188065   -0.051731    11.00000    0.05787    0.33312 =
         0.06673   -0.10962    0.01240   -0.03821
N1    4    0.843150    0.187668    0.038905    11.00000    0.05833    0.22005 =
         0.07312   -0.07054    0.01376   -0.01483
N2    4    0.105361    0.189879    0.027595    11.00000    0.07904    0.28736 =
         0.06977   -0.09593    0.00631   -0.03602
N3    4    0.090754    0.187818    0.857989    11.00000    0.07136    0.23366 =
         0.07875   -0.08827    0.02758   -0.05376
N4    4    0.831089    0.197650    0.863004    11.00000    0.06038    0.30283 =
         0.06113   -0.08034   -0.00212   -0.03398
N5    4    0.945064    0.307996   -0.088253    11.00000    0.07733    0.17591 =
         0.04542   -0.02066   -0.00389    0.00284
N6    4    0.648352    0.523255   -0.180550    11.00000    0.19895    0.34214 =
         0.26756   -0.13773    0.04869    0.05138
N7    4    1.229488    0.501833   -0.474297    11.00000    0.11720    0.31545 =
         0.12016   -0.03330    0.00209    0.01500
N8    4    0.951042    0.698902   -0.570920    11.00000    0.18269    0.33164 =
         0.15076   -0.04435    0.00474    0.01487
N60   4    0.996439    0.036779   -0.008115    11.00000    0.05518    0.12905 =
         0.04091   -0.03759    0.00721   -0.00458
S1    5    0.334155    0.237650    0.357578    11.00000    0.05615    0.26879 =
         0.06608   -0.09109    0.00683   -0.02769
S2    5    0.567658    0.237777    0.346335    11.00000    0.05356    0.26517 =
         0.05932   -0.08803    0.01152   -0.03794
S3    5    0.579353    0.251462    0.505938    11.00000    0.05675    0.27277 =
         0.06955   -0.09551    0.01055   -0.03455
S4    5    0.344535    0.246249    0.516792    11.00000    0.05148    0.28302 =
         0.05597   -0.08366    0.00698   -0.01061

PART 1
C55   1    0.552007   -0.011294    0.311413    21.00000    0.12025    0.22874 =
         0.25424   -0.08218    0.00121   -0.01292
PART 0
C56   1    0.608414   -0.006041    0.377124    11.00000    0.12124    0.23315 =
         0.25881   -0.08097    0.00661   -0.01675
C57   1    0.550545   -0.002796    0.436415    11.00000    0.10971    0.22051 =
         0.27462   -0.07685    0.00896   -0.01935
C58   1    0.440054   -0.009023    0.446895    11.00000    0.11733    0.21692 =
         0.28448   -0.06835   -0.00683   -0.03070
AFIX  43
H58   2    0.399707   -0.018330    0.411375    11.00000   -1.20000
AFIX   0
C59   1    0.609404    0.002152    0.494390    11.00000    0.10358    0.21867 =
         0.27569   -0.06919    0.00900   -0.01789
AFIX  43
H59   2    0.684479    0.000623    0.491943    11.00000   -1.20000
AFIX   0
C60   1    0.727121   -0.004745    0.371915    11.00000    0.12645    0.25535 =
         0.24925   -0.08876   -0.01028   -0.02021
PART 1
N9    4    0.520093   -0.011047    0.256529    21.00000    0.14592    0.23224 =
         0.25079   -0.07067   -0.01489   -0.00886
PART 0
N10   4    0.821586   -0.007748    0.364064    11.00000    0.12370    0.31354 =
         0.21307   -0.08664   -0.00348   -0.02881
PART 2
N9A   4    0.519204    0.089326    0.246136   -21.00000    0.13047    0.23097 =
         0.25312   -0.07470   -0.00902   -0.01022
C55A  1    0.543403    0.056710    0.307976   -21.00000    0.12690    0.23094 =
         0.25415   -0.07824   -0.00386   -0.01259
HKLF 5


REM  cu_241111lu_zjl_0m_a.res in P1 New:P1 New:P-1
REM wR2 = 0.2711, GooF = S = 1.076, Restrained GooF = 1.090 for all data
REM R1 = 0.0996 for 5922 Fo > 4sig(Fo) and 0.1493 for all 13044 data
REM 705 parameters refined using 146 restraints

END

WGHT      0.1845      0.0000

REM Highest difference peak  0.893,  deepest hole -0.658,  1-sigma level  0.093
Q1    1   1.0000  0.0000  0.0000  10.50000  0.05    0.89
Q2    1   0.9984  0.2439 -0.0561  11.00000  0.05    0.76
Q3    1   0.9437  0.2449 -0.0776  11.00000  0.05    0.75
Q4    1   0.3076  0.2099  0.5095  11.00000  0.05    0.73
Q5    1   0.3184  0.1868  0.5191  11.00000  0.05    0.72
;
_shelx_res_checksum                23922
_shelx_hkl_file
;
   1   0   0   23577     423   1
   2   0   0  123032    1914   1
   3   0   0   11039   13707   1
   5   0   0   12012    1352   1
   6   0   0   12279     587   1
   7   0   0   13774     644   1
  -8  -3   0   19048     528  -2
   8   0   0   19048     528   1
   9   0   0    5054     244   1
  10   0   0    9504     508   1
  11   0   0    3112     206   1
  12   0   0    1018     174   1
  13   0   0    4334     281   1
  14   0   0     528     228   1
 -14   1   0     726     197   1
 -13   1   0    1338     199   1
 -12   1   0     792     194   1
 -11   1   0     586     158   1
 -10   1   0    5460     291   1
  -9   1   0    2541     264   1
   8   4   0   66502    4224  -2
  -8   1   0   66502    4224   1
  -7   1   0    3124     411   1
  -6   1   0    5003     450   1
  -5   1   0   73870    2138   1
  -4   1   0   21270     652   1
  -3   1   0   64311    2664   1
  -2   1   0    1260     228   1
  -1   1   0     137     110   1
   0   1   0   24622     695  -2
   0   1   0   24622     695   1
   2   1   0   57816    4288   1
   3   1   0   70639    1238   1
   4   1   0   41484    1138   1
   5   1   0  130564    3592   1
   6   1   0     126     257   1
   7   1   0   17760     909   1
  -8  -2   0   78498    1548  -2
   8   1   0   78498    1548   1
   9   1   0    1131     246   1
  10   1   0    8601     413   1
  11   1   0    2058     238   1
  12   1   0      22     169   1
  13   1   0     509     227   1
  14   1   0     145     238   1
 -14   2   0     138     220   1
 -13   2   0    1301     186   1
 -12   2   0    1837     225   1
 -11   2   0     399     162   1
 -10   2   0     538     207   1
  -9   2   0    7994     388   1
   8   5   0     406     160  -2
  -8   2   0     406     160   1
  -7   2   0   11594    1009   1
  -6   2   0   14650     670   1
  -5   2   0    2712     399   1
  -4   2   0     889     285   1
  -3   2   0   64290    1258   1
  -2   2   0     648     255   1
  -1   2   0    7287     400   1
   0   2   0  478606    9657  -2
   0   2   0  478606    9657   1
   2   2   0     353     199   1
   4   2   0   17535     923   1
   6   2   0    7706     505   1
   7   2   0    9857     847   1
  -8  -1   0   76465    2652  -2
   8   2   0   76465    2652   1
   9   2   0    2549     189   1
  10   2   0   24625     672   1
  11   2   0   11948     507   1
  12   2   0      79     207   1
  13   2   0    5997     409   1
  14   2   0     916     280   1
 -14   3   0     421     206   1
 -13   3   0     624     165   1
 -12   3   0     307     193   1
 -11   3   0    1345     225   1
 -10   3   0    3188     222   1
  -9   3   0     366     164   1
   8   6   0   16674     629  -2
  -8   3   0   16674     629   1
  -7   3   0     418     179   1
  -6   3   0    5888     520   1
  -5   3   0   31749    2576   1
  -4   3   0   28308     855   1
  -3   3   0    2481     335   1
  -2   3   0    1765     655   1
  -1   3   0  133444    3299   1
   0   3   0  277977    6504  -2
   0   3   0  277977    6504   1
   1   3   0   60671    3460   1
   2   3   0    4616     465   1
   3   3   0   48651    1017   1
   4   3   0    9320     498   1
   5   3   0   69911    2189   1
   6   3   0    5626     492   1
   7   3   0     606     413   1
  -8   0   0   42366    1039  -2
   8   3   0   42366    1039   1
   9   3   0     721     174   1
  10   3   0    1833     274   1
  11   3   0     947     189   1
  12   3   0    -106     181   1
  13   3   0    2995     489   1
  14   3   0     596     318   1
 -13   4   0     153     169   1
 -12   4   0    3041     269   1
 -11   4   0     245     210   1
 -10   4   0     -29     201   1
  -9   4   0    7659     741   1
   8   7   0    3778     224  -2
  -8   4   0    3778     224   1
  -7   4   0   10507     363   1
  -6   4   0    7790     637   1
  -5   4   0    7287     595   1
  -4   4   0     -44     300   1
  -3   4   0    7288     539   1
  -2   4   0   12843    1345   1
  -1   4   0  116669    3157   1
   0   4   0 1084450   22431  -2
   0   4   0 1084450   22431   1
   1   4   0  146989    5367   1
   2   4   0    9950     517   1
   3   4   0    3585     388   1
   4   4   0   13709     619   1
   5   4   0    4284     450   1
   6   4   0   12398     773   1
   7   4   0    8033     821   1
  -8   1   0   65708    2066  -2
   8   4   0   65708    2066   1
   9   4   0     461     170   1
  10   4   0   12447     485   1
  11   4   0    3738     238   1
  12   4   0     337     218   1
  13   4   0    1390     186   1
  14   4   0     -29     482   1
 -13   5   0     -96     157   1
 -12   5   0    -125     199   1
 -11   5   0    -120     178   1
 -10   5   0     171     205   1
  -9   5   0    1668     841   1
   8   8   0    2490     223  -2
  -8   5   0    2490     223   1
  -7   5   0    7848     340   1
  -6   5   0    2789     224   1
  -5   5   0    2773     464   1
  -4   5   0   11906    1655   1
  -3   5   0   10122    2152   1
  -2   5   0   10118     672   1
  -1   5   0   16006    1325   1
   0   5   0   57573    1387  -2
   0   5   0   57573    1387   1
   1   5   0     568     350   1
   2   5   0   18260     821   1
   3   5   0   12370    1684   1
   4   5   0    4725     471   1
   5   5   0   30434    1305   1
   6   5   0    2295     548   1
   7   5   0    5974     748   1
  -8   2   0     839     312  -2
   8   5   0     839     312   1
   9   5   0    5726     405   1
  10   5   0    1500     461   1
  11   5   0     208     183   1
  12   5   0     -27     158   1
  13   5   0    3739     701   1
  14   5   0     399     207   1
 -13   6   0    -110     115   1
 -12   6   0    1687     222   1
 -11   6   0     150     176   1
 -10   6   0     229     269   1
  -9   6   0    2693     312   1
   8   9   0     175     223  -2
  -8   6   0     175     223   1
  -7   6   0     527     185   1
  -6   6   0     307     292   1
  -5   6   0     265     370   1
  -4   6   0    1731     452   1
  -3   6   0     288     384   1
  -2   6   0     102     472   1
  -1   6   0   18000    1496   1
   1   6   0   18795    1383   1
   2   6   0    3316     632   1
   3   6   0   11802    1389   1
   4   6   0   15716    2576   1
   5   6   0    3046   11033   1
   6   6   0    4914     742   1
   7   6   0    2955     278   1
  -8   3   0   17500     949  -2
   8   6   0   17500     949   1
   9   6   0     180     174   1
  10   6   0    1176     209   1
  11   6   0     575     188   1
  12   6   0     546     166   1
  13   6   0     331     204   1
  14   6   0     451     176   1
 -12   7   0      45     137   1
 -11   7   0       2     180   1
 -10   7   0     -83     176   1
  -9   7   0    1582     250   1
   8  10   0      76     185  -2
  -8   7   0      76     185   1
  -7   7   0    1356     437   1
  -6   7   0     821     383   1
  -5   7   0     760     199   1
  -4   7   0    5493     642   1
  -3   7   0    1172     480   1
  -2   7   0     -42     378   1
  -1   7   0     423     401   1
   0   7   0     572     404  -2
   0   7   0     572     404   1
   1   7   0     677     463   1
   2   7   0      68     373   1
   3   7   0     359     391   1
   4   7   0    2479     643   1
   5   7   0    2681     656   1
   6   7   0    2217     311   1
   7   7   0   10590    1156   1
  -8   4   0    3824     377  -2
   8   7   0    3824     377   1
   9   7   0    5306     543   1
  10   7   0    1776     319   1
  11   7   0     567     192   1
  12   7   0     111     220   1
  13   7   0     817     355   1
  14   7   0      30     157   1
 -12   8   0     356     131   1
 -11   8   0      47     154   1
 -10   8   0    -110     186   1
  -9   8   0     207     213   1
   8  11   0     134     212  -2
  -8   8   0     134     212   1
  -7   8   0      20     193   1
  -6   8   0     167     185   1
  -5   8   0     -30     167   1
  -4   8   0    1013     236   1
  -3   8   0     462     333   1
  -2   8   0      59     379   1
  -1   8   0   17084    1060   1
   0   8   0   16127     940  -2
   0   8   0   16127     940   1
   1   8   0   12184    2091   1
   2   8   0     245     409   1
   3   8   0    2524     609   1
   4   8   0      70     489   1
   5   8   0     571     310   1
   6   8   0    1744     418   1
   7   8   0      66     178   1
  -8   5   0    1102     252  -2
   8   8   0    1102     252   1
   9   8   0    1069     256   1
  10   8   0    -124     187   1
  11   8   0       4     316   1
  12   8   0     329     331   1
  13   8   0     165     190   1
  14   8   0     246     148   1
 -11   9   0      24     129   1
 -10   9   0     121     168   1
  -9   9   0     326     209   1
   8  12   0     134     222  -2
  -8   9   0     134     222   1
  -7   9   0    1773     526   1
  -6   9   0    1312     386   1
  -5   9   0      62     169   1
  -4   9   0     -71     167   1
  -3   9   0      19     155   1
  -2   9   0     238     199   1
  -1   9   0     215     201   1
   0   9   0    -357     671  -2
   0   9   0    -357     671   1
   1   9   0     413     488   1
   2   9   0     -37     480   1
   3   9   0     461     564   1
   4   9   0    1876     482   1
   5   9   0     673     281   1
   6   9   0     700     193   1
   7   9   0     646     236   1
  -8   6   0     311     193  -2
   8   9   0     311     193   1
   9   9   0     758     276   1
  10   9   0     339     239   1
  11   9   0    -105     219   1
  12   9   0     -76     208   1
  13   9   0      -7     187   1
 -11  10   0      48     164   1
 -10  10   0     -43     145   1
  -9  10   0      19     173   1
   8  13   0     465     213  -2
  -8  10   0     465     213   1
  -7  10   0     336     210   1
  -6  10   0      60     205   1
  -5  10   0     -12     175   1
  -4  10   0    1036     269   1
  -3  10   0     348     189   1
  -2  10   0     194     232   1
  -1  10   0     391     378   1
   0  10   0      75     288  -2
   0  10   0      75     288   1
   1  10   0     145     529   1
   2  10   0    -151     433   1
   3  10   0     -52     244   1
   4  10   0      20     166   1
   5  10   0      95     179   1
   6  10   0     408     186   1
   7  10   0     188     189   1
  -8   7   0    -130     270  -2
   8  10   0    -130     270   1
   9  10   0       4     426   1
  10  10   0     127     298   1
  11  10   0     187     227   1
  12  10   0     138     199   1
  13  10   0      -2     152   1
 -10  11   0     -40     129   1
  -9  11   0    -132     259   1
   8  14   0     147     181  -2
  -8  11   0     147     181   1
  -7  11   0     -12     196   1
  -6  11   0     115     189   1
  -5  11   0     731     305   1
  -4  11   0    -174     174   1
  -3  11   0     -43     180   1
  -2  11   0     254     235   1
  -1  11   0     -15     196   1
   0  11   0     219     222  -2
   0  11   0     219     222   1
   1  11   0     824     286   1
   2  11   0     713     422   1
   3  11   0     115     287   1
   4  11   0     185     191   1
   5  11   0      83     180   1
   6  11   0      80     180   1
   7  11   0      96     279   1
  -8   8   0     -54     265  -2
   8  11   0     -54     265   1
   9  11   0      15     254   1
  10  11   0      32     238   1
  11  11   0      24     225   1
  12  11   0      88     272   1
  13  11   0      50     125   1
  -9  12   0     123     147   1
   8  15   0     226     349  -2
  -8  12   0     226     349   1
  -7  12   0     182     296   1
  -6  12   0      60     206   1
  -5  12   0    -161     271   1
  -4  12   0     335     276   1
  -3  12   0      -9     197   1
  -2  12   0     209     212   1
  -1  12   0     678     261   1
   0  12   0    1003     289  -2
   0  12   0    1003     289   1
   1  12   0     406     227   1
   2  12   0     -13     250   1
   3  12   0     -69     175   1
   4  12   0      44     175   1
   5  12   0     161     212   1
   6  12   0     -26     178   1
   7  12   0     434     281   1
  -8   9   0     131     318  -2
   8  12   0     131     318   1
   9  12   0     320     257   1
  10  12   0     117     210   1
  11  12   0       9     179   1
  12  12   0      53     136   1
   8  16   0     196     146  -2
  -8  13   0     196     146   1
  -7  13   0     113     216   1
  -6  13   0     -25     197   1
  -5  13   0     -17     180   1
  -4  13   0     -88     221   1
  -3  13   0      65     206   1
  -2  13   0     140     201   1
  -1  13   0     107     205   1
   0  13   0      35     202  -2
   0  13   0      35     202   1
   1  13   0     412     215   1
   2  13   0     153     151   1
   3  13   0     -40     181   1
   4  13   0      94     213   1
   5  13   0     245     172   1
   6  13   0     -40     249   1
   7  13   0    -204     264   1
  -8  10   0     195     249  -2
   8  13   0     195     249   1
   9  13   0      44     212   1
  10  13   0      12     186   1
  11  13   0      75     154   1
  -7  14   0      -4     138   1
  -6  14   0      94     167   1
  -5  14   0    -108     180   1
  -4  14   0     -70     165   1
  -3  14   0     -20     177   1
  -2  14   0      -9     195   1
  -1  14   0     121     196   1
   0  14   0     566     289  -2
   0  14   0     566     289   1
   1  14   0     163     194   1
   2  14   0     163     153   1
   3  14   0     140     157   1
   4  14   0     -18     206   1
   5  14   0     280     178   1
   6  14   0     122     247   1
   7  14   0    -149     229   1
  -8  11   0      32     279  -2
   8  14   0      32     279   1
   9  14   0     115     259   1
  10  14   0      51     154   1
  11  14   0    -102     107   1
  -6  15   0     -94     134   1
  -5  15   0     116     153   1
  -4  15   0      38     169   1
  -3  15   0      77     160   1
  -2  15   0     -20     171   1
  -1  15   0      87     181   1
   0  15   0      -6     185  -2
   0  15   0      -6     185   1
   1  15   0     -80     124   1
   2  15   0      -2     120   1
   3  15   0     -87     135   1
   4  15   0      47     144   1
   5  15   0      29     219   1
   6  15   0      75     333   1
   7  15   0      17     189   1
  -8  12   0       6     163  -2
   8  15   0       6     163   1
   9  15   0     -46     136   1
  10  15   0      41     108   1
  -4  16   0    -135     157   1
  -3  16   0     140     169   1
  -2  16   0     -48     136   1
  -1  16   0       5     114   1
   0  16   0      54     133  -2
   0  16   0      54     133   1
   1  16   0       0     125   1
   2  16   0     -43     122   1
   3  16   0      21     223   1
   4  16   0     128     194   1
   5  16   0      33     177   1
   6  16   0     -63     161   1
   7  16   0     198     171   1
  -8  13   0       8     123  -2
   8  16   0       8     123   1
  -2  17   0      35      88   1
  -1  17   0      18      92   1
   0  17   0      25     111  -2
   0  17   0      25     111   1
   1  17   0      33     162   1
   2  17   0      64     165   1
   3  17   0    -141     155   1
   4  17   0      40     177   1
   5  17   0     -69     140   1
   6  17   0      40     124   1
   7  17   0      42     102   1
   2  18   0    -147     147   1
   3  18   0      92     137   1
  -6 -17   1     -82     106   1
  -5 -17   1    -102     118   1
  -4 -17   1     -48     134   1
  -3 -17   1     -17     142   1
  -2 -17   1     144     150   1
  -1 -17   1     -45      92   1
   0 -17   1     -30      88   1
   1 -17   1     -67      96   1
  -8 -16   1      32     107   1
  -7 -16   1    -104     120   1
  -6 -16   1      33     296   1
  -5 -16   1     -39     162   1
  -4 -16   1     100     170   1
  -3 -16   1      80     113   1
  -2 -16   1      -4     116   1
  -1 -16   1      95     125   1
   0 -16   1     141     127   1
   1 -16   1      89     126   1
   2 -16   1      92     103   1
   3 -16   1     -53      94   1
   4 -16   1    -111     134   1
  -9 -15   1      60     124   1
  -8 -15   1    -144     164   1
  -7 -15   1      99     174   1
  -6 -15   1    -198     242   1
  -5 -15   1     -34     201   1
  -4 -15   1     -89     124   1
  -3 -15   1     -14     132   1
  -2 -15   1     -26     135   1
  -1 -15   1     113     143   1
   0 -15   1     231     143   1
   1 -15   1     -54     174   1
   2 -15   1     -78     301   1
   3 -15   1      56     164   1
   4 -15   1      -3     263   1
   5 -15   1      37     157   1
 -10 -14   1      85     139   1
  -9 -14   1      98     185   1
  -8 -14   1      19     193   1
  -7 -14   1     195     216   1
  -6 -14   1      38     180   1
  -5 -14   1     119     142   1
  -4 -14   1      87     191   1
  -3 -14   1     -86     198   1
  -2 -14   1     -20     186   1
  -1 -14   1     135     184   1
   0 -14   1    -138     230   1
   1 -14   1     316     227   1
   2 -14   1      85     186   1
   3 -14   1     224     182   1
   4 -14   1     123     170   1
   5 -14   1       8     172   1
   6 -14   1     172     161   1
   7 -14   1     -95     138   1
 -11 -13   1     -51     127   1
 -10 -13   1    -171     171   1
  -9 -13   1      27     196   1
  -8 -13   1     -38     225   1
  -7 -13   1     116     196   1
  -6 -13   1     113     203   1
  -5 -13   1     180     176   1
  -4 -13   1      40     161   1
  -3 -13   1      -7     169   1
  -2 -13   1     -45     168   1
  -1 -13   1      58     267   1
   0 -13   1     251     254   1
   1 -13   1     215     204   1
   2 -13   1     -20     193   1
   3 -13   1      50     246   1
   4 -13   1      92     195   1
   5 -13   1     123     177   1
   6 -13   1       4     184   1
   7 -13   1     -73     204   1
   8 -13   1     -76     130   1
 -12 -12   1     -89     135   1
 -11 -12   1     110     210   1
 -10 -12   1      89     208   1
  -9 -12   1     180     234   1
  -8 -12   1     289     346   1
  -7 -12   1     100     165   1
  -6 -12   1    -105     163   1
  -5 -12   1      83     163   1
  -4 -12   1     236     171   1
  -3 -12   1     -81     174   1
  -2 -12   1       6     290   1
  -1 -12   1    1097     296   1
   0 -12   1     978     232   1
   1 -12   1     702     241   1
   2 -12   1     281     211   1
   3 -12   1      85     204   1
   4 -12   1    -159     247   1
   5 -12   1      88     260   1
   6 -12   1     256     220   1
   7 -12   1    -140     252   1
   8 -12   1     135     184   1
   9 -12   1     128     133   1
 -12 -11   1     -26     154   1
 -11 -11   1    -114     198   1
 -10 -11   1     104     227   1
  -9 -11   1     -37     323   1
  -8 -11   1     729     363   1
   7  -9  -1     -93     239  -2
  -7 -11   1     -93     239   1
  -6 -11   1     201     279   1
  -5 -11   1     465     265   1
  -4 -11   1      76     195   1
  -3 -11   1     638     216   1
  -2 -11   1     406     268   1
  -1 -11   1     352     293   1
   0 -11   1      80     249   1
   1 -11   1     735     215   1
   2 -11   1     -95     226   1
   3 -11   1     -24     283   1
   4 -11   1     305     272   1
   5 -11   1       7     198   1
   6 -11   1      68     232   1
   7 -11   1     -49     148   1
   8 -11   1     431     182   1
   9 -11   1     -61     220   1
  10 -11   1    -128     128   1
 -13 -10   1     390     149   1
 -12 -10   1      84     184   1
 -11 -10   1     173     229   1
 -10 -10   1     -21     238   1
  -9 -10   1      -4     170   1
  -8 -10   1     910     198   1
   7  -8  -1       1     177  -2
  -7 -10   1       1     177   1
  -6 -10   1     -63     168   1
  -5 -10   1    -148     168   1
  -4 -10   1     203     175   1
  -3 -10   1     172     206   1
  -2 -10   1    1089     286   1
  -1 -10   1      78     245   1
   0 -10   1    1126     443   1
   1 -10   1     182     359   1
   2 -10   1     832     664   1
   3 -10   1     187     185   1
   4 -10   1      35     189   1
   5 -10   1     171     193   1
   6 -10   1     560     233   1
   7 -10   1     264     227   1
   8 -10   1     133     198   1
   9 -10   1     202     178   1
  10 -10   1     108     134   1
 -13  -9   1     108     169   1
 -12  -9   1      21     199   1
 -11  -9   1     369     381   1
 -10  -9   1    -182     182   1
  -9  -9   1     233     183   1
  -8  -9   1    2571     289   1
   7  -7  -1     119     178  -2
  -7  -9   1     119     178   1
  -6  -9   1     154     174   1
  -5  -9   1    1785     246   1
  -4  -9   1    1174     306   1
  -3  -9   1     587     284   1
  -2  -9   1     879     331   1
  -1  -9   1      49     303   1
   0  -9   1     232     272   1
   1  -9   1     -80     185   1
   2  -9   1     484     220   1
   3  -9   1     517     266   1
   4  -9   1     313     191   1
   5  -9   1    1935     325   1
   6  -9   1     243     321   1
   7  -9   1     193     213   1
   8  -9   1     499     419   1
   9  -9   1     -99     188   1
  10  -9   1     252     172   1
  11  -9   1     131     137   1
 -14  -8   1    -103     201   1
 -13  -8   1     628     304   1
 -12  -8   1     127     205   1
 -11  -8   1     376     187   1
 -10  -8   1     -95     170   1
  -9  -8   1     732     190   1
  -8  -8   1    -102     176   1
   7  -6  -1    1394     257  -2
  -7  -8   1    1394     257   1
  -6  -8   1     481     239   1
  -5  -8   1    1171     284   1
  -4  -8   1    1277     599   1
  -3  -8   1    1292     623   1
  -2  -8   1   19647   19281   1
  -1  -8   1    3573     698   1
   0  -8   1   21857    1117   1
   1  -8   1     285    1003   1
   2  -8   1    3995     684   1
   3  -8   1     208     294   1
   4  -8   1      27     166   1
   5  -8   1     368     185   1
   6  -8   1      -2     185   1
   7  -8   1     146     198   1
   8  -8   1     415     186   1
  -9 -12  -1     -79     216  -2
   9  -8   1     -79     216   1
  10  -8   1    1170     272   1
  11  -8   1      28     186   1
  12  -8   1      -5     119   1
 -14  -7   1     387     160   1
 -13  -7   1     155     190   1
 -12  -7   1     635     286   1
 -11  -7   1     540     217   1
 -10  -7   1     848     194   1
  -9  -7   1      55     179   1
  -8  -7   1   13736     780   1
   7  -5  -1     309     170  -2
  -7  -7   1     309     170   1
  -6  -7   1    3359     410   1
  -5  -7   1    8530     979   1
  -4  -7   1    1356     553   1
  -3  -7   1     101     465   1
  -2  -7   1     241     474   1
  -1  -7   1     780     427   1
   0  -7   1    3365     543   1
  -1  -8  -1     651     417  -2
   1  -7   1     651     417   1
   2  -7   1   10852     948   1
   3  -7   1     741     454   1
   4  -7   1     817     217   1
   5  -7   1    1154     285   1
   6  -7   1     362     181   1
   7  -7   1     193     274   1
   8  -7   1     761     286   1
  -9 -11  -1      29     199  -2
   9  -7   1      29     199   1
  10  -7   1      81     204   1
  11  -7   1     218     178   1
  12  -7   1     -49     135   1
 -14  -6   1      98     163   1
 -13  -6   1     697     210   1
 -12  -6   1    1506     219   1
 -11  -6   1     -34     173   1
 -10  -6   1     154     175   1
  -9  -6   1    9233     677   1
  -8  -6   1    1367     249   1
   7  -4  -1    8198     452  -2
  -7  -6   1    8198     452   1
  -6  -6   1    4923     739   1
  -5  -6   1    3396     621   1
  -4  -6   1    4888   13525   1
  -3  -6   1   11886     902   1
  -1  -6   1     336     355   1
   0  -6   1    8376     669   1
  -1  -7  -1    2211    1218  -2
   1  -6   1    2211    1218   1
   2  -6   1     468     387   1
   3  -6   1    9924    1894   1
   4  -6   1    1788     472   1
   5  -6   1     719     328   1
   6  -6   1     418     231   1
   7  -6   1     439     235   1
   8  -6   1    1135     441   1
  -9 -10  -1     239     219  -2
   9  -6   1     239     219   1
  10  -6   1    4113     731   1
  11  -6   1     267     204   1
  12  -6   1      71     154   1
  13  -6   1     114     171   1
 -14  -5   1    1092     412   1
 -13  -5   1     189     159   1
  12  -1  -1     952     178  -2
 -12  -5   1     952     178   1
 -11  -5   1    1056     198   1
 -10  -5   1    1322     206   1
  -9  -5   1    2544     287   1
  -8  -5   1    8512     308   1
   7  -3  -1    4363     596  -2
  -7  -5   1    4363     596   1
  -6  -5   1    6252     798   1
  -5  -5   1   22528    1152   1
  -4  -5   1   34795    1323   1
  -3  -5   1   14773     722   1
  -2  -5   1    4853     614   1
  -1  -5   1   19382     752   1
   0  -5   1   27055    2052   1
  -1  -6  -1   15312    1296  -2
   1  -5   1   15312    1296   1
   2  -5   1   22136     882   1
   3  -5   1    6728     855   1
   4  -5   1    4295     518   1
   5  -5   1    2819     712   1
   6  -5   1    1177     185   1
   7  -5   1     259     164   1
   8  -5   1     626     196   1
  -9  -9  -1      88     206  -2
   9  -5   1      88     206   1
  10  -5   1     263     213   1
  11  -5   1      38     181   1
  12  -5   1      11     316   1
  13  -5   1     494     195   1
 -14  -4   1    1262     233   1
 -13  -4   1     819     159   1
  12   0  -1    5681     321  -2
 -12  -4   1    5681     321   1
 -11  -4   1     295     175   1
 -10  -4   1     403     189   1
  -9  -4   1   20870    1408   1
  -8  -4   1    3297     357   1
   7  -2  -1   26764    1281  -2
  -7  -4   1   26764    1281   1
  -6  -4   1    1090     441   1
  -5  -4   1   11899     831   1
  -4  -4   1   10848     826   1
  -3  -4   1    6544     616   1
  -2  -4   1     981     323   1
  -1  -4   1  137681    6810   1
   0  -4   1  164302    2743   1
  -1  -5  -1  248288    5785  -2
   1  -4   1  248288    5785   1
   2  -4   1     181     305   1
   3  -4   1    3667     670   1
   4  -4   1    6071     541   1
   5  -4   1   10653     861   1
   6  -4   1    4333     516   1
   7  -4   1    5703     319   1
   8  -4   1    7937     327   1
  -9  -8  -1     183     202  -2
   9  -4   1     183     202   1
  10  -4   1    5542     408   1
  11  -4   1      14     188   1
  12  -4   1     104     163   1
  13  -4   1     383     154   1
 -14  -3   1    1088     406   1
 -13  -3   1    -119     173   1
  12   1  -1     850     224  -2
 -12  -3   1     850     224   1
 -11  -3   1     -96     174   1
 -10  -3   1     331     180   1
  -9  -3   1   19489    1596   1
  -8  -3   1     772     241   1
   7  -1  -1   78604    2358  -2
  -7  -3   1   78604    2358   1
  -6  -3   1   26560    1158   1
  -5  -3   1    2555     387   1
  -4  -3   1   63233    1729   1
  -3  -3   1     467     292   1
  -2  -3   1   45350    1231   1
  -1  -3   1   32591     948   1
   0  -3   1  191809    9101   1
  -1  -4  -1    4631     658  -2
   1  -3   1    4631     658   1
   2  -3   1  207478    3338   1
   3  -3   1   17890     678   1
   4  -3   1   21359     751   1
   5  -3   1     -80     287   1
   6  -3   1    3970     609   1
   7  -3   1    8005     305   1
   8  -3   1    2127     407   1
  -9  -7  -1    3078     343  -2
   9  -3   1    3078     343   1
  10  -3   1    1486     236   1
  11  -3   1     704     241   1
  12  -3   1     489     188   1
  13  -3   1    1842     262   1
  14  -3   1     135     132   1
 -14  -2   1    4543     412   1
 -13  -2   1     923     175   1
  12   2  -1   14950     493  -2
 -12  -2   1   14950     493   1
 -11  -2   1    1346     193   1
 -10  -2   1    2639     222   1
  -9  -2   1   27205    2004   1
  -8  -2   1     909     210   1
   7   0  -1    2154     526  -2
  -7  -2   1    2154     526   1
  -6  -2   1     718     391   1
  -5  -2   1     904     355   1
   4  -1  -1   10025     621  -2
  -4  -2   1   10025     621   1
  -3  -2   1   21664     764   1
  -2  -2   1   11011     509   1
   0  -2   1   27388    1773   1
  -1  -3  -1  340085    6393  -2
   1  -2   1  340085    6393   1
   2  -2   1   37072     832   1
   3  -2   1   25453    1206   1
   4  -2   1   32411     866   1
   5  -2   1    7257     520   1
   6  -2   1     126     273   1
   7  -2   1    2469     395   1
   8  -2   1    5150     241   1
  -9  -6  -1    1563     186  -2
   9  -2   1    1563     186   1
  10  -2   1    1640     188   1
  11  -2   1     569     218   1
  12  -2   1     444     236   1
  13  -2   1      48     161   1
  14  -2   1     301     150   1
 -14  -1   1     190     258   1
 -13  -1   1     191     159   1
  12   3  -1    1922     256  -2
 -12  -1   1    1922     256   1
 -11  -1   1    1489     201   1
 -10  -1   1    3974     248   1
  -9  -1   1   53600    1084   1
  -8  -1   1    2308     247   1
   7   1  -1  140578    3602  -2
  -7  -1   1  140578    3602   1
  -6  -1   1  139307    2434   1
  -5  -1   1    6178     445   1
   4   0  -1  285405    4333  -2
  -4  -1   1  285405    4333   1
  -3  -1   1    6899     386   1
  -1  -1   1   11957     560   1
   0  -1   1    6235     336   1
  -1  -2  -1   23096    2038  -2
   1  -1   1   23096    2038   1
   2  -1   1   54354    1319   1
   3  -1   1     551     222   1
   4  -1   1  107699    1893   1
   5  -1   1    5205     449   1
   6  -1   1   14797     652   1
   7  -1   1   24801     946   1
   8  -1   1    2309     199   1
  -9  -5  -1    8663     323  -2
   9  -1   1    8663     323   1
  10  -1   1    5383     288   1
  11  -1   1    1112     210   1
  12  -1   1     199     180   1
  13  -1   1    1477     202   1
  14  -1   1      85     192   1
 -14   0   1    2558     260   1
 -13   0   1    2215     296   1
  12   4  -1    6388     345  -2
 -12   0   1    6388     345   1
 -11   0   1      22     159   1
 -10   0   1    1493     198   1
  -9   0   1    1971     350   1
  -8   0   1    3168     206   1
   7   2  -1    7630     818  -2
  -7   0   1    7630     818   1
  -6   0   1   18431     853   1
  -5   0   1    4212     527   1
   4   1  -1  280442    4275  -2
  -4   0   1  280442    4275   1
  -2   0   1    1349     393   1
  -1   0   1  315272   13933   1
  -1  -1  -1  238554    7905  -2
   1   0   1  238554    7905   1
   2   0   1   60685    1153   1
   3   0   1    3049     279   1
  -4  -2  -1    4860     405  -2
   4   0   1    4860     405   1
   5   0   1     316     255   1
   6   0   1    1454     474   1
   7   0   1    1750     344   1
   8   0   1     343     206   1
  -9  -4  -1   19830     387  -2
   9   0   1   19830     387   1
  10   0   1     267     177   1
  11   0   1    1311     175   1
 -12  -5  -1     940     209  -2
  12   0   1     940     209   1
  13   0   1    1988     257   1
  14   0   1    1200     159   1
 -14   1   1     268     190   1
 -13   1   1     391     248   1
  12   5  -1    2672     217  -2
 -12   1   1    2672     217   1
 -11   1   1    1859     191   1
 -10   1   1     565     168   1
  -9   1   1   30560     511   1
  -8   1   1    1972     218   1
  -6   1   1    6763     585   1
  -5   1   1    4396     388   1
   4   2  -1    7017     810  -2
  -4   1   1    7017     810   1
  -3   1   1   25622     748   1
  -1   1   1   84260    1104   1
   2   1   1    1774     200   1
   3   1   1   91235    2870   1
  -4  -1  -1  319873    4847  -2
   4   1   1  319873    4847   1
   5   1   1   53696    1657   1
   6   1   1   49343    2165   1
   7   1   1   52935    1276   1
   8   1   1   10596     507   1
  -9  -3  -1   15789     605  -2
   9   1   1   15789     605   1
  10   1   1    1736     231   1
  11   1   1     241     154   1
 -12  -4  -1     291     165  -2
  12   1   1     291     165   1
  13   1   1     255     188   1
  14   1   1    1426     263   1
 -14   2   1     448     176   1
 -13   2   1    2356     224   1
 -12   2   1    2866     418   1
 -11   2   1    1255     179   1
 -10   2   1    2669     250   1
  -9   2   1     883     170   1
  -8   2   1   12102     367   1
  -6   2   1   30152     912   1
  -5   2   1    1022     299   1
  -4   2   1   82182    4625   1
  -3   2   1   21802     640   1
  -2   2   1   31912     733   1
  -1   2   1  169808    2644   1
  -1   1  -1   80411    1329  -2
   1   2   1   80411    1329   1
   2   2   1   45383     877   1
   3   2   1   20232     560   1
  -4   0  -1    6287     442  -2
   4   2   1    6287     442   1
   5   2   1    6548     452   1
   6   2   1   24893     796   1
   7   2   1   39059    1768   1
   8   2   1    4459     367   1
  -9  -2  -1   47524     904  -2
   9   2   1   47524     904   1
  10   2   1    3544     265   1
  11   2   1    2562     185   1
 -12  -3  -1    1658     230  -2
  12   2   1    1658     230   1
  13   2   1    1926     224   1
  14   2   1    1705     256   1
 -14   3   1      81     186   1
 -13   3   1     172     165   1
 -12   3   1    1463     214   1
 -11   3   1     128     189   1
 -10   3   1     243     165   1
  -9   3   1    9263     357   1
  -8   3   1    6064     335   1
   7   5  -1    3944     236  -2
  -7   3   1    3944     236   1
  -6   3   1     637     304   1
  -5   3   1   18855     747   1
  -4   3   1   12081     598   1
  -3   3   1   29826     816   1
  -2   3   1   74102    1530   1
  -1   3   1   32290     824   1
   0   3   1   58285     912   1
  -1   2  -1  173975    8395  -2
   1   3   1  173975    8395   1
   2   3   1   43800     899   1
   3   3   1    5104     389   1
   4   3   1   85610    1709   1
   5   3   1   17725    1375   1
   6   3   1   13568     645   1
   7   3   1    2336     433   1
   8   3   1    4932     312   1
  -9  -1  -1    7893     356  -2
   9   3   1    7893     356   1
  10   3   1     700     167   1
  11   3   1     408     153   1
 -12  -2  -1    1092     160  -2
  12   3   1    1092     160   1
  13   3   1    2008     255   1
  14   3   1    4659     354   1
 -13   4   1    2571     242   1
 -12   4   1    -111     170   1
 -11   4   1    1045     439   1
 -10   4   1    1168     225   1
  -9   4   1    1203     185   1
  -8   4   1    7886     411   1
   7   6  -1    8074     652  -2
  -7   4   1    8074     652   1
  -6   4   1    8862     777   1
  -5   4   1   17696     785   1
  -4   4   1   26651    2030   1
  -3   4   1    5419     486   1
  -2   4   1    3509     391   1
  -1   4   1   67943    2224   1
   0   4   1  164568    2751   1
  -1   3  -1    1213     214  -2
   1   4   1    1213     214   1
   2   4   1  227847    5415   1
   3   4   1    6093     453   1
   4   4   1   28276    1713   1
   5   4   1    7110     576   1
   6   4   1    9085    1963   1
   8   4   1    4492     450   1
  -9   0  -1   22406    1366  -2
   9   4   1   22406    1366   1
  10   4   1    1077     173   1
  11   4   1    1013     168   1
 -12  -1  -1     -38     149  -2
  12   4   1     -38     149   1
  13   4   1     281     253   1
  14   4   1     685     252   1
 -13   5   1     163     144   1
 -12   5   1     379     171   1
 -11   5   1      48     191   1
 -10   5   1     566     202   1
  -9   5   1     779     221   1
  -8   5   1   10979     455   1
   7   7  -1     330     158  -2
  -7   5   1     330     158   1
  -6   5   1    4856     639   1
  -5   5   1    7845     652   1
  -4   5   1    6794    1515   1
  -3   5   1   30918    1026   1
  -2   5   1   10101     652   1
  -1   5   1   49504    2029   1
   0   5   1     368     358   1
  -1   4  -1  203432    3777  -2
   1   5   1  203432    3777   1
   2   5   1     170     220   1
   3   5   1   25209    1508   1
   4   5   1   13432    1321   1
   5   5   1     -52     387   1
   6   5   1     575     372   1
   7   5   1    1422     509   1
   8   5   1    1516     246   1
  -9   1  -1    6328     321  -2
   9   5   1    6328     321   1
  10   5   1    2932     203   1
  11   5   1    1588     203   1
 -12   0  -1     350     153  -2
  12   5   1     350     153   1
  13   5   1    1025     223   1
  14   5   1    1978     595   1
 -13   6   1    1047     259   1
 -12   6   1    -133     145   1
 -11   6   1     692     240   1
 -10   6   1     -25     228   1
  -9   6   1     265     263   1
  -8   6   1     675     323   1
   7   8  -1     994     202  -2
  -7   6   1     994     202   1
  -6   6   1     172     162   1
  -5   6   1    2564     657   1
  -4   6   1    1268     417   1
  -3   6   1     668     403   1
  -2   6   1    7342     646   1
  -1   6   1    3005     831   1
   0   6   1   26675    1167   1
  -1   5  -1    7694     613  -2
   1   6   1    7694     613   1
   2   6   1   11288     897   1
   3   6   1    1137     296   1
   4   6   1    3427     474   1
   5   6   1    1759     442   1
   7   6   1    7834     531   1
   8   6   1      17     205   1
  -9   2  -1    2266     188  -2
   9   6   1    2266     188   1
  10   6   1     413     174   1
  11   6   1     296     210   1
  12   6   1     -28     212   1
  13   6   1     989     298   1
  14   6   1     395     186   1
 -12   7   1     -64     151   1
 -11   7   1     406     169   1
 -10   7   1     103     187   1
  -9   7   1     161     209   1
  -8   7   1    3396     695   1
   7   9  -1     406     197  -2
  -7   7   1     406     197   1
  -6   7   1     413     177   1
  -5   7   1    2312     337   1
  -4   7   1     780     429   1
  -3   7   1    2484     763   1
  -2   7   1    -128     359   1
  -1   7   1     212     386   1
   0   7   1     790     426   1
  -1   6  -1    1055     417  -2
   1   7   1    1055     417   1
   2   7   1    1606     509   1
   3   7   1    8863     831   1
   4   7   1    1337     429   1
   5   7   1    1632     475   1
   6   7   1    3734     742   1
   7   7   1    6473     456   1
   8   7   1    4064     528   1
  -9   3  -1    2277     612  -2
   9   7   1    2277     612   1
  10   7   1     439     238   1
  11   7   1     437     239   1
  12   7   1     216     234   1
  13   7   1     124     195   1
  14   7   1      66     166   1
 -12   8   1     215     126   1
 -11   8   1      35     161   1
 -10   8   1     -72     165   1
  -9   8   1     196     460   1
  -8   8   1     156     211   1
   7  10  -1     326     190  -2
  -7   8   1     326     190   1
  -6   8   1     206     186   1
  -5   8   1    1933     307   1
  -4   8   1     548     171   1
  -3   8   1     642     443   1
  -2   8   1    1948     538   1
  -1   8   1     486     420   1
   0   8   1    4314     598   1
  -1   7  -1     425     420  -2
   1   8   1     425     420   1
   2   8   1    1424     486   1
   3   8   1    -342     489   1
   4   8   1     901     720   1
   5   8   1     974     581   1
   6   8   1     166     222   1
   7   8   1     264     241   1
   8   8   1     962     314   1
  -9   4  -1    -132     231  -2
   9   8   1    -132     231   1
  10   8   1    1553     283   1
  11   8   1     312     236   1
  12   8   1     500     237   1
  13   8   1     372     206   1
  14   8   1     272     185   1
 -11   9   1     152     143   1
 -10   9   1    -146     171   1
  -9   9   1     -33     175   1
  -8   9   1    1270     406   1
   7  11  -1     -25     179  -2
  -7   9   1     -25     179   1
  -6   9   1     -37     206   1
  -5   9   1     100     167   1
  -4   9   1      48     163   1
  -3   9   1     164     173   1
  -2   9   1    -190     194   1
  -1   9   1     212     380   1
   0   9   1    2586     967   1
   1   9   1    1507     488   1
   2   9   1    -599     599   1
   4   9   1     117     266   1
   5   9   1     367     346   1
   6   9   1     581     266   1
   7   9   1     419     262   1
   8   9   1     358     307   1
  -9   5  -1     384     252  -2
   9   9   1     384     252   1
  10   9   1     249     249   1
  11   9   1     -41     245   1
  12   9   1     352     225   1
  13   9   1     201     201   1
  14   9   1     175     136   1
 -11  10   1     162     184   1
 -10  10   1      98     143   1
  -9  10   1     241     183   1
  -8  10   1     490     230   1
  -7  10   1     150     261   1
  -6  10   1     584     198   1
  -5  10   1     459     218   1
  -4  10   1     164     166   1
  -3  10   1     239     216   1
  -2  10   1     409     279   1
  -1  10   1     -18     294   1
   0  10   1     586     364   1
   1  10   1     120     242   1
   2  10   1     -10     243   1
   3  10   1    -238     314   1
   4  10   1     171     254   1
   5  10   1    -133     263   1
   6  10   1    -134     257   1
   7  10   1    -195     405   1
   8  10   1     216     285   1
  -9   6  -1     -46     253  -2
   9  10   1     -46     253   1
  10  10   1     941     279   1
  11  10   1     230     239   1
  12  10   1      79     217   1
  13  10   1     148     162   1
 -10  11   1      96     148   1
  -9  11   1     -28     244   1
  -8  11   1      61     186   1
  -7  11   1      33     195   1
  -6  11   1     -86     178   1
  -5  11   1     292     179   1
  -4  11   1     372     180   1
  -3  11   1      15     210   1
  -2  11   1     189     210   1
  -1  11   1     352     196   1
   0  11   1     325     250   1
   1  11   1    -152     213   1
   2  11   1     114     215   1
   3  11   1     -34     159   1
   4  11   1    -132     176   1
   5  11   1    -171     236   1
   6  11   1     -18     313   1
   7  11   1    -101     274   1
   8  11   1    -127     261   1
  -9   7  -1     -90     268  -2
   9  11   1     -90     268   1
  10  11   1      86     245   1
  11  11   1     270     349   1
  12  11   1     243     178   1
  13  11   1      -4     130   1
  -9  12   1      28     154   1
  -8  12   1     -84     261   1
  -7  12   1     -61     301   1
  -6  12   1     141     325   1
  -5  12   1      67     254   1
  -4  12   1     178     275   1
  -3  12   1     -74     194   1
  -2  12   1    -154     239   1
  -1  12   1      14     227   1
   0  12   1     -45     196   1
   1  12   1     561     213   1
   2  12   1     246     215   1
   3  12   1      -7     153   1
   4  12   1      -7     169   1
   5  12   1     205     235   1
   6  12   1     160     363   1
   7  12   1     143     278   1
   8  12   1     294     269   1
  -9   8  -1      31     245  -2
   9  12   1      31     245   1
  10  12   1     248     366   1
  11  12   1    -103     186   1
  12  12   1     -23     156   1
  -8  13   1      20     151   1
  -7  13   1      11     178   1
  -6  13   1    -151     196   1
  -5  13   1      89     167   1
  -4  13   1     298     245   1
  -3  13   1     530     226   1
  -2  13   1      99     198   1
  -1  13   1     228     212   1
   0  13   1     259     210   1
   1  13   1     189     273   1
   2  13   1     381     205   1
   3  13   1      -6     166   1
   4  13   1     289     149   1
   5  13   1    -189     214   1
   6  13   1     -59     261   1
   7  13   1    -140     251   1
   8  13   1     219     261   1
   9  13   1      46     437   1
  10  13   1      33     181   1
  11  13   1     139     174   1
  12  13   1      78     118   1
  -7  14   1     -91     145   1
  -6  14   1     133     190   1
  -5  14   1     -21     191   1
  -4  14   1     -61     167   1
  -3  14   1      69     188   1
  -2  14   1       2     210   1
  -1  14   1       5     200   1
   0  14   1      85     195   1
   1  14   1    -186     186   1
   2  14   1     -28     136   1
   3  14   1      37     146   1
   4  14   1     153     196   1
   5  14   1     419     262   1
   6  14   1     -47     295   1
   7  14   1      71     239   1
   8  14   1     103     216   1
   9  14   1     220     193   1
  10  14   1    -183     190   1
  11  14   1      50     124   1
  -6  15   1     124     146   1
  -5  15   1     -68     163   1
  -4  15   1     -64     174   1
  -3  15   1      75     157   1
  -2  15   1    -134     169   1
  -1  15   1     -37     172   1
   0  15   1      36     180   1
   1  15   1     -46     134   1
   2  15   1      27     128   1
   3  15   1     100     134   1
   4  15   1       3     180   1
   5  15   1      40     229   1
   6  15   1      28     219   1
   7  15   1     185     206   1
   8  15   1       9     175   1
   9  15   1    -161     178   1
  10  15   1       6     123   1
  -5  16   1     -70     165   1
  -4  16   1       3     144   1
  -3  16   1     -66     159   1
  -2  16   1      95     150   1
  -1  16   1      25     162   1
   0  16   1     131     132   1
   1  16   1     -24     133   1
   2  16   1     -23     135   1
   3  16   1      30     170   1
   4  16   1      53     199   1
   5  16   1      49     189   1
   6  16   1      76     171   1
   7  16   1      52     165   1
   8  16   1      35     131   1
   9  16   1      42     110   1
  -3  17   1      33      81   1
  -2  17   1     -12      87   1
  -1  17   1     -66     116   1
   0  17   1      52     107   1
   1  17   1     -62     133   1
   2  17   1      23     138   1
   3  17   1     -24     182   1
   4  17   1    -116     165   1
   5  17   1       5     158   1
   6  17   1      21     133   1
   7  17   1     -23     115   1
   0  18   1     103     184   1
   1  18   1      50     193   1
   2  18   1      72     176   1
   3  18   1     -23     110   1
   4  18   1      28     109   1
   5  18   1      41      98   1
  -5 -17   2      28     186   1
  -4 -17   2     -18     112   1
  -3 -17   2      57     124   1
  -2 -17   2      98     130   1
  -1 -17   2      -9      95   1
   0 -17   2     -17      85   1
  -7 -16   2      76     144   1
  -6 -16   2      23     130   1
  -5 -16   2     138     162   1
  -4 -16   2     -42     158   1
  -3 -16   2     -87     102   1
  -2 -16   2     -29     110   1
  -1 -16   2      22     114   1
   0 -16   2     -59     116   1
   1 -16   2      62     111   1
   2 -16   2     -27      99   1
   3 -16   2      57     102   1
  -9 -15   2    -141     160   1
  -8 -15   2     -24     123   1
  -7 -15   2     -90     263   1
  -6 -15   2     106     169   1
  -5 -15   2     122     117   1
  -4 -15   2      24     124   1
  -3 -15   2      30     134   1
  -2 -15   2     -61     130   1
  -1 -15   2     233     136   1
   0 -15   2      15     138   1
   1 -15   2     -53     218   1
   2 -15   2       1     209   1
   3 -15   2     -46     150   1
   4 -15   2      -3     160   1
   5 -15   2      63     174   1
 -10 -14   2     -56     171   1
  -9 -14   2     128     164   1
  -8 -14   2      48     173   1
  -7 -14   2     -46     190   1
  -6 -14   2      67     131   1
  -5 -14   2     216     138   1
  -4 -14   2      53     141   1
  -3 -14   2      83     156   1
  -2 -14   2    -119     151   1
  -1 -14   2    -142     160   1
   0 -14   2     119     270   1
   1 -14   2      63     254   1
   2 -14   2     -71     188   1
   3 -14   2     116     178   1
   4 -14   2      -4     157   1
   5 -14   2      12     140   1
   6 -14   2     -83     164   1
 -11 -13   2     -19     176   1
 -10 -13   2     -14     175   1
  -9 -13   2      87     184   1
  -8 -13   2      47     202   1
  -7 -13   2      70     144   1
  -6 -13   2      61     153   1
  -5 -13   2      27     153   1
  -4 -13   2      71     156   1
  -3 -13   2      61     174   1
  -2 -13   2      69     166   1
  -1 -13   2     363     271   1
   0 -13   2    -249     249   1
   1 -13   2      33     199   1
   2 -13   2     196     227   1
   3 -13   2      32     192   1
   4 -13   2      -1     190   1
   5 -13   2     -36     172   1
   6 -13   2     128     187   1
   7 -13   2     -72     144   1
 -12 -12   2     -89     168   1
 -11 -12   2     -58     174   1
 -10 -12   2     -22     192   1
  -9 -12   2     -33     248   1
  -8 -12   2      88     151   1
  -7 -12   2      17     172   1
  -6 -12   2    -136     154   1
  -5 -12   2      -4     185   1
  -4 -12   2     134     169   1
  -3 -12   2      53     167   1
  -2 -12   2     -44     287   1
  -1 -12   2     293     271   1
   0 -12   2     475     290   1
   1 -12   2     313     215   1
   2 -12   2     210     210   1
   3 -12   2      77     207   1
   4 -12   2     -85     204   1
   5 -12   2     -42     233   1
   6 -12   2     -82     209   1
   8 -12   2     147     154   1
 -12 -11   2     124     132   1
 -11 -11   2      19     189   1
 -10 -11   2      38     215   1
  -9 -11   2     278     156   1
  -8 -11   2     -22     160   1
  -7 -11   2     387     214   1
  -6 -11   2     131     201   1
  -5 -11   2     -34     186   1
  -4 -11   2     152     200   1
  -3 -11   2      22     171   1
  -2 -11   2     -42     255   1
  -1 -11   2     603     303   1
   0 -11   2     765     368   1
   1 -11   2     -60     259   1
   2 -11   2     422     254   1
   3 -11   2     -73     253   1
   4 -11   2     -36     181   1
   5 -11   2     -95     184   1
   6 -11   2     196     187   1
   7 -11   2      47     163   1
   8 -11   2     -89     159   1
   9 -11   2     200     220   1
 -13 -10   2     -62     197   1
 -12 -10   2     185     186   1
 -11 -10   2     -10     206   1
 -10 -10   2      11     158   1
  -9 -10   2     231     165   1
  -8 -10   2      39     165   1
  -7 -10   2     -13     171   1
  -6 -10   2     110     206   1
  -5 -10   2    -125     162   1
  -4 -10   2     241     170   1
  -3 -10   2      75     174   1
  -2 -10   2     -56     247   1
  -1 -10   2    1095     451   1
   0 -10   2     -29     241   1
   1 -10   2     280     372   1
   2 -10   2     278     266   1
   3 -10   2    -142     210   1
   4 -10   2      -2     229   1
   5 -10   2     894     342   1
   6 -10   2     198     207   1
   7 -10   2     317     191   1
   8 -10   2     124     189   1
   9 -10   2     335     164   1
  10 -10   2     -93     121   1
 -13  -9   2     113     146   1
 -12  -9   2     207     304   1
 -11  -9   2      87     160   1
 -10  -9   2      86     178   1
  -9  -9   2    1278     197   1
  -8  -9   2      51     175   1
  -7  -9   2    1035     255   1
  -6  -9   2     806     280   1
  -5  -9   2    -130     165   1
  -4  -9   2     757     204   1
  -3  -9   2     159     164   1
  -2  -9   2      83     257   1
  -1  -9   2     289     235   1
   0  -9   2     882     272   1
   1  -9   2    2286     723   1
   2  -9   2    -276     348   1
   3  -9   2     -47     180   1
   4  -9   2       4     188   1
   5  -9   2      98     200   1
   6  -9   2      54     214   1
   7  -9   2     357     215   1
   8  -9   2      12     180   1
   9  -9   2     185     197   1
  10  -9   2     198     201   1
  11  -9   2      24     114   1
 -14  -8   2     282     204   1
 -13  -8   2      74     177   1
 -12  -8   2     436     167   1
 -11  -8   2      86     166   1
 -10  -8   2     107     172   1
  -9  -8   2     -81     167   1
  -8  -8   2     238     290   1
  -7  -8   2     651     181   1
  -6  -8   2     713     214   1
  -5  -8   2     161     248   1
  -4  -8   2    1562     630   1
  -3  -8   2     404     507   1
  -2  -8   2    1365     599   1
  -1  -8   2    2172     619   1
   0  -8   2    2622     682   1
   1  -8   2    3879     680   1
   2  -8   2     296     191   1
   3  -8   2     -75     209   1
   4  -8   2     125     187   1
   5  -8   2     -43     190   1
   6  -8   2     741     230   1
   7  -8   2     363     340   1
   8  -8   2     132     205   1
   9  -8   2    1214     362   1
  10  -8   2     298     192   1
  11  -8   2     192     145   1
 -14  -7   2      59     139   1
 -13  -7   2     129     198   1
 -12  -7   2    1050     178   1
 -11  -7   2     475     200   1
 -10  -7   2     -48     174   1
  -9  -7   2    4791     600   1
  -8  -7   2     201     167   1
  -7  -7   2    2307     527   1
  -6  -7   2     118     220   1
  -5  -7   2     -50     480   1
  -4  -7   2     210     456   1
  -3  -7   2      75     454   1
  -2  -7   2     700     516   1
  -1  -7   2    3922     663   1
   0  -7   2    -208     469   1
   1  -7   2   18070    1154   1
   2  -7   2     611     304   1
   3  -7   2    -141     346   1
   4  -7   2     355     323   1
   5  -7   2     323     195   1
   6  -7   2    1592     281   1
   7  -7   2     655     272   1
   8  -7   2     107     219   1
   9  -7   2    -198     198   1
  10  -7   2      42     198   1
  11  -7   2      19     169   1
  12  -7   2      39     128   1
  14  -2  -2     -28     144  -2
 -14  -6   2     -28     144   1
 -13  -6   2    1127     181   1
 -12  -6   2     139     170   1
  11  -3  -2     949     187  -2
 -11  -6   2     949     187   1
 -10  -6   2    1031     193   1
  -9  -6   2    1471     240   1
  -8  -6   2   10026     664   1
  -7  -6   2    9529     702   1
  -6  -6   2    5813     790   1
  -5  -6   2    8293     901   1
  -4  -6   2    7819     843   1
  -3  -6   2    1435     494   1
  -2  -6   2     -46     410   1
  -1  -6   2   12875     928   1
   0  -6   2     923     737   1
   1  -6   2     163     290   1
   2  -6   2    1779     453   1
   3  -6   2     156     369   1
   4  -6   2     514     392   1
   5  -6   2     220     195   1
   6  -6   2    1119     252   1
   7  -6   2     993     295   1
   8  -6   2      46     204   1
   9  -6   2    2020     492   1
  10  -6   2     -56     213   1
  11  -6   2     300     202   1
  12  -6   2     136     140   1
  14  -1  -2     514     173  -2
 -14  -5   2     514     173   1
 -13  -5   2      65     162   1
 -12  -5   2     813     185   1
  11  -2  -2     437     176  -2
 -11  -5   2     437     176   1
 -10  -5   2     616     191   1
  -9  -5   2    2696     210   1
  -8  -5   2    8898     404   1
  -7  -5   2     328     204   1
  -6  -5   2    1332     515   1
  -5  -5   2    8702     831   1
  -4  -5   2      48     388   1
  -3  -5   2   15117     860   1
  -2  -5   2    8494     750   1
  -1  -5   2   15778    1027   1
   0  -5   2      44     319   1
   1  -5   2    5655     805   1
   2  -5   2   11090    1608   1
   3  -5   2   11610     798   1
   4  -5   2    2838     454   1
   5  -5   2     404     356   1
   6  -5   2     -89     177   1
   7  -5   2     280     191   1
   8  -5   2     -12     252   1
   9  -5   2      15     186   1
  10  -5   2     168     215   1
  11  -5   2     703     229   1
  12  -5   2     201     185   1
  13  -5   2     415     136   1
  14   0  -2      58     171  -2
 -14  -4   2      58     171   1
 -13  -4   2    3007     514   1
 -12  -4   2     -88     159   1
  11  -1  -2    5605     373  -2
 -11  -4   2    5605     373   1
 -10  -4   2    4871     321   1
  -9  -4   2    4495     254   1
  -8  -4   2   10484     551   1
  -7  -4   2    3810     632   1
   6  -3  -2    3617     586  -2
  -6  -4   2    3617     586   1
  -5  -4   2    1663     443   1
  -4  -4   2   22087     972   1
  -3  -4   2   13086     713   1
  -2  -4   2   12325     667   1
  -1  -4   2    8505     621   1
   0  -4   2   58070    4805   1
   1  -4   2     226     531   1
   2  -4   2   41005    1111   1
   3  -4   2     180     564   1
   4  -4   2    4195     468   1
   5  -4   2   22213    1334   1
   6  -4   2    5731     805   1
   7  -4   2    4993     425   1
   8  -4   2     102     161   1
   9  -4   2    5575     652   1
  10  -4   2      93     209   1
  11  -4   2     161     190   1
  12  -4   2    -142     180   1
  13  -4   2     102     139   1
  14   1  -2     197     211  -2
 -14  -3   2     197     211   1
 -13  -3   2     761     164   1
 -12  -3   2     639     193   1
  11   0  -2     781     183  -2
 -11  -3   2     781     183   1
 -10  -3   2    8445     521   1
  -9  -3   2     238     153   1
  -8  -3   2   44655    1122   1
  -7  -3   2    3376     592   1
   6  -2  -2    6608     682  -2
  -6  -3   2    6608     682   1
  -5  -3   2    8516     682   1
  -4  -3   2   19053     867   1
  -3  -3   2   67768    1739   1
  -2  -3   2   16170     658   1
  -1  -3   2   78275    4302   1
   0  -3   2   22887     803   1
   1  -3   2     -77     430   1
   2  -3   2    6062     604   1
   3  -3   2   10933     593   1
   4  -3   2    -146     279   1
   5  -3   2   20873     814   1
   6  -3   2    7522     620   1
   7  -3   2    4156     423   1
   8  -3   2    1609     209   1
   9  -3   2     573     363   1
  10  -3   2    2159     258   1
  11  -3   2    3539     882   1
  12  -3   2     263     179   1
  13  -3   2     496     161   1
  14   2  -2     498     209  -2
 -14  -2   2     498     209   1
 -13  -2   2    6993     398   1
 -12  -2   2      78     209   1
  11   1  -2    6228     289  -2
 -11  -2   2    6228     289   1
 -10  -2   2    3683     301   1
  -9  -2   2    3094     258   1
  -8  -2   2    2876     746   1
  -7  -2   2     901     401   1
   6  -1  -2    1985     450  -2
  -6  -2   2    1985     450   1
  -5  -2   2     419     322   1
  -4  -2   2    1950     353   1
   3  -2  -2   54517    1399  -2
  -3  -2   2   54517    1399   1
  -2  -2   2  336749    4967   1
  -1  -2   2   62549    2516   1
   0  -2   2    3308     219   1
   1  -2   2   35881    2283   1
   2  -2   2  168759    2690   1
   3  -2   2   20071     649   1
   4  -2   2    8990     521   1
  -5  -5  -2    6859     513  -2
   5  -2   2    6859     513   1
   6  -2   2     525     293   1
   7  -2   2     103     231   1
   8  -2   2    2197     201   1
   9  -2   2    1679     249   1
 -10  -7  -2    3028     648  -2
  10  -2   2    3028     648   1
  11  -2   2     180     195   1
  12  -2   2     522     183   1
  13  -2   2     316     163   1
  14  -2   2     340     137   1
  14   3  -2     469     221  -2
 -14  -1   2     469     221   1
 -13  -1   2    1515     186   1
 -12  -1   2     280     208   1
  11   2  -2    9674     558  -2
 -11  -1   2    9674     558   1
 -10  -1   2   17428     621   1
  -9  -1   2    2121     181   1
  -8  -1   2   85512    2538   1
  -7  -1   2   17956     994   1
   6   0  -2   35102    1303  -2
  -6  -1   2   35102    1303   1
  -5  -1   2   33042    1171   1
  -4  -1   2    3854     441   1
   3  -1  -2    2519     331  -2
  -3  -1   2    2519     331   1
  -2  -1   2   24009     467   1
   0  -1   2    2341     220   1
   1  -1   2  155043    4747   1
   2  -1   2   83120    2000   1
   3  -1   2   24571     657   1
   4  -1   2     386     245   1
  -5  -4  -2   14910     639  -2
   5  -1   2   14910     639   1
   6  -1   2   17194     708   1
   7  -1   2    4805     480   1
   8  -1   2    5717     422   1
   9  -1   2    5502     244   1
 -10  -6  -2     857     203  -2
  10  -1   2     857     203   1
  11  -1   2     946     219   1
  12  -1   2     275     178   1
 -13  -7  -2     185     165  -2
  13  -1   2     185     165   1
  14  -1   2      42     134   1
  14   4  -2     143     194  -2
 -14   0   2     143     194   1
 -13   0   2    2875     216   1
 -12   0   2    1537     222   1
  11   3  -2     487     189  -2
 -11   0   2     487     189   1
 -10   0   2     410     186   1
  -9   0   2    4104     220   1
  -8   0   2   12666     550   1
  -7   0   2   18594    1037   1
   6   1  -2   37410    1397  -2
  -6   0   2   37410    1397   1
  -5   0   2  113090    2175   1
  -4   0   2   84446    1686   1
   3   0  -2   56334    1505  -2
  -3   0   2   56334    1505   1
  -2   0   2  253121    5408   1
   0   0   2   29669     871   1
   1   0   2   44040     730   1
  -2  -2  -2  145818    2259  -2
   2   0   2  145818    2259   1
   3   0   2   41705     873   1
   4   0   2     507     367   1
  -5  -3  -2    3925     367  -2
   5   0   2    3925     367   1
   6   0   2   18514     825   1
   7   0   2     373     285   1
   8   0   2   11264    1157   1
   9   0   2    3185     327   1
 -10  -5  -2    7986     623  -2
  10   0   2    7986     623   1
  11   0   2     246     218   1
  12   0   2    4254     376   1
 -13  -6  -2    1018     199  -2
  13   0   2    1018     199   1
  14   0   2     418     175   1
  14   5  -2     836     201  -2
 -14   1   2     836     201   1
 -13   1   2     523     248   1
 -12   1   2     115     185   1
  11   4  -2    3966     348  -2
 -11   1   2    3966     348   1
 -10   1   2    9566     421   1
  -9   1   2     154     175   1
  -8   1   2   29441     773   1
  -7   1   2     445     417   1
   6   2  -2     834     450  -2
  -6   1   2     834     450   1
  -5   1   2    3766     349   1
  -4   1   2    5881     370   1
   3   1  -2    2916     456  -2
  -3   1   2    2916     456   1
  -2   1   2  132192    1894   1
  -1   1   2   45532    1132   1
   0   1   2   64903     712   1
   1   1   2   43862     736   1
  -2  -1  -2  728237   36597  -2
   2   1   2  728237   36597   1
   3   1   2   73686    1659   1
   4   1   2   40045    2178   1
  -5  -2  -2   71294    1416  -2
   5   1   2   71294    1416   1
   6   1   2   33304    1158   1
   7   1   2    6414     515   1
   8   1   2    3050     386   1
   9   1   2    2001     185   1
 -10  -4  -2     794     169  -2
  10   1   2     794     169   1
  11   1   2     845     168   1
  12   1   2    2885     490   1
 -13  -5  -2     395     200  -2
  13   1   2     395     200   1
  14   1   2     463     244   1
  14   6  -2     347     179  -2
 -14   2   2     347     179   1
 -13   2   2    1477     271   1
 -12   2   2    2326     230   1
  11   5  -2    1633     201  -2
 -11   2   2    1633     201   1
 -10   2   2    1481     190   1
  -9   2   2    5401     303   1
  -8   2   2   16589     425   1
  -7   2   2   11484     976   1
   6   3  -2    8611     543  -2
  -6   2   2    8611     543   1
  -5   2   2    1641     311   1
  -4   2   2    2490     315   1
   3   2  -2   27546     710  -2
  -3   2   2   27546     710   1
  -2   2   2  390746    8042   1
   0   2   2     240     148   1
   1   2   2    1743     179   1
  -2   0  -2  119318   11992  -2
   2   2   2  119318   11992   1
   3   2   2  111882    1860   1
   4   2   2   18408     603   1
  -5  -1  -2   79530    1540  -2
   5   2   2   79530    1540   1
   6   2   2   28819    1069   1
   7   2   2    6800     536   1
   8   2   2   40723     990   1
   9   2   2   17946     421   1
 -10  -3  -2   13616     490  -2
  10   2   2   13616     490   1
  11   2   2     386     153   1
  12   2   2    3776     469   1
 -13  -4  -2    1675     208  -2
  13   2   2    1675     208   1
  14   2   2     314     182   1
 -14   3   2     266     164   1
 -13   3   2     337     234   1
 -12   3   2     338     208   1
  11   6  -2    1517     184  -2
 -11   3   2    1517     184   1
 -10   3   2    1593     198   1
  -9   3   2    3871     259   1
  -8   3   2    4135     315   1
  -7   3   2    1573     216   1
   6   4  -2    2777     413  -2
  -6   3   2    2777     413   1
  -5   3   2   10087     587   1
  -4   3   2   33216    1937   1
  -3   3   2   37046    1422   1
  -2   3   2    6017     427   1
  -1   3   2  144595    2362   1
   0   3   2    5303     470   1
   1   3   2  240916    8747   1
   2   3   2  127022    4120   1
   3   3   2     701     247   1
   4   3   2    7104     460   1
  -5   0  -2    4237     411  -2
   5   3   2    4237     411   1
   6   3   2   11316     610   1
   7   3   2     813     314   1
   8   3   2     884     536   1
   9   3   2    4444     383   1
 -10  -2  -2    9887     302  -2
  10   3   2    9887     302   1
  11   3   2      99     141   1
  12   3   2    8074     862   1
 -13  -3  -2    3745     294  -2
  13   3   2    3745     294   1
  14   3   2    1217     215   1
 -13   4   2      47     234   1
 -12   4   2    2571     360   1
 -11   4   2     741     218   1
 -10   4   2     523     165   1
  -9   4   2    3427     305   1
  -8   4   2   10437     319   1
  -7   4   2    4036     305   1
  -6   4   2     206     316   1
  -5   4   2    2104     402   1
  -4   4   2    1054     336   1
  -3   4   2   16459     746   1
  -2   4   2   22551     756   1
  -1   4   2   32571     973   1
   0   4   2   76210    2112   1
   1   4   2    5079     397   1
   2   4   2  159710    2605   1
   3   4   2    1604     299   1
   4   4   2    3475     383   1
  -5   1  -2   12577     694  -2
   5   4   2   12577     694   1
   6   4   2   30698     970   1
   7   4   2    2468     433   1
   8   4   2   18250    1185   1
   9   4   2    3009     223   1
 -10  -1  -2    1565     175  -2
  10   4   2    1565     175   1
  11   4   2     267     150   1
  12   4   2    1049     191   1
 -13  -2  -2     303     186  -2
  13   4   2     303     186   1
  14   4   2     448     181   1
 -13   5   2      35     174   1
 -12   5   2     428     180   1
 -11   5   2     199     194   1
 -10   5   2    -181     187   1
  -9   5   2    3206     300   1
  -8   5   2     503     166   1
  -7   5   2    9007     458   1
  -6   5   2    5426     783   1
  -5   5   2    6790     618   1
  -4   5   2     357     319   1
  -3   5   2   11900     704   1
  -2   5   2   12106     679   1
  -1   5   2   15091     709   1
   0   5   2   22862    1648   1
   1   5   2     841     260   1
   2   5   2    1643     265   1
   3   5   2   24375     805   1
   4   5   2    2471     387   1
  -5   2  -2    3038     430  -2
   5   5   2    3038     430   1
   6   5   2     642     351   1
   7   5   2      67     432   1
   8   5   2    4126     447   1
   9   5   2    5313     296   1
 -10   0  -2    7159     408  -2
  10   5   2    7159     408   1
  11   5   2      85     175   1
  12   5   2    2832     520   1
 -13  -1  -2     827     204  -2
  13   5   2     827     204   1
  14   5   2     757     368   1
 -13   6   2     -24     180   1
 -12   6   2     683     212   1
 -11   6   2     211     185   1
 -10   6   2     -74     204   1
  -9   6   2      52     199   1
  -8   6   2     174     216   1
  -7   6   2     265     159   1
  -6   6   2     119     284   1
  -5   6   2    1924     706   1
  -4   6   2    4575     717   1
  -3   6   2    1837     433   1
  -2   6   2    6944     625   1
  -1   6   2   46576    1250   1
   0   6   2    9285     691   1
   1   6   2   10109     544   1
   2   6   2   31709     705   1
   3   6   2    1195     301   1
   4   6   2    8892     637   1
   5   6   2   19697    1278   1
   6   6   2    3929     518   1
   7   6   2      51     201   1
   8   6   2     237     210   1
   9   6   2    1022     198   1
 -10   1  -2     451     230  -2
  10   6   2     451     230   1
  11   6   2     745     200   1
  12   6   2     477     501   1
 -13   0  -2     663     178  -2
  13   6   2     663     178   1
  14   6   2     405     279   1
 -12   7   2     423     201   1
 -11   7   2     -45     169   1
 -10   7   2      66     189   1
  -9   7   2    2943     380   1
  -8   7   2     540     223   1
  -7   7   2    2911     411   1
  -6   7   2     403     253   1
  -5   7   2     118     249   1
  -4   7   2    -172     352   1
  -3   7   2     421     397   1
  -2   7   2     381     404   1
  -1   7   2    -249     363   1
   0   7   2     426     396   1
   1   7   2     184     365   1
   2   7   2   31028    5413   1
   3   7   2    1051     326   1
   4   7   2     585     328   1
   5   7   2   16003    1548   1
   6   7   2    2276    1612   1
   7   7   2   10070    1483   1
   8   7   2    1601     213   1
   9   7   2     344     230   1
 -10   2  -2    2452     443  -2
  10   7   2    2452     443   1
  11   7   2     263     189   1
  12   7   2    1061     387   1
 -13   1  -2     189     195  -2
  13   7   2     189     195   1
  14   7   2      46     166   1
 -12   8   2      50     129   1
 -11   8   2     -11     148   1
 -10   8   2    -170     170   1
  -9   8   2      73     215   1
  -8   8   2       4     198   1
  -7   8   2     929     274   1
  -6   8   2     911     239   1
  -5   8   2     159     204   1
  -4   8   2     601     222   1
  -3   8   2     514     402   1
  -2   8   2    2048     508   1
  -1   8   2     258     422   1
   0   8   2     283     435   1
   1   8   2     691     446   1
   2   8   2    1983     591   1
   3   8   2    2076     510   1
   4   8   2     259     393   1
   5   8   2     358     338   1
   6   8   2     -62     226   1
   7   8   2     624     403   1
   8   8   2     491     203   1
   9   8   2    3237     660   1
  10   8   2    2053     416   1
  11   8   2     929     298   1
  12   8   2     484     219   1
  13   8   2     170     211   1
  14   8   2     332     158   1
 -11   9   2     290     197   1
 -10   9   2      65     158   1
  -9   9   2     247     185   1
  -8   9   2      62     198   1
  -7   9   2      -5     197   1
  -6   9   2      53     193   1
  -5   9   2    -164     164   1
  -4   9   2      96     156   1
  -3   9   2    -119     150   1
  -2   9   2     206     316   1
  -1   9   2     976     446   1
   0   9   2     235     764   1
   1   9   2    1353     502   1
   2   9   2    -107     421   1
   3   9   2      16     403   1
   4   9   2     313     454   1
   5   9   2     626     417   1
   6   9   2     830     435   1
   7   9   2     244     404   1
   8   9   2     673     273   1
   9   9   2     150     234   1
  10   9   2      40     202   1
  11   9   2      -2     214   1
  12   9   2     104     222   1
  13   9   2     232     198   1
  14   9   2     -83     137   1
 -11  10   2     110     191   1
 -10  10   2     165     155   1
  -9  10   2     258     157   1
  -8  10   2     177     194   1
  -7  10   2     415     232   1
  -6  10   2      16     177   1
  -5  10   2     227     236   1
  -4  10   2     140     161   1
  -3  10   2     -30     155   1
  -2  10   2     672     252   1
  -1  10   2     -10     220   1
   0  10   2     -29     325   1
   1  10   2     213     234   1
   2  10   2     402     242   1
   3  10   2      53     255   1
   4  10   2     178     288   1
   5  10   2      74     267   1
   6  10   2     173     229   1
   7  10   2     400     285   1
   8  10   2     479     263   1
   9  10   2     641     236   1
  10  10   2     377     274   1
  11  10   2     210     243   1
  12  10   2     -44     204   1
  13  10   2     142     162   1
 -10  11   2    -139     139   1
  -9  11   2      -7     255   1
  -8  11   2     -16     185   1
  -7  11   2      48     199   1
  -6  11   2      74     194   1
  -5  11   2      41     177   1
  -4  11   2     306     196   1
  -3  11   2     417     216   1
  -2  11   2     309     213   1
  -1  11   2     653     242   1
   0  11   2    -112     180   1
   1  11   2      94     212   1
   2  11   2    1385     428   1
   3  11   2     123     258   1
   4  11   2     135     223   1
   5  11   2     184     221   1
   6  11   2     -36     230   1
   7  11   2     168     222   1
   8  11   2     -52     222   1
   9  11   2      24     210   1
  10  11   2     118     247   1
  11  11   2     205     222   1
  12  11   2     149     186   1
  13  11   2     162     142   1
  -9  12   2      88     155   1
  -8  12   2     171     263   1
  -7  12   2       9     296   1
  -6  12   2     285     564   1
  -5  12   2    -122     197   1
  -4  12   2     -47     218   1
  -3  12   2      34     187   1
  -2  12   2     -10     173   1
  -1  12   2     355     190   1
   0  12   2    -113     192   1
   1  12   2     229     204   1
   2  12   2     165     231   1
   3  12   2     118     172   1
   4  12   2     107     225   1
   5  12   2     574     232   1
   6  12   2    -141     235   1
   7  12   2     373     220   1
   8  12   2     -17     211   1
   9  12   2     129     278   1
  10  12   2      61     225   1
  11  12   2      -1     191   1
  12  12   2     -15     158   1
  -9  13   2     -47     123   1
  -8  13   2       2     256   1
  -7  13   2     180     188   1
  -6  13   2     109     211   1
  -5  13   2    -218     222   1
  -4  13   2      20     212   1
  -3  13   2     185     223   1
  -2  13   2    -187     202   1
  -1  13   2    -121     190   1
   0  13   2      86     221   1
   1  13   2    -191     205   1
   2  13   2      99     217   1
   3  13   2     121     170   1
   4  13   2      24     226   1
   5  13   2     472     220   1
   6  13   2     157     204   1
   7  13   2     382     214   1
   8  13   2     378     308   1
   9  13   2      61     233   1
  10  13   2     144     202   1
  11  13   2     167     182   1
  12  13   2     -26     124   1
  -8  14   2      89     128   1
  -7  14   2     -57     150   1
  -6  14   2      44     178   1
  -5  14   2    -153     193   1
  -4  14   2     352     221   1
  -3  14   2      96     284   1
  -2  14   2     299     205   1
  -1  14   2     247     214   1
   0  14   2      26     195   1
   1  14   2     202     200   1
   2  14   2     236     148   1
   3  14   2     199     208   1
   4  14   2     164     198   1
   5  14   2     195     193   1
   6  14   2    -212     212   1
   7  14   2     129     191   1
   8  14   2      14     217   1
   9  14   2    -188     188   1
  10  14   2      28     173   1
  11  14   2      17     129   1
  -6  15   2     139     148   1
  -5  15   2     -66     178   1
  -4  15   2     232     187   1
  -3  15   2     150     198   1
  -2  15   2      80     174   1
  -1  15   2     -42     174   1
   0  15   2      20     219   1
   1  15   2      83     146   1
   2  15   2      -4     139   1
   3  15   2    -145     328   1
   4  15   2     138     205   1
   5  15   2      48     173   1
   6  15   2     148     175   1
   7  15   2      68     206   1
   8  15   2     -36     185   1
   9  15   2      20     174   1
  10  15   2      32     129   1
  -5  16   2      38     136   1
  -4  16   2      76     172   1
  -3  16   2     -43     193   1
  -2  16   2    -133     178   1
  -1  16   2      39     156   1
   0  16   2     -78     121   1
   1  16   2     152     134   1
   2  16   2      18     161   1
   3  16   2      63     161   1
   4  16   2     220     156   1
   5  16   2     135     173   1
   6  16   2    -166     178   1
   7  16   2      -9     165   1
   8  16   2      50     157   1
   9  16   2     -75     113   1
  -3  17   2      40      86   1
  -2  17   2      55      98   1
  -1  17   2     -19     119   1
   0  17   2      11     121   1
   1  17   2     170     137   1
   2  17   2      21     147   1
   3  17   2      79     133   1
   4  17   2     -44     131   1
   5  17   2      68     159   1
   6  17   2     152     172   1
   7  17   2      -6     120   1
   8  17   2     -96      96   1
  -1  18   2     152     128   1
   0  18   2     -41     124   1
   1  18   2     -39     162   1
   2  18   2    -121     121   1
   3  18   2     -96     176   1
   4  18   2     -26     165   1
   5  18   2     160     169   1
  -2 -17   3      15     120   1
  -6 -16   3     -46     210   1
  -5 -16   3      11     121   1
  -4 -16   3      92      94   1
  -3 -16   3     -92      92   1
  -2 -16   3     124     103   1
  -1 -16   3     -15     102   1
   0 -16   3      26     103   1
   1 -16   3     -18      96   1
   2 -16   3     -21      94   1
  -8 -15   3     121     194   1
  -7 -15   3    -198     198   1
  -6 -15   3     134     139   1
  -5 -15   3      -9     104   1
  -4 -15   3     -11     115   1
  -3 -15   3      -2     120   1
  -2 -15   3      51     126   1
  -1 -15   3     118     129   1
   0 -15   3     -61     131   1
   1 -15   3     138     136   1
   2 -15   3      63     136   1
   3 -15   3      32     276   1
   4 -15   3     210     200   1
 -10 -14   3      74     154   1
  -9 -14   3      12     203   1
  -8 -14   3     -38     139   1
  -7 -14   3     151     113   1
  -6 -14   3     -44     125   1
  -5 -14   3     -29     127   1
  -4 -14   3      57     134   1
  -3 -14   3      43     141   1
  -2 -14   3      68     145   1
  -1 -14   3      39     145   1
   0 -14   3     142     154   1
   1 -14   3      17     232   1
   2 -14   3    -234     234   1
   3 -14   3      51     225   1
   4 -14   3    -147     181   1
   5 -14   3     -84     139   1
   6 -14   3    -153     153   1
 -10 -13   3      88     212   1
  -9 -13   3      73     194   1
  -8 -13   3     154     128   1
  -7 -13   3     -46     135   1
  -6 -13   3     219     145   1
  -5 -13   3     160     161   1
  -4 -13   3     -79     161   1
  -3 -13   3     226     157   1
  -2 -13   3     119     162   1
  -1 -13   3       1     154   1
   0 -13   3      46     247   1
   1 -13   3     -95     246   1
   2 -13   3     326     302   1
   3 -13   3     122     194   1
   4 -13   3     183     189   1
   5 -13   3      75     165   1
   6 -13   3      33     143   1
   7 -13   3     -36     135   1
 -11 -12   3     130     312   1
 -10 -12   3     179     173   1
  -9 -12   3      84     156   1
  -8 -12   3     -36     141   1
  -7 -12   3    -107     157   1
  -6 -12   3      -4     148   1
  -5 -12   3     -46     155   1
  -4 -12   3     -92     182   1
  -3 -12   3     -59     169   1
  -2 -12   3      60     164   1
  -1 -12   3    -189     250   1
   0 -12   3      -6     270   1
   1 -12   3     111     263   1
   2 -12   3     268     277   1
   3 -12   3     -68     205   1
   4 -12   3      84     219   1
   5 -12   3    -179     193   1
   6 -12   3      44     167   1
   7 -12   3    -110     166   1
   8 -12   3      27     151   1
 -12 -11   3     -72     202   1
 -11 -11   3       3     250   1
  10  -9  -3     268     147  -2
 -10 -11   3     268     147   1
  -9 -11   3     -90     146   1
  -8 -11   3     154     176   1
  -7 -11   3    -124     160   1
  -6 -11   3     -26     167   1
  -5 -11   3     145     177   1
  -4 -11   3     -24     175   1
  -3 -11   3     291     215   1
  -2 -11   3      89     402   1
  -1 -11   3      74     356   1
   0 -11   3      13     252   1
   1 -11   3     210     266   1
   2 -11   3     -78     272   1
   3 -11   3    -121     250   1
   4 -11   3    -146     182   1
   5 -11   3     -56     202   1
   6 -11   3     -66     175   1
   7 -11   3      -3     152   1
   8 -11   3      35     231   1
   9 -11   3       0     184   1
 -12 -10   3     123     275   1
 -11 -10   3      73     136   1
  10  -8  -3     202     157  -2
 -10 -10   3     202     157   1
  -9 -10   3     -45     185   1
  -8 -10   3      84     159   1
  -7 -10   3      25     165   1
  -6 -10   3      16     172   1
  -5 -10   3      16     167   1
  -4 -10   3    -119     173   1
  -3 -10   3     141     173   1
  -2 -10   3     192     300   1
  -1 -10   3     -80     272   1
   0 -10   3     615     286   1
   1 -10   3     171     258   1
   2 -10   3      15     366   1
   3 -10   3     211     265   1
   4 -10   3      90     203   1
   5 -10   3     -11     192   1
   6 -10   3     189     198   1
   7 -10   3      86     179   1
   8 -10   3     -88     155   1
   9 -10   3     261     167   1
  10 -10   3    -113     113   1
 -13  -9   3     102     220   1
 -12  -9   3      14     173   1
 -11  -9   3     146     149   1
  10  -7  -3    1226     181  -2
 -10  -9   3    1226     181   1
  -9  -9   3     237     169   1
  -8  -9   3    1197     313   1
  -7  -9   3      33     268   1
  -6  -9   3     459     171   1
  -5  -9   3     345     168   1
  -4  -9   3     156     179   1
  -3  -9   3    -161     188   1
   2 -10  -3     -39     239  -2
  -2  -9   3     -39     239   1
  -1  -9   3     572     473   1
   0  -9   3     772     424   1
   1  -9   3     474     376   1
   2  -9   3     141     197   1
   3  -9   3     203     277   1
   4  -9   3     268     293   1
   5  -9   3     295     218   1
   6  -9   3     655     224   1
   7  -9   3     111     207   1
   8  -9   3     406     188   1
   9  -9   3     300     185   1
  10  -9   3      45     140   1
 -13  -8   3      86     178   1
 -12  -8   3     329     146   1
 -11  -8   3      -6     156   1
  10  -6  -3     -13     162  -2
 -10  -8   3     -13     162   1
  -9  -8   3     107     172   1
  -8  -8   3     555     193   1
  -7  -8   3     256     170   1
  -6  -8   3     339     190   1
  -5  -8   3    1754     388   1
  -4  -8   3     726     215   1
  -3  -8   3     101     503   1
   2  -9  -3      13     474  -2
  -2  -8   3      13     474   1
  -1  -8   3    1132     560   1
   0  -8   3   20420   18958   1
   1  -8   3     913     293   1
   2  -8   3      84     274   1
   3  -8   3     375     202   1
   4  -8   3    -155     200   1
   5  -8   3     212     200   1
  -6 -12  -3     172     211  -2
   6  -8   3     172     211   1
   7  -8   3     -20     204   1
   8  -8   3     197     235   1
   9  -8   3     -58     176   1
  10  -8   3     294     181   1
  11  -8   3     151     132   1
 -14  -7   3      39     211   1
 -13  -7   3     429     171   1
 -12  -7   3      -4     154   1
 -11  -7   3     277     164   1
  10  -5  -3    4064     606  -2
 -10  -7   3    4064     606   1
  -9  -7   3     286     202   1
  -8  -7   3     998     183   1
  -7  -7   3     192     159   1
  -6  -7   3    -190     199   1
  -5  -7   3     204     494   1
  -4  -7   3     215     470   1
  -3  -7   3     345     493   1
   2  -8  -3     573     505  -2
  -2  -7   3     573     505   1
  -1  -7   3     476     522   1
   0  -7   3     353     548   1
   1  -7   3    -259     538   1
   2  -7   3     -79     285   1
   3  -7   3     297     349   1
   4  -7   3     761     402   1
   5  -7   3      16     200   1
  -6 -11  -3      78     204  -2
   6  -7   3      78     204   1
   7  -7   3     280     208   1
   8  -7   3     105     216   1
   9  -7   3      64     197   1
  10  -7   3     200     198   1
  11  -7   3     103     206   1
  12  -7   3     331     122   1
 -14  -6   3     232     228   1
 -13  -6   3      63     145   1
 -12  -6   3     695     171   1
 -11  -6   3     560     174   1
  10  -4  -3    2346     266  -2
 -10  -6   3    2346     266   1
  -9  -6   3    1511     308   1
  -8  -6   3    3500     397   1
  -7  -6   3    2793     494   1
  -6  -6   3    7415     926   1
  -5  -6   3    4438     695   1
  -4  -6   3     932     474   1
  -3  -6   3     233     417   1
   2  -7  -3    1101     465  -2
  -2  -6   3    1101     465   1
  -1  -6   3      52     430   1
   0  -6   3    1709     564   1
   1  -6   3     572     295   1
   2  -6   3     134     302   1
   3  -6   3      44     366   1
   4  -6   3      58     297   1
   5  -6   3     484     304   1
  -6 -10  -3    1919     365  -2
   6  -6   3    1919     365   1
   7  -6   3    2907     858   1
   8  -6   3    3527     410   1
   9  -6   3     383     232   1
  10  -6   3     552     230   1
  11  -6   3      65     173   1
  12  -6   3     169     144   1
 -14  -5   3      76     143   1
 -13  -5   3     189     163   1
 -12  -5   3     -42     163   1
 -11  -5   3     118     165   1
  10  -3  -3     590     179  -2
 -10  -5   3     590     179   1
  -9  -5   3    4143     243   1
  -8  -5   3     153     159   1
  -7  -5   3    5070     697   1
  -6  -5   3    3390     621   1
  -5  -5   3   19351    1106   1
  -4  -5   3    7016     724   1
  -3  -5   3    1263     425   1
   2  -6  -3    9233     700  -2
  -2  -5   3    9233     700   1
  -1  -5   3   16631     933   1
   0  -5   3   17458    1011   1
   1  -5   3   22896    1033   1
   2  -5   3     404     339   1
   3  -5   3    1246     390   1
   4  -5   3    7516    1941   1
   5  -5   3     -11     171   1
  -6  -9  -3     360     174  -2
   6  -5   3     360     174   1
   7  -5   3     260     182   1
   8  -5   3     185     190   1
   9  -5   3     251     193   1
  10  -5   3    1327     445   1
  11  -5   3     426     211   1
  12  -5   3     415     181   1
  13  -5   3     146     118   1
 -14  -4   3     619     151   1
  13  -1  -3     864     168  -2
 -13  -4   3     864     168   1
 -12  -4   3     797     180   1
 -11  -4   3     318     174   1
  10  -2  -3    1323     193  -2
 -10  -4   3    1323     193   1
  -9  -4   3     669     297   1
  -8  -4   3    3003     263   1
  -7  -4   3     595     434   1
  -6  -4   3    1582     452   1
  -5  -4   3     107     364   1
  -4  -4   3     -20     342   1
  -3  -4   3    3852     476   1
   2  -5  -3   22640     860  -2
  -2  -4   3   22640     860   1
  -1  -4   3     797     239   1
   0  -4   3    7640     464   1
   1  -4   3   13821     923   1
   2  -4   3   10399     640   1
   3  -4   3   34032    3918   1
   4  -4   3   10651     692   1
   5  -4   3     659     358   1
  -6  -8  -3    3620     421  -2
   6  -4   3    3620     421   1
   7  -4   3     -82     157   1
   8  -4   3    1539     275   1
   9  -4   3     110     191   1
  10  -4   3     151     195   1
  11  -4   3      28     202   1
  12  -4   3     -91     170   1
  13  -4   3       8     129   1
 -14  -3   3      59     114   1
  13   0  -3     204     150  -2
 -13  -3   3     204     150   1
 -12  -3   3     421     168   1
 -11  -3   3     760     178   1
  10  -1  -3     928     175  -2
 -10  -3   3     928     175   1
  -9  -3   3   13433     552   1
  -8  -3   3    3600     245   1
  -7  -3   3   12347     895   1
  -6  -3   3   12323     834   1
  -5  -3   3   39466    1329   1
  -4  -3   3    6345     581   1
  -3  -3   3    2428     530   1
   2  -4  -3   46820    4703  -2
  -2  -3   3   46820    4703   1
  -1  -3   3   49124    1606   1
   0  -3   3     296     258   1
   1  -3   3   22548    2169   1
   2  -3   3   14314     593   1
   3  -3   3    6675     561   1
   4  -3   3     328     293   1
   5  -3   3    7261     592   1
  -6  -7  -3   20114    2886  -2
   6  -3   3   20114    2886   1
   7  -3   3    3063     386   1
   8  -3   3    5515     430   1
   9  -3   3    2794     255   1
  10  -3   3     922     517   1
  11  -3   3     542     256   1
  12  -3   3    1844     305   1
  13  -3   3      35     137   1
 -14  -2   3    1666     383   1
  13   1  -3    1167     166  -2
 -13  -2   3    1167     166   1
 -12  -2   3     688     179   1
 -11  -2   3     668     183   1
  10   0  -3    1664     188  -2
 -10  -2   3    1664     188   1
  -9  -2   3     714     181   1
  -8  -2   3     590     199   1
  -7  -2   3    5353     643   1
  -6  -2   3     709     358   1
   5  -2  -3   33973    1172  -2
  -5  -2   3   33973    1172   1
  -4  -2   3   20172     796   1
  -3  -2   3   23531     750   1
   2  -3  -3  170527    7452  -2
  -2  -2   3  170527    7452   1
  -1  -2   3   23317    1101   1
   0  -2   3    4195     439   1
   1  -2   3   37169    1071   1
   2  -2   3    4622     389   1
   3  -2   3   88082    1626   1
   4  -2   3    3035     545   1
   5  -2   3    2105     369   1
  -6  -6  -3     643     322  -2
   6  -2   3     643     322   1
   7  -2   3     567     156   1
   8  -2   3    2249     252   1
   9  -2   3     229     188   1
  10  -2   3     857     211   1
  11  -2   3    2384     448   1
  12  -2   3    1000     336   1
  13  -2   3     315     163   1
 -14  -9  -3     803     134  -2
  14  -2   3     803     134   1
 -14  -1   3    1651     247   1
  13   2  -3    1971     196  -2
 -13  -1   3    1971     196   1
 -12  -1   3    2072     205   1
 -11  -1   3    3671     355   1
  10   1  -3    6165     285  -2
 -10  -1   3    6165     285   1
  -9  -1   3   26060     443   1
  -8  -1   3    8997     340   1
  -7  -1   3   32294    1318   1
  -6  -1   3   14494     854   1
   5  -1  -3   16826     827  -2
  -5  -1   3   16826     827   1
  -4  -1   3    1180     325   1
  -3  -1   3  104932    2380   1
   2  -2  -3   17379     646  -2
  -2  -1   3   17379     646   1
  -1  -1   3   12814     877   1
   0  -1   3   11238     769   1
   1  -1   3    7645     395   1
   2  -1   3  196144   10239   1
   3  -1   3   93333    1648   1
   4  -1   3    6748     464   1
   5  -1   3   35735    1363   1
  -6  -5  -3   22702     817  -2
   6  -1   3   22702     817   1
   7  -1   3     489     296   1
   8  -1   3    1872     184   1
   9  -1   3    3481     252   1
  10  -1   3    1568     346   1
  11  -1   3     473     204   1
  12  -1   3     120     172   1
  13  -1   3     780     216   1
 -14  -8  -3      -3     156  -2
  14  -1   3      -3     156   1
 -14   0   3     269     191   1
  13   3  -3     109     157  -2
 -13   0   3     109     157   1
 -12   0   3      46     165   1
 -11   0   3     952     191   1
  10   2  -3    2693     212  -2
 -10   0   3    2693     212   1
  -9   0   3    8502     540   1
  -8   0   3    7132     758   1
  -7   0   3   45066    1637   1
  -6   0   3   21716    1044   1
   5   0  -3  127210    3117  -2
  -5   0   3  127210    3117   1
  -4   0   3  126236    2990   1
  -3   0   3   55691    2655   1
   2  -1  -3  240781    8350  -2
  -2   0   3  240781    8350   1
   0   0   3   29032    1081   1
   1   0   3   39219     597   1
   2   0   3    1677     242   1
  -3  -3  -3   12041     472  -2
   3   0   3   12041     472   1
   4   0   3     570     248   1
   5   0   3    8947     535   1
  -6  -4  -3   12583     660  -2
   6   0   3   12583     660   1
   7   0   3   14854     700   1
   8   0   3     710     220   1
   9   0   3    7859     303   1
  10   0   3    1754     247   1
 -11  -6  -3    3328     284  -2
  11   0   3    3328     284   1
  12   0   3    3088     253   1
  13   0   3     410     245   1
 -14  -7  -3     804     153  -2
  14   0   3     804     153   1
 -14   1   3    1011     206   1
  13   4  -3    1457     183  -2
 -13   1   3    1457     183   1
 -12   1   3     682     203   1
 -11   1   3    1136     198   1
  10   3  -3    1056     197  -2
 -10   1   3    1056     197   1
  -9   1   3    3506     235   1
  -8   1   3     182     164   1
  -7   1   3     491     434   1
  -6   1   3    3256     575   1
   5   1  -3   13573     875  -2
  -5   1   3   13573     875   1
  -4   1   3    8137     713   1
  -3   1   3    1935     408   1
   2   0  -3  282150    3478  -2
  -2   1   3  282150    3478   1
  -1   1   3   51088    1669   1
   0   1   3   53256    1490   1
   2   1   3  276610    4113   1
  -3  -2  -3  176326    2875  -2
   3   1   3  176326    2875   1
   4   1   3  102165    1800   1
   5   1   3   57078    1228   1
  -6  -3  -3   16577    1186  -2
   6   1   3   16577    1186   1
   7   1   3     271     273   1
   8   1   3    3714     243   1
   9   1   3     446     146   1
  10   1   3      44     154   1
 -11  -5  -3    3210     271  -2
  11   1   3    3210     271   1
  12   1   3    1460     225   1
  13   1   3    2895     230   1
 -14  -6  -3     141     146  -2
  14   1   3     141     146   1
 -14   2   3     134     221   1
 -13   2   3     240     238   1
 -12   2   3     674     191   1
 -11   2   3     974     215   1
  10   4  -3    1630     208  -2
 -10   2   3    1630     208   1
  -9   2   3    9506     373   1
  -8   2   3    4787     266   1
  -7   2   3    8128     895   1
  -6   2   3     417     450   1
   5   2  -3   30979    1000  -2
  -5   2   3   30979    1000   1
  -4   2   3   16221     584   1
  -3   2   3  176102    2792   1
   2   1  -3   38718    1058  -2
  -2   2   3   38718    1058   1
   0   2   3    2253     323   1
   1   2   3   15448    1530   1
   2   2   3  106290    1727   1
   4   2   3   64422    1847   1
   5   2   3  113575    2043   1
  -6  -2  -3   83348    2556  -2
   6   2   3   83348    2556   1
   7   2   3   36640    1074   1
   8   2   3    5078     312   1
   9   2   3   11247     583   1
  10   2   3    2763     208   1
 -11  -4  -3    4983     604  -2
  11   2   3    4983     604   1
  12   2   3    2490     376   1
  13   2   3     704     179   1
 -14  -5  -3     249     144  -2
  14   2   3     249     144   1
 -14   3   3     222     151   1
 -13   3   3     432     224   1
 -12   3   3     542     188   1
 -11   3   3     109     194   1
  10   5  -3     918     271  -2
 -10   3   3     918     271   1
  -9   3   3     410     191   1
  -8   3   3    4266     249   1
  -7   3   3    3206     241   1
  -6   3   3   22925    1340   1
  -5   3   3   36538    2528   1
  -4   3   3   26047     999   1
  -3   3   3    4385     611   1
   2   2  -3  240481    3094  -2
  -2   3   3  240481    3094   1
   0   3   3    3679     422   1
   2   3   3  337369    5035   1
  -3   0  -3    3241    1880  -2
   3   3   3    3241    1880   1
   4   3   3     240     245   1
   5   3   3    1638     322   1
  -6  -1  -3    9501     572  -2
   6   3   3    9501     572   1
   7   3   3     307     297   1
   8   3   3    3264     369   1
   9   3   3    6977     338   1
  10   3   3     550     159   1
 -11  -3  -3    8860     323  -2
  11   3   3    8860     323   1
  12   3   3   10228     756   1
  13   3   3    6224     304   1
 -14  -4  -3    -154     186  -2
  14   3   3    -154     186   1
 -13   4   3     423     230   1
 -12   4   3     536     288   1
 -11   4   3     746     221   1
  10   6  -3    1961     226  -2
 -10   4   3    1961     226   1
  -9   4   3    3604     225   1
  -8   4   3     128     185   1
  -7   4   3    4964     398   1
  -6   4   3     316     537   1
  -5   4   3     254     297   1
  -4   4   3    1134     325   1
  -3   4   3    8679     526   1
   2   3  -3   36391    1041  -2
  -2   4   3   36391    1041   1
  -1   4   3   85079    1325   1
   0   4   3   18303     881   1
   1   4   3   85127    1499   1
   2   4   3    3379     289   1
   3   4   3   88040    1621   1
   4   4   3     728     288   1
   5   4   3   48189    1178   1
  -6   0  -3   16924     734  -2
   6   4   3   16924     734   1
   7   4   3   15912     834   1
   8   4   3     371     243   1
   9   4   3     381     172   1
  10   4   3     327     181   1
 -11  -2  -3    1635     331  -2
  11   4   3    1635     331   1
  12   4   3     880     208   1
  13   4   3    1735     336   1
 -14  -3  -3     -26     150  -2
  14   4   3     -26     150   1
 -13   5   3     179     175   1
 -12   5   3    -163     236   1
 -11   5   3     -20     201   1
  10   7  -3    3113     283  -2
 -10   5   3    3113     283   1
  -9   5   3      60     173   1
  -8   5   3    4400     299   1
  -7   5   3    5078     538   1
  -6   5   3    6017     360   1
  -5   5   3   24714    1129   1
  -4   5   3     692     390   1
  -3   5   3   10821     899   1
   2   4  -3   36113    1562  -2
  -2   5   3   36113    1562   1
  -1   5   3    4294     375   1
   0   5   3    2394     382   1
   1   5   3    2206     367   1
   2   5   3    9327     496   1
   3   5   3   46710    1489   1
   4   5   3    6874     549   1
   5   5   3    6982     590   1
  -6   1  -3   20019     837  -2
   6   5   3   20019     837   1
   7   5   3    2635     448   1
   8   5   3    3507     234   1
   9   5   3    8329     418   1
  10   5   3    1499     233   1
 -11  -1  -3    3184     472  -2
  11   5   3    3184     472   1
  12   5   3    2243     328   1
  13   5   3    3179     352   1
 -14  -2  -3     400     185  -2
  14   5   3     400     185   1
 -13   6   3     125     222   1
 -12   6   3       4     219   1
 -11   6   3      79     191   1
  10   8  -3      99     213  -2
 -10   6   3      99     213   1
  -9   6   3      79     167   1
  -8   6   3     539     202   1
  -7   6   3    1108     178   1
  -6   6   3    2745     303   1
  -5   6   3    -331     331   1
  -4   6   3   11208     869   1
  -3   6   3     291     361   1
   2   5  -3    6169    1304  -2
  -2   6   3    6169    1304   1
  -1   6   3   16208     796   1
   0   6   3   13087     592   1
   1   6   3   17235     674   1
   2   6   3   36581     804   1
   3   6   3    8399     488   1
   4   6   3     644     374   1
   5   6   3    5500     542   1
  -6   2  -3    2620     462  -2
   6   6   3    2620     462   1
   7   6   3    2409     254   1
   8   6   3     372     175   1
   9   6   3    1367     218   1
  10   6   3     118     177   1
 -11   0  -3     760     251  -2
  11   6   3     760     251   1
  12   6   3    1883     223   1
  13   6   3    2707     267   1
 -14  -1  -3     -70     141  -2
  14   6   3     -70     141   1
 -12   7   3     104     148   1
 -11   7   3      53     204   1
  10   9  -3    2543     333  -2
 -10   7   3    2543     333   1
  -9   7   3     107     242   1
  -8   7   3     392     278   1
  -7   7   3    1442     283   1
  -6   7   3     788     213   1
  -5   7   3     102     159   1
  -4   7   3     335     358   1
  -3   7   3     240     363   1
   2   6  -3    2973     493  -2
  -2   7   3    2973     493   1
  -1   7   3    6783    1233   1
   0   7   3    -360     360   1
   1   7   3    8917    1221   1
   2   7   3     150     286   1
   3   7   3   23404     881   1
   4   7   3   15698     755   1
   5   7   3    4395     515   1
  -6   3  -3    8012    1053  -2
   6   7   3    8012    1053   1
   7   7   3    1076     413   1
   8   7   3    1091     333   1
   9   7   3     344     223   1
  10   7   3     446     197   1
  11   7   3     780     217   1
  12   7   3    -162     182   1
  13   7   3     777     184   1
 -14   0  -3     405     205  -2
  14   7   3     405     205   1
 -12   8   3     -31     184   1
 -11   8   3     -22     147   1
  10  10  -3     291     190  -2
 -10   8   3     291     190   1
  -9   8   3     117     199   1
  -8   8   3     907     224   1
  -7   8   3     278     210   1
  -6   8   3    1965     540   1
  -5   8   3     464     257   1
  -4   8   3    1172     475   1
  -3   8   3     205     370   1
   2   7  -3    1043     442  -2
  -2   8   3    1043     442   1
  -1   8   3    3695     549   1
   0   8   3     697     431   1
   1   8   3    -141     476   1
   2   8   3     109     386   1
   3   8   3     438     313   1
   4   8   3    4003     753   1
   5   8   3     564     351   1
  -6   4  -3    1788     369  -2
   6   8   3    1788     369   1
   7   8   3     237     191   1
   8   8   3    3865     472   1
   9   8   3    5278     787   1
  10   8   3    1568     263   1
  11   8   3    1659     394   1
  12   8   3     610     202   1
  13   8   3     415     169   1
 -14   1  -3     176     154  -2
  14   8   3     176     154   1
 -11   9   3    -120     149   1
  10  11  -3     296     165  -2
 -10   9   3     296     165   1
  -9   9   3      52     183   1
  -8   9   3      64     231   1
  -7   9   3     134     200   1
  -6   9   3      30     215   1
  -5   9   3     146     174   1
  -4   9   3     288     198   1
  -3   9   3     180     191   1
   2   8  -3      29     376  -2
  -2   9   3      29     376   1
  -1   9   3    1243     484   1
   0   9   3     255     757   1
   1   9   3    6272    1788   1
   2   9   3     263     522   1
   3   9   3     -74     400   1
   4   9   3      57     428   1
   5   9   3     330     243   1
  -6   5  -3     327     385  -2
   6   9   3     327     385   1
   7   9   3     478     202   1
   8   9   3     471     245   1
   9   9   3     344     211   1
  10   9   3     152     196   1
  11   9   3     196     210   1
  12   9   3    1599     303   1
  13   9   3     205     188   1
 -14   2  -3     404     183  -2
  14   9   3     404     183   1
 -11  10   3     169     146   1
 -10  10   3     160     162   1
  -9  10   3     -16     160   1
  -8  10   3      29     197   1
  -7  10   3     209     259   1
  -6  10   3     586     257   1
  -5  10   3      55     197   1
  -4  10   3     541     184   1
  -3  10   3     156     153   1
   2   9  -3     112     197  -2
  -2  10   3     112     197   1
  -1  10   3      28     171   1
   0  10   3      63     258   1
   1  10   3      73     303   1
   2  10   3      94     298   1
   3  10   3     131     241   1
   4  10   3     597     369   1
   5  10   3     113     228   1
  -6   6  -3    2541     730  -2
   6  10   3    2541     730   1
   7  10   3     369     328   1
   8  10   3      40     210   1
   9  10   3     699     290   1
  10  10   3     166     204   1
  11  10   3     294     197   1
  12  10   3      22     177   1
  13  10   3      10     166   1
 -10  11   3     -19     143   1
  -9  11   3      97     252   1
  -8  11   3     -10     159   1
  -7  11   3     244     232   1
  -6  11   3     127     195   1
  -5  11   3    1122     424   1
  -4  11   3     299     277   1
  -3  11   3       1     198   1
  -2  11   3      70     166   1
  -1  11   3     593     313   1
   0  11   3    -107     181   1
   1  11   3     292     294   1
   2  11   3    -127     171   1
   3  11   3     -27     208   1
   4  11   3      56     239   1
   5  11   3     -11     214   1
  -6   7  -3     188     210  -2
   6  11   3     188     210   1
   7  11   3     129     210   1
   8  11   3     285     226   1
   9  11   3     592     222   1
  10  11   3     -19     198   1
  11  11   3     215     186   1
  12  11   3      93     191   1
  13  11   3      47     151   1
 -10  12   3      -7     121   1
  -9  12   3      79     239   1
  -8  12   3      28     194   1
  -7  12   3       1     187   1
  -6  12   3      21     262   1
  -5  12   3      37     269   1
  -4  12   3     121     222   1
  -3  12   3     166     197   1
  -2  12   3     426     193   1
  -1  12   3     -45     167   1
   0  12   3     298     200   1
   1  12   3     722     230   1
   2  12   3     416     236   1
   3  12   3     128     215   1
   4  12   3     574     405   1
   5  12   3     207     239   1
  -6   8  -3     570     255  -2
   6  12   3     570     255   1
   7  12   3     -68     205   1
   8  12   3      32     206   1
   9  12   3      68     243   1
  10  12   3    -180     180   1
  11  12   3     -36     197   1
  12  12   3      66     184   1
  -9  13   3      -9     139   1
  -8  13   3     -24     181   1
  -7  13   3     198     194   1
  -6  13   3     -72     212   1
  -5  13   3     268     291   1
  -4  13   3     124     170   1
  -3  13   3     -12     178   1
  -2  13   3     135     181   1
  -1  13   3     259     250   1
   0  13   3     147     241   1
   1  13   3     -39     193   1
   2  13   3     161     217   1
   3  13   3      46     206   1
   4  13   3     118     247   1
   5  13   3     -88     214   1
   6  13   3     352     207   1
   7  13   3     340     210   1
   8  13   3     189     222   1
   9  13   3     456     206   1
  10  13   3       4     176   1
  11  13   3      94     185   1
  12  13   3     150     150   1
  -8  14   3      53     132   1
  -7  14   3     -18     192   1
  -6  14   3      59     176   1
  -5  14   3      64     205   1
  -4  14   3      44     220   1
  -3  14   3    -167     178   1
  -2  14   3     248     209   1
  -1  14   3      32     210   1
   0  14   3     120     208   1
   1  14   3      26     193   1
   2  14   3      39     197   1
   3  14   3     -17     211   1
   4  14   3      63     200   1
   5  14   3      94     198   1
   6  14   3    -146     180   1
   7  14   3    -186     186   1
   8  14   3     264     183   1
   9  14   3     -79     162   1
  10  14   3     -48     188   1
  11  14   3     -10     133   1
  -7  15   3      66     127   1
  -6  15   3       8     148   1
  -5  15   3     191     175   1
  -4  15   3     195     191   1
  -3  15   3     213     210   1
  -2  15   3     176     170   1
  -1  15   3      30     243   1
   0  15   3      19     211   1
   1  15   3    -138     138   1
   2  15   3      49     191   1
   3  15   3     139     191   1
   4  15   3     215     360   1
   5  15   3     142     193   1
   6  15   3     104     174   1
   7  15   3     101     164   1
   8  15   3      66     152   1
   9  15   3     230     231   1
  10  15   3      73     128   1
  -5  16   3      71     144   1
  -4  16   3     -72     185   1
  -3  16   3      99     172   1
  -2  16   3     -13     182   1
  -1  16   3    -150     150   1
   0  16   3    -111     120   1
   1  16   3    -106     160   1
   2  16   3    -160     160   1
   3  16   3      49     160   1
   4  16   3      92     154   1
   5  16   3    -127     147   1
   6  16   3    -135     148   1
   7  16   3      85     135   1
   8  16   3       9     145   1
   9  16   3      34     117   1
  -4  17   3      27     121   1
  -3  17   3      90      94   1
  -2  17   3      64     162   1
  -1  17   3    -111     166   1
   0  17   3      60     176   1
   1  17   3     -20     129   1
   2  17   3     133     157   1
   3  17   3      38     148   1
   4  17   3     -73     128   1
   5  17   3      10     125   1
   6  17   3      19     126   1
   7  17   3     -90     121   1
   8  17   3     -44     162   1
  -2  18   3     -86     126   1
  -1  18   3      20     129   1
   0  18   3     -46     124   1
   1  18   3     121     139   1
   2  18   3      69     133   1
   3  18   3      94     152   1
   4  18   3      -4     121   1
   5  18   3      72     180   1
   6  18   3     208     173   1
  -5 -16   4      13     217   1
  -4 -16   4      44      95   1
  -3 -16   4       3      90   1
  -2 -16   4     -17      85   1
   1 -18  -4      22      86  -2
  -1 -16   4      22      86   1
   0 -16   4     -38      88   1
   1 -16   4     -13      88   1
  -8 -15   4      -2     178   1
  -7 -15   4     230     228   1
  -6 -15   4      58     122   1
  -5 -15   4      28      91   1
  -4 -15   4      11     109   1
  -3 -15   4      -1     109   1
  -2 -15   4     121     135   1
   1 -17  -4     -36     131  -2
  -1 -15   4     -36     131   1
   0 -15   4     123     140   1
   1 -15   4      47     123   1
   2 -15   4     -28     120   1
   3 -15   4      54     104   1
   9 -13  -4     145     180  -2
  -9 -14   4     145     180   1
  -8 -14   4      75     214   1
  -7 -14   4      31      90   1
  -6 -14   4     -97     106   1
  -5 -14   4     -57     106   1
  -4 -14   4      54     125   1
  -3 -14   4      53     134   1
  -2 -14   4       6     138   1
   1 -16  -4     113     141  -2
  -1 -14   4     113     141   1
   0 -14   4      29     139   1
   1 -14   4      30     218   1
   2 -14   4     -92     221   1
   3 -14   4      20     205   1
   4 -14   4      90     227   1
   5 -14   4     -68     143   1
 -10 -13   4     -72     190   1
   9 -12  -4    -271     271  -2
  -9 -13   4    -271     271   1
  -8 -13   4      89     152   1
  -7 -13   4     -48     119   1
  -6 -13   4      73     132   1
  -5 -13   4     -96     140   1
  -4 -13   4     191     156   1
  -3 -13   4     130     176   1
  -2 -13   4     -34     195   1
   1 -15  -4     -33     177  -2
  -1 -13   4     -33     177   1
   0 -13   4      84     316   1
   1 -13   4    -145     261   1
   2 -13   4      67     291   1
   3 -13   4      59     253   1
   4 -13   4     -45     232   1
   5 -13   4    -170     233   1
   6 -13   4      -1     144   1
 -11 -12   4    -185     185   1
 -10 -12   4     140     300   1
   9 -11  -4    -134     134  -2
  -9 -12   4    -134     134   1
  -8 -12   4      -9     132   1
  -7 -12   4      22     138   1
  -6 -12   4     -39     173   1
  -5 -12   4      50     156   1
  -4 -12   4     -56     161   1
  -3 -12   4     180     174   1
  -2 -12   4      70     174   1
   1 -14  -4      91     250  -2
  -1 -12   4      91     250   1
   0 -12   4      25     252   1
   1 -12   4     138     264   1
   2 -12   4     175     266   1
   3 -12   4     204     365   1
   4 -12   4     102     228   1
   5 -12   4      -8     191   1
   6 -12   4     201     168   1
  -7 -17  -4    -181     181  -2
   7 -12   4    -181     181   1
   8 -12   4      41     127   1
 -12 -11   4      85     188   1
 -11 -11   4     160     253   1
 -10 -11   4     159     128   1
   9 -10  -4     247     145  -2
  -9 -11   4     247     145   1
  -8 -11   4      -3     140   1
  -7 -11   4     140     157   1
  -6 -11   4     148     164   1
  -5 -11   4     -13     166   1
  -4 -11   4      63     174   1
  -3 -11   4     201     175   1
  -2 -11   4     -41     174   1
   1 -13  -4     -78     246  -2
  -1 -11   4     -78     246   1
   0 -11   4      36     263   1
   1 -11   4     104     263   1
   2 -11   4     146     268   1
   3 -11   4    -304     376   1
   4 -11   4     161     276   1
   5 -11   4     165     276   1
   6 -11   4     -32     169   1
  -7 -16  -4     192     208  -2
   7 -11   4     192     208   1
   8 -11   4    -197     197   1
   9 -11   4     132     124   1
 -12 -10   4    -225     225   1
 -11 -10   4      53      99   1
 -10 -10   4     -77     135   1
   9  -9  -4     -99     207  -2
  -9 -10   4     -99     207   1
  -8 -10   4      80     158   1
  -7 -10   4     -69     162   1
  -6 -10   4      -3     172   1
  -5 -10   4      32     182   1
  -4 -10   4      57     179   1
  -3 -10   4     371     219   1
  -2 -10   4    -119     243   1
   1 -12  -4     201     273  -2
  -1 -10   4     201     273   1
   0 -10   4     367     254   1
   1 -10   4     258     274   1
   2 -10   4     200     391   1
   3 -10   4     530     300   1
   4 -10   4     -91     186   1
   5 -10   4    -182     182   1
   6 -10   4    -105     191   1
  -7 -15  -4    -149     181  -2
   7 -10   4    -149     181   1
   8 -10   4     101     165   1
   9 -10   4      -5     136   1
 -13  -9   4      98     207   1
 -12  -9   4      81     169   1
 -11  -9   4      63     137   1
 -10  -9   4     -94     156   1
   9  -8  -4     720     179  -2
  -9  -9   4     720     179   1
  -8  -9   4      32     170   1
  -7  -9   4      96     166   1
  -6  -9   4     -64     165   1
  -5  -9   4     -68     169   1
  -4  -9   4     -43     166   1
  -3  -9   4      41     172   1
  -2  -9   4     235     261   1
   1 -11  -4     -48     234  -2
  -1  -9   4     -48     234   1
   0  -9   4      72     235   1
   1  -9   4     122     457   1
   2  -9   4      55     202   1
   3  -9   4      89     404   1
   4  -9   4     514     298   1
   5  -9   4      64     225   1
   6  -9   4     142     199   1
  -7 -14  -4     -21     228  -2
   7  -9   4     -21     228   1
   8  -9   4    -126     167   1
   9  -9   4      96     199   1
  10  -9   4      79     123   1
 -13  -8   4     153     233   1
 -12  -8   4      10     124   1
 -11  -8   4     224     152   1
 -10  -8   4     381     329   1
   9  -7  -4     707     186  -2
  -9  -8   4     707     186   1
  -8  -8   4      75     163   1
  -7  -8   4    1391     384   1
  -6  -8   4     386     212   1
  -5  -8   4    1502     321   1
  -4  -8   4     414     269   1
  -3  -8   4     520     286   1
  -2  -8   4      31     285   1
   1 -10  -4    -242     242  -2
  -1  -8   4    -242     242   1
   0  -8   4   -4199   17868   1
   1  -8   4    -149     338   1
   2  -8   4     264     195   1
   3  -8   4     183     200   1
   4  -8   4     328     299   1
   5  -8   4     384     209   1
   6  -8   4     148     206   1
  -7 -13  -4     554     215  -2
   7  -8   4     554     215   1
   8  -8   4     415     209   1
   9  -8   4     246     165   1
  10  -8   4     201     162   1
  11  -8   4      48     123   1
 -13  -7   4     196     165   1
 -12  -7   4     147     146   1
 -11  -7   4     734     250   1
 -10  -7   4      43     166   1
   9  -6  -4     323     175  -2
  -9  -7   4     323     175   1
  -8  -7   4     339     208   1
  -7  -7   4      48     156   1
  -6  -7   4     158     152   1
  -5  -7   4     -84     154   1
  -4  -7   4     -88     458   1
  -3  -7   4     634     535   1
  -2  -7   4     559     493   1
   1  -9  -4     171     489  -2
  -1  -7   4     171     489   1
   0  -7   4   13584    1161   1
   1  -7   4     386     496   1
   2  -7   4     175     491   1
   3  -7   4     392     348   1
   4  -7   4      50     315   1
   5  -7   4     205     191   1
   6  -7   4     222     205   1
  -7 -12  -4     154     208  -2
   7  -7   4     154     208   1
   8  -7   4     371     218   1
   9  -7   4    -160     184   1
  10  -7   4     146     185   1
  11  -7   4      14     146   1
 -14  -6   4     107     215   1
 -13  -6   4     550     125   1
 -12  -6   4     -22     152   1
 -11  -6   4     577     197   1
 -10  -6   4     779     184   1
   9  -5  -4    6394     513  -2
  -9  -6   4    6394     513   1
  -8  -6   4     651     183   1
  -7  -6   4    2379     195   1
  -6  -6   4    1482     173   1
  -5  -6   4    1542     559   1
  -4  -6   4     667     456   1
  -3  -6   4     316     419   1
  -2  -6   4     518     439   1
   1  -8  -4    1389     518  -2
  -1  -6   4    1389     518   1
   0  -6   4      57     513   1
   1  -6   4     118     454   1
   2  -6   4     179     352   1
   3  -6   4    1367     541   1
   4  -6   4    3986     744   1
   5  -6   4     478     313   1
   6  -6   4     365     206   1
  -7 -11  -4     640     318  -2
   7  -6   4     640     318   1
   8  -6   4     162     215   1
   9  -6   4    -195     206   1
  10  -6   4      -7     206   1
  11  -6   4       9     161   1
  12  -6   4      15     120   1
 -14  -5   4      48     108   1
 -13  -5   4    -110     135   1
 -12  -5   4     674     168   1
 -11  -5   4     259     165   1
 -10  -5   4    2083     224   1
   9  -4  -4    1807     327  -2
  -9  -5   4    1807     327   1
  -8  -5   4    4415     460   1
  -7  -5   4     388     216   1
  -6  -5   4   16894    1082   1
  -5  -5   4    2937     575   1
  -4  -5   4    4883     608   1
  -3  -5   4   11750     809   1
  -2  -5   4   13024     827   1
   1  -7  -4    1297     469  -2
  -1  -5   4    1297     469   1
   0  -5   4    6772     455   1
   1  -5   4    3340     418   1
   2  -5   4     -98     347   1
   3  -5   4     808     416   1
   4  -5   4     156     452   1
   5  -5   4     798     244   1
   6  -5   4     148     197   1
  -7 -10  -4     322     306  -2
   7  -5   4     322     306   1
   8  -5   4    1396     773   1
   9  -5   4     891     408   1
  10  -5   4    1820     277   1
  11  -5   4     910     218   1
  12  -5   4     141     153   1
 -14  -4   4     281     137   1
 -13  -4   4    1142     193   1
 -12  -4   4     811     177   1
 -11  -4   4    1557     236   1
 -10  -4   4     129     159   1
   9  -3  -4     596     164  -2
  -9  -4   4     596     164   1
  -8  -4   4     475     163   1
  -7  -4   4    4363     246   1
  -6  -4   4      81     373   1
  -5  -4   4     345     391   1
  -4  -4   4    9471     730   1
  -3  -4   4   16954     816   1
  -2  -4   4    9723     477   1
   1  -6  -4    1325     425  -2
  -1  -4   4    1325     425   1
   0  -4   4   42121    1886   1
   1  -4   4   34374     944   1
   2  -4   4    9896    1683   1
   3  -4   4   19052    2496   1
   4  -4   4   11991    2306   1
   6  -4   4      88     184   1
  -7  -9  -4    3562     408  -2
   7  -4   4    3562     408   1
   8  -4   4    2021     250   1
   9  -4   4     445     223   1
  10  -4   4     247     239   1
  11  -4   4     200     197   1
  12  -4   4     151     250   1
  13  -4   4     321     133   1
 -14  -3   4      77     104   1
 -13  -3   4     901     159   1
 -12  -3   4    4194     240   1
 -11  -3   4     251     159   1
 -10  -3   4    4344     255   1
   9  -2  -4    7172     271  -2
  -9  -3   4    7172     271   1
  -8  -3   4    5271     282   1
  -7  -3   4     267     241   1
  -6  -3   4   19312     981   1
  -5  -3   4   13057     781   1
  -4  -3   4     874     425   1
  -3  -3   4    2297     340   1
  -2  -3   4    3170     265   1
   1  -5  -4    5028     510  -2
  -1  -3   4    5028     510   1
   0  -3   4   13958     575   1
   1  -3   4    8750     538   1
   2  -3   4    4486     594   1
   3  -3   4   15150     675   1
   4  -3   4   12342    1831   1
   5  -3   4    1138     350   1
   6  -3   4    2691     308   1
  -7  -8  -4    1386     299  -2
   7  -3   4    1386     299   1
   8  -3   4    3800     449   1
   9  -3   4      75     197   1
  10  -3   4    1019     353   1
  11  -3   4     715     231   1
  12  -3   4     -23     183   1
  13  -3   4     248     148   1
 -14  -2   4     535     116   1
 -13  -2   4     862     182   1
 -12  -2   4     314     166   1
 -11  -2   4     149     162   1
 -10  -2   4     944     174   1
   9  -1  -4    1529     168  -2
  -9  -2   4    1529     168   1
  -8  -2   4    4718     324   1
  -7  -2   4     357     364   1
  -6  -2   4   22311    1002   1
  -5  -2   4   22414     930   1
  -4  -2   4   32751    3659   1
  -3  -2   4   66915    1437   1
  -2  -2   4   79863    4827   1
   1  -4  -4    4650     586  -2
  -1  -2   4    4650     586   1
   0  -2   4     407     203   1
   1  -2   4    1127     485   1
   3  -2   4    2538     363   1
   4  -2   4     839     337   1
   5  -2   4    9999     600   1
   6  -2   4    9166     625   1
  -7  -7  -4     335     201  -2
   7  -2   4     335     201   1
   8  -2   4    1482     233   1
   9  -2   4    3985     298   1
  10  -2   4    1077     203   1
  11  -2   4    2239     341   1
  12  -2   4    1224     226   1
  13  -2   4    1603     195   1
 -14  -1   4     936     131   1
 -13  -1   4    3351     390   1
 -12  -1   4   10344     365   1
 -11  -1   4      62     169   1
 -10  -1   4    9159     325   1
   9   0  -4   15110     336  -2
  -9  -1   4   15110     336   1
  -8  -1   4    7745     578   1
  -7  -1   4     583     364   1
  -6  -1   4   10295     741   1
  -5  -1   4    3172     454   1
  -4  -1   4   14211     645   1
  -3  -1   4   16528     691   1
  -2  -1   4   35104    1404   1
   1  -3  -4    7013     768  -2
  -1  -1   4    7013     768   1
   0  -1   4   11932     342   1
   1  -1   4   23210    1035   1
   2  -1   4    2714    1656   1
   3  -1   4   47224    1000   1
   4  -1   4   62183    3856   1
   5  -1   4   21441     765   1
   6  -1   4    5792     511   1
  -7  -6  -4    2896     222  -2
   7  -1   4    2896     222   1
   8  -1   4   11831     374   1
   9  -1   4     223     232   1
  10  -1   4      -8     184   1
  11  -1   4     309     204   1
  12  -1   4    1434     223   1
  13  -1   4     -49     168   1
  14  -1   4     508     156   1
 -14   0   4     416     158   1
 -13   0   4     839     161   1
 -12   0   4     507     173   1
 -11   0   4     808     189   1
 -10   0   4    6907     494   1
   9   1  -4   17183     562  -2
  -9   0   4   17183     562   1
  -8   0   4   23644     635   1
  -7   0   4    4359     597   1
  -6   0   4   87895    2418   1
  -5   0   4   54403    1636   1
  -4   0   4  131139    6730   1
  -3   0   4   69333    2340   1
  -2   0   4  186474    4433   1
   1  -2  -4    1325     612  -2
  -1   0   4    1325     612   1
   0   0   4    -369     520   1
   1   0   4    4498     270   1
   2   0   4   36274    1025   1
   3   0   4     432     237   1
   4   0   4   25266    1092   1
   5   0   4    2597     592   1
   6   0   4   34627     996   1
  -7  -5  -4    9428     534  -2
   7   0   4    9428     534   1
   8   0   4    2093     192   1
   9   0   4    2149     230   1
  10   0   4     412     195   1
  11   0   4    4200     317   1
  12   0   4    1703     285   1
  13   0   4    1732     314   1
  14   0   4      85     126   1
 -14   1   4     916     264   1
 -13   1   4    2040     345   1
 -12   1   4    4569     254   1
 -11   1   4     433     180   1
 -10   1   4    2317     216   1
   9   2  -4     763     164  -2
  -9   1   4     763     164   1
  -8   1   4     222     138   1
  -7   1   4     255     399   1
  -6   1   4   14610     930   1
  -5   1   4    6241     687   1
  -4   1   4  110655    2766   1
  -3   1   4   63126    2194   1
  -2   1   4  251210    4544   1
   0   1   4   15222     963   1
   1   1   4    1857     165   1
   2   1   4   88378    1463   1
   3   1   4   76903    1625   1
   4   1   4   40266     941   1
   5   1   4   19139     705   1
   6   1   4     155     269   1
  -7  -4  -4    3905     527  -2
   7   1   4    3905     527   1
   8   1   4    4926     305   1
   9   1   4    2282     239   1
  10   1   4     484     209   1
  11   1   4    6831     371   1
  12   1   4    8025     471   1
  13   1   4     130     169   1
  14   1   4    1661     183   1
 -14   2   4     461     162   1
 -13   2   4    1594     179   1
 -12   2   4     989     194   1
 -11   2   4    1008     195   1
 -10   2   4    3285     255   1
   9   3  -4    7684     329  -2
  -9   2   4    7684     329   1
  -8   2   4    7067     302   1
  -7   2   4     851     243   1
  -6   2   4   19079    1114   1
  -5   2   4   10927     899   1
  -4   2   4   26052    5448   1
  -3   2   4    2022     517   1
  -2   2   4  172159    2265   1
   1   0  -4    2941     578  -2
  -1   2   4    2941     578   1
   0   2   4   18907     804   1
   1   2   4   28215    1073   1
   2   2   4   70229    3400   1
   3   2   4   74079    1358   1
   4   2   4  270855    4222   1
   5   2   4   50810    1892   1
   6   2   4   81787    1708   1
  -7  -3  -4   35342    1061  -2
   7   2   4   35342    1061   1
   8   2   4    6493     306   1
   9   2   4    5145     357   1
  10   2   4     529     175   1
  11   2   4    1180     226   1
  12   2   4    2232     241   1
  13   2   4    1483     216   1
  14   2   4    1162     366   1
 -14   3   4     144     137   1
 -13   3   4     130     211   1
 -12   3   4     564     225   1
 -11   3   4    2206     237   1
 -10   3   4     151     181   1
   9   4  -4     601     197  -2
  -9   3   4     601     197   1
  -8   3   4    1368     188   1
  -7   3   4    2664     216   1
  -6   3   4   21867    1308   1
  -5   3   4   21948    1297   1
  -4   3   4   21711    1233   1
  -3   3   4   27660    2291   1
  -2   3   4    1334     441   1
   1   1  -4    4680     333  -2
  -1   3   4    4680     333   1
   0   3   4    2693     319   1
   1   3   4    3691     262   1
   3   3   4   15103     541   1
   5   3   4    6300     700   1
   6   3   4    4930     743   1
  -7  -2  -4   20241     815  -2
   7   3   4   20241     815   1
   8   3   4    2179     515   1
   9   3   4   10900     323   1
  10   3   4    2375     258   1
  11   3   4   14087     444   1
  12   3   4   13548     424   1
  13   3   4     210     255   1
  14   3   4    2109     201   1
 -13   4   4    1373     320   1
 -12   4   4     480     465   1
 -11   4   4     412     262   1
 -10   4   4    2258     341   1
   9   5  -4    2884     271  -2
  -9   4   4    2884     271   1
  -8   4   4    2298     210   1
  -7   4   4     239     269   1
  -6   4   4     776     599   1
  -5   4   4   18735    1354   1
  -4   4   4     213     559   1
  -3   4   4   32602    1580   1
  -2   4   4   83472    1964   1
   1   2  -4    4532     341  -2
  -1   4   4    4532     341   1
   0   4   4     482     238   1
   1   4   4   25763     967   1
   3   4   4  109241    1929   1
   4   4   4   79547    1569   1
   5   4   4    6339     528   1
   6   4   4   31610    1010   1
  -7  -1  -4   10552     654  -2
   7   4   4   10552     654   1
   8   4   4    3090     206   1
   9   4   4     958     170   1
  10   4   4     292     187   1
  11   4   4     316     364   1
  12   4   4    8971     652   1
  13   4   4     -99     158   1
  14   4   4    2730     228   1
 -13   5   4     109     171   1
 -12   5   4    -158     237   1
 -11   5   4    1128     215   1
 -10   5   4     934     227   1
   9   6  -4    4610     634  -2
  -9   5   4    4610     634   1
  -8   5   4    2358     269   1
  -7   5   4    1554     226   1
  -6   5   4   16145     698   1
  -5   5   4    1906     757   1
  -4   5   4   20795     819   1
  -3   5   4   10074     598   1
  -2   5   4     525     284   1
   1   3  -4   11449     527  -2
  -1   5   4   11449     527   1
   0   5   4    7302     475   1
   1   5   4   22953     845   1
   2   5   4   86933    1761   1
   3   5   4     250     247   1
   4   5   4   40176    5153   1
   5   5   4   14937     942   1
   6   5   4    9661     654   1
  -7   0  -4    6970     464  -2
   7   5   4    6970     464   1
   8   5   4     189     138   1
   9   5   4    2895     202   1
  10   5   4     118     181   1
  11   5   4    5879     434   1
  12   5   4    4584     316   1
  13   5   4     352     174   1
  14   5   4     728     173   1
 -13   6   4      86     143   1
 -12   6   4     -84     210   1
 -11   6   4      63     277   1
 -10   6   4    -131     301   1
   9   7  -4    -110     170  -2
  -9   6   4    -110     170   1
  -8   6   4     201     209   1
  -7   6   4    2162     270   1
  -6   6   4    1284     323   1
  -5   6   4    4387    1005   1
  -4   6   4     237     337   1
  -3   6   4   14027     831   1
  -2   6   4   33129    1283   1
   1   4  -4    2679     363  -2
  -1   6   4    2679     363   1
   0   6   4    7303     497   1
   1   6   4   23801     669   1
   2   6   4     943     292   1
   3   6   4     460     292   1
   4   6   4    1764     342   1
   5   6   4    9580     668   1
   6   6   4    3014     468   1
  -7   1  -4    1041     227  -2
   7   6   4    1041     227   1
   8   6   4    6327    1583   1
   9   6   4    1974     450   1
  10   6   4     718     194   1
  11   6   4    2387     493   1
  12   6   4    9460     678   1
  13   6   4    -121     184   1
  14   6   4    2355     544   1
 -12   7   4     -54     188   1
 -11   7   4     822     262   1
 -10   7   4    1021     272   1
   9   8  -4     647     258  -2
  -9   7   4     647     258   1
  -8   7   4     390     179   1
  -7   7   4     312     169   1
  -6   7   4     180     191   1
  -5   7   4    2216     207   1
  -4   7   4     546     741   1
  -3   7   4    -266     333   1
  -2   7   4     696     391   1
   1   5  -4     541     378  -2
  -1   7   4     541     378   1
   0   7   4   28336    2289   1
   1   7   4    2421     368   1
   2   7   4   14962    1051   1
   3   7   4   40877     957   1
   4   7   4   16414     822   1
   5   7   4     464     321   1
   6   7   4    8016     888   1
  -7   2  -4     643     218  -2
   7   7   4     643     218   1
   8   7   4      32     155   1
   9   7   4    4036     537   1
  10   7   4       6     182   1
  11   7   4     598     195   1
  12   7   4     919     319   1
  13   7   4     804     175   1
  14   7   4     339     166   1
 -12   8   4      60     144   1
 -11   8   4      72     158   1
 -10   8   4     541     204   1
   9   9  -4     230     218  -2
  -9   8   4     230     218   1
  -8   8   4     415     208   1
  -7   8   4     853     219   1
  -6   8   4    -169     458   1
  -5   8   4    6754     926   1
  -4   8   4     246     205   1
  -3   8   4    2152     506   1
  -2   8   4      19     354   1
   1   6  -4     968     406  -2
  -1   8   4     968     406   1
   0   8   4     -13     682   1
   1   8   4    2049     684   1
   2   8   4     959     336   1
   3   8   4     623     340   1
   4   8   4     979     357   1
   5   8   4    8730    1255   1
   6   8   4      57     207   1
  -7   3  -4    3103     325  -2
   7   8   4    3103     325   1
   8   8   4    5430     501   1
   9   8   4     778     260   1
  10   8   4     418     195   1
  11   8   4     889     233   1
  12   8   4    2981     632   1
  13   8   4      31     162   1
  14   8   4    1086     192   1
 -12   9   4      -6     145   1
 -11   9   4     167     176   1
 -10   9   4     -14     175   1
   9  10  -4       9     182  -2
  -9   9   4       9     182   1
  -8   9   4     102     186   1
  -7   9   4      88     187   1
  -6   9   4     314     227   1
  -5   9   4     995     248   1
  -4   9   4     172     190   1
  -3   9   4    1008     408   1
  -2   9   4     115     393   1
   1   7  -4     -43     355  -2
  -1   9   4     -43     355   1
   0   9   4    5717    1169   1
   1   9   4     502     409   1
   2   9   4     121     396   1
   3   9   4      53     422   1
   4   9   4     153     395   1
   5   9   4      11     233   1
   6   9   4     439     194   1
  -7   4  -4     947     204  -2
   7   9   4     947     204   1
   8   9   4    3946     962   1
   9   9   4      13     197   1
  10   9   4    2419     593   1
  11   9   4     291     208   1
  12   9   4     433     263   1
  13   9   4     425     185   1
  14   9   4     305     239   1
 -11  10   4     112     150   1
 -10  10   4      63     205   1
   9  11  -4     113     173  -2
  -9  10   4     113     173   1
  -8  10   4      67     204   1
  -7  10   4     417     371   1
  -6  10   4      41     190   1
  -5  10   4     420     221   1
  -4  10   4      22     169   1
  -3  10   4     -44     176   1
  -2  10   4      69     180   1
   1   8  -4      71     181  -2
  -1  10   4      71     181   1
   0  10   4     568     271   1
   1  10   4      90     303   1
   2  10   4     114     300   1
   3  10   4    1596     389   1
   4  10   4     108     254   1
   5  10   4     339     244   1
   6  10   4     120     204   1
  -7   5  -4     427     252  -2
   7  10   4     427     252   1
   8  10   4     612     284   1
   9  10   4     367     213   1
  10  10   4     354     205   1
  11  10   4      74     184   1
  12  10   4     126     173   1
  13  10   4      30     138   1
 -10  11   4     165     162   1
   9  12  -4     156     224  -2
  -9  11   4     156     224   1
  -8  11   4      28     241   1
  -7  11   4     -38     209   1
  -6  11   4     407     198   1
  -5  11   4     455     462   1
  -4  11   4     328     292   1
  -3  11   4     254     231   1
  -2  11   4      57     167   1
   1   9  -4     224     158  -2
  -1  11   4     224     158   1
   0  11   4     467     269   1
   1  11   4     -46     206   1
   2  11   4      47     182   1
   3  11   4       7     185   1
   4  11   4     106     207   1
   5  11   4      71     220   1
   6  11   4     113     215   1
  -7   6  -4     507     220  -2
   7  11   4     507     220   1
   8  11   4    1110     272   1
   9  11   4     167     210   1
  10  11   4     825     245   1
  11  11   4     393     191   1
  12  11   4     101     173   1
  13  11   4     246     201   1
 -10  12   4     -20     127   1
   9  13  -4       1     157  -2
  -9  12   4       1     157   1
  -8  12   4     215     167   1
  -7  12   4     -69     181   1
  -6  12   4     -53     281   1
  -5  12   4    -162     259   1
  -4  12   4     125     221   1
  -3  12   4      43     216   1
  -2  12   4     245     196   1
   1  10  -4     -89     165  -2
  -1  12   4     -89     165   1
   0  12   4    -147     222   1
   1  12   4     270     185   1
   2  12   4     222     183   1
   3  12   4     225     176   1
   4  12   4     289     227   1
   5  12   4     385     247   1
   6  12   4     213     247   1
  -7   7  -4     113     200  -2
   7  12   4     113     200   1
   8  12   4     173     211   1
   9  12   4     302     274   1
  10  12   4     224     190   1
  11  12   4     192     169   1
  12  12   4     154     151   1
   9  14  -4      81     142  -2
  -9  13   4      81     142   1
  -8  13   4     105     165   1
  -7  13   4     -61     189   1
  -6  13   4      56     171   1
  -5  13   4     265     280   1
  -4  13   4     127     211   1
  -3  13   4      67     181   1
  -2  13   4     -69     185   1
   1  11  -4    -188     188  -2
  -1  13   4    -188     188   1
   0  13   4    -114     204   1
   1  13   4     259     184   1
   2  13   4     193     206   1
   3  13   4     309     217   1
   4  13   4     289     270   1
   5  13   4     167     215   1
   6  13   4     -36     204   1
  -7   8  -4    -122     217  -2
   7  13   4    -122     217   1
   8  13   4     650     347   1
   9  13   4    -180     180   1
  10  13   4      36     175   1
  11  13   4      52     142   1
  12  13   4      24     231   1
  -8  14   4      35     132   1
  -7  14   4     -81     144   1
  -6  14   4      92     184   1
  -5  14   4      65     205   1
  -4  14   4     110     227   1
  -3  14   4     164     263   1
  -2  14   4     -80     197   1
   1  12  -4    -113     207  -2
  -1  14   4    -113     207   1
   0  14   4     453     216   1
   1  14   4     -44     205   1
   2  14   4     -55     199   1
   3  14   4     139     214   1
   4  14   4    -166     198   1
   5  14   4      89     197   1
   6  14   4      24     181   1
  -7   9  -4       2     196  -2
   7  14   4       2     196   1
   8  14   4      26     176   1
   9  14   4      83     171   1
  10  14   4    -129     144   1
  11  14   4      75     141   1
  -7  15   4      20     124   1
  -6  15   4       1     177   1
  -5  15   4      41     178   1
  -4  15   4    -115     186   1
  -3  15   4     219     206   1
  -2  15   4       8     214   1
   1  13  -4     129     186  -2
  -1  15   4     129     186   1
   0  15   4    -115     196   1
   1  15   4      31     192   1
   2  15   4     -40     193   1
   3  15   4     337     203   1
   4  15   4    -116     193   1
   5  15   4     117     193   1
   6  15   4      18     171   1
  -7  10  -4     165     162  -2
   7  15   4     165     162   1
   8  15   4     125     173   1
   9  15   4      23     140   1
  10  15   4      25     126   1
  -6  16   4     -64     118   1
  -5  16   4     -39     147   1
  -4  16   4      88     170   1
  -3  16   4     -27     178   1
  -2  16   4     108     192   1
   1  14  -4      68     193  -2
  -1  16   4      68     193   1
   0  16   4    -116     145   1
   1  16   4     -94     161   1
   2  16   4     -82     163   1
   3  16   4     -18     163   1
   4  16   4     118     155   1
   5  16   4      92     150   1
   6  16   4     107     141   1
  -7  11  -4      55     137  -2
   7  16   4      55     137   1
   8  16   4       9     121   1
   9  16   4     -67     121   1
  10  16   4     -31     167   1
  -4  17   4      34     134   1
  -3  17   4    -138     138   1
  -2  17   4     155     188   1
   1  15  -4      75     171  -2
  -1  17   4      75     171   1
   0  17   4     -75     168   1
   1  17   4     -11     171   1
   2  17   4    -125     125   1
   3  17   4     -76     158   1
   4  17   4      39     157   1
   5  17   4     -75     115   1
   6  17   4     -50     108   1
  -7  12  -4      59     134  -2
   7  17   4      59     134   1
   8  17   4      26     171   1
  -2  18   4     114     124   1
   1  16  -4    -125     125  -2
  -1  18   4    -125     125   1
   0  18   4    -131     131   1
   1  18   4    -115     199   1
   2  18   4     113     143   1
   3  18   4      -3     132   1
   4  18   4      85     138   1
   5  18   4      64     138   1
   6  18   4      49     116   1
  -4 -16   5     -37     213   1
  -3 -16   5      40      91   1
  -2 -16   5      25      94   1
  -1 -16   5     -23     104   1
  -7 -15   5     -22     193   1
  -6 -15   5     -27      96   1
  -5 -15   5     106     108   1
  -4 -15   5    -110     110   1
  -3 -15   5      86     120   1
  -2 -15   5     -73     100   1
  -1 -15   5     -54     107   1
   0 -15   5     -71     106   1
   1 -15   5      26     103   1
   2 -15   5      47     101   1
   3 -15   5     -62      88   1
  -8 -14   5      37     236   1
  -7 -14   5    -107     107   1
  -6 -14   5      41     119   1
  -5 -14   5     -91     208   1
  -4 -14   5     -49     109   1
  -3 -14   5      91     120   1
  -2 -14   5      30     129   1
  -1 -14   5       1     133   1
   0 -14   5    -124     132   1
   1 -14   5      65     133   1
   2 -14   5     -31     124   1
   3 -14   5    -104     265   1
   4 -14   5     176     164   1
 -10 -13   5    -160     160   1
  -9 -13   5      81     211   1
  -8 -13   5     -51     202   1
  -7 -13   5     -28     148   1
  -6 -13   5      84     126   1
  -5 -13   5      63     128   1
  -4 -13   5     182     141   1
  -3 -13   5      89     149   1
  -2 -13   5     108     148   1
  -1 -13   5     211     158   1
   0 -13   5     -59     152   1
   1 -13   5    -183     231   1
   2 -13   5     232     236   1
   3 -13   5     -44     229   1
   4 -13   5    -175     207   1
   5 -13   5     -38     206   1
   6 -13   5    -107     182   1
 -10 -12   5    -141     141   1
  -9 -12   5     105     165   1
  -8 -12   5     -46     145   1
  -7 -12   5     116     135   1
  -6 -12   5     318     162   1
  -5 -12   5     103     194   1
  -4 -12   5     -16     159   1
  -3 -12   5      91     165   1
  -2 -12   5      92     164   1
  -1 -12   5      35     161   1
   0 -12   5     311     249   1
   1 -12   5    -133     251   1
   2 -12   5     240     314   1
   3 -12   5      81     273   1
   4 -12   5     -40     242   1
   5 -12   5     282     232   1
   6 -12   5     -84     184   1
   7 -12   5      29     210   1
 -11 -11   5      90     221   1
 -10 -11   5     124     141   1
  -9 -11   5      -5     160   1
  -8 -11   5     138     139   1
  -7 -11   5       2     146   1
  -6 -11   5     -37     149   1
  -5 -11   5      43     159   1
  -4 -11   5     -24     170   1
  -3 -11   5      61     166   1
  -2 -11   5     226     180   1
  -1 -11   5     184     244   1
   0 -11   5      83     250   1
   1 -11   5     -13     255   1
   2 -11   5    -118     257   1
   3 -11   5     -76     268   1
   4 -11   5     360     435   1
   5 -11   5     243     483   1
   6 -11   5     252     250   1
   7 -11   5     -89     197   1
   8 -11   5     139     153   1
 -12 -10   5      41     215   1
 -11 -10   5     -28     141   1
 -10 -10   5       7     158   1
  -9 -10   5      41     137   1
  -8 -10   5      86     265   1
  -7 -10   5       6     154   1
  -6 -10   5    -160     160   1
  -5 -10   5     -14     167   1
  -4 -10   5     843     198   1
  -3 -10   5     634     245   1
  -2 -10   5     -67     193   1
  -1 -10   5     263     282   1
   0 -10   5      63     303   1
   1 -10   5     157     255   1
   2 -10   5     191     435   1
   3 -10   5     341     409   1
   4 -10   5      78     225   1
   5 -10   5     -61     206   1
   6 -10   5     -19     183   1
   7 -10   5     120     164   1
   8 -10   5     -66     129   1
   9 -10   5      90     199   1
 -12  -9   5      42     166   1
 -11  -9   5     105     261   1
 -10  -9   5      15     164   1
  -9  -9   5      44     172   1
   8  -9  -5     -55     157  -2
  -8  -9   5     -55     157   1
  -7  -9   5       4     157   1
  -6  -9   5     -59     161   1
  -5  -9   5      26     171   1
  -4  -9   5      -1     167   1
  -3  -9   5     248     180   1
  -2  -9   5     184     240   1
  -1  -9   5     326     342   1
   0  -9   5    -102     229   1
   1  -9   5     348     388   1
   2  -9   5     114     215   1
   3  -9   5     374     230   1
   4  -9   5     -73     425   1
   5  -9   5     300     198   1
   6  -9   5     -29     197   1
   7  -9   5     -52     180   1
   8  -9   5    -150     167   1
   9  -9   5     -52     144   1
  10  -9   5     106     115   1
 -13  -8   5     261     225   1
 -12  -8   5     -61     171   1
 -11  -8   5     131     119   1
 -10  -8   5     170     147   1
  -9  -8   5     316     175   1
   8  -8  -5     285     168  -2
  -8  -8   5     285     168   1
  -7  -8   5      12     174   1
  -6  -8   5    1118     234   1
  -5  -8   5     108     156   1
  -4  -8   5     537     175   1
  -3  -8   5     162     212   1
  -2  -8   5      71     310   1
  -1  -8   5     -23     367   1
   0  -8   5     184     213   1
   1  -8   5     142     182   1
   2  -8   5    -124     188   1
   3  -8   5     191     213   1
   4  -8   5    1314     720   1
   5  -8   5     106     315   1
   6  -8   5    -159     202   1
   7  -8   5     196     201   1
   8  -8   5     -15     183   1
   9  -8   5     135     156   1
  10  -8   5     141     233   1
 -13  -7   5    -126     159   1
 -12  -7   5     254     207   1
 -11  -7   5     124     149   1
 -10  -7   5      35     156   1
  -9  -7   5     -79     164   1
   8  -7  -5     479     176  -2
  -8  -7   5     479     176   1
  -7  -7   5      27     153   1
  -6  -7   5     119     154   1
  -5  -7   5     129     178   1
  -4  -7   5    6601     411   1
  -3  -7   5     794     577   1
  -2  -7   5    1196     555   1
  -1  -7   5     140     502   1
   0  -7   5    4736   16793   1
   1  -7   5     163     293   1
   2  -7   5    -144     338   1
   3  -7   5      -4     188   1
   4  -7   5     123     203   1
   5  -7   5    -129     215   1
   6  -7   5     204     222   1
   7  -7   5      37     205   1
  -8 -13  -5     -54     230  -2
   8  -7   5     -54     230   1
   9  -7   5     404     185   1
  10  -7   5      35     175   1
  11  -7   5     142     137   1
 -13  -6   5     284     158   1
 -12  -6   5     624     147   1
 -11  -6   5    1751     211   1
 -10  -6   5    1574     266   1
  -9  -6   5     593     178   1
   8  -6  -5     296     167  -2
  -8  -6   5     296     167   1
  -7  -6   5      11     152   1
  -6  -6   5    2870     215   1
  -5  -6   5     114     217   1
  -4  -6   5     138     434   1
  -3  -6   5     254     417   1
  -2  -6   5     483     448   1
  -1  -6   5     -18     432   1
   0  -9  -5     121     524  -2
   0  -6   5     121     524   1
   1  -6   5      71     285   1
   2  -6   5    1161     441   1
   3  -6   5    2104     785   1
   4  -6   5   12971    1673   1
   5  -6   5     354     305   1
   6  -6   5     641     277   1
   7  -6   5     102     210   1
  -8 -12  -5     -54     197  -2
   8  -6   5     -54     197   1
   9  -6   5     554     211   1
  10  -6   5     193     171   1
  11  -6   5     -46     154   1
  12  -6   5      25     114   1
 -14  -5   5       9     104   1
 -13  -5   5     129     166   1
 -12  -5   5      49     144   1
 -11  -5   5     566     217   1
 -10  -5   5     137     158   1
  -9  -5   5     574     259   1
   8  -5  -5    8645     306  -2
  -8  -5   5    8645     306   1
  -7  -5   5    1606     243   1
  -6  -5   5    4159     338   1
  -5  -5   5    1009     467   1
  -4  -5   5    4776     627   1
  -3  -5   5    5452     689   1
  -2  -5   5    7178     728   1
  -1  -5   5    7393     770   1
   0  -8  -5     474     308  -2
   0  -5   5     474     308   1
   1  -5   5     266     332   1
   2  -5   5    -136     350   1
   3  -5   5     696     414   1
   4  -5   5     441     482   1
   5  -5   5    2581     414   1
   6  -5   5     735     266   1
   7  -5   5     244     208   1
  -8 -11  -5      68     213  -2
   8  -5   5      68     213   1
   9  -5   5    2907     485   1
  10  -5   5    -137     179   1
  11  -5   5     -18     217   1
  12  -5   5     534     146   1
 -14  -4   5     402     139   1
  13  -2  -5    1062     140  -2
 -13  -4   5    1062     140   1
 -12  -4   5     240     151   1
 -11  -4   5     117     151   1
 -10  -4   5     173     214   1
  -9  -4   5      10     182   1
   8  -4  -5    1440     312  -2
  -8  -4   5    1440     312   1
  -7  -4   5     183     152   1
  -6  -4   5     766     452   1
  -5  -4   5   16857     928   1
  -4  -4   5   20948     978   1
  -2  -4   5     527     229   1
  -1  -4   5    3671     379   1
   0  -7  -5   11343    1482  -2
   0  -4   5   11343    1482   1
   1  -4   5   11032    1585   1
   2  -4   5    1087     387   1
   3  -4   5     164     437   1
   4  -4   5   10806     930   1
   5  -4   5    2091     521   1
   6  -4   5    1092     327   1
   7  -4   5     938     215   1
  -8 -10  -5     356     209  -2
   8  -4   5     356     209   1
   9  -4   5      31     211   1
  10  -4   5       8     212   1
  11  -4   5     531     203   1
  12  -4   5     645     276   1
  13  -4   5      -1     109   1
 -14  -3   5      82     127   1
  13  -1  -5    2539     220  -2
 -13  -3   5    2539     220   1
 -12  -3   5    1934     283   1
 -11  -3   5    6856     276   1
 -10  -3   5    1394     178   1
  -9  -3   5    1583     176   1
   8  -3  -5    7258     274  -2
  -8  -3   5    7258     274   1
  -7  -3   5     791     202   1
  -6  -3   5    9637     764   1
  -5  -3   5     494     344   1
  -4  -3   5   10468     656   1
  -3  -3   5     892     568   1
  -2  -3   5    1885     321   1
  -1  -3   5     825     208   1
   0  -6  -5   11782    1319  -2
   0  -3   5   11782    1319   1
   1  -3   5    2992     395   1
   2  -3   5    8160     595   1
   3  -3   5   18771    3289   1
   4  -3   5   49845    4334   1
   5  -3   5     -68     454   1
   6  -3   5    1174     452   1
   7  -3   5    3487     525   1
  -8  -9  -5     275     314  -2
   8  -3   5     275     314   1
   9  -3   5    7811     783   1
  10  -3   5     350     212   1
  11  -3   5      72     374   1
  12  -3   5     456     183   1
  13  -3   5     162     142   1
 -14  -2   5      63     137   1
  13   0  -5     315     147  -2
 -13  -2   5     315     147   1
 -12  -2   5     145     165   1
 -11  -2   5     262     161   1
 -10  -2   5     128     151   1
  -9  -2   5    2930     196   1
   8  -2  -5    5773     650  -2
  -8  -2   5    5773     650   1
  -7  -2   5    3899     260   1
  -6  -2   5    5294     592   1
   5  -3  -5   57694    1643  -2
  -5  -2   5   57694    1643   1
  -4  -2   5    4677     710   1
  -3  -2   5   19222     639   1
  -2  -2   5   10189     816   1
  -1  -2   5    3352     327   1
   0  -5  -5    1877     316  -2
   0  -2   5    1877     316   1
   1  -2   5   19842     671   1
   2  -2   5     925     395   1
   3  -2   5   23521     985   1
   4  -2   5    7002     528   1
   5  -2   5    9681     833   1
   6  -2   5     149     156   1
   7  -2   5     456     177   1
  -8  -8  -5    2796     227  -2
   8  -2   5    2796     227   1
   9  -2   5     381     193   1
  10  -2   5     530     218   1
  11  -2   5    3158     300   1
  12  -2   5    2172     354   1
  13  -2   5     -46     136   1
 -14  -1   5     581     154   1
  13   1  -5    6875     575  -2
 -13  -1   5    6875     575   1
 -12  -1   5    4041     232   1
 -11  -1   5    7281     282   1
 -10  -1   5    1069     178   1
  -9  -1   5    2011     178   1
   8  -1  -5    2032     182  -2
  -8  -1   5    2032     182   1
  -7  -1   5     223     173   1
  -6  -1   5     329     331   1
   5  -2  -5   28559    1053  -2
  -5  -1   5   28559    1053   1
  -4  -1   5    6754     405   1
  -3  -1   5  113586    6028   1
  -2  -1   5    1678     618   1
  -1  -1   5   23478    1193   1
   0  -4  -5   37251    1116  -2
   0  -1   5   37251    1116   1
   1  -1   5   12628     585   1
   2  -1   5   13502     647   1
   3  -1   5   16728     759   1
   4  -1   5   39062     979   1
   5  -1   5    1299     498   1
   6  -1   5    6592     557   1
   7  -1   5    7726     538   1
  -8  -7  -5    2059     271  -2
   8  -1   5    2059     271   1
   9  -1   5    5858     428   1
  10  -1   5    8676     403   1
  11  -1   5    2874     687   1
  12  -1   5      79     183   1
  13  -1   5    1985     223   1
  14  -1   5     286     144   1
 -14   0   5     211     131   1
  13   2  -5    1226     163  -2
 -13   0   5    1226     163   1
 -12   0   5    3329     260   1
 -11   0   5    8326     313   1
 -10   0   5    1958     192   1
  -9   0   5    2683     189   1
   8   0  -5   15263    1366  -2
  -8   0   5   15263    1366   1
  -7   0   5    5797     333   1
  -6   0   5   50748    1637   1
   5  -1  -5  142921    3407  -2
  -5   0   5  142921    3407   1
  -4   0   5   19793     566   1
  -3   0   5   45744     741   1
  -2   0   5    8246     968   1
  -1   0   5    9516     961   1
   0  -3  -5   22398    1226  -2
   0   0   5   22398    1226   1
   1   0   5   54171    2075   1
   2   0   5   46538    1257   1
   3   0   5  148089    2415   1
   4   0   5    5051     398   1
   5   0   5  129783    2350   1
   6   0   5     551     293   1
   7   0   5    6275     307   1
  -8  -6  -5   19523     415  -2
   8   0   5   19523     415   1
   9   0   5     587     184   1
  10   0   5    2063     449   1
 -11  -7  -5    3518     307  -2
  11   0   5    3518     307   1
  12   0   5    3901     471   1
  13   0   5    1333     229   1
  14   0   5     942     148   1
 -14   1   5      91     128   1
  13   3  -5    2579     198  -2
 -13   1   5    2579     198   1
 -12   1   5     269     177   1
 -11   1   5     165     171   1
 -10   1   5     771     184   1
  -9   1   5     640     163   1
   8   1  -5    2213     173  -2
  -8   1   5    2213     173   1
  -7   1   5    1778     320   1
  -6   1   5   37107    1413   1
   5   0  -5  183245    4324  -2
  -5   1   5  183245    4324   1
  -4   1   5   72231    3574   1
  -3   1   5  262780   11597   1
  -2   1   5  170023    4210   1
  -1   1   5   93084    2615   1
   0  -2  -5  154684    3786  -2
   0   1   5  154684    3786   1
   1   1   5    5202     543   1
   2   1   5   33808    1408   1
  -3  -3  -5   14185     511  -2
   3   1   5   14185     511   1
   4   1   5   29107    1150   1
   5   1   5   20352    1090   1
   6   1   5    1908     342   1
   7   1   5    2097     293   1
  -8  -5  -5   22411     826  -2
   8   1   5   22411     826   1
   9   1   5    9738     530   1
  10   1   5   16427     428   1
 -11  -6  -5    6384     364  -2
  11   1   5    6384     364   1
  12   1   5     672     223   1
  13   1   5    2906     250   1
  14   1   5     251     138   1
 -14   2   5     418     199   1
  13   4  -5    2328     201  -2
 -13   2   5    2328     201   1
 -12   2   5    1708     211   1
 -11   2   5    5154     281   1
 -10   2   5    1736     203   1
  -9   2   5    1427     186   1
   8   2  -5    4802     425  -2
  -8   2   5    4802     425   1
  -7   2   5     974     164   1
  -6   2   5     248     406   1
   5   1  -5   21942    1147  -2
  -5   2   5   21942    1147   1
  -4   2   5    1419     465   1
  -3   2   5   11528     807   1
  -2   2   5   17521     687   1
  -1   2   5    2555     311   1
   0  -1  -5  102894    2509  -2
   0   2   5  102894    2509   1
   2   2   5   89504    4238   1
  -3  -2  -5  265125    4069  -2
   3   2   5  265125    4069   1
   4   2   5   11822     700   1
   5   2   5  255832    4123   1
   6   2   5    1250     319   1
   7   2   5   11911     811   1
  -8  -4  -5   11013     882  -2
   8   2   5   11013     882   1
   9   2   5     500     222   1
 -11  -5  -5     966     282  -2
  11   2   5     966     282   1
  12   2   5    1723     258   1
  13   2   5    5588     319   1
  14   2   5      79     135   1
 -14   3   5     145     132   1
 -13   3   5     503     242   1
 -12   3   5     690     189   1
 -11   3   5     376     196   1
 -10   3   5     819     188   1
  -9   3   5     541     249   1
   8   3  -5    7047     334  -2
  -8   3   5    7047     334   1
  -7   3   5    1895     200   1
  -6   3   5    5013     788   1
   5   2  -5   81336    2571  -2
  -5   3   5   81336    2571   1
  -4   3   5    7795     884   1
  -3   3   5  164752    2965   1
  -2   3   5   11610    1155   1
  -1   3   5    3561     290   1
   0   0  -5   42845    1090  -2
   0   3   5   42845    1090   1
   1   3   5    8250     377   1
   2   3   5    8330     372   1
   4   3   5   22685     711   1
   5   3   5  136618    2440   1
   6   3   5    3397     417   1
   7   3   5   11971     674   1
  -8  -3  -5   76000    1357  -2
   8   3   5   76000    1357   1
   9   3   5    4391     260   1
  10   3   5   30218    1030   1
 -11  -4  -5   11770     415  -2
  11   3   5   11770     415   1
  12   3   5     702     202   1
  13   3   5    3714     314   1
  14   3   5     166     135   1
 -13   4   5     648     203   1
 -12   4   5     299     166   1
 -11   4   5    1273     446   1
 -10   4   5      45     190   1
  -9   4   5     652     198   1
   8   4  -5    2994     229  -2
  -8   4   5    2994     229   1
  -7   4   5     769     195   1
  -6   4   5   12039    1147   1
  -5   4   5     432     544   1
  -4   4   5    9453    1088   1
  -3   4   5   14544    1933   1
  -2   4   5    4134     545   1
  -1   4   5    6239     552   1
   0   1  -5   23811     757  -2
   0   4   5   23811     757   1
   1   4   5    5207     402   1
   2   4   5   29932     844   1
   3   4   5  126135    5465   1
   4   4   5    1582     615   1
   5   4   5  106790    2162   1
   6   4   5     810     325   1
   7   4   5    1832     380   1
  -8  -2  -5    6111     291  -2
   8   4   5    6111     291   1
   9   4   5     -40     151   1
  10   4   5     671    1140   1
 -11  -3  -5    7435     368  -2
  11   4   5    7435     368   1
  12   4   5      48     185   1
  13   4   5    9885     391   1
  14   4   5     -92     140   1
 -13   5   5      50     158   1
 -12   5   5    1619     475   1
 -11   5   5    1413     211   1
 -10   5   5    2018     425   1
  -9   5   5    2511     475   1
   8   5  -5    7069     352  -2
  -8   5   5    7069     352   1
  -7   5   5     298     184   1
  -6   5   5     127     180   1
  -5   5   5   12853    1327   1
  -4   5   5     366     641   1
  -3   5   5    9153     527   1
  -2   5   5    8053    1592   1
  -1   5   5     960     258   1
   0   2  -5    1490     554  -2
   0   5   5    1490     554   1
   1   5   5   66303    1941   1
   2   5   5      97     274   1
   3   5   5   24703     671   1
   4   5   5   42990    1172   1
   5   5   5   81291    3888   1
   6   5   5    1461     364   1
   7   5   5    4921     308   1
  -8  -1  -5   32024     499  -2
   8   5   5   32024     499   1
   9   5   5    7373     302   1
  10   5   5   20555    1051   1
 -11  -2  -5    2126     244  -2
  11   5   5    2126     244   1
  12   5   5     300     190   1
  13   5   5    1703     230   1
  14   5   5    -141     141   1
 -13   6   5     -19     138   1
 -12   6   5     160     210   1
 -11   6   5     178     269   1
 -10   6   5      91     204   1
  -9   6   5     946     232   1
   8   6  -5      30     237  -2
  -8   6   5      30     237   1
  -7   6   5    1782     259   1
  -6   6   5    7673    1021   1
  -5   6   5     628     715   1
  -4   6   5   21404    1681   1
  -3   6   5   66400    1538   1
  -2   6   5    8836     527   1
  -1   6   5    1579     324   1
   0   3  -5   15403     815  -2
   0   6   5   15403     815   1
   1   6   5    2291     332   1
   2   6   5     226     263   1
   3   6   5   31753     805   1
   4   6   5    8690     626   1
   5   6   5   19403     841   1
   6   6   5    1019     369   1
   7   6   5    3347     195   1
  -8   0  -5   10234    1092  -2
   8   6   5   10234    1092   1
   9   6   5     282     158   1
 -11  -1  -5    6623     369  -2
  11   6   5    6623     369   1
  12   6   5     245     176   1
  13   6   5    8428     633   1
  14   6   5     -75     145   1
 -12   7   5     111     321   1
 -11   7   5    -137     240   1
 -10   7   5    -116     279   1
  -9   7   5    -104     211   1
   8   7  -5     802     219  -2
  -8   7   5     802     219   1
  -7   7   5    -150     197   1
  -6   7   5    1983     283   1
  -5   7   5     798     177   1
  -4   7   5     680     764   1
  -3   7   5      93     372   1
  -2   7   5    4891     558   1
  -1   7   5   11169     958   1
   0   4  -5   12324     855  -2
   0   7   5   12324     855   1
   1   7   5    7969    1069   1
   2   7   5    3794     718   1
   3   7   5    9607     819   1
   4   7   5    8510     590   1
   5   7   5    4767     463   1
   6   7   5      31     298   1
   7   7   5      -7     155   1
  -8   1  -5    2909     321  -2
   8   7   5    2909     321   1
   9   7   5    4212     469   1
  10   7   5    4036     515   1
 -11   0  -5     975     209  -2
  11   7   5     975     209   1
  12   7   5    1716     425   1
  13   7   5    1648     256   1
  14   7   5     341     170   1
 -12   8   5      68     146   1
 -11   8   5      68     210   1
 -10   8   5     543     425   1
  -9   8   5    4648     413   1
   8   8  -5    -115     202  -2
  -8   8   5    -115     202   1
  -7   8   5     493     236   1
  -6   8   5    1725     219   1
  -5   8   5     152     174   1
  -4   8   5     903     487   1
  -3   8   5     -70     320   1
  -2   8   5    1168     421   1
  -1   8   5    2538     465   1
   0   5  -5    1022     846  -2
   0   8   5    1022     846   1
   1   8   5     224     309   1
   2   8   5     352     314   1
   3   8   5     461     330   1
   4   8   5   37847    3177   1
   5   8   5    3114     788   1
   6   8   5    1786     278   1
   7   8   5    1571     272   1
  -8   2  -5     834     253  -2
   8   8   5     834     253   1
   9   8   5     176     193   1
  10   8   5    1310     933   1
  11   8   5    2070     531   1
  12   8   5     305     187   1
  13   8   5    2357     639   1
  14   8   5      11     148   1
 -12   9   5      52     143   1
 -11   9   5      23     173   1
 -10   9   5     195     175   1
  -9   9   5     298     193   1
   8   9  -5      71     192  -2
  -8   9   5      71     192   1
  -7   9   5     690     213   1
  -6   9   5     567     243   1
  -5   9   5     -91     191   1
  -4   9   5    1964     590   1
  -3   9   5     340     362   1
  -2   9   5    -119     288   1
  -1   9   5      86     360   1
   0   6  -5     -98     356  -2
   0   9   5     -98     356   1
   1   9   5     797     339   1
   2   9   5     701     363   1
   3   9   5    2556     432   1
   4   9   5     826     383   1
   5   9   5     953     229   1
   6   9   5     -34     171   1
   7   9   5     118     234   1
  -8   3  -5     660     265  -2
   8   9   5     660     265   1
   9   9   5    2815     497   1
  10   9   5     209     231   1
  11   9   5    1199     274   1
  12   9   5    1628     269   1
  13   9   5     893     360   1
  14   9   5     248     174   1
 -11  10   5       2     181   1
 -10  10   5     110     199   1
  -9  10   5     596     246   1
  -8  10   5     146     202   1
  -7  10   5     316     221   1
  -6  10   5     456     204   1
  -5  10   5     375     221   1
  -4  10   5    -110     180   1
  -3  10   5    -234     234   1
  -2  10   5      39     243   1
  -1  10   5     126     196   1
   0  10   5     103     267   1
   1  10   5     256     283   1
   2  10   5      42     258   1
   3  10   5     643     275   1
   5  10   5     136     192   1
   6  10   5       8     177   1
   7  10   5     156     200   1
  -8   4  -5     301     221  -2
   8  10   5     301     221   1
   9  10   5      57     204   1
  10  10   5     154     200   1
  11  10   5     213     189   1
  12  10   5     407     270   1
  13  10   5     140     175   1
 -10  11   5     143     145   1
  -9  11   5    -148     164   1
  -8  11   5      18     246   1
  -7  11   5    -204     256   1
  -6  11   5     421     285   1
  -5  11   5    -279     279   1
  -4  11   5     654     397   1
  -3  11   5     106     197   1
  -2  11   5      44     243   1
  -1  11   5     -16     168   1
   0  11   5      78     157   1
   1  11   5     374     207   1
   2  11   5     101     193   1
   3  11   5      44     205   1
   4  11   5     314     262   1
   5  11   5     249     188   1
   6  11   5     -54     164   1
   7  11   5     833     293   1
  -8   5  -5      60     218  -2
   8  11   5      60     218   1
   9  11   5    2939     766   1
  10  11   5    -104     191   1
  11  11   5     291     209   1
  12  11   5     303     158   1
  13  11   5     264     159   1
 -10  12   5     101     142   1
  -9  12   5      25     163   1
  -8  12   5      57     172   1
  -7  12   5     -65     185   1
  -6  12   5     -42     203   1
  -5  12   5     -49     208   1
  -4  12   5     299     224   1
  -3  12   5     660     387   1
  -2  12   5    -163     246   1
  -1  12   5     163     185   1
   0  12   5     127     169   1
   1  12   5     599     175   1
   2  12   5      75     167   1
   3  12   5     -75     181   1
   4  12   5     525     254   1
   5  12   5     233     194   1
   6  12   5     -38     221   1
   7  12   5    -122     203   1
  -8   6  -5      52     203  -2
   8  12   5      52     203   1
   9  12   5     178     245   1
  10  12   5      30     175   1
  11  12   5     -20     171   1
  12  12   5     436     227   1
  -9  13   5      53     117   1
  -8  13   5      36     167   1
  -7  13   5      -6     158   1
  -6  13   5      32     184   1
  -5  13   5      46     240   1
  -4  13   5      26     213   1
  -3  13   5    -137     211   1
  -2  13   5     151     188   1
  -1  13   5      -3     184   1
   0  13   5     236     304   1
   1  13   5     312     201   1
   2  13   5     115     211   1
   3  13   5     173     177   1
   4  13   5    2389     755   1
   5  13   5     105     216   1
   6  13   5      63     208   1
   7  13   5     543     211   1
  -8   7  -5     258     287  -2
   8  13   5     258     287   1
   9  13   5     306     195   1
  10  13   5     -67     175   1
  11  13   5      30     138   1
  12  13   5    -150     150   1
  -8  14   5     -19     126   1
  -7  14   5      21     143   1
  -6  14   5      55     167   1
  -5  14   5      97     157   1
  -4  14   5     219     212   1
  -3  14   5     302     216   1
  -2  14   5      17     204   1
  -1  14   5     -11     176   1
   0  14   5     -23     176   1
   1  14   5      26     176   1
   2  14   5     222     211   1
   3  14   5     403     225   1
   4  14   5     -23     217   1
   5  14   5     118     208   1
   6  14   5     -49     195   1
   7  14   5     153     213   1
   8  14   5      76     177   1
   9  14   5     359     170   1
  10  14   5      -4     138   1
  11  14   5     166     171   1
  -7  15   5    -121     121   1
  -6  15   5     -46     177   1
  -5  15   5     -35     174   1
  -4  15   5     -23     197   1
  -3  15   5     283     215   1
  -2  15   5      98     231   1
  -1  15   5      95     221   1
   0  15   5     250     201   1
   1  15   5     302     228   1
   2  15   5     -58     194   1
   3  15   5      75     203   1
   4  15   5     585     221   1
   5  15   5      -5     261   1
   6  15   5      85     174   1
   7  15   5     127     160   1
   8  15   5     -23     151   1
   9  15   5     -64     126   1
  10  15   5      88     181   1
  11  15   5       2     197   1
  -6  16   5     -66     121   1
  -5  16   5      71     143   1
  -4  16   5    -165     165   1
  -3  16   5      -4     191   1
  -2  16   5       6     210   1
  -1  16   5    -134     183   1
   0  16   5      28     199   1
   1  16   5     -11     143   1
   2  16   5      -5     161   1
   3  16   5     283     171   1
   4  16   5     -37     157   1
   5  16   5      34     149   1
   6  16   5      67     140   1
   7  16   5     -31     159   1
   8  16   5      99     113   1
   9  16   5     -53     150   1
  10  16   5     -33     182   1
  -4  17   5     -25     132   1
  -3  17   5      31     153   1
  -2  17   5     102     167   1
  -1  17   5      95     171   1
   0  17   5      93     192   1
   1  17   5      89     177   1
   2  17   5    -166     166   1
   3  17   5    -153     161   1
   4  17   5     135     119   1
   5  17   5      92     111   1
   6  17   5    -135     139   1
   7  17   5     106     140   1
   8  17   5     152     128   1
  -2  18   5      79     133   1
  -1  18   5     158     136   1
   0  18   5      33     152   1
   1  18   5     109     147   1
   2  18   5      50     141   1
   3  18   5      48     130   1
   4  18   5     138     132   1
   5  18   5      40     120   1
   6  18   5     -95     119   1
   7  18   5     -18     109   1
   1  19   5     -37     118   1
   2  19   5     -18     112   1
   3  19   5     -21      97   1
   4  19   5     -48      97   1
  -5 -15   6      62      91   1
  -4 -15   6       2     103   1
  -3 -15   6      -1     116   1
  -2 -15   6     100     119   1
  -1 -15   6     162     123   1
   0 -15   6      31     100   1
   1 -15   6     -14     113   1
  -8 -14   6     -64     186   1
  -7 -14   6     -67     122   1
  -6 -14   6     -76     106   1
  -5 -14   6    -191     191   1
  -4 -14   6      15     151   1
  -3 -14   6       6     101   1
  -2 -14   6      72     154   1
  -1 -14   6     -23     119   1
   0 -14   6     -22     123   1
   1 -14   6      25     164   1
   2 -14   6     -13     117   1
   3 -14   6      39     109   1
   4 -14   6     -20      93   1
  -9 -13   6     -86     141   1
  -8 -13   6      69     112   1
  -7 -13   6     -21     126   1
  -6 -13   6     -62     148   1
  -5 -13   6      44     154   1
  -4 -13   6      40     128   1
  -3 -13   6     146     131   1
  -2 -13   6      32     137   1
  -1 -13   6     146     144   1
   0 -13   6     161     149   1
   1 -13   6    -100     143   1
   2 -13   6      49     212   1
   3 -13   6     -58     201   1
   4 -13   6      19     265   1
   5 -13   6      29     156   1
 -10 -12   6      64     116   1
  -9 -12   6     -75     118   1
  -8 -12   6       8     279   1
  -7 -12   6    -129     143   1
  -6 -12   6     -90      90   1
  -5 -12   6     -74     128   1
  -4 -12   6     -50     149   1
  -3 -12   6     181     184   1
  -2 -12   6     102     250   1
  -1 -12   6      80     217   1
   0 -12   6    -173     254   1
   1 -12   6     -28     245   1
   2 -12   6      60     246   1
   3 -12   6     -24     239   1
   4 -12   6     185     241   1
   5 -12   6      80     210   1
   6 -12   6     -20     176   1
   7 -12   6      77     165   1
 -11 -11   6     -78     198   1
 -10 -11   6     -80     126   1
  -9 -11   6     -33     156   1
  -8 -11   6     159     167   1
  -7 -11   6       5     109   1
  -6 -11   6    -104     135   1
  -5 -11   6      86     146   1
  -4 -11   6     163     159   1
  -3 -11   6      68     178   1
  -2 -11   6     220     169   1
  -1 -11   6     -73     171   1
   0 -11   6     145     243   1
   1 -11   6     106     249   1
   2 -11   6     -78     253   1
   3 -11   6      84     330   1
   4 -11   6     384     285   1
   5 -11   6     158     260   1
   6 -11   6      79     227   1
   7 -11   6      15     193   1
   8 -11   6     -83     175   1
 -11 -10   6     -73     145   1
 -10 -10   6     150     175   1
  -9 -10   6     246     178   1
  -8 -10   6     200     136   1
  -7 -10   6     269     165   1
  -6 -10   6      15     151   1
  -5 -10   6     467     171   1
  -4 -10   6     280     185   1
  -3 -10   6      94     174   1
  -2 -10   6     164     184   1
  -1 -10   6     122     246   1
   0 -10   6      69     246   1
   1 -10   6     -12     245   1
   2 -10   6      66     261   1
   3 -10   6    -159     378   1
   4 -10   6     250     453   1
   5 -10   6    1265     355   1
   6 -10   6      94     206   1
   7 -10   6     121     161   1
   8 -10   6     -93     179   1
 -12  -9   6      39     116   1
 -11  -9   6    -128     144   1
 -10  -9   6     -99     198   1
  -9  -9   6     285     198   1
  -8  -9   6    -142     142   1
  -7  -9   6     -27     150   1
  -6  -9   6     206     157   1
  -5  -9   6     154     201   1
  -4  -9   6     209     181   1
  -3  -9   6    1564     435   1
  -2  -9   6     140     177   1
  -1  -9   6     -76     229   1
   0  -9   6     -61     235   1
   1  -9   6     107     276   1
   2  -9   6    -151     394   1
   3  -9   6     173     225   1
   4  -9   6     341     436   1
   5  -9   6     128     237   1
   6  -9   6     192     210   1
   7  -9   6     -33     200   1
   8  -9   6     243     156   1
   9  -9   6     284     153   1
 -13  -8   6     -64     194   1
 -12  -8   6     -75     145   1
 -11  -8   6     126     167   1
 -10  -8   6     203     188   1
  -9  -8   6    -102     212   1
  -8  -8   6     518     202   1
  -7  -8   6      32     154   1
  -6  -8   6    -149     153   1
  -5  -8   6     208     162   1
  -4  -8   6      72     169   1
  -3  -8   6     -63     164   1
  -2  -8   6      96     221   1
  -1  -8   6     172     240   1
   0  -8   6    -133     220   1
   1  -8   6     208     372   1
   2  -8   6     459     207   1
   3  -8   6    1144     513   1
   4  -8   6     252     239   1
   5  -8   6    1287     516   1
   6  -8   6     461     208   1
   7  -8   6    -185     197   1
   8  -8   6      43     173   1
   9  -8   6     185     148   1
  10  -8   6      98     199   1
 -13  -7   6     -56     139   1
 -12  -7   6      77     159   1
 -11  -7   6      44     177   1
 -10  -7   6      74     123   1
  -9  -7   6     118     156   1
  -8  -7   6     183     164   1
  -7  -7   6     956     314   1
  -6  -7   6     337     159   1
  -5  -7   6    1369     210   1
  -4  -7   6     764     252   1
  -3  -7   6    5079     309   1
  -2  -7   6     -88     295   1
  -1  -7   6     529     270   1
   0  -7   6     805     526   1
   1  -7   6      58     302   1
   2  -7   6     692     208   1
   3  -7   6     129     202   1
   4  -7   6     671     241   1
   5  -7   6     361     432   1
   6  -7   6     131     213   1
   7  -7   6     200     206   1
   8  -7   6     711     212   1
   9  -7   6     407     176   1
  10  -7   6     557     221   1
  11  -7   6     -23     113   1
 -13  -6   6     200     144   1
 -12  -6   6     195     197   1
 -11  -6   6     664     200   1
 -10  -6   6    1299     177   1
  -9  -6   6     -57     156   1
  -8  -6   6    1097     276   1
  -7  -6   6     693     168   1
  -6  -6   6     138     188   1
  -5  -6   6     183     206   1
  -4  -6   6    2663     553   1
  -3  -6   6     248     211   1
  -2  -6   6     266     478   1
  -1  -6   6     537     505   1
   0  -6   6     -13   14328   1
   1  -6   6    -243     284   1
   2  -6   6    2441     801   1
   3  -6   6    4485    1179   1
   4  -6   6      49     188   1
   5  -6   6    5240     578   1
   6  -6   6      82     238   1
   7  -6   6      16     200   1
   8  -6   6      91     198   1
   9  -6   6     132     192   1
  10  -6   6    -111     151   1
  11  -6   6       2     139   1
 -13  -5   6      88     162   1
  12  -4  -6    1347     197  -2
 -12  -5   6    1347     197   1
 -11  -5   6     605     149   1
 -10  -5   6    2144     188   1
  -9  -5   6     304     241   1
  -8  -5   6    1267     190   1
  -7  -5   6    2044     195   1
  -6  -5   6     358     201   1
  -5  -5   6    7360     438   1
  -4  -5   6     645     406   1
  -3  -5   6   30322    1237   1
  -2  -5   6     562     406   1
  -1  -5   6    3583     396   1
   0  -5   6     496     430   1
   1  -5   6    1818     398   1
   2  -5   6     161     396   1
   3  -5   6     214     435   1
   4  -5   6     741     197   1
   5  -5   6   15675    1636   1
   6  -5   6     326     214   1
   7  -5   6     178     207   1
   8  -5   6    1440     333   1
   9  -5   6      60     259   1
  10  -5   6     877     280   1
  11  -5   6     198     160   1
  12  -5   6       6     114   1
 -14  -4   6      16     126   1
 -13  -4   6     448     170   1
  12  -3  -6     140     159  -2
 -12  -4   6     140     159   1
 -11  -4   6     498     172   1
 -10  -4   6    1501     187   1
  -9  -4   6    1449     185   1
  -8  -4   6     409     155   1
   7  -5  -6   14520     927  -2
  -7  -4   6   14520     927   1
  -6  -4   6     727     220   1
  -5  -4   6    9712     812   1
  -4  -4   6   57801    1746   1
  -3  -4   6    5176    1173   1
  -2  -4   6    1005     277   1
  -1  -4   6    8850     828   1
   0  -4   6    6069     540   1
   1  -4   6     341     349   1
   2  -4   6    3709     521   1
   3  -4   6   11186     758   1
   4  -4   6    9602    2131   1
   5  -4   6    7248     938   1
   6  -4   6     633     244   1
   7  -4   6     198     324   1
   8  -4   6     474     215   1
   9  -4   6     424     222   1
  10  -4   6     877     415   1
  11  -4   6     -51     184   1
  12  -4   6      -1     142   1
 -14  -3   6     989     139   1
 -13  -3   6     -61     160   1
  12  -2  -6    7531     328  -2
 -12  -3   6    7531     328   1
 -11  -3   6    2503     203   1
 -10  -3   6    2077     209   1
  -9  -3   6     723     169   1
  -8  -3   6     595     159   1
   7  -4  -6     626     150  -2
  -7  -3   6     626     150   1
  -6  -3   6     351     178   1
  -5  -3   6    6595     625   1
  -4  -3   6   30199    4159   1
  -3  -3   6    7181     384   1
  -2  -3   6    5707     662   1
  -1  -3   6   11079     553   1
   0  -3   6    4792     456   1
   1  -3   6    7689     574   1
   2  -3   6   23756    2142   1
   3  -3   6    5811     606   1
   4  -3   6    2257     509   1
   5  -3   6   32229    1455   1
   6  -3   6    3308     479   1
   7  -3   6     530     192   1
   8  -3   6   10746     600   1
   9  -3   6    1405     251   1
  10  -3   6    2229     437   1
  11  -3   6     223     204   1
  12  -3   6     173     168   1
  13  -3   6      21     123   1
 -14  -2   6      78     137   1
 -13  -2   6     320     180   1
  12  -1  -6    1821     177  -2
 -12  -2   6    1821     177   1
 -11  -2   6    3312     234   1
 -10  -2   6      -7     145   1
  -9  -2   6   10253     411   1
  -8  -2   6     161     144   1
   7  -3  -6   26575    3329  -2
  -7  -2   6   26575    3329   1
  -6  -2   6    3857     507   1
  -5  -2   6    1834     375   1
   4  -4  -6   65061    5968  -2
  -4  -2   6   65061    5968   1
  -3  -2   6   28897    1079   1
  -2  -2   6   17451    2345   1
  -1  -2   6    5328     639   1
   0  -2   6    3698     288   1
   1  -2   6    1064     356   1
   2  -2   6    4540     480   1
   3  -2   6    3496     436   1
   4  -2   6   88619    2525   1
   5  -2   6       2     397   1
   6  -2   6    6465     731   1
   7  -2   6    3305     262   1
   8  -2   6     582     234   1
   9  -2   6     266     196   1
  10  -2   6    5291     375   1
  11  -2   6     959     226   1
  12  -2   6     208     189   1
  13  -2   6    3658     237   1
 -14  -1   6    2645     214   1
 -13  -1   6      63     126   1
  12   0  -6    9272     630  -2
 -12  -1   6    9272     630   1
 -11  -1   6    5440     363   1
 -10  -1   6    3154     201   1
  -9  -1   6     480     174   1
  -8  -1   6     433     150   1
   7  -2  -6   12183     632  -2
  -7  -1   6   12183     632   1
  -6  -1   6    7687     636   1
  -5  -1   6   16339     770   1
   4  -3  -6  196757    8088  -2
  -4  -1   6  196757    8088   1
  -3  -1   6    3449     801   1
  -2  -1   6   21777    1288   1
  -1  -1   6   65593    2126   1
   0  -1   6    1135     174   1
   1  -1   6    5999     511   1
   2  -1   6   19281     697   1
   3  -1   6    9683     667   1
  -4  -6  -6    7393     684  -2
   4  -1   6    7393     684   1
   5  -1   6   28206     905   1
   6  -1   6     676     211   1
   7  -1   6     385     176   1
   8  -1   6    6510     381   1
  -9  -8  -6   19073     711  -2
   9  -1   6   19073     711   1
  10  -1   6     113     211   1
  11  -1   6     408     191   1
 -12  -9  -6    1436     218  -2
  12  -1   6    1436     218   1
  13  -1   6     559     157   1
 -14   0   6     653     159   1
 -13   0   6       9     119   1
  12   1  -6   11838     348  -2
 -12   0   6   11838     348   1
 -11   0   6   10383     314   1
 -10   0   6    2885     197   1
  -9   0   6   24194     559   1
  -8   0   6     153     136   1
   7  -1  -6   51830    1730  -2
  -7   0   6   51830    1730   1
  -6   0   6   23521    1040   1
  -5   0   6    3972     354   1
   4  -2  -6   32084     663  -2
  -4   0   6   32084     663   1
  -3   0   6   10537     428   1
  -2   0   6    4973     856   1
  -1   0   6   17350    1200   1
   0   0   6   16839    1204   1
  -1  -4  -6   69883    2189  -2
   1   0   6   69883    2189   1
   2   0   6   54561    1171   1
   3   0   6    2442     406   1
  -4  -5  -6  202418    3310  -2
   4   0   6  202418    3310   1
   5   0   6    2779     373   1
   7   0   6   15377     730   1
   8   0   6    1146     229   1
  -9  -7  -6    1485     398  -2
   9   0   6    1485     398   1
  10   0   6    9179     396   1
  11   0   6     109     398   1
 -12  -8  -6     918     210  -2
  12   0   6     918     210   1
  13   0   6    1681     266   1
  14   0   6     652     142   1
 -14   1   6     864     364   1
 -13   1   6    1458     149   1
  12   2  -6     963     183  -2
 -12   1   6     963     183   1
 -11   1   6     493     175   1
 -10   1   6    3698     221   1
  -9   1   6    1527     280   1
  -8   1   6      71     135   1
   7   0  -6   48769    2402  -2
  -7   1   6   48769    2402   1
  -6   1   6   35227    1349   1
  -5   1   6    2779     474   1
   4  -1  -6  531754    6534  -2
  -4   1   6  531754    6534   1
  -3   1   6   32802     619   1
  -2   1   6  152315    3973   1
  -1   1   6   81086    2463   1
   0   1   6    3290     761   1
  -1  -3  -6   61746    3879  -2
   1   1   6   61746    3879   1
   2   1   6   15667     874   1
   3   1   6    1433    1486   1
  -4  -4  -6   98245    3644  -2
   4   1   6   98245    3644   1
   5   1   6   14189     854   1
   6   1   6    7122     560   1
   7   1   6   10241     979   1
   8   1   6    5585     259   1
  -9  -6  -6   34865     864  -2
   9   1   6   34865     864   1
  10   1   6     562     201   1
  11   1   6    3055     300   1
 -12  -7  -6    3927     489  -2
  12   1   6    3927     489   1
  13   1   6     898     279   1
  14   1   6     243     131   1
 -14   2   6     573     270   1
 -13   2   6     -47     133   1
  12   3  -6    8306     452  -2
 -12   2   6    8306     452   1
 -11   2   6    4936     252   1
 -10   2   6     151     173   1
  -9   2   6    9967     552   1
  -8   2   6    3150     214   1
   7   1  -6   13292     421  -2
  -7   2   6   13292     421   1
  -6   2   6     923     448   1
  -5   2   6   15433     961   1
   4   0  -6   23915    1145  -2
  -4   2   6   23915    1145   1
  -3   2   6   14520     637   1
  -2   2   6   94520    3390   1
  -1   2   6  138277    3510   1
   0   2   6   19780     459   1
  -1  -2  -6  292913   13914  -2
   1   2   6  292913   13914   1
   2   2   6   79955    1535   1
   3   2   6   49241    2989   1
  -4  -3  -6  360703    5535  -2
   4   2   6  360703    5535   1
   5   2   6     312     275   1
   6   2   6   23581     847   1
   7   2   6   15533    1412   1
   8   2   6    2067     190   1
  -9  -5  -6   14375     450  -2
   9   2   6   14375     450   1
  10   2   6    2035     222   1
  11   2   6     185     236   1
 -12  -6  -6    3890     320  -2
  12   2   6    3890     320   1
  13   2   6     623     185   1
  14   2   6    2660     198   1
 -14   3   6     223     193   1
 -13   3   6    1432     153   1
  12   4  -6     359     171  -2
 -12   3   6     359     171   1
 -11   3   6    2791     288   1
 -10   3   6    4737     255   1
  -9   3   6    3458     236   1
  -8   3   6     478     157   1
   7   2  -6   24967    1777  -2
  -7   3   6   24967    1777   1
  -6   3   6    5550     785   1
  -5   3   6   11908    1016   1
   4   1  -6  219849    3911  -2
  -4   3   6  219849    3911   1
  -3   3   6    9262     873   1
  -2   3   6   31390    1360   1
  -1   3   6   24836    1075   1
   0   3   6      12     167   1
  -1  -1  -6   26913    1318  -2
   1   3   6   26913    1318   1
   2   3   6   16094     908   1
   3   3   6    1224     243   1
   5   3   6    3239     390   1
   6   3   6   21733     819   1
   7   3   6   22151     737   1
   8   3   6     362     143   1
  -9  -4  -6   50145    3618  -2
   9   3   6   50145    3618   1
  10   3   6    1150     202   1
  11   3   6    3343     277   1
 -12  -5  -6    2724     276  -2
  12   3   6    2724     276   1
  13   3   6     339     188   1
  14   3   6     689     155   1
 -13   4   6     259     176   1
  12   5  -6    2296     251  -2
 -12   4   6    2296     251   1
 -11   4   6      43     179   1
 -10   4   6     919     202   1
  -9   4   6    3627     252   1
  -8   4   6    3430     226   1
   7   3  -6    1424     175  -2
  -7   4   6    1424     175   1
  -6   4   6    1555     636   1
  -5   4   6   15878    1253   1
   4   2  -6   76771    2573  -2
  -4   4   6   76771    2573   1
  -3   4   6    4536     593   1
  -2   4   6   30518    1040   1
  -1   4   6   51305    1777   1
   0   4   6   16003     645   1
  -1   0  -6   78251    2371  -2
   1   4   6   78251    2371   1
   2   4   6   72881    1767   1
   3   4   6    2426     296   1
  -4  -1  -6  151138    4528  -2
   4   4   6  151138    4528   1
   5   4   6    7631     548   1
   6   4   6    1158     461   1
   7   4   6    7803     315   1
   8   4   6     678     144   1
  -9  -3  -6   17647     924  -2
   9   4   6   17647     924   1
  10   4   6     249     180   1
  11   4   6    4534     318   1
 -12  -4  -6   13564     476  -2
  12   4   6   13564     476   1
  13   4   6      24     176   1
  14   4   6    3382     225   1
 -13   5   6    1022     167   1
 -12   5   6     650     235   1
 -11   5   6    1295     210   1
 -10   5   6    3148     335   1
  -9   5   6     761     220   1
  -8   5   6      76     187   1
   7   4  -6   15555     729  -2
  -7   5   6   15555     729   1
  -6   5   6     549     189   1
  -5   5   6     698     651   1
  -4   5   6   42894    2009   1
  -3   5   6   36819    2223   1
  -2   5   6    2813     733   1
  -1   5   6    3215     683   1
   0   5   6    9484     460   1
   1   5   6    1245     256   1
   2   5   6   11631     510   1
   3   5   6    2294     530   1
  -4   0  -6  159622    2333  -2
   4   5   6  159622    2333   1
   5   5   6    2069     382   1
   6   5   6   13039     717   1
   7   5   6   17640     625   1
   8   5   6    2734     204   1
  -9  -2  -6   24019     774  -2
   9   5   6   24019     774   1
  10   5   6     783     191   1
  11   5   6     611     208   1
 -12  -3  -6     958     240  -2
  12   5   6     958     240   1
  13   5   6      -4     178   1
  14   5   6    1846     194   1
 -13   6   6     164     174   1
 -12   6   6     -38     194   1
 -11   6   6     461     271   1
 -10   6   6    2480     320   1
  -9   6   6    -148     207   1
  -8   6   6    7511     418   1
  -7   6   6     794     240   1
  -6   6   6     585     188   1
  -5   6   6   16260    1597   1
  -4   6   6   58690    2545   1
  -3   6   6    3562     642   1
  -2   6   6    1424     506   1
  -1   6   6   10196     793   1
   0   6   6    3441     413   1
   1   6   6    4352     387   1
   2   6   6     529     282   1
   3   6   6    3166     370   1
  -4   1  -6   18116     833  -2
   4   6   6   18116     833   1
   5   6   6   15287     666   1
   6   6   6    2218     373   1
   7   6   6   11564     336   1
   8   6   6     111     146   1
  -9  -1  -6   12518     810  -2
   9   6   6   12518     810   1
  10   6   6    2402     467   1
  11   6   6    1759     268   1
 -12  -2  -6    5745     630  -2
  12   6   6    5745     630   1
  13   6   6     216     204   1
  14   6   6    2301     220   1
 -12   7   6     164     195   1
 -11   7   6       0     231   1
 -10   7   6      34     274   1
  -9   7   6     385     210   1
  -8   7   6     238     221   1
  -7   7   6     965     213   1
  -6   7   6     474     189   1
  -5   7   6    3748     323   1
  -4   7   6    1218     823   1
  -3   7   6   61213    2637   1
  -2   7   6     264     317   1
  -1   7   6    5052     457   1
   0   7   6    1530     347   1
   1   7   6    4613     472   1
   2   7   6   12577    1007   1
   3   7   6    2436     375   1
   4   7   6   72352    1403   1
   5   7   6     -72     323   1
   6   7   6    2659     259   1
   7   7   6     699     170   1
   8   7   6    6229     541   1
  -9   0  -6    7805     423  -2
   9   7   6    7805     423   1
  10   7   6    2010     235   1
  11   7   6     740     513   1
 -12  -1  -6    1700     216  -2
  12   7   6    1700     216   1
  13   7   6     353     200   1
  14   7   6    1784     282   1
 -12   8   6     -23     137   1
 -11   8   6     464     327   1
 -10   8   6     442     275   1
  -9   8   6      20     284   1
  -8   8   6    1368     558   1
  -7   8   6     151     204   1
  -6   8   6     -92     246   1
  -5   8   6     115     171   1
  -4   8   6    4690     568   1
  -3   8   6     928     783   1
  -2   8   6    -200     322   1
  -1   8   6    1639     457   1
   0   8   6    3031     548   1
   1   8   6     397     306   1
   2   8   6    1271     345   1
   3   8   6   10985     820   1
   4   8   6     835     377   1
   5   8   6   13616     759   1
   6   8   6    2261     404   1
   7   8   6    2091     220   1
   8   8   6     403     174   1
  -9   1  -6    4243     509  -2
   9   8   6    4243     509   1
  10   8   6     436     203   1
  11   8   6     207     224   1
 -12   0  -6    1275     248  -2
  12   8   6    1275     248   1
  13   8   6     406     250   1
  14   8   6     357     156   1
 -12   9   6     -41     111   1
 -11   9   6      91     198   1
 -10   9   6      20     224   1
  -9   9   6      60     274   1
  -8   9   6    1896     322   1
  -7   9   6      48     203   1
  -6   9   6     358     229   1
  -5   9   6    1036     397   1
  -4   9   6     199     250   1
  -3   9   6    4543     599   1
  -2   9   6    -531     643   1
  -1   9   6     -96     285   1
   0   9   6      10     302   1
   1   9   6     396     342   1
   2   9   6     918     359   1
   3   9   6      -5     335   1
   4   9   6   11520     731   1
   5   9   6    6752     416   1
   6   9   6     439     193   1
   7   9   6     109     151   1
   8   9   6    3562     686   1
   9   9   6     563     202   1
  10   9   6    3930     401   1
  11   9   6    1738     274   1
 -12   1  -6    1022     202  -2
  12   9   6    1022     202   1
  13   9   6     595     193   1
 -11  10   6     146     132   1
 -10  10   6     283     205   1
  -9  10   6       8     234   1
  -8  10   6     543     365   1
  -7  10   6      79     193   1
  -6  10   6      90     197   1
  -5  10   6    -222     222   1
  -4  10   6     118     237   1
  -3  10   6    1193     334   1
  -2  10   6     532     234   1
  -1  10   6      49     208   1
   0  10   6    1624     427   1
   1  10   6     466     384   1
   2  10   6     513     264   1
   3  10   6    1172     253   1
   4  10   6     292     198   1
   5  10   6    5015     637   1
   6  10   6     496     231   1
   7  10   6     384     170   1
   8  10   6     437     349   1
   9  10   6    1113     370   1
  10  10   6     145     213   1
  11  10   6     312     188   1
  12  10   6     -69     160   1
  13  10   6    1107     258   1
 -10  11   6      -3     179   1
  -9  11   6     -28     173   1
  -8  11   6     529     213   1
  -7  11   6     -36     386   1
  -6  11   6     428     274   1
  -5  11   6     601     412   1
  -4  11   6     286     261   1
  -3  11   6    1193     435   1
  -2  11   6       4     187   1
  -1  11   6     -21     174   1
   0  11   6      46     158   1
   1  11   6      45     183   1
   2  11   6     204     165   1
   3  11   6     336     208   1
   4  11   6     213     177   1
   5  11   6     382     340   1
   6  11   6     179     175   1
   7  11   6     332     207   1
   8  11   6    2408     324   1
   9  11   6      31     207   1
  10  11   6     566     206   1
  11  11   6     130     172   1
  12  11   6     520     205   1
  13  11   6     -89     142   1
 -10  12   6      15     135   1
  -9  12   6     -21     154   1
  -8  12   6      27     185   1
  -7  12   6     127     190   1
  -6  12   6      68     216   1
  -5  12   6     333     223   1
  -4  12   6     562     234   1
  -3  12   6    1228     314   1
  -2  12   6      97     206   1
  -1  12   6      15     179   1
   0  12   6     377     187   1
   1  12   6     -64     172   1
   2  12   6     -13     188   1
   3  12   6     348     244   1
   4  12   6     458     189   1
   5  12   6     -33     183   1
   6  12   6     178     168   1
   7  12   6     108     210   1
   8  12   6     -36     213   1
   9  12   6     225     263   1
  10  12   6     424     216   1
  11  12   6     112     158   1
  12  12   6     -72     201   1
  -9  13   6      69     119   1
  -8  13   6     210     170   1
  -7  13   6     145     170   1
  -6  13   6    -151     175   1
  -5  13   6     -71     238   1
  -4  13   6     481     222   1
  -3  13   6       1     210   1
  -2  13   6       3     204   1
  -1  13   6     308     203   1
   0  13   6     249     205   1
   1  13   6      -8     211   1
   2  13   6     243     213   1
   3  13   6     629     343   1
   4  13   6      80     186   1
   6  13   6     146     222   1
   7  13   6     235     209   1
   8  13   6     567     245   1
   9  13   6     218     181   1
  10  13   6      22     160   1
  11  13   6     245     182   1
  12  13   6     -49     153   1
  -8  14   6    -120     120   1
  -7  14   6     224     148   1
  -6  14   6     132     159   1
  -5  14   6     220     169   1
  -4  14   6      80     259   1
  -3  14   6     594     213   1
  -2  14   6      89     202   1
  -1  14   6     -64     201   1
   0  14   6      52     193   1
   1  14   6    -131     175   1
   2  14   6      48     180   1
   3  14   6     -59     162   1
   4  14   6     897     239   1
   5  14   6    -119     208   1
   6  14   6    -138     192   1
   7  14   6     -36     214   1
   8  14   6      15     174   1
   9  14   6     187     153   1
  10  14   6     322     188   1
  11  14   6     -81     151   1
  -7  15   6     123     146   1
  -6  15   6     149     153   1
  -5  15   6     -33     170   1
  -4  15   6     562     212   1
  -3  15   6     -19     200   1
  -2  15   6     330     229   1
  -1  15   6    -151     196   1
   0  15   6     -59     187   1
   1  15   6     141     151   1
   2  15   6      99     242   1
   3  15   6     -23     194   1
   4  15   6     101     199   1
   5  15   6     139     233   1
   6  15   6      31     170   1
   7  15   6      97     154   1
   8  15   6     -78     140   1
   9  15   6      77     173   1
  10  15   6     -80     153   1
  11  15   6      -9     137   1
  -6  16   6      35     139   1
  -5  16   6     -42     211   1
  -4  16   6      54     171   1
  -3  16   6     181     182   1
  -2  16   6      92     191   1
  -1  16   6      58     199   1
   0  16   6      -9     201   1
   1  16   6     -21     199   1
   2  16   6     -33     206   1
   3  16   6      -6     144   1
   4  16   6     222     161   1
   5  16   6     145     147   1
   6  16   6     118     138   1
   7  16   6     -17     119   1
   8  16   6      46     153   1
   9  16   6      63     144   1
  10  16   6      68     122   1
  -4  17   6      21     138   1
  -3  17   6     -16     191   1
  -2  17   6    -133     158   1
  -1  17   6    -110     172   1
   0  17   6    -141     243   1
   1  17   6     235     183   1
   2  17   6      71     173   1
   3  17   6      45     167   1
   4  17   6     103     163   1
   5  17   6      62     151   1
   6  17   6      86     151   1
   7  17   6       8     132   1
   8  17   6    -119     120   1
   9  17   6     176     120   1
  -3  18   6      15     116   1
  -2  18   6     113     132   1
  -1  18   6     -29     145   1
   0  18   6     -46     155   1
   1  18   6      21     187   1
   2  18   6     -55     151   1
   3  18   6     -58     136   1
   4  18   6      80     136   1
   5  18   6      88     131   1
   6  18   6      55     113   1
   7  18   6     -14     103   1
   0  19   6     -18     111   1
   1  19   6      77     113   1
   2  19   6     -40     104   1
   3  19   6      98     104   1
   4  19   6      90     109   1
  -3 -15   7      -6     121   1
  -2 -15   7     -24     107   1
  -1 -15   7      -7     106   1
  -7 -14   7     -86      86   1
  -6 -14   7     168     199   1
  -5 -14   7     -66     172   1
  -4 -14   7      61     126   1
  -3 -14   7     159     137   1
  -2 -14   7     208     145   1
  -1 -14   7     146     154   1
   0 -14   7     -33      92   1
   1 -14   7     117     122   1
   2 -14   7     -61      96   1
   3 -14   7      39      87   1
  -8 -13   7      46     122   1
  -7 -13   7     107     111   1
  -6 -13   7      40     132   1
  -5 -13   7    -123     139   1
  -4 -13   7       9     148   1
  -3 -13   7      97     163   1
  -2 -13   7    -111     111   1
  -1 -13   7     -13     123   1
   0 -13   7      40     127   1
   1 -13   7      39     128   1
   2 -13   7     -48     135   1
   3 -13   7     163     134   1
   4 -13   7      11     106   1
  -9 -12   7      86     107   1
  -8 -12   7      -9     132   1
  -7 -12   7     163     142   1
  -6 -12   7     -12     152   1
  -5 -12   7      27     172   1
  -4 -12   7     -28     133   1
  -3 -12   7     108     149   1
  -2 -12   7     -54     145   1
  -1 -12   7     -20     153   1
   0 -12   7      69     155   1
   1 -12   7     -12     219   1
   2 -12   7    -184     215   1
   3 -12   7     -40     212   1
   4 -12   7     -68     197   1
   5 -12   7      -9     179   1
   6 -12   7    -126     141   1
 -10 -11   7       6     111   1
  -9 -11   7      91     135   1
  -8 -11   7      41     151   1
  -7 -11   7     -78     168   1
  -6 -11   7     -20     177   1
  -5 -11   7     -27     104   1
  -4 -11   7     583     266   1
  -3 -11   7      18     147   1
  -2 -11   7      69     182   1
  -1 -11   7     129     168   1
   0 -11   7    -216     221   1
   1 -11   7     189     257   1
   2 -11   7     350     248   1
   3 -11   7     111     288   1
   4 -11   7     -87     242   1
   5 -11   7     477     241   1
   6 -11   7      32     208   1
   7 -11   7      84     158   1
 -11 -10   7       6     119   1
 -10 -10   7     -36     136   1
  -9 -10   7     166     167   1
  -8 -10   7      96     178   1
  -7 -10   7     353     197   1
  -6 -10   7      33     201   1
  -5 -10   7     327     153   1
  -4 -10   7      74     159   1
  -3 -10   7      93     171   1
  -2 -10   7     189     165   1
  -1 -10   7       5     173   1
   0 -10   7     172     240   1
   1 -10   7      46     240   1
   2 -10   7       2     250   1
   3 -10   7     117     258   1
   4 -10   7     175     483   1
   5 -10   7    -233     480   1
   6 -10   7    -158     435   1
   7 -10   7    -403     403   1
   8 -10   7      28     292   1
 -12  -9   7     114     106   1
  11  -9  -7     -16     134  -2
 -11  -9   7     -16     134   1
 -10  -9   7     113     156   1
  -9  -9   7    -173     182   1
  -8  -9   7     -89     186   1
  -7  -9   7     -27     197   1
  -6  -9   7     161     209   1
  -5  -9   7     -29     147   1
  -4  -9   7    2791     582   1
   3 -12  -7     670     249  -2
  -3  -9   7     670     249   1
  -2  -9   7     290     475   1
  -1  -9   7     433     380   1
   0  -9   7     222     260   1
   1  -9   7    -101     252   1
   2  -9   7     108     414   1
   3  -9   7      83     212   1
   4  -9   7     -94     217   1
   5  -9   7     727     371   1
   6  -9   7     152     215   1
   7  -9   7      41     190   1
   8  -9   7     545     188   1
   9  -9   7     268     162   1
 -12  -8   7     258     135   1
  11  -8  -7      30     171  -2
 -11  -8   7      30     171   1
 -10  -8   7     -15     261   1
  -9  -8   7     901     294   1
  -8  -8   7     -23     198   1
  -7  -8   7     165     212   1
  -6  -8   7     200     168   1
  -5  -8   7     113     224   1
  -4  -8   7      22     176   1
   3 -11  -7     306     170  -2
  -3  -8   7     306     170   1
  -2  -8   7    -156     163   1
  -1  -8   7    -130     248   1
   0  -8   7     838     248   1
   1  -8   7     247     396   1
   2  -8   7     469     284   1
   3  -8   7     279     216   1
   4  -8   7     595     473   1
  -5 -14  -7     220     237  -2
   5  -8   7     220     237   1
   6  -8   7     830     306   1
   7  -8   7     221     243   1
   8  -8   7     205     167   1
   9  -8   7     102     141   1
  10  -8   7     268     133   1
 -13  -7   7     106     111   1
 -12  -7   7     -13     147   1
  11  -7  -7     -72     163  -2
 -11  -7   7     -72     163   1
 -10  -7   7     158     185   1
  -9  -7   7     337     208   1
  -8  -7   7     108     205   1
  -7  -7   7     388     268   1
  -6  -7   7     219     166   1
  -5  -7   7     525     284   1
  -4  -7   7   11796    1958   1
   3 -10  -7     565     183  -2
  -3  -7   7     565     183   1
  -2  -7   7    1096     377   1
  -1  -7   7     893     401   1
   0  -7   7     128     238   1
   1  -7   7     290     184   1
   2  -7   7    -126     238   1
   3  -7   7     -18     185   1
   4  -7   7     471     440   1
  -5 -13  -7     993     260  -2
   5  -7   7     993     260   1
   6  -7   7    1634     516   1
   7  -7   7     170     210   1
   8  -7   7     652     203   1
   9  -7   7     257     243   1
  10  -7   7     -75     137   1
 -13  -6   7      48     136   1
 -12  -6   7     566     186   1
  11  -6  -7      28     172  -2
 -11  -6   7      28     172   1
 -10  -6   7    -112     169   1
  -9  -6   7    2815     307   1
  -8  -6   7    1198     227   1
  -7  -6   7      94     165   1
  -6  -6   7     294     165   1
  -5  -6   7     876     170   1
  -4  -6   7     842     298   1
   3  -9  -7     200     419  -2
  -3  -6   7     200     419   1
  -2  -6   7    2231     440   1
  -1  -6   7    1806     674   1
   0  -6   7  -19243   98466   1
   1  -6   7    7193     933   1
   2  -6   7      93     170   1
   3  -6   7     280     176   1
   4  -6   7    1353     485   1
  -5 -12  -7     -19     225  -2
   5  -6   7     -19     225   1
   6  -6   7     428     245   1
   7  -6   7     -31     280   1
   8  -6   7      37     238   1
   9  -6   7     370     185   1
  10  -6   7      70     142   1
  11  -6   7      64     142   1
 -13  -5   7     552     180   1
 -12  -5   7     117     163   1
  11  -5  -7    1414     206  -2
 -11  -5   7    1414     206   1
 -10  -5   7    1264     210   1
  -9  -5   7    3825     457   1
  -8  -5   7     679     221   1
  -7  -5   7    6502     482   1
  -6  -5   7     719     173   1
  -5  -5   7     345     198   1
  -4  -5   7   26009    1189   1
   3  -8  -7    1537     242  -2
  -3  -5   7    1537     242   1
  -2  -5   7    1140     513   1
  -1  -5   7     707     323   1
   0  -5   7     748     491   1
   1  -5   7    -134     329   1
   2  -5   7     786     418   1
   3  -5   7    1027     463   1
   4  -5   7    1993     405   1
  -5 -11  -7     445     211  -2
   5  -5   7     445     211   1
   6  -5   7    7645     645   1
   7  -5   7     702     228   1
   8  -5   7     803     228   1
   9  -5   7    1827     372   1
  10  -5   7      75     166   1
  11  -5   7    -116     244   1
  12  -5   7      51     109   1
 -13  -4   7     209     161   1
 -12  -4   7    1042     190   1
  11  -4  -7     352     182  -2
 -11  -4   7     352     182   1
 -10  -4   7      36     158   1
  -9  -4   7    2978     246   1
  -8  -4   7    8145     811   1
  -7  -4   7    1246     179   1
  -6  -4   7    4205     355   1
  -5  -4   7    4793     482   1
  -4  -4   7   16885     904   1
   3  -7  -7     147     279  -2
  -3  -4   7     147     279   1
  -2  -4   7   13851     635   1
  -1  -4   7    4445     446   1
   0  -4   7    9135     919   1
   1  -4   7   19947     830   1
   2  -4   7    4477     531   1
   3  -4   7     -50     361   1
   4  -4   7    5662     450   1
  -5 -10  -7    2736     312  -2
   5  -4   7    2736     312   1
   6  -4   7     225     196   1
   7  -4   7     218     193   1
   8  -4   7     223     199   1
   9  -4   7     499     402   1
  10  -4   7       0     178   1
  11  -4   7     497     292   1
  12  -4   7     945     467   1
  14  -2  -7      30     137  -2
 -14  -3   7      30     137   1
 -13  -3   7    1431     223   1
 -12  -3   7     302     221   1
  11  -3  -7    2681     333  -2
 -11  -3   7    2681     333   1
 -10  -3   7    2336     353   1
  -9  -3   7    6847     290   1
  -8  -3   7    6711     284   1
  -7  -3   7    4522     393   1
  -6  -3   7    2059     430   1
  -5  -3   7   18454     895   1
  -4  -3   7   16263    1117   1
   3  -6  -7   14649    2074  -2
  -3  -3   7   14649    2074   1
  -2  -3   7    9431     924   1
  -1  -3   7    6528     516   1
   0  -3   7    4780    1279   1
   1  -3   7     409     347   1
   2  -3   7   12479     749   1
   3  -3   7    1556     422   1
   4  -3   7   19601     932   1
  -5  -9  -7     460     190  -2
   5  -3   7     460     190   1
   6  -3   7   17682     571   1
   7  -3   7    2137     327   1
   8  -3   7    2894     378   1
   9  -3   7    1083     222   1
  10  -3   7     277     193   1
  11  -3   7      59     165   1
  12  -3   7      50     148   1
  14  -1  -7     109     127  -2
 -14  -2   7     109     127   1
 -13  -2   7    1889     198   1
 -12  -2   7     306     185   1
  11  -2  -7   11258     414  -2
 -11  -2   7   11258     414   1
 -10  -2   7   11345     310   1
  -9  -2   7    4204     260   1
  -8  -2   7   20186     399   1
  -7  -2   7    1208     191   1
  -6  -2   7    5557     623   1
  -5  -2   7    5427     526   1
  -4  -2   7   28368    1470   1
   3  -5  -7     772     188  -2
  -3  -2   7     772     188   1
  -2  -2   7   32445    1964   1
  -1  -2   7    5354     484   1
   0  -2   7   18241     878   1
   1  -2   7   36477    1868   1
   2  -2   7   16294    1267   1
   3  -2   7   28041     962   1
   4  -2   7     429     367   1
  -5  -8  -7   20650     800  -2
   5  -2   7   20650     800   1
   6  -2   7    7147     373   1
   7  -2   7     907     303   1
   8  -2   7     545     212   1
   9  -2   7   11301     493   1
  10  -2   7    1700     345   1
  11  -2   7    1376     281   1
  12  -2   7    1919     291   1
 -13 -11  -7     108     135  -2
  13  -2   7     108     135   1
  14   0  -7     -24     124  -2
 -14  -1   7     -24     124   1
 -13  -1   7    2803     321   1
 -12  -1   7     213     123   1
  11  -1  -7    2192     241  -2
 -11  -1   7    2192     241   1
 -10  -1   7     514     210   1
  -9  -1   7   11130     550   1
  -8  -1   7   24933     941   1
  -7  -1   7     603     176   1
   6  -3  -7    9528     380  -2
  -6  -1   7    9528     380   1
  -5  -1   7   34811    2564   1
  -4  -1   7    9150     345   1
   3  -4  -7  157257    4181  -2
  -3  -1   7  157257    4181   1
  -2  -1   7    9573    1108   1
  -1  -1   7    7878    1020   1
   0  -1   7    6060     407   1
   1  -1   7   21919     924   1
   2  -1   7   21018    1679   1
   3  -1   7    5408     531   1
   4  -1   7   15922    1109   1
  -5  -7  -7   15646     948  -2
   5  -1   7   15646     948   1
   6  -1   7    4674     520   1
   7  -1   7     679     207   1
   8  -1   7    5530     396   1
   9  -1   7     283     208   1
  10  -1   7    1701     355   1
  11  -1   7     182     173   1
  12  -1   7     867     217   1
 -13 -10  -7     403     149  -2
  13  -1   7     403     149   1
  14   1  -7      46     134  -2
 -14   0   7      46     134   1
 -13   0   7    5809     650   1
 -12   0   7      20     132   1
  11   0  -7   21996     534  -2
 -11   0   7   21996     534   1
 -10   0   7   15638     352   1
  -9   0   7    1657     170   1
  -8   0   7   39846     728   1
  -7   0   7    2273     209   1
   6  -2  -7    3052     480  -2
  -6   0   7    3052     480   1
  -5   0   7    4257     356   1
  -4   0   7   12099     388   1
   3  -3  -7   97054    3047  -2
  -3   0   7   97054    3047   1
  -2   0   7    7307    1058   1
  -1   0   7    -217     656   1
   0   0   7  141455    5306   1
   1   0   7   12449     636   1
   2   0   7    8924    1573   1
   3   0   7  105216    2036   1
   4   0   7     112     331   1
  -5  -6  -7   20578    1048  -2
   5   0   7   20578    1048   1
   6   0   7    6450     301   1
   7   0   7    3058     242   1
   8   0   7    1280     202   1
   9   0   7    3717     446   1
  10   0   7     399     215   1
  11   0   7      87     251   1
  12   0   7     397     190   1
 -13  -9  -7    1320     181  -2
  13   0   7    1320     181   1
  14   2  -7       4     137  -2
 -14   1   7       4     137   1
 -13   1   7     847     164   1
 -12   1   7     891     159   1
  11   1  -7    3396     260  -2
 -11   1   7    3396     260   1
 -10   1   7    7153     465   1
  -9   1   7     628     175   1
  -8   1   7   47646    1476   1
  -7   1   7    1332     225   1
   6  -1  -7   56746    1795  -2
  -6   1   7   56746    1795   1
  -5   1   7   84387    2284   1
  -4   1   7    5044     510   1
   3  -2  -7  357635    6274  -2
  -3   1   7  357635    6274   1
  -2   1   7   63262    2279   1
  -1   1   7    2703     812   1
   0   1   7    4878     399   1
   1   1   7    1917     195   1
  -2  -4  -7     560     426  -2
   2   1   7     560     426   1
   3   1   7   53957    1274   1
   4   1   7    6807     541   1
  -5  -5  -7   29604     901  -2
   5   1   7   29604     901   1
   6   1   7     902     410   1
   7   1   7    2195     373   1
   8   1   7   19090     443   1
   9   1   7    3615     689   1
 -10  -7  -7   15142     559  -2
  10   1   7   15142     559   1
  11   1   7    3085     468   1
  12   1   7    1023     220   1
 -13  -8  -7      27     171  -2
  13   1   7      27     171   1
  14   3  -7      94     303  -2
 -14   2   7      94     303   1
 -13   2   7    2867     357   1
 -12   2   7     522     159   1
  11   2  -7   10791     712  -2
 -11   2   7   10791     712   1
 -10   2   7    6843     391   1
  -9   2   7   14842     516   1
  -8   2   7   20709     880   1
  -7   2   7    3293     213   1
   6   0  -7    1371     456  -2
  -6   2   7    1371     456   1
  -5   2   7     742     430   1
  -4   2   7    5084     531   1
   3  -1  -7  317888    7840  -2
  -3   2   7  317888    7840   1
  -2   2   7   45857    1358   1
  -1   2   7    3827     831   1
   0   2   7  170285    4999   1
   1   2   7    3746     261   1
  -2  -3  -7  130698    5691  -2
   2   2   7  130698    5691   1
   3   2   7  319074    5074   1
   4   2   7    6593     781   1
  -5  -4  -7    9519     560  -2
   5   2   7    9519     560   1
   7   2   7    2675     277   1
   8   2   7    6529     467   1
   9   2   7    4007     283   1
 -10  -6  -7    2675     308  -2
  10   2   7    2675     308   1
  11   2   7     518     257   1
  12   2   7     373     208   1
 -13  -7  -7    3429     294  -2
  13   2   7    3429     294   1
  14   2   7      90     128   1
 -13   3   7     167     108   1
 -12   3   7    2793     400   1
  11   3  -7    4414     246  -2
 -11   3   7    4414     246   1
 -10   3   7    9891     335   1
  -9   3   7    2580     224   1
  -8   3   7   20416     591   1
  -7   3   7      48     357   1
   6   1  -7   11904     979  -2
  -6   3   7   11904     979   1
  -5   3   7   39339    1623   1
  -4   3   7   19378     913   1
   3   0  -7  132837    2761  -2
  -3   3   7  132837    2761   1
  -2   3   7   22301    2131   1
  -1   3   7     223     167   1
   0   3   7    1978     419   1
   1   3   7     486     254   1
  -2  -2  -7   86137    2604  -2
   2   3   7   86137    2604   1
   3   3   7  229971    6045   1
   4   3   7    7415     685   1
  -5  -3  -7   56235    1324  -2
   5   3   7   56235    1324   1
   7   3   7   17108    1379   1
   8   3   7   26575    1518   1
   9   3   7    2893     356   1
 -10  -5  -7    5661     404  -2
  10   3   7    5661     404   1
  11   3   7    1489     243   1
  12   3   7     840     221   1
 -13  -6  -7     506     186  -2
  13   3   7     506     186   1
  14   3   7     207     139   1
 -13   4   7    1301     152   1
 -12   4   7     812     162   1
  11   4  -7     963     192  -2
 -11   4   7     963     192   1
 -10   4   7     358     191   1
  -9   4   7   10754     370   1
  -8   4   7    5482     276   1
  -7   4   7    5692     279   1
  -6   4   7    4336     462   1
  -5   4   7   10649    1099   1
  -4   4   7    4219     632   1
   3   1  -7  162537    9288  -2
  -3   4   7  162537    9288   1
  -2   4   7   11745     751   1
  -1   4   7    2538     411   1
   0   4   7  133844    2355   1
   1   4   7    5210    1048   1
  -2  -1  -7    3073     598  -2
   2   4   7    3073     598   1
   3   4   7   57040    1484   1
   4   4   7    1633     302   1
  -5  -2  -7    4164     401  -2
   5   4   7    4164     401   1
   6   4   7    2124     384   1
   7   4   7    5489     735   1
   8   4   7   20076     940   1
   9   4   7    1901     291   1
 -10  -4  -7   15631     405  -2
  10   4   7   15631     405   1
  11   4   7    6591     388   1
  12   4   7    1730     247   1
 -13  -5  -7    3636     289  -2
  13   4   7    3636     289   1
  14   4   7     493     149   1
 -13   5   7      41     129   1
 -12   5   7     759     240   1
  11   5  -7    2073     245  -2
 -11   5   7    2073     245   1
 -10   5   7    2664     282   1
  -9   5   7    1171     215   1
  -8   5   7    6760     364   1
  -7   5   7      66     176   1
  -6   5   7    1324     190   1
  -5   5   7   11712    1272   1
  -4   5   7   44976    2042   1
   3   2  -7     178     460  -2
  -3   5   7     178     460   1
  -2   5   7   24177    2295   1
  -1   5   7   10157     895   1
   0   5   7    3621     452   1
   1   5   7    2221     398   1
   2   5   7   17963     889   1
   3   5   7  119055    3469   1
   4   5   7      -2     285   1
  -5  -1  -7   33212     897  -2
   5   5   7   33212     897   1
   6   5   7    3875     413   1
   7   5   7     960     175   1
   8   5   7   14636     648   1
   9   5   7     418     238   1
 -10  -3  -7    2152     357  -2
  10   5   7    2152     357   1
  11   5   7     377     214   1
  12   5   7     546     223   1
 -13  -4  -7    1950     258  -2
  13   5   7    1950     258   1
  14   5   7     308     147   1
 -13   6   7     104      99   1
 -12   6   7    1104     458   1
  11   6  -7      63     166  -2
 -11   6   7      63     166   1
 -10   6   7      42     275   1
  -9   6   7    9351     577   1
  -8   6   7    1064     222   1
  -7   6   7    7995     485   1
  -6   6   7    3963     234   1
  -5   6   7    8748    1956   1
  -4   6   7    1049     781   1
   3   3  -7   14277     958  -2
  -3   6   7   14277     958   1
  -2   6   7    3351     640   1
  -1   6   7     344     405   1
   0   6   7   37800    1214   1
   1   6   7   25786     945   1
   2   6   7    3473    1252   1
   3   6   7     301     289   1
   4   6   7    5749     458   1
  -5   0  -7   10720     611  -2
   5   6   7   10720     611   1
   6   6   7    3674     299   1
   7   6   7    2608     263   1
   8   6   7   11761     628   1
   9   6   7     658     249   1
 -10  -2  -7    5571     320  -2
  10   6   7    5571     320   1
  11   6   7      13     420   1
  12   6   7     333     209   1
 -13  -3  -7    1861     371  -2
  13   6   7    1861     371   1
  14   6   7     -42     140   1
 -12   7   7       5     161   1
  11   7  -7     249     228  -2
 -11   7   7     249     228   1
 -10   7   7      17     179   1
  -9   7   7    2612     241   1
  -8   7   7    1199     221   1
  -7   7   7    1801     220   1
  -6   7   7       8     180   1
  -5   7   7     132     195   1
  -4   7   7   49246    2503   1
   3   4  -7    -423     477  -2
  -3   7   7    -423     477   1
  -2   7   7   16411     985   1
  -1   7   7   13350     881   1
   0   7   7    1032     356   1
   1   7   7    1352     376   1
   2   7   7    8369     547   1
   3   7   7   11915    1065   1
   4   7   7     561     328   1
  -5   1  -7   18962    1076  -2
   5   7   7   18962    1076   1
   6   7   7    1747     319   1
   7   7   7     428     167   1
   8   7   7    2908     235   1
   9   7   7     819     190   1
 -10  -1  -7    4440     990  -2
  10   7   7    4440     990   1
  11   7   7     212     269   1
  12   7   7     588     219   1
 -13  -2  -7    2074     244  -2
  13   7   7    2074     244   1
  14   7   7     278     154   1
 -12   8   7     412     181   1
  11   8  -7     154     196  -2
 -11   8   7     154     196   1
 -10   8   7     150     250   1
  -9   8   7    1186     444   1
  -8   8   7     145     201   1
  -7   8   7    1338     301   1
  -6   8   7      79     189   1
  -5   8   7     963     188   1
  -4   8   7    1396     320   1
   3   5  -7     956     733  -2
  -3   8   7     956     733   1
  -2   8   7     373     501   1
  -1   8   7     515     480   1
   0   8   7    5365     779   1
   1   8   7   12674     961   1
   2   8   7    9835     861   1
   3   8   7     889     348   1
   4   8   7    3534     538   1
  -5   2  -7    9770     678  -2
   5   8   7    9770     678   1
   6   8   7    7287     849   1
   7   8   7    1787     318   1
   8   8   7    3274     291   1
   9   8   7     577     400   1
  10   8   7     802     211   1
  11   8   7     -27     181   1
  12   8   7     497     225   1
 -13  -1  -7     115     192  -2
  13   8   7     115     192   1
  14   8   7     264     141   1
  11   9  -7     -40     184  -2
 -11   9   7     -40     184   1
 -10   9   7     345     227   1
  -9   9   7     610     283   1
  -8   9   7     204     273   1
  -7   9   7     291     442   1
  -6   9   7     202     261   1
  -5   9   7     212     253   1
  -4   9   7    7827    1244   1
   3   6  -7     343     309  -2
  -3   9   7     343     309   1
  -2   9   7     322     222   1
  -1   9   7     768     526   1
   0   9   7     318     554   1
   1   9   7    1029     798   1
   2   9   7     145     305   1
   3   9   7     226     318   1
   4   9   7    3446     500   1
  -5   3  -7     310     159  -2
   5   9   7     310     159   1
   6   9   7    4405     687   1
   7   9   7    2123     401   1
   8   9   7    1569     279   1
   9   9   7    3894     482   1
  10   9   7    4000    1026   1
  11   9   7     113     175   1
  12   9   7     727     364   1
 -13   0  -7    1157     210  -2
  13   9   7    1157     210   1
 -11  10   7     -50     131   1
 -10  10   7      15     193   1
  -9  10   7     230     239   1
  -8  10   7     -87     343   1
  -7  10   7     135     276   1
  -6  10   7      -9     265   1
  -5  10   7     242     290   1
  -4  10   7    2512     650   1
   3   7  -7     261     221  -2
  -3  10   7     261     221   1
  -2  10   7     512     337   1
  -1  10   7    1141     352   1
   0  10   7    2641     289   1
   1  10   7    1854     320   1
   2  10   7      57     230   1
   3  10   7     512     409   1
   4  10   7    1024     238   1
  -5   4  -7    1397     300  -2
   5  10   7    1397     300   1
   6  10   7     550     170   1
   7  10   7     236     166   1
   8  10   7     432     221   1
   9  10   7      49     205   1
  10  10   7     660     343   1
  11  10   7      26     190   1
  12  10   7     830     354   1
 -13   1  -7     112     156  -2
  13  10   7     112     156   1
 -10  11   7      99     164   1
  -9  11   7     338     207   1
  -8  11   7     119     243   1
  -7  11   7     560     332   1
  -6  11   7    -151     217   1
  -5  11   7     323     232   1
  -4  11   7    1529     460   1
   3   8  -7    -243     287  -2
  -3  11   7    -243     287   1
  -2  11   7    -139     202   1
  -1  11   7     -43     195   1
   0  11   7      93     198   1
   1  11   7    1043     283   1
   2  11   7      25     184   1
   3  11   7     164     184   1
   4  11   7     525     217   1
  -5   5  -7     144     179  -2
   5  11   7     144     179   1
   6  11   7     505     869   1
   7  11   7     247     180   1
   8  11   7      60     195   1
   9  11   7     670     216   1
  10  11   7     344     234   1
  11  11   7     154     214   1
  12  11   7     294     194   1
 -13   2  -7     -33     166  -2
  13  11   7     -33     166   1
 -10  12   7     -19     134   1
  -9  12   7      18     162   1
  -8  12   7     292     179   1
  -7  12   7     206     204   1
  -6  12   7     175     233   1
  -5  12   7     330     219   1
  -4  12   7    1592     556   1
   3   9  -7     369     245  -2
  -3  12   7     369     245   1
  -2  12   7     697     250   1
  -1  12   7     554     214   1
   0  12   7     261     203   1
   1  12   7     435     198   1
   2  12   7    -127     180   1
   3  12   7      19     186   1
   4  12   7    -158     189   1
  -5   6  -7     146     206  -2
   5  12   7     146     206   1
   6  12   7     -50     181   1
   7  12   7     318     216   1
   8  12   7     101     212   1
   9  12   7     168     250   1
  10  12   7      62     156   1
  11  12   7     297     209   1
  12  12   7     474     190   1
  -9  13   7     215     148   1
  -8  13   7     191     136   1
  -7  13   7       0     187   1
  -6  13   7      33     177   1
  -5  13   7     113     225   1
  -4  13   7    -203     208   1
  -3  13   7     263     188   1
  -2  13   7      13     203   1
  -1  13   7      24     224   1
   0  13   7     101     214   1
   1  13   7     187     218   1
   2  13   7     100     210   1
   3  13   7    -154     228   1
   4  13   7     344     214   1
  -5   7  -7     282     184  -2
   5  13   7     282     184   1
   6  13   7    1289     303   1
   7  13   7      -6     200   1
   8  13   7     110     221   1
   9  13   7     148     168   1
  10  13   7    -127     197   1
  11  13   7      73     181   1
  12  13   7     156     239   1
  -8  14   7      21     133   1
  -7  14   7      -8     127   1
  -6  14   7     -50     147   1
  -5  14   7    -126     160   1
  -4  14   7     400     285   1
  -3  14   7    -134     200   1
  -2  14   7    -139     204   1
  -1  14   7      73     204   1
   0  14   7     489     219   1
   1  14   7     196     237   1
   2  14   7     230     182   1
   3  14   7    -105     169   1
   4  14   7     229     173   1
  -5   8  -7     286     214  -2
   5  14   7     286     214   1
   6  14   7     296     231   1
   7  14   7      67     225   1
   8  14   7     -19     165   1
   9  14   7     161     202   1
  10  14   7     -37     175   1
  11  14   7     -74     155   1
  -7  15   7     -74     127   1
  -6  15   7    -103     178   1
  -5  15   7      41     159   1
  -4  15   7     -66     161   1
  -3  15   7     161     181   1
  -2  15   7      61     229   1
  -1  15   7     451     234   1
   0  15   7     149     198   1
   1  15   7     111     192   1
   2  15   7      98     180   1
   3  15   7    -110     143   1
   4  15   7    -133     224   1
   5  15   7      69     180   1
   6  15   7     151     158   1
   7  15   7    -122     126   1
   8  15   7      21     186   1
   9  15   7      53     352   1
  10  15   7     104     150   1
  11  15   7     -87     125   1
  -6  16   7      60     123   1
  -5  16   7     132     159   1
  -4  16   7    -149     183   1
  -3  16   7      61     175   1
  -2  16   7     -18     185   1
  -1  16   7     -19     199   1
   0  16   7     130     205   1
   1  16   7    -110     202   1
   2  16   7     191     215   1
   3  16   7      35     209   1
   4  16   7     190     208   1
   5  16   7     305     197   1
   6  16   7      49     175   1
   7  16   7     -17     166   1
   8  16   7     -46     156   1
   9  16   7     -49     141   1
  10  16   7     253     130   1
  -5  17   7      98     118   1
  -4  17   7      76     134   1
  -3  17   7      49     153   1
  -2  17   7     -36     159   1
  -1  17   7      37     172   1
   0  17   7    -133     172   1
   1  17   7    -123     171   1
   2  17   7     113     233   1
   3  17   7     100     174   1
   4  17   7    -140     324   1
   5  17   7     278     159   1
   6  17   7    -132     165   1
   7  17   7      -8     158   1
   8  17   7     150     126   1
   9  17   7     128     118   1
  -3  18   7     113     119   1
  -2  18   7      23     136   1
  -1  18   7     106     159   1
   0  18   7      29     195   1
   1  18   7     137     172   1
   2  18   7      -9     161   1
   3  18   7      43     166   1
   4  18   7      61     136   1
   5  18   7      33     129   1
   6  18   7      70     114   1
   7  18   7     -31     116   1
   0  19   7      12     111   1
   1  19   7       9     113   1
   2  19   7    -103     103   1
   3  19   7     132     108   1
   4  19   7     -81     100   1
  -5 -14   8      51      99   1
  -4 -14   8     -93     112   1
  -3 -14   8      15     119   1
   2 -18  -8     -38     124  -2
  -2 -14   8     -38     124   1
  -1 -14   8      -5     124   1
   0 -14   8     -41     123   1
   1 -14   8     -92     121   1
  -7 -13   8     -75     224   1
  -6 -13   8     101     180   1
  -5 -13   8     -92     153   1
  -4 -13   8      28     184   1
  -3 -13   8     171     155   1
   2 -17  -8     -71     152  -2
  -2 -13   8     -71     152   1
  -1 -13   8    -151     151   1
   0 -13   8     116     157   1
   1 -13   8      74     107   1
   2 -13   8     101     106   1
   3 -13   8      28     111   1
  -9 -12   8     -26      93   1
  -8 -12   8     -27     116   1
  -7 -12   8     -23     126   1
  -6 -12   8    -114     146   1
  -5 -12   8      16     168   1
  -4 -12   8     168     181   1
  -3 -12   8      52     183   1
   2 -16  -8     197     185  -2
  -2 -12   8     197     185   1
  -1 -12   8     -71     150   1
   0 -12   8      10     129   1
   1 -12   8      89     137   1
   2 -12   8      78     130   1
   3 -12   8     -60     232   1
   4 -12   8      31     172   1
   5 -12   8      49     142   1
  10 -12  -8     -89      89  -2
 -10 -11   8     -89      89   1
  -9 -11   8      81     147   1
  -8 -11   8    -143     149   1
  -7 -11   8      63     161   1
  -6 -11   8     271     172   1
  -5 -11   8     -28     175   1
  -4 -11   8     735     230   1
  -3 -11   8      50     148   1
   2 -15  -8      40     140  -2
  -2 -11   8      40     140   1
  -1 -11   8      66     151   1
   0 -11   8     214     159   1
   1 -11   8    -204     223   1
   2 -11   8     -97     224   1
   3 -11   8      80     224   1
   4 -11   8      91     231   1
   5 -11   8     133     209   1
  -6 -18  -8      45     163  -2
   6 -11   8      45     163   1
 -11 -10   8     -16      98   1
  10 -11  -8     136     124  -2
 -10 -10   8     136     124   1
  -9 -10   8    -108     147   1
  -8 -10   8     124     239   1
  -7 -10   8     -15     173   1
  -6 -10   8    -163     178   1
  -5 -10   8      83     287   1
  -4 -10   8      -7     204   1
  -3 -10   8      61     136   1
   2 -14  -8      95     158  -2
  -2 -10   8      95     158   1
  -1 -10   8      43     160   1
   0 -10   8     101     220   1
   1 -10   8     137     234   1
   2 -10   8     179     263   1
   3 -10   8     230     264   1
   4 -10   8    -165     255   1
   5 -10   8     187     239   1
  -6 -17  -8     188     215  -2
   6 -10   8     188     215   1
   7 -10   8     -41     177   1
 -11  -9   8      65     117   1
  10 -10  -8      48     156  -2
 -10  -9   8      48     156   1
  -9  -9   8      48     187   1
  -8  -9   8     486     202   1
  -7  -9   8     671     234   1
  -6  -9   8     224     208   1
  -5  -9   8    1975     357   1
  -4  -9   8      78     144   1
  -3  -9   8    1245     306   1
   2 -13  -8     320     165  -2
  -2  -9   8     320     165   1
  -1  -9   8     -68     166   1
   0  -9   8     337     234   1
   1  -9   8      64     239   1
   2  -9   8     -29     243   1
   3  -9   8    -232     383   1
   4  -9   8     110     431   1
   5  -9   8     -49     214   1
  -6 -16  -8    -250     461  -2
   6  -9   8    -250     461   1
   7  -9   8      27     174   1
   8  -9   8     132     292   1
 -12  -8   8      -6     128   1
 -11  -8   8     241     143   1
  10  -9  -8     306     170  -2
 -10  -8   8     306     170   1
  -9  -8   8    -118     193   1
  -8  -8   8     117     229   1
  -7  -8   8    -191     191   1
  -6  -8   8    -145     206   1
  -5  -8   8     338     238   1
  -4  -8   8    -217     283   1
  -3  -8   8      74     221   1
   2 -12  -8    -125     166  -2
  -2  -8   8    -125     166   1
  -1  -8   8     -76     218   1
   0  -8   8     202     530   1
   1  -8   8     153     291   1
   2  -8   8    -190     457   1
   3  -8   8     337     422   1
   4  -8   8    -132     208   1
   5  -8   8     202     248   1
  -6 -15  -8     135     218  -2
   6  -8   8     135     218   1
   7  -8   8     -43     200   1
   8  -8   8     420     231   1
   9  -8   8       5     152   1
 -12  -7   8      65     135   1
 -11  -7   8      45     171   1
  10  -8  -8     337     182  -2
 -10  -7   8     337     182   1
  -9  -7   8     138     193   1
  -8  -7   8    1683     291   1
  -7  -7   8    2219     276   1
  -6  -7   8     606     265   1
  -5  -7   8    4383     907   1
  -4  -7   8     839     253   1
  -3  -7   8    1341     290   1
   2 -11  -8     950     205  -2
  -2  -7   8     950     205   1
  -1  -7   8     179     410   1
   0  -7   8    -109     226   1
   1  -7   8     291     373   1
   2  -7   8     223     183   1
   3  -7   8     225     205   1
   4  -7   8      89     220   1
   5  -7   8     653     271   1
  -6 -14  -8     161     228  -2
   6  -7   8     161     228   1
   7  -7   8     234     219   1
   8  -7   8     781     327   1
   9  -7   8      27     169   1
  10  -7   8     129     151   1
 -13  -6   8     596     219   1
 -12  -6   8     -51     250   1
 -11  -6   8     146     164   1
  10  -7  -8     482     295  -2
 -10  -6   8     482     295   1
  -9  -6   8     243     278   1
  -8  -6   8    1190     303   1
  -7  -6   8     184     246   1
  -6  -6   8     118     294   1
  -5  -6   8    3153     834   1
  -4  -6   8    -207     208   1
  -3  -6   8    2341     510   1
   2 -10  -8     573     232  -2
  -2  -6   8     573     232   1
  -1  -6   8     496     323   1
   0  -6   8    4545     412   1
   1  -6   8     344     185   1
   2  -6   8     471     407   1
   3  -6   8     378     191   1
   4  -6   8    -131     302   1
   5  -6   8     283     234   1
  -6 -13  -8     272     231  -2
   6  -6   8     272     231   1
   7  -6   8    -116     221   1
   8  -6   8     224     195   1
   9  -6   8      37     162   1
  10  -6   8     321     158   1
  11  -6   8     340     122   1
 -13  -5   8      28     173   1
 -12  -5   8     765     176   1
 -11  -5   8     707     194   1
  10  -6  -8    1240     201  -2
 -10  -5   8    1240     201   1
  -9  -5   8     -13     197   1
  -8  -5   8    9863    1286   1
  -7  -5   8    2723     441   1
  -6  -5   8     555     316   1
  -5  -5   8    4172     566   1
  -4  -5   8    3306     447   1
  -3  -5   8    1416     297   1
   2  -9  -8    2130     281  -2
  -2  -5   8    2130     281   1
  -1  -5   8    -161     330   1
   0  -5   8    -204     298   1
   1  -5   8    -337     337   1
   2  -5   8    1212     559   1
   3  -5   8    1061     326   1
   4  -5   8     660     208   1
   5  -5   8    1733     592   1
  -6 -12  -8    1058     240  -2
   6  -5   8    1058     240   1
   7  -5   8     830     310   1
   8  -5   8     217     347   1
   9  -5   8      48     189   1
  10  -5   8      23     150   1
  11  -5   8      30     135   1
 -13  -4   8     363     154   1
 -12  -4   8    1650     205   1
 -11  -4   8    -140     162   1
  10  -5  -8     839     243  -2
 -10  -4   8     839     243   1
  -9  -4   8    5645     427   1
  -8  -4   8      18     211   1
  -7  -4   8    1324     303   1
  -6  -4   8    5221     886   1
  -5  -4   8   21016     554   1
  -4  -4   8     827     193   1
  -3  -4   8   13410     645   1
   2  -8  -8     910     434  -2
  -2  -4   8     910     434   1
  -1  -4   8     189     338   1
   0  -4   8   12717    1651   1
   1  -4   8     669     374   1
   2  -4   8    2278     477   1
   3  -4   8     583     169   1
   4  -4   8     455     185   1
   5  -4   8     450     194   1
  -6 -11  -8     578     230  -2
   6  -4   8     578     230   1
   7  -4   8     256     414   1
   8  -4   8     472     215   1
   9  -4   8     577     206   1
  10  -4   8     345     180   1
  11  -4   8     327     186   1
  12  -4   8      78     117   1
 -13  -3   8     267     156   1
 -12  -3   8     335     177   1
 -11  -3   8     749     177   1
  10  -4  -8     819     179  -2
 -10  -3   8     819     179   1
  -9  -3   8      33     182   1
  -8  -3   8   12364     436   1
  -7  -3   8    5456     378   1
  -6  -3   8     879     209   1
  -5  -3   8     814     223   1
  -4  -3   8    8273     605   1
  -3  -3   8     146     208   1
   2  -7  -8   14946    1836  -2
  -2  -3   8   14946    1836   1
  -1  -3   8    1876     362   1
   0  -3   8    6778     575   1
   1  -3   8    1725     407   1
   2  -3   8   11753     762   1
   3  -3   8   11505     761   1
   4  -3   8    1834     213   1
   5  -3   8   10619     772   1
  -6 -10  -8    1145     329  -2
   6  -3   8    1145     329   1
   7  -3   8     264     191   1
   8  -3   8     372     216   1
   9  -3   8      96     200   1
  10  -3   8     153     183   1
  11  -3   8     185     146   1
  12  -3   8     -37     269   1
 -13  -2   8     179     153   1
 -12  -2   8    5763     665   1
 -11  -2   8     154     165   1
  10  -3  -8    2837     224  -2
 -10  -2   8    2837     224   1
  -9  -2   8   11436    1198   1
  -8  -2   8     253     174   1
  -7  -2   8    5564     348   1
  -6  -2   8    3480    1056   1
  -5  -2   8    1894     202   1
  -4  -2   8     -20     169   1
  -3  -2   8    9814     845   1
   2  -6  -8    7045     377  -2
  -2  -2   8    7045     377   1
  -1  -2   8   12496    1273   1
   0  -2   8    4788     645   1
   1  -2   8   18580     756   1
   2  -2   8     -25     308   1
   3  -2   8   10824     720   1
   4  -2   8    6344     645   1
   5  -2   8    4997     389   1
  -6  -9  -8    4011     324  -2
   6  -2   8    4011     324   1
   7  -2   8    3025     333   1
   8  -2   8    2899     286   1
   9  -2   8     179     190   1
  10  -2   8    1161     392   1
  11  -2   8     539     171   1
  12  -2   8     181     179   1
 -13  -1   8      75     194   1
 -12  -1   8     282     184   1
 -11  -1   8       0     144   1
  10  -2  -8    1409     143  -2
 -10  -1   8    1409     143   1
  -9  -1   8   12617     492   1
  -8  -1   8    3720     240   1
  -7  -1   8   25532     654   1
  -6  -1   8    4888     351   1
  -5  -1   8    2527     386   1
  -4  -1   8   25110     767   1
  -3  -1   8   16330    1332   1
   2  -5  -8   71346    2474  -2
  -2  -1   8   71346    2474   1
  -1  -1   8    6360    1018   1
   0  -1   8    3869     434   1
   1  -1   8      30     281   1
   2  -1   8    8267     560   1
   3  -1   8    6978     743   1
   4  -1   8    4786     538   1
   5  -1   8     839     197   1
  -6  -8  -8     936     193  -2
   6  -1   8     936     193   1
   7  -1   8     226     198   1
   8  -1   8    9045     581   1
   9  -1   8    1790     306   1
  10  -1   8    1035     252   1
  11  -1   8    1699     249   1
  12  -1   8     925     181   1
  13  -1   8     498     133   1
 -13   0   8     -32     251   1
 -12   0   8    9475     525   1
 -11   0   8    1313     182   1
  10  -1  -8   11942     321  -2
 -10   0   8   11942     321   1
  -9   0   8   15958     478   1
  -8   0   8    2788     262   1
  -7   0   8    2353     212   1
  -6   0   8     993     170   1
  -5   0   8     744     298   1
  -4   0   8    5008     271   1
  -3   0   8    1514     821   1
   2  -4  -8   64628    2404  -2
  -2   0   8   64628    2404   1
  -1   0   8   27683    1608   1
   0   0   8    3240     394   1
   1   0   8   54845    1420   1
   2   0   8    7167     699   1
   3   0   8   43721    2502   1
   4   0   8   25098    1700   1
   5   0   8   12704     842   1
  -6  -7  -8    2766     258  -2
   6   0   8    2766     258   1
   7   0   8    1090     193   1
   8   0   8    2815     348   1
   9   0   8     178     202   1
  10   0   8    1341     340   1
  11   0   8     575     189   1
  12   0   8     157     170   1
  13   0   8      89     141   1
 -13   1   8     224     157   1
 -12   1   8    1626     190   1
 -11   1   8     813     149   1
  10   0  -8    7922     337  -2
 -10   1   8    7922     337   1
  -9   1   8   16898     778   1
  -8   1   8     435     201   1
  -7   1   8   47131    1761   1
  -6   1   8   25377    1409   1
  -5   1   8    4789     548   1
  -4   1   8   20824     516   1
  -3   1   8    3175     820   1
   2  -3  -8    8872    1193  -2
  -2   1   8    8872    1193   1
  -1   1   8    3499     939   1
   0   1   8    9064     443   1
   1   1   8   13435    1347   1
   2   1   8     193     256   1
   3   1   8    3056     965   1
   4   1   8   10505     661   1
   5   1   8    1551     400   1
  -6  -6  -8   11979     502  -2
   6   1   8   11979     502   1
   7   1   8    9121     322   1
   8   1   8    6961     324   1
   9   1   8    3864     282   1
  10   1   8     704     216   1
  11   1   8    1137     209   1
  12   1   8     164     177   1
  13   1   8     312     151   1
 -13   2   8     147     146   1
 -12   2   8    4280     413   1
 -11   2   8     148     155   1
  10   1  -8     692     173  -2
 -10   2   8     692     173   1
  -9   2   8    1157     195   1
  -8   2   8    4513     228   1
  -7   2   8    3815     418   1
  -6   2   8   12201     599   1
  -5   2   8    5180     632   1
  -4   2   8   45298    1326   1
  -3   2   8   27346     647   1
   2  -2  -8  328514    9255  -2
  -2   2   8  328514    9255   1
  -1   2   8  228406    8817   1
   0   2   8   31303     584   1
   1   2   8  162634    5077   1
   2   2   8   33368     919   1
   3   2   8   47474    1202   1
   4   2   8    8935     829   1
   5   2   8    4777     526   1
  -6  -5  -8    3568     259  -2
   6   2   8    3568     259   1
   7   2   8     346     193   1
   8   2   8    2687     531   1
   9   2   8    5630     440   1
  10   2   8     828     220   1
  11   2   8    3006     322   1
  12   2   8    3072     503   1
  13   2   8    1125     350   1
 -13   3   8     749     156   1
 -12   3   8    2399     224   1
 -11   3   8     867     166   1
  10   2  -8    5009     261  -2
 -10   3   8    5009     261   1
  -9   3   8   20841     725   1
  -8   3   8    2756     238   1
  -7   3   8   23301    1251   1
  -6   3   8    4361     415   1
  -5   3   8    1551     524   1
  -4   3   8    7040     656   1
  -3   3   8     301     208   1
   2  -1  -8    4380     471  -2
  -2   3   8    4380     471   1
  -1   3   8     990     200   1
   0   3   8   10047     375   1
   1   3   8  130120    2322   1
   2   3   8   40283    1051   1
   3   3   8  114149    4367   1
   4   3   8   78936    2971   1
   5   3   8   11677     745   1
  -6  -4  -8   50304    3719  -2
   6   3   8   50304    3719   1
   7   3   8    9334     817   1
   8   3   8    6028     290   1
   9   3   8    3620     424   1
  10   3   8    4716     341   1
  11   3   8    2312     259   1
  12   3   8     413     202   1
  13   3   8     205     180   1
 -14  -7  -8     281     127  -2
  14   3   8     281     127   1
 -13   4   8     869     255   1
 -12   4   8    1280     303   1
 -11   4   8    1307     182   1
  10   3  -8     621     182  -2
 -10   4   8     621     182   1
  -9   4   8    1434     206   1
  -8   4   8    4194     262   1
  -7   4   8    5419     249   1
  -6   4   8    5698     702   1
  -5   4   8    2326     640   1
  -4   4   8   20192    1005   1
  -3   4   8    4407     715   1
   2   0  -8   72669    2363  -2
  -2   4   8   72669    2363   1
  -1   4   8   29115     693   1
   0   4   8    3685     397   1
   1   4   8   29014    1316   1
   2   4   8     327     402   1
   3   4   8   19197    1489   1
   4   4   8    1512     400   1
   5   4   8    2114     454   1
  -6  -3  -8   26013    1792  -2
   6   4   8   26013    1792   1
   7   4   8    8381     629   1
   8   4   8    8855     721   1
   9   4   8    5089     352   1
  10   4   8    7063     442   1
  11   4   8    4765     481   1
  12   4   8    2476     272   1
  13   4   8     772     390   1
 -14  -6  -8     651     139  -2
  14   4   8     651     139   1
 -13   5   8     327     338   1
 -12   5   8    1927     161   1
 -11   5   8     366     167   1
  10   4  -8     366     204  -2
 -10   5   8     366     204   1
  -9   5   8    3553     248   1
  -8   5   8    5384     290   1
  -7   5   8    4914     261   1
  -6   5   8      49     211   1
  -5   5   8     959     651   1
  -4   5   8     137     475   1
  -3   5   8   14330     916   1
   2   1  -8   50257    1401  -2
  -2   5   8   50257    1401   1
  -1   5   8    6744     603   1
   0   5   8     529     346   1
   1   5   8   38788    1087   1
   2   5   8    8477     632   1
   3   5   8   21554    1011   1
   4   5   8   12273    1010   1
   5   5   8     229     281   1
  -6  -2  -8    6530    2194  -2
   6   5   8    6530    2194   1
   7   5   8    3408     210   1
   8   5   8    1845     282   1
   9   5   8     890     233   1
  10   5   8    3013     821   1
  11   5   8    1738     392   1
  12   5   8    1630     250   1
 -14  -5  -8    1023     159  -2
  14   5   8    1023     159   1
 -13   6   8    2176     351   1
 -12   6   8      32     158   1
 -11   6   8    1612     226   1
  10   5  -8    2453     340  -2
 -10   6   8    2453     340   1
  -9   6   8    1528     229   1
  -8   6   8    2602     337   1
  -7   6   8    2169     216   1
  -6   6   8    7651     307   1
  -5   6   8     593     174   1
  -4   6   8    3161     849   1
  -3   6   8    2093     553   1
   2   2  -8    5155     631  -2
  -2   6   8    5155     631   1
  -1   6   8    8825     741   1
   0   6   8    7931     912   1
   1   6   8       8     360   1
   2   6   8    8335     691   1
   3   6   8   36828    1166   1
   4   6   8   15812     872   1
   5   6   8    6898     698   1
  -6  -1  -8   10781     428  -2
   6   6   8   10781     428   1
   7   6   8    5747     240   1
   8   6   8    8000     300   1
   9   6   8    5772     332   1
  10   6   8    1876     351   1
  11   6   8    2215     338   1
  12   6   8     554     215   1
  13   6   8     377     254   1
 -14  -4  -8     117     144  -2
  14   6   8     117     144   1
 -12   7   8      67     126   1
 -11   7   8     205     205   1
  10   6  -8     528     186  -2
 -10   7   8     528     186   1
  -9   7   8     358     193   1
  -8   7   8    8756     705   1
  -7   7   8    2620     378   1
  -6   7   8     532     189   1
  -5   7   8   14828    1222   1
  -4   7   8    2717     323   1
  -3   7   8   11158     944   1
   2   3  -8   22722    1084  -2
  -2   7   8   22722    1084   1
  -1   7   8    4397     618   1
   0   7   8    1378     480   1
   1   7   8   11886    1024   1
   2   7   8     250     271   1
   3   7   8    4089     561   1
   4   7   8    2880     529   1
   5   7   8     564     210   1
  -6   0  -8     864     247  -2
   6   7   8     864     247   1
   7   7   8     315     176   1
   8   7   8     549     218   1
   9   7   8    1202     187   1
  10   7   8     913     262   1
  11   7   8    2641     638   1
  12   7   8    1469     243   1
  13   7   8    1475     255   1
 -14  -3  -8     525     172  -2
  14   7   8     525     172   1
 -12   8   8     171     111   1
 -11   8   8     375     190   1
  10   7  -8     431     281  -2
 -10   8   8     431     281   1
  -9   8   8      49     403   1
  -8   8   8     203     197   1
  -7   8   8     113     195   1
  -6   8   8      63     182   1
  -5   8   8    1550     194   1
  -4   8   8     623     169   1
  -3   8   8    2442     306   1
   2   4  -8     973     498  -2
  -2   8   8     973     498   1
  -1   8   8    1211     539   1
   0   8   8    7791    1266   1
   1   8   8     952     490   1
   2   8   8    3757    1004   1
   3   8   8   17676     982   1
   4   8   8    5680     800   1
   5   8   8    4546     440   1
  -6   1  -8    1104     199  -2
   6   8   8    1104     199   1
   7   8   8     350     160   1
   8   8   8    3977     701   1
   9   8   8      97     172   1
  10   8   8      59     193   1
  11   8   8    1020     255   1
  12   8   8     295     216   1
  13   8   8     188     180   1
 -11   9   8     190     156   1
  10   8  -8      91     299  -2
 -10   9   8      91     299   1
  -9   9   8      25     246   1
  -8   9   8     711     448   1
  -7   9   8    1307     281   1
  -6   9   8     156     186   1
  -5   9   8    4165     547   1
  -4   9   8     449     227   1
  -3   9   8     627     239   1
   2   5  -8    1029     352  -2
  -2   9   8    1029     352   1
  -1   9   8    1843     420   1
   0   9   8    -242     438   1
   1   9   8     499     478   1
   2   9   8     662     389   1
   3   9   8     127     237   1
   4   9   8     638     259   1
   5   9   8     429     208   1
  -6   2  -8    8060     924  -2
   6   9   8    8060     924   1
   7   9   8     732     215   1
   8   9   8      15     284   1
   9   9   8    1204     198   1
  10   9   8    1780     430   1
  11   9   8     809     244   1
  12   9   8     252     212   1
  13   9   8     992     320   1
 -11  10   8      39     115   1
  10   9  -8    -133     204  -2
 -10  10   8    -133     204   1
  -9  10   8     385     232   1
  -8  10   8       2     246   1
  -7  10   8     116     251   1
  -6  10   8    -120     347   1
  -5  10   8    2174     488   1
  -4  10   8     268     253   1
  -3  10   8     250     234   1
   2   6  -8     935     231  -2
  -2  10   8     935     231   1
  -1  10   8    -129     219   1
   0  10   8    1146     347   1
   1  10   8     309     227   1
   2  10   8    1402     411   1
   3  10   8    -100     276   1
   4  10   8     234     190   1
   5  10   8     101     174   1
  -6   3  -8     762     181  -2
   6  10   8     762     181   1
   7  10   8     186     193   1
   8  10   8    1487     506   1
   9  10   8     557     181   1
  10  10   8     884     517   1
  11  10   8    1751     277   1
  12  10   8     703     265   1
  13  10   8      94     164   1
  10  10  -8     186     139  -2
 -10  11   8     186     139   1
  -9  11   8     -23     192   1
  -8  11   8     631     293   1
  -7  11   8     451     319   1
  -6  11   8    -243     243   1
  -5  11   8     484     261   1
  -4  11   8    -211     211   1
  -3  11   8    -109     205   1
   2   7  -8     355     217  -2
  -2  11   8     355     217   1
  -1  11   8     280     201   1
   0  11   8      22     205   1
   1  11   8     231     196   1
   2  11   8     570     246   1
   3  11   8     170     249   1
   4  11   8     733     299   1
   5  11   8     135     185   1
  -6   4  -8     923     701  -2
   6  11   8     923     701   1
   7  11   8     789     334   1
   8  11   8    -146     201   1
   9  11   8    1230     299   1
  10  11   8     125     231   1
  11  11   8     113     223   1
  12  11   8     142     204   1
  13  11   8     276     178   1
  10  11  -8     -32     109  -2
 -10  12   8     -32     109   1
  -9  12   8      83     166   1
  -8  12   8      50     201   1
  -7  12   8      52     226   1
  -6  12   8     260     222   1
  -5  12   8     631     362   1
  -4  12   8     322     220   1
  -3  12   8     282     203   1
   2   8  -8     574     256  -2
  -2  12   8     574     256   1
  -1  12   8     177     205   1
   0  12   8    -170     269   1
   1  12   8     -65     205   1
   2  12   8    -102     198   1
   3  12   8       4     186   1
   4  12   8      37     189   1
   5  12   8     -51     199   1
  -6   5  -8    1207     426  -2
   6  12   8    1207     426   1
   7  12   8     372     177   1
   8  12   8     350     204   1
   9  12   8    1488     286   1
  10  12   8    -118     215   1
  11  12   8     410     218   1
  12  12   8     286     180   1
  -9  13   8      20     120   1
  -8  13   8      67     154   1
  -7  13   8     305     164   1
  -6  13   8     208     176   1
  -5  13   8      36     207   1
  -4  13   8       5     198   1
  -3  13   8       3     183   1
   2   9  -8     100     209  -2
  -2  13   8     100     209   1
  -1  13   8      36     241   1
   0  13   8     358     218   1
   1  13   8      54     213   1
   2  13   8     458     296   1
   3  13   8    -103     237   1
   4  13   8     154     193   1
   5  13   8     266     177   1
  -6   6  -8     -96     163  -2
   6  13   8     -96     163   1
   7  13   8     -52     178   1
   8  13   8    -267     267   1
   9  13   8     153     228   1
  10  13   8      65     198   1
  11  13   8     364     189   1
  12  13   8     220     151   1
  -8  14   8      26     147   1
  -7  14   8     -29     135   1
  -6  14   8    -151     151   1
  -5  14   8     270     168   1
  -4  14   8     112     199   1
  -3  14   8     -19     201   1
   2  10  -8     -82     195  -2
  -2  14   8     -82     195   1
  -1  14   8     136     204   1
   0  14   8     -76     205   1
   1  14   8      76     210   1
   2  14   8     -87     205   1
   3  14   8     479     222   1
   4  14   8     196     204   1
   5  14   8     119     161   1
  -6   7  -8    1502     276  -2
   6  14   8    1502     276   1
   7  14   8     397     296   1
   8  14   8     121     223   1
   9  14   8     626     218   1
  10  14   8     -88     196   1
  11  14   8     114     156   1
  -7  15   8      15     139   1
  -6  15   8     -63     128   1
  -5  15   8      48     164   1
  -4  15   8      -3     170   1
  -3  15   8      78     186   1
   2  11  -8      31     209  -2
  -2  15   8      31     209   1
  -1  15   8     236     212   1
   0  15   8     120     198   1
   1  15   8      24     194   1
   2  15   8     106     192   1
   3  15   8     -99     174   1
   4  15   8    -132     287   1
   5  15   8      17     313   1
  -6   8  -8      65     209  -2
   6  15   8      65     209   1
   7  15   8      44     205   1
   8  15   8     242     202   1
   9  15   8     135     203   1
  10  15   8     -43     148   1
  -6  16   8     -92     122   1
  -5  16   8     -77     180   1
  -4  16   8      14     151   1
  -3  16   8      68     160   1
   2  12  -8    -100     151  -2
  -2  16   8    -100     151   1
  -1  16   8      50     164   1
   0  16   8     -36     170   1
   1  16   8      31     161   1
   2  16   8     204     218   1
   3  16   8      -2     214   1
   4  16   8      51     205   1
   5  16   8      16     188   1
  -6   9  -8     -77     174  -2
   6  16   8     -77     174   1
   7  16   8      42     170   1
   8  16   8     344     208   1
   9  16   8       8     142   1
  10  16   8      27     142   1
  -5  17   8      84     118   1
  -4  17   8    -123     123   1
  -3  17   8     -38     144   1
   2  13  -8       9     173  -2
  -2  17   8       9     173   1
  -1  17   8     148     169   1
   0  17   8     -29     177   1
   1  17   8     129     182   1
   2  17   8      74     173   1
   3  17   8    -119     187   1
   4  17   8      29     165   1
   5  17   8      76     159   1
  -6  10  -8       4     148  -2
   6  17   8       4     148   1
   7  17   8      29     156   1
   8  17   8    -123     123   1
   9  17   8      63     119   1
  -3  18   8    -113     128   1
   2  14  -8      38     130  -2
  -2  18   8      38     130   1
  -1  18   8     -36     155   1
   0  18   8     112     151   1
   1  18   8     141     167   1
   2  18   8     -79     149   1
   3  18   8     181     147   1
   4  18   8     -58     152   1
   5  18   8     -72     122   1
  -6  11  -8       9     116  -2
   6  18   8       9     116   1
   7  18   8    -102     139   1
   0  19   8      57     111   1
   1  19   8       6     118   1
   2  19   8      24     116   1
   3  19   8      33     112   1
   4  19   8     -18     106   1
   5  19   8     -95      95   1
  -6 -13   9      53     104   1
  -5 -13   9     -84     116   1
  -4 -13   9      56     122   1
  -3 -13   9     -36     137   1
  -2 -13   9    -113     149   1
  -1 -13   9     332     154   1
   0 -13   9    -114     139   1
   1 -13   9     137     140   1
   2 -13   9      71     129   1
  -8 -12   9     -84     102   1
  -7 -12   9     142     126   1
  -6 -12   9      24     140   1
  -5 -12   9     185     153   1
  -4 -12   9      64     150   1
  -3 -12   9      87     158   1
  -2 -12   9     -49     163   1
  -1 -12   9      34     165   1
   0 -12   9     114     173   1
   1 -12   9     191     220   1
   2 -12   9      14     101   1
   3 -12   9     -47      99   1
   4 -12   9     -15      92   1
  -9 -11   9      20      98   1
  -8 -11   9      65     131   1
  -7 -11   9      89     160   1
  -6 -11   9     -31     147   1
  -5 -11   9     -83     178   1
  -4 -11   9     -69     190   1
  -3 -11   9      22     197   1
  -2 -11   9      44     199   1
  -1 -11   9    -188     188   1
   0 -11   9     121     125   1
   1 -11   9      29     138   1
   2 -11   9      46     135   1
   3 -11   9     127     185   1
   4 -11   9      -6     183   1
   5 -11   9      33     153   1
   6 -11   9      30      99   1
 -10 -10   9    -104     106   1
  -9 -10   9      99     139   1
  -8 -10   9     -66     159   1
  -7 -10   9      26     164   1
  -6 -10   9     -56     184   1
  -5 -10   9     155     229   1
  -4 -10   9     -78     195   1
  -3 -10   9    -125     245   1
  -2 -10   9       1     236   1
  -1 -10   9     284     252   1
   0 -10   9    -131     220   1
   1 -10   9     251     205   1
   2 -10   9     109     326   1
   3 -10   9     -94     226   1
   4 -10   9     -87     217   1
   5 -10   9     210     210   1
   6 -10   9      37     179   1
   7 -10   9      -9     139   1
 -11  -9   9     -25     112   1
 -10  -9   9     -28     128   1
  -9  -9   9     -71     156   1
  -8  -9   9     102     189   1
  -7  -9   9    -110     248   1
  -6  -9   9      -6     194   1
  -5  -9   9     -11     214   1
  -4  -9   9      49     320   1
  -3  -9   9      38     206   1
  -2  -9   9     -73     129   1
  -1  -9   9      45     153   1
   0  -9   9     -62     159   1
   1  -9   9    -165     213   1
   2  -9   9     101     228   1
   3  -9   9    -182     453   1
   4  -9   9     480     559   1
   5  -9   9     -46     491   1
   6  -9   9      88     447   1
   7  -9   9    -187     465   1
   8  -9   9     -62     146   1
 -11  -8   9     -18     119   1
 -10  -8   9     -34     148   1
   9 -10  -9      92     187  -2
  -9  -8   9      92     187   1
  -8  -8   9    -194     194   1
  -7  -8   9     297     314   1
  -6  -8   9     135     207   1
  -5  -8   9      36     240   1
  -4  -8   9     132     241   1
  -3  -8   9    -136     266   1
  -2  -8   9     137     233   1
  -1  -8   9     429     197   1
   0  -8   9     -79     216   1
   1  -8   9     441     236   1
   2  -8   9     -57     237   1
   3  -8   9     144     480   1
   4  -8   9     387     247   1
   5  -8   9      27     205   1
   6  -8   9     -12     244   1
   7  -8   9     199     181   1
   8  -8   9     -11     213   1
   9  -8   9    -145     208   1
 -12  -7   9      83     122   1
 -11  -7   9     140     152   1
 -10  -7   9      54     159   1
   9  -9  -9     413     239  -2
  -9  -7   9     413     239   1
  -8  -7   9     124     220   1
  -7  -7   9     756     395   1
  -6  -7   9     440     235   1
  -5  -7   9    -230     230   1
  -4  -7   9     268     346   1
  -3  -7   9       1     222   1
  -1  -7   9     188     195   1
   0  -7   9     -16     211   1
   1  -7   9      39     224   1
   2  -7   9     233     188   1
   3  -7   9     159     205   1
   4  -7   9     419     227   1
   5  -7   9     274     219   1
   6  -7   9     152     213   1
   7  -7   9    -257     472   1
   8  -7   9     431     267   1
   9  -7   9     236     150   1
 -12  -6   9     363     140   1
 -11  -6   9     141     148   1
 -10  -6   9    -157     157   1
   9  -8  -9    -181     181  -2
  -9  -6   9    -181     181   1
  -8  -6   9     248     207   1
  -7  -6   9      38     212   1
  -6  -6   9    1097     250   1
  -5  -6   9     355     251   1
  -4  -6   9    1066     240   1
  -3  -6   9     288     219   1
  -2  -6   9     500     249   1
   1 -11  -9    2157     285  -2
  -1  -6   9    2157     285   1
   0  -6   9     389     234   1
   1  -6   9    1021     519   1
   2  -6   9     332     178   1
   3  -6   9     318     312   1
   4  -6   9     217     205   1
   5  -6   9     -56     214   1
   6  -6   9     377     227   1
   7  -6   9     228     230   1
   8  -6   9     456     407   1
   9  -6   9     148     175   1
  10  -6   9      32     134   1
 -13  -5   9       8     126   1
 -12  -5   9     623     155   1
 -11  -5   9     222     169   1
 -10  -5   9     279     171   1
   9  -7  -9    2605     385  -2
  -9  -5   9    2605     385   1
  -8  -5   9      21     206   1
  -7  -5   9    2065     638   1
  -6  -5   9    -227     227   1
  -5  -5   9     252     205   1
  -4  -5   9     230     240   1
  -3  -5   9      77     192   1
  -2  -5   9      55     193   1
   1 -10  -9     283     505  -2
  -1  -5   9     283     505   1
   0  -5   9     -44     388   1
   1  -5   9     704     533   1
   2  -5   9     781     255   1
   3  -5   9      47     389   1
   4  -5   9    -174     409   1
   5  -5   9     319     331   1
   6  -5   9    -108     202   1
  -7 -13  -9      30     217  -2
   7  -5   9      30     217   1
   8  -5   9     283     235   1
   9  -5   9     -25     183   1
  10  -5   9      -4     136   1
  11  -5   9     -31     136   1
 -13  -4   9     338     142   1
 -12  -4   9     -52     152   1
 -11  -4   9    1333     238   1
 -10  -4   9     -91     206   1
   9  -6  -9    4033     403  -2
  -9  -4   9    4033     403   1
  -8  -4   9    1928     246   1
  -7  -4   9     258     187   1
  -6  -4   9    3621     513   1
  -5  -4   9    3228     917   1
  -4  -4   9    3444     686   1
  -3  -4   9    1221     257   1
  -2  -4   9    1021     214   1
   1  -9  -9    2092     310  -2
  -1  -4   9    2092     310   1
   0  -4   9     153     336   1
   1  -4   9    2678     856   1
   2  -4   9     -45     146   1
   3  -4   9     244     168   1
   4  -4   9     667     238   1
   5  -4   9     816     322   1
   6  -4   9     349     210   1
  -7 -12  -9     480     267  -2
   7  -4   9     480     267   1
   8  -4   9    2123     542   1
   9  -4   9     -45     235   1
  10  -4   9     433     167   1
  11  -4   9     255     207   1
 -13  -3   9     136     142   1
 -12  -3   9     541     188   1
 -11  -3   9     158     167   1
 -10  -3   9     162     180   1
   9  -5  -9     278     189  -2
  -9  -3   9     278     189   1
  -8  -3   9     634     229   1
  -7  -3   9    1369     207   1
  -6  -3   9    1992     209   1
  -5  -3   9    6615     558   1
  -4  -3   9    2960     223   1
  -3  -3   9    6621     510   1
  -2  -3   9    5802     507   1
   1  -8  -9   19219    1878  -2
  -1  -3   9   19219    1878   1
   0  -3   9    9932     629   1
   1  -3   9    7572     632   1
   2  -3   9    1391     536   1
   3  -3   9    3960     252   1
   4  -3   9     597     300   1
   5  -3   9    1364     221   1
   6  -3   9     117     225   1
  -7 -11  -9     222     206  -2
   7  -3   9     222     206   1
   8  -3   9     430     320   1
   9  -3   9      54     184   1
  10  -3   9     197     173   1
  11  -3   9     -18     128   1
  12  -3   9     -19     329   1
 -13  -2   9    1739     214   1
 -12  -2   9     168     160   1
 -11  -2   9    1946     258   1
 -10  -2   9    1124     250   1
   9  -4  -9    9097     379  -2
  -9  -2   9    9097     379   1
  -8  -2   9   12843     625   1
  -7  -2   9    1265     176   1
  -6  -2   9    4468     271   1
  -5  -2   9     -78     183   1
  -4  -2   9    2201     174   1
  -3  -2   9    -274     628   1
  -2  -2   9    6676     992   1
   1  -7  -9    1622     332  -2
  -1  -2   9    1622     332   1
   0  -2   9    4338     457   1
   1  -2   9   10832     638   1
   2  -2   9   13460    1086   1
   3  -2   9    2861     464   1
   4  -2   9    2491     451   1
   5  -2   9    4625     325   1
   6  -2   9     486     292   1
  -7 -10  -9    2301     310  -2
   7  -2   9    2301     310   1
   8  -2   9    6271     514   1
   9  -2   9     409     216   1
  10  -2   9    1009     204   1
  11  -2   9    -131     190   1
  12  -2   9     -89     183   1
 -13  -1   9      24     146   1
 -12  -1   9     -64     156   1
 -11  -1   9     717     173   1
 -10  -1   9    1686     195   1
   9  -3  -9     526     160  -2
  -9  -1   9     526     160   1
  -8  -1   9    6525     306   1
  -7  -1   9     940     327   1
   6  -4  -9   10858     331  -2
  -6  -1   9   10858     331   1
  -5  -1   9   12871     643   1
  -4  -1   9    6209     478   1
  -3  -1   9   11434    1264   1
  -2  -1   9     483     706   1
   1  -6  -9    3490     902  -2
  -1  -1   9    3490     902   1
   0  -1   9    3070     280   1
   1  -1   9    4705     461   1
   2  -1   9    2484     374   1
   3  -1   9    6739     800   1
   4  -1   9    3662     562   1
   5  -1   9     392     168   1
   6  -1   9     220     170   1
  -7  -9  -9    1933     396  -2
   7  -1   9    1933     396   1
   8  -1   9    9411     598   1
   9  -1   9     599     205   1
  10  -1   9     273     189   1
  11  -1   9     688     276   1
  12  -1   9     243     184   1
 -13   0   9    3316     245   1
 -12   0   9     361     171   1
 -11   0   9    2416     211   1
 -10   0   9     778     181   1
   9  -2  -9     551     159  -2
  -9   0   9     551     159   1
  -8   0   9    1139     358   1
  -7   0   9     299     157   1
   6  -3  -9    1012     174  -2
  -6   0   9    1012     174   1
  -5   0   9    9169     351   1
  -4   0   9      66     632   1
  -3   0   9    4756     915   1
  -2   0   9   42702    1988   1
   1  -5  -9   17568    1459  -2
  -1   0   9   17568    1459   1
   0   0   9   29559     593   1
   1   0   9    7133     916   1
   2   0   9   15055    1058   1
   3   0   9   20259     894   1
   4   0   9    4417     666   1
   5   0   9    5016     568   1
   6   0   9    1926     210   1
  -7  -8  -9     913     199  -2
   7   0   9     913     199   1
   8   0   9    1071     204   1
   9   0   9    2340     338   1
  10   0   9     547     477   1
  11   0   9     396     199   1
  12   0   9     301     164   1
  13   0   9      53     123   1
 -13   1   9    1122     141   1
 -12   1   9     648     187   1
 -11   1   9    3733     369   1
 -10   1   9    7479     337   1
   9  -1  -9   19423     433  -2
  -9   1   9   19423     433   1
  -8   1   9   28579    1526   1
  -7   1   9   17181     454   1
   6  -2  -9   25971     639  -2
  -6   1   9   25971     639   1
  -5   1   9   16962     728   1
  -4   1   9    6298     299   1
  -3   1   9   11116    1347   1
  -2   1   9     441     715   1
   1  -4  -9   17214    1509  -2
  -1   1   9   17214    1509   1
   0   1   9     698     151   1
   1   1   9    2175     236   1
  -2  -5  -9   41954    1091  -2
   2   1   9   41954    1091   1
   3   1   9    5482     530   1
   4   1   9   27613     993   1
   5   1   9   18740     765   1
   6   1   9   10757     357   1
  -7  -7  -9    8224     320  -2
   7   1   9    8224     320   1
   8   1   9    8227     331   1
   9   1   9    1494     210   1
 -10  -8  -9    2364     499  -2
  10   1   9    2364     499   1
  11   1   9    1404     212   1
  12   1   9     244     188   1
  13   1   9     418     149   1
 -13   2   9    1443     392   1
 -12   2   9     123     161   1
 -11   2   9     377     178   1
 -10   2   9     334     149   1
   9   0  -9     332     148  -2
  -9   2   9     332     148   1
  -8   2   9    3298     721   1
  -7   2   9    5084     458   1
   6  -1  -9   20805     855  -2
  -6   2   9   20805     855   1
  -5   2   9   30384    1040   1
  -4   2   9   14424     798   1
  -3   2   9   10279     371   1
  -2   2   9   99220    3214   1
   1  -3  -9   33350    1821  -2
  -1   2   9   33350    1821   1
   0   2   9   59458     957   1
   1   2   9   34571    1761   1
  -2  -4  -9   35591    1046  -2
   2   2   9   35591    1046   1
   3   2   9    6251     537   1
   4   2   9    1977     858   1
   5   2   9    1395     402   1
   6   2   9     659     293   1
  -7  -6  -9    3097     261  -2
   7   2   9    3097     261   1
   8   2   9     652     240   1
   9   2   9    7255     333   1
 -10  -7  -9     237     198  -2
  10   2   9     237     198   1
  11   2   9    2496     259   1
  12   2   9    1662     219   1
  13   2   9     234     321   1
 -13   3   9    1088     147   1
 -12   3   9     216     160   1
 -11   3   9    2699     172   1
 -10   3   9    1694     209   1
   9   1  -9     743     169  -2
  -9   3   9     743     169   1
  -8   3   9    1569     183   1
  -7   3   9     286     151   1
   6   0  -9     459     172  -2
  -6   3   9     459     172   1
  -5   3   9    2360     410   1
  -4   3   9    1831     449   1
  -3   3   9    9475    1159   1
  -2   3   9   38964    1408   1
   1  -2  -9   58987     999  -2
  -1   3   9   58987     999   1
   0   3   9   87255    1342   1
   1   3   9   47106    1467   1
  -2  -3  -9  156447    2792  -2
   2   3   9  156447    2792   1
   3   3   9    2944     423   1
   4   3   9   65118    1606   1
   5   3   9   40492    2338   1
   6   3   9   13104     559   1
  -7  -5  -9    6775     584  -2
   7   3   9    6775     584   1
   8   3   9    3791     245   1
   9   3   9    2453     495   1
 -10  -6  -9     444     224  -2
  10   3   9     444     224   1
  11   3   9     336     187   1
  12   3   9    1749     238   1
  13   3   9      17     145   1
 -13   4   9     101     127   1
 -12   4   9     778     176   1
 -11   4   9     317     150   1
 -10   4   9     116     202   1
   9   2  -9    8610     466  -2
  -9   4   9    8610     466   1
  -8   4   9   14680     809   1
  -7   4   9    1403     254   1
   6   1  -9    9399     447  -2
  -6   4   9    9399     447   1
  -5   4   9   14328     895   1
  -4   4   9    4195     607   1
  -3   4   9    7574     722   1
  -2   4   9   80017    2735   1
   1  -1  -9   15703     555  -2
  -1   4   9   15703     555   1
   0   4   9    7753     412   1
   1   4   9     641     345   1
  -2  -2  -9   15602     715  -2
   2   4   9   15602     715   1
   3   4   9    1926     562   1
   4   4   9   18375    1674   1
   5   4   9   32008    2439   1
   6   4   9   18769    1448   1
  -7  -4  -9   23167     728  -2
   7   4   9   23167     728   1
   8   4   9    3790     367   1
   9   4   9   22967     700   1
 -10  -5  -9    1984     251  -2
  10   4   9    1984     251   1
  11   4   9    4229     505   1
  12   4   9    2904     277   1
  13   4   9     954     183   1
 -13   5   9     415     217   1
 -12   5   9     300     182   1
 -11   5   9    1704     167   1
 -10   5   9     266     185   1
   9   3  -9     817     194  -2
  -9   5   9     817     194   1
  -8   5   9     545     195   1
  -7   5   9    1309     188   1
  -6   5   9    4188     337   1
  -5   5   9    1293     210   1
  -4   5   9    5185     668   1
  -3   5   9   11243     858   1
  -2   5   9    7773     677   1
   1   0  -9   11468     720  -2
  -1   5   9   11468     720   1
   0   5   9   16184     768   1
   1   5   9   18663     810   1
  -2  -1  -9   48500    1298  -2
   2   5   9   48500    1298   1
   3   5   9    8875     662   1
   4   5   9   24548    1005   1
   5   5   9    9590    2043   1
   6   5   9    1607     210   1
  -7  -3  -9    3130     229  -2
   7   5   9    3130     229   1
   8   5   9     732     185   1
   9   5   9   10167     755   1
 -10  -4  -9     695     206  -2
  10   5   9     695     206   1
  11   5   9    2488     294   1
  12   5   9    3422     303   1
  13   5   9     100     166   1
 -12   6   9     717     472   1
 -11   6   9     661     153   1
 -10   6   9     497     197   1
   9   4  -9    3945     248  -2
  -9   6   9    3945     248   1
  -8   6   9    2672     237   1
  -7   6   9      98     182   1
  -6   6   9    2152     208   1
  -5   6   9    2716     216   1
  -4   6   9     683     420   1
  -3   6   9     210     431   1
  -2   6   9   10485     817   1
   1   1  -9    2660     495  -2
  -1   6   9    2660     495   1
   0   6   9    1590     455   1
   1   6   9     -43     360   1
   2   6   9    6128     638   1
   3   6   9    9972     748   1
   4   6   9   13206    1428   1
   5   6   9    8619     421   1
   6   6   9    9318     511   1
  -7  -2  -9    5626     266  -2
   7   6   9    5626     266   1
   8   6   9     917     207   1
   9   6   9    9555     433   1
 -10  -3  -9     108     197  -2
  10   6   9     108     197   1
  11   6   9     227     188   1
  12   6   9    1115     225   1
  13   6   9     129     168   1
 -12   7   9      13     241   1
 -11   7   9     139     250   1
 -10   7   9     185     164   1
   9   5  -9    1442     320  -2
  -9   7   9    1442     320   1
  -8   7   9    1255     281   1
  -7   7   9     458     212   1
  -6   7   9    3858     308   1
  -5   7   9    9408     766   1
  -4   7   9    6468     386   1
  -3   7   9    9589    1440   1
  -2   7   9   10643     854   1
   1   2  -9    2964     541  -2
  -1   7   9    2964     541   1
   0   7   9    2532     583   1
   1   7   9    2192     476   1
   2   7   9    1472     453   1
   3   7   9   10225     807   1
   4   7   9    2553     507   1
   5   7   9    4775     284   1
   6   7   9    1899     335   1
  -7  -1  -9    6259     288  -2
   7   7   9    6259     288   1
   8   7   9    8573     629   1
   9   7   9     378     457   1
 -10  -2  -9     523     214  -2
  10   7   9     523     214   1
  11   7   9    2840     295   1
  12   7   9    3436     697   1
  13   7   9      77     170   1
 -12   8   9    1147     840   1
 -11   8   9     215     159   1
 -10   8   9     100     216   1
   9   6  -9     218     177  -2
  -9   8   9     218     177   1
  -8   8   9     193     192   1
  -7   8   9    1179     214   1
  -6   8   9      41     199   1
  -5   8   9     298     174   1
  -4   8   9     524     164   1
  -3   8   9    2550     332   1
  -2   8   9    -194     433   1
   1   3  -9    7283    1669  -2
  -1   8   9    7283    1669   1
   0   8   9    5725    1134   1
   1   8   9    7756    1322   1
   2   8   9    9992     811   1
   3   8   9    2984     564   1
   4   8   9    4086     394   1
   5   8   9     815     205   1
   6   8   9    1081     217   1
  -7   0  -9    2765     370  -2
   7   8   9    2765     370   1
   8   8   9     207     206   1
   9   8   9    2923     488   1
 -10  -1  -9    1319     293  -2
  10   8   9    1319     293   1
  11   8   9     157     298   1
  12   8   9     878     220   1
  13   8   9     191     176   1
 -11   9   9     135     124   1
 -10   9   9     253     195   1
   9   7  -9     282     243  -2
  -9   9   9     282     243   1
  -8   9   9     295     254   1
  -7   9   9     163     188   1
  -6   9   9     552     234   1
  -5   9   9    1576     245   1
  -4   9   9     491     164   1
  -3   9   9     369     221   1
  -2   9   9     392     239   1
   1   4  -9     726     223  -2
  -1   9   9     726     223   1
   0   9   9      89     221   1
   1   9   9      12     261   1
   2   9   9     694     240   1
   3   9   9    4751     556   1
   4   9   9     181     313   1
   5   9   9    3761     458   1
   6   9   9     452     189   1
  -7   1  -9    3633     791  -2
   7   9   9    3633     791   1
   8   9   9    5726     602   1
   9   9   9    2036     573   1
  10   9   9      65     214   1
  11   9   9     792     414   1
  12   9   9     802     347   1
  13   9   9      45     168   1
 -11  10   9     -15      99   1
 -10  10   9    -143     190   1
   9   8  -9     118     214  -2
  -9  10   9     118     214   1
  -8  10   9     -47     233   1
  -7  10   9    -183     239   1
  -6  10   9     431     255   1
  -5  10   9    1235     570   1
  -4  10   9     227     242   1
  -3  10   9     255     389   1
  -2  10   9     216     222   1
   1   5  -9     586     331  -2
  -1  10   9     586     331   1
   0  10   9     -31     417   1
   1  10   9    -139     273   1
   2  10   9     -14     208   1
   3  10   9     423     238   1
   4  10   9     344     258   1
   5  10   9     291     210   1
   6  10   9     182     190   1
  -7   2  -9     636     289  -2
   7  10   9     636     289   1
   8  10   9    2964     333   1
   9  10   9      39     316   1
  10  10   9    1159     270   1
  11  10   9    1313     260   1
  12  10   9     178     258   1
  13  10   9     272     175   1
 -10  11   9     134     131   1
  -9  11   9     206     173   1
  -8  11   9     165     228   1
  -7  11   9     -28     282   1
  -6  11   9      42     234   1
  -5  11   9     265     250   1
  -4  11   9     -75     240   1
  -3  11   9     295     218   1
  -2  11   9     204     207   1
   1   6  -9      -7     365  -2
  -1  11   9      -7     365   1
   0  11   9     240     212   1
   1  11   9      86     207   1
   2  11   9     522     217   1
   3  11   9     502     302   1
   4  11   9     166     221   1
   5  11   9    5860     994   1
   6  11   9      37     206   1
  -7   3  -9     358     208  -2
   7  11   9     358     208   1
   8  11   9    3165     348   1
   9  11   9     267     235   1
  10  11   9     276     227   1
  11  11   9     -10     212   1
  12  11   9     388     193   1
 -10  12   9     -49      99   1
  -9  12   9     357     183   1
  -8  12   9     143     177   1
  -7  12   9    -111     222   1
  -6  12   9     143     352   1
  -5  12   9     668     560   1
  -4  12   9      60     216   1
  -3  12   9     666     208   1
  -2  12   9      79     191   1
  -1  12   9     367     214   1
   0  12   9     -17     198   1
   1  12   9     -78     203   1
   2  12   9    -169     205   1
   3  12   9     206     215   1
   4  12   9     325     265   1
   5  12   9     777     386   1
   6  12   9      57     198   1
  -7   4  -9     599     287  -2
   7  12   9     599     287   1
   8  12   9    3055     349   1
   9  12   9     114     238   1
  10  12   9     465     408   1
  11  12   9     118     204   1
  12  12   9      42     167   1
  -9  13   9     -16     112   1
  -8  13   9     163     158   1
  -7  13   9      91     171   1
  -6  13   9       7     187   1
  -5  13   9     -39     206   1
  -4  13   9     290     256   1
  -3  13   9     131     192   1
  -2  13   9     252     192   1
  -1  13   9     485     234   1
   0  13   9     308     418   1
   1  13   9     193     215   1
   2  13   9     270     217   1
   3  13   9     255     228   1
   4  13   9     -74     214   1
   5  13   9     219     427   1
   6  13   9     -64     186   1
  -7   5  -9     -10     180  -2
   7  13   9     -10     180   1
   8  13   9     -88     238   1
   9  13   9     176     287   1
  10  13   9     290     203   1
  11  13   9      27     193   1
  12  13   9     -35     145   1
  -8  14   9      61     120   1
  -7  14   9      75     149   1
  -6  14   9     -84     163   1
  -5  14   9      45     166   1
  -4  14   9      46     176   1
  -3  14   9     -15     195   1
  -2  14   9     121     198   1
  -1  14   9       2     195   1
   0  14   9     -60     203   1
   1  14   9      -9     209   1
   2  14   9     -71     261   1
   3  14   9     285     217   1
   4  14   9      79     204   1
   5  14   9     455     243   1
   6  14   9    -224     224   1
   7  14   9      42     226   1
   8  14   9     498     231   1
   9  14   9     111     203   1
  10  14   9     124     197   1
  11  14   9     168     158   1
  -7  15   9     -50     153   1
  -6  15   9     177     150   1
  -5  15   9     261     154   1
  -4  15   9     -43     171   1
  -3  15   9     -64     179   1
  -2  15   9     150     207   1
  -1  15   9      85     231   1
   0  15   9     105     200   1
   1  15   9     133     196   1
   2  15   9     -28     191   1
   3  15   9      79     191   1
   4  15   9     121     236   1
   5  15   9    -164     164   1
   6  15   9      37     209   1
   7  15   9     162     208   1
   8  15   9     653     211   1
   9  15   9     -75     223   1
  10  15   9      37     153   1
  -6  16   9       2     156   1
  -5  16   9     103     194   1
  -4  16   9      25     137   1
  -3  16   9     -14     151   1
  -2  16   9     -34     161   1
  -1  16   9      12     171   1
   0  16   9     -73     163   1
   1  16   9      65     173   1
   2  16   9     -80     160   1
   3  16   9     144     140   1
   4  16   9       1     202   1
   5  16   9     -32     185   1
   6  16   9      20     177   1
   7  16   9     -83     167   1
   8  16   9      13     190   1
   9  16   9      22     146   1
  10  16   9     -11     124   1
  -5  17   9     115     126   1
  -4  17   9     -47     150   1
  -3  17   9     197     150   1
  -2  17   9      35     156   1
  -1  17   9     -61     163   1
   0  17   9     211     174   1
   1  17   9    -119     169   1
   2  17   9     152     180   1
   3  17   9      32     176   1
   4  17   9      68     168   1
   5  17   9     -26     165   1
   6  17   9    -128     143   1
   7  17   9      -3     144   1
   8  17   9      -3     131   1
  -3  18   9     -15     113   1
  -2  18   9       7     130   1
  -1  18   9     -55     161   1
   0  18   9     -28     140   1
   1  18   9     -68     143   1
   2  18   9      20     159   1
   3  18   9      -7     156   1
   4  18   9      25     161   1
   5  18   9      66     125   1
   6  18   9    -105     118   1
   7  18   9      23     111   1
   0  19   9      80     114   1
   1  19   9      -2     114   1
   2  19   9      73     119   1
   3  19   9      80     114   1
   4  19   9      55     104   1
   5  19   9     -77      99   1
  -4 -13  10       2     105   1
  -3 -13  10      49     127   1
  -2 -13  10     -71     121   1
  -1 -13  10      -6     126   1
   0 -13  10       8     125   1
  -7 -12  10     -56     108   1
  -6 -12  10     -15     120   1
  -5 -12  10    -125     125   1
  -4 -12  10      89     149   1
  -3 -12  10       9     150   1
  -2 -12  10      33     151   1
  -1 -12  10     112     156   1
   0 -12  10     -75     204   1
   1 -12  10      59     150   1
   2 -12  10      21     140   1
   3 -12  10    -125     125   1
  -8 -11  10    -106     114   1
  -7 -11  10      -6     137   1
  -6 -11  10       1     155   1
  -5 -11  10     181     294   1
  -4 -11  10       3     169   1
  -3 -11  10     -27     172   1
  -2 -11  10     -57     173   1
  -1 -11  10      -8     187   1
   0 -11  10    -108     179   1
   1 -11  10      10     180   1
   2 -11  10      71     173   1
   3 -11  10      -1     191   1
   4 -11  10      39     154   1
   5 -11  10      62     130   1
  -9 -10  10     -82     117   1
  -8 -10  10      52     155   1
  -7 -10  10       6     159   1
  -6 -10  10    -171     171   1
  -5 -10  10     -41     190   1
  -4 -10  10    -192     200   1
  -3 -10  10     159     197   1
  -2 -10  10      83     281   1
  -1 -10  10    -224     224   1
   0 -10  10     102     220   1
   1 -10  10     -42     113   1
   2 -10  10     102     136   1
   3 -10  10      34     177   1
   4 -10  10      11     430   1
   5 -10  10     -61     160   1
   6 -10  10     106     103   1
 -10  -9  10      -1     119   1
  -9  -9  10     -50     149   1
  -8  -9  10      55     168   1
  -7  -9  10     104     317   1
  -6  -9  10     -14     184   1
  -5  -9  10    -243     243   1
  -4  -9  10      58     230   1
  -3  -9  10     175     247   1
  -2  -9  10     107     210   1
  -1  -9  10     198     209   1
   0  -9  10     -68     216   1
   1  -9  10      53     191   1
   2  -9  10    -191     191   1
   3  -9  10     -90     219   1
   4  -9  10     133     225   1
   5  -9  10      17     206   1
   6  -9  10      24     196   1
   7  -9  10      44     151   1
 -11  -8  10     -14     106   1
 -10  -8  10     -59     130   1
  -9  -8  10     -27     163   1
  -8  -8  10       7     192   1
  -7  -8  10       8     201   1
  -6  -8  10     173     244   1
  -5  -8  10     -51     208   1
  -4  -8  10     243     243   1
  -3  -8  10      37     248   1
  -2  -8  10     -50     210   1
  -1  -8  10     -50     225   1
   0  -8  10     468     165   1
   1  -8  10     144     212   1
   2  -8  10     202     225   1
   3  -8  10      89     236   1
   4  -8  10    -242     403   1
   5  -8  10       6     505   1
   6  -8  10     132     458   1
   7  -8  10    -134     377   1
   8  -8  10     134     294   1
 -11  -7  10     238     134   1
 -10  -7  10     -62     147   1
  -9  -7  10     298     190   1
  -8  -7  10     -75     203   1
  -7  -7  10     713     265   1
  -6  -7  10     -15     226   1
  -5  -7  10    -214     214   1
  -4  -7  10      44     275   1
  -3  -7  10      79     274   1
  -2  -7  10     -45     279   1
  -1  -7  10     176     252   1
   0  -7  10    -360     545   1
   1  -7  10      77     214   1
   2  -7  10    -376     376   1
   3  -7  10     213     194   1
   4  -7  10     599     218   1
   5  -7  10     226     208   1
   6  -7  10      68     203   1
   7  -7  10     481     469   1
   8  -7  10      76     195   1
   9  -7  10      51     119   1
 -12  -6  10     145     201   1
 -11  -6  10       8     151   1
 -10  -6  10     211     165   1
  -9  -6  10    -201     201   1
  -8  -6  10      10     291   1
  -7  -6  10    1375     286   1
  -6  -6  10      55     214   1
  -5  -6  10     801     294   1
  -4  -6  10      27     222   1
  -3  -6  10     -39     292   1
  -2  -6  10     768     309   1
  -1  -6  10    -222     222   1
   0  -6  10     453     218   1
   1  -6  10     398     225   1
   2  -6  10    -238     292   1
   3  -6  10     156     183   1
   4  -6  10     -15     190   1
   5  -6  10     -54     276   1
   6  -6  10    -118     230   1
   7  -6  10     505     225   1
   8  -6  10     304     252   1
   9  -6  10     137     166   1
  10  -6  10     119     127   1
 -12  -5  10     119     159   1
 -11  -5  10     252     148   1
 -10  -5  10     -54     170   1
  -9  -5  10      72     179   1
  -8  -5  10     150     207   1
  -7  -5  10    1801     520   1
  -6  -5  10     185     369   1
  -5  -5  10     237     218   1
  -4  -5  10      67     199   1
  -3  -5  10      43     207   1
  -2  -5  10     963     279   1
  -1  -5  10     481     238   1
   0  -5  10    4279     524   1
   1  -5  10     775     758   1
   2  -5  10     968     453   1
   3  -5  10      94     293   1
   4  -5  10     844     408   1
   5  -5  10      38     200   1
   6  -5  10     104     219   1
   7  -5  10     743     266   1
   8  -5  10     255     206   1
   9  -5  10      50     169   1
  10  -5  10     -81     129   1
 -12  -4  10     -18     137   1
 -11  -4  10     562     180   1
 -10  -4  10    1605     315   1
  -9  -4  10     967     234   1
  -8  -4  10    1166     522   1
  -7  -4  10    7449    1661   1
  -6  -4  10    1323     235   1
  -5  -4  10     119     197   1
  -4  -4  10    3708     285   1
  -3  -4  10     258     268   1
  -2  -4  10    1533     233   1
  -1  -4  10    -175     175   1
   0  -4  10     517     321   1
   1  -4  10     951     235   1
   2  -4  10     589     394   1
   3  -4  10     346     170   1
   4  -4  10     626     367   1
   5  -4  10      68     190   1
   6  -4  10      62     197   1
   7  -4  10     652     404   1
   8  -4  10     550     540   1
   9  -4  10     672     473   1
  10  -4  10      19     161   1
  11  -4  10      -4     136   1
  13  -4 -10     -26     128  -2
 -13  -3  10     -26     128   1
 -12  -3  10     -49     154   1
 -11  -3  10     176     152   1
 -10  -3  10     473     168   1
  -9  -3  10     707     217   1
   8  -6 -10    2760     258  -2
  -8  -3  10    2760     258   1
  -7  -3  10     -46     190   1
  -6  -3  10    2182     222   1
   5  -7 -10    4806     316  -2
  -5  -3  10    4806     316   1
  -4  -3  10    2260     449   1
  -3  -3  10    4032     475   1
  -2  -3  10    5674     512   1
  -1  -3  10    5136     388   1
   0  -3  10    6353     594   1
   1  -3  10    4795     731   1
   2  -3  10    3651     427   1
   3  -3  10     413     180   1
   4  -3  10    2599     224   1
   5  -3  10     -20     186   1
   6  -3  10      79     193   1
   7  -3  10      -4     196   1
   8  -3  10     -19     405   1
   9  -3  10     449     234   1
  10  -3  10     -62     159   1
  11  -3  10      44     121   1
  13  -3 -10     420     141  -2
 -13  -2  10     420     141   1
 -12  -2  10     684     164   1
 -11  -2  10     762     163   1
 -10  -2  10    1105     180   1
  -9  -2  10      89     191   1
   8  -5 -10     373     190  -2
  -8  -2  10     373     190   1
  -7  -2  10    6505     484   1
  -6  -2  10     490     163   1
   5  -6 -10    1310     182  -2
  -5  -2  10    1310     182   1
  -4  -2  10    1278     165   1
  -3  -2  10    8076     787   1
  -2  -2  10     739     687   1
  -1  -2  10   11865     939   1
   0  -2  10   17813    1302   1
   1  -2  10    7386     608   1
   2  -2  10    3621     368   1
   3  -2  10    1397     426   1
   4  -2  10    6866     538   1
   5  -2  10     256     178   1
   6  -2  10     549     437   1
   7  -2  10    4819     923   1
   8  -2  10    2320     317   1
   9  -2  10     820     211   1
  10  -2  10     -38     177   1
  11  -2  10      39     132   1
  12  -2  10     192     132   1
  13  -2 -10      82     147  -2
 -13  -1  10      82     147   1
 -12  -1  10     197     166   1
 -11  -1  10     620     172   1
 -10  -1  10    2947     276   1
  -9  -1  10    3050     346   1
   8  -4 -10    9078     742  -2
  -8  -1  10    9078     742   1
  -7  -1  10    3810     242   1
  -6  -1  10    5865     356   1
   5  -5 -10    8212     600  -2
  -5  -1  10    8212     600   1
  -4  -1  10    3477     299   1
  -3  -1  10     902     827   1
  -2  -1  10     -16     671   1
  -1  -1  10     149     752   1
   0  -1  10    3513     326   1
   1  -1  10     775     295   1
   2  -1  10     495     379   1
  -3  -8 -10     690     268  -2
   3  -1  10     690     268   1
   4  -1  10     228     284   1
   5  -1  10    6931     321   1
   6  -1  10    2558     369   1
   7  -1  10    2506     266   1
   8  -1  10    3156     413   1
   9  -1  10    3687     583   1
  10  -1  10     448     231   1
  11  -1  10     583     191   1
  12  -1  10     309     268   1
  13  -1 -10     660     142  -2
 -13   0  10     660     142   1
 -12   0  10     712     182   1
 -11   0  10     285     144   1
 -10   0  10     246     160   1
  -9   0  10     -14     157   1
   8  -3 -10    1465     185  -2
  -8   0  10    1465     185   1
  -7   0  10     184     157   1
  -6   0  10    2153     209   1
   5  -4 -10    7254     493  -2
  -5   0  10    7254     493   1
  -4   0  10    9497    1338   1
  -3   0  10   18926    1501   1
  -2   0  10    1090     825   1
  -1   0  10   15372    1446   1
   0  -6 -10   33749     865  -2
   0   0  10   33749     865   1
   1   0  10   33506     948   1
   2   0  10   18875     763   1
  -3  -7 -10     383     323  -2
   3   0  10     383     323   1
   4   0  10    3984     456   1
   5   0  10    1690     337   1
   6   0  10    2331     223   1
   7   0  10     400     204   1
  -8  -9 -10    1500     281  -2
   8   0  10    1500     281   1
   9   0  10     182     192   1
  10   0  10    1536     229   1
 -11 -10 -10     420     184  -2
  11   0  10     420     184   1
  12   0  10     135     152   1
  13   0 -10     996     304  -2
 -13   1  10     996     304   1
 -12   1  10    2143     238   1
 -11   1  10    2609     201   1
 -10   1  10    6801     311   1
  -9   1  10    3835     216   1
   8  -2 -10   19294     898  -2
  -8   1  10   19294     898   1
  -7   1  10    5781     764   1
  -6   1  10    5929     276   1
   5  -3 -10    4221     298  -2
  -5   1  10    4221     298   1
  -4   1  10    7255    1118   1
  -3   1  10    1259     787   1
  -2   1  10     -59     755   1
  -1   1  10   10460    1351   1
   0  -5 -10   38849    1128  -2
   0   1  10   38849    1128   1
   1   1  10   12183     450   1
   2   1  10    3743     456   1
  -3  -6 -10    5444     540  -2
   3   1  10    5444     540   1
   4   1  10    1878     315   1
   5   1  10   19042     708   1
   6   1  10   12114     363   1
   7   1  10    4900     295   1
  -8  -8 -10    2220     240  -2
   8   1  10    2220     240   1
   9   1  10    4736     289   1
  10   1  10     482     208   1
 -11  -9 -10     294     173  -2
  11   1  10     294     173   1
  12   1  10     570     168   1
  13   1  10       7     228   1
  13   1 -10     135     124  -2
 -13   2  10     135     124   1
 -12   2  10     121     146   1
 -11   2  10     249     170   1
 -10   2  10    1035     244   1
  -9   2  10    1552     186   1
   8  -1 -10   21759     864  -2
  -8   2  10   21759     864   1
  -7   2  10   14678     394   1
  -6   2  10   31699     650   1
   5  -2 -10   43965    1124  -2
  -5   2  10   43965    1124   1
  -4   2  10   33486     728   1
  -3   2  10   61005    1444   1
  -2   2  10    6068    1172   1
  -1   2  10   55241    1557   1
   0  -4 -10   30461     622  -2
   0   2  10   30461     622   1
   1   2  10   11175     623   1
   2   2  10    3860     403   1
  -3  -5 -10    2184     383  -2
   3   2  10    2184     383   1
   4   2  10    2385     437   1
   5   2  10   29174    2599   1
   6   2  10     943     303   1
   7   2  10    3331     284   1
  -8  -7 -10    9597     346  -2
   8   2  10    9597     346   1
   9   2  10    2186     221   1
  10   2  10    5623     343   1
 -11  -8 -10     937     195  -2
  11   2  10     937     195   1
  12   2  10     139     160   1
  13   2  10     652     155   1
  13   2 -10     852     156  -2
 -13   3  10     852     156   1
 -12   3  10     586     160   1
 -11   3  10     972     182   1
 -10   3  10    3278     348   1
  -9   3  10    1088     199   1
   8   0 -10    3523     201  -2
  -8   3  10    3523     201   1
  -7   3  10     607     149   1
  -6   3  10     594     373   1
   5  -1 -10    5650     847  -2
  -5   3  10    5650     847   1
  -4   3  10    8561     658   1
  -3   3  10   31188     866   1
  -2   3  10    2418     306   1
  -1   3  10   49427     904   1
   0  -3 -10   73530    1202  -2
   0   3  10   73530    1202   1
   1   3  10   34447    2837   1
   2   3  10   33785    1007   1
  -3  -4 -10   24609     897  -2
   3   3  10   24609     897   1
   4   3  10     788     447   1
   5   3  10   36910    1657   1
   6   3  10   11525     555   1
   7   3  10    3853     401   1
  -8  -6 -10    4789     387  -2
   8   3  10    4789     387   1
   9   3  10    1780     215   1
  10   3  10    1854     579   1
 -11  -7 -10     146     181  -2
  11   3  10     146     181   1
  12   3  10      81     175   1
  13   3  10    2749     207   1
  13   3 -10     148     115  -2
 -13   4  10     148     115   1
 -12   4  10     514     157   1
 -11   4  10    1022     181   1
 -10   4  10    1959     219   1
  -9   4  10    2291     190   1
   8   1 -10    9023     602  -2
  -8   4  10    9023     602   1
  -7   4  10    1097     172   1
  -6   4  10    4461     238   1
   5   0 -10    8935    1310  -2
  -5   4  10    8935    1310   1
  -4   4  10    2625     426   1
  -3   4  10   17682    2213   1
  -2   4  10      78     229   1
  -1   4  10     245     225   1
   0  -2 -10   12257    1297  -2
   0   4  10   12257    1297   1
   1   4  10   10387     609   1
   2   4  10    7950     631   1
  -3  -3 -10   16526     779  -2
   3   4  10   16526     779   1
   4   4  10    2722     616   1
   5   4  10   92251    3555   1
   6   4  10    6508     368   1
   7   4  10   16064     847   1
  -8  -5 -10   19366    1004  -2
   8   4  10   19366    1004   1
   9   4  10    2091     219   1
  10   4  10    9717     696   1
 -11  -6 -10     684     197  -2
  11   4  10     684     197   1
  12   4  10     519     199   1
  13   4  10    1311     309   1
 -12   5  10      58     233   1
 -11   5  10      89     165   1
 -10   5  10     533     154   1
  -9   5  10      15     164   1
   8   2 -10     427     184  -2
  -8   5  10     427     184   1
  -7   5  10    9313     393   1
  -6   5  10    4042     245   1
   5   1 -10    8351     421  -2
  -5   5  10    8351     421   1
  -4   5  10    3173     435   1
  -3   5  10    9780    1299   1
  -2   5  10     907     415   1
  -1   5  10   20596    1195   1
   0  -1 -10   55018    3158  -2
   0   5  10   55018    3158   1
   1   5  10   17869    1215   1
   2   5  10    5933     593   1
  -3  -2 -10    6346    1376  -2
   3   5  10    6346    1376   1
   4   5  10     503     379   1
   5   5  10   12022     721   1
   6   5  10    3887     294   1
   7   5  10    1649     259   1
  -8  -4 -10   12334     969  -2
   8   5  10   12334     969   1
   9   5  10    1593     213   1
  10   5  10    9325     940   1
 -11  -5 -10     206     190  -2
  11   5  10     206     190   1
  12   5  10     207     277   1
  13   5  10    6005     286   1
 -12   6  10     318     368   1
 -11   6  10     721     197   1
 -10   6  10    2401     244   1
  -9   6  10    1743     344   1
   8   3 -10    5145     304  -2
  -8   6  10    5145     304   1
  -7   6  10     416     230   1
  -6   6  10     658     176   1
   5   2 -10    3661     229  -2
  -5   6  10    3661     229   1
  -4   6  10    5448     593   1
  -3   6  10    1096     406   1
  -2   6  10    -333     377   1
  -1   6  10    1118     550   1
   0   0 -10   18988     879  -2
   0   6  10   18988     879   1
   1   6  10   20362     909   1
   2   6  10   19406     902   1
  -3  -1 -10    4015     624  -2
   3   6  10    4015     624   1
   4   6  10     161     384   1
   5   6  10   49018    3154   1
   6   6  10    2802     234   1
   7   6  10    4456     253   1
  -8  -3 -10   10206     342  -2
   8   6  10   10206     342   1
   9   6  10     263     183   1
  10   6  10    3340     396   1
 -11  -4 -10     216     189  -2
  11   6  10     216     189   1
  12   6  10      27     185   1
  13   6  10    3037     594   1
 -12   7  10     444     234   1
 -11   7  10      91     117   1
 -10   7  10    -141     141   1
  -9   7  10    1303     244   1
  -8   7  10     397     193   1
  -7   7  10    4398     312   1
  -6   7  10    2606     310   1
   5   3 -10    4538     281  -2
  -5   7  10    4538     281   1
  -4   7  10    1553     373   1
  -3   7  10    8429     670   1
  -2   7  10      61     409   1
  -1   7  10    2289     507   1
   0   7  10    5340     620   1
   1   7  10     267     395   1
   2   7  10     265     405   1
  -3   0 -10     745     440  -2
   3   7  10     745     440   1
   4   7  10    4894     304   1
   5   7  10     796     341   1
   6   7  10    7142     296   1
   7   7  10    1600     196   1
  -8  -2 -10    6921     563  -2
   8   7  10    6921     563   1
   9   7  10     900     213   1
  10   7  10    6749    1148   1
 -11  -3 -10     402     189  -2
  11   7  10     402     189   1
  12   7  10      94     259   1
  13   7  10    3544     679   1
 -11   8  10    -101     192   1
 -10   8  10     278     172   1
  -9   8  10     194     173   1
  -8   8  10     175     185   1
  -7   8  10    6968     567   1
  -6   8  10     400     222   1
  -5   8  10     617     185   1
  -4   8  10    9659     823   1
  -3   8  10     217     435   1
  -2   8  10    6257     712   1
  -1   8  10   10739     994   1
   0   8  10   12921     888   1
   1   8  10    6737     932   1
   2   8  10    3613     641   1
  -3   1 -10    1695     239  -2
   3   8  10    1695     239   1
   4   8  10     124     226   1
   5   8  10    9820     628   1
   6   8  10    1350     197   1
   7   8  10      83     209   1
  -8  -1 -10    1209     215  -2
   8   8  10    1209     215   1
   9   8  10    2488     404   1
  10   8  10    1231     466   1
 -11  -2 -10     528     222  -2
  11   8  10     528     222   1
  12   8  10     538     214   1
  13   8  10    2463     510   1
 -11   9  10     509     244   1
 -10   9  10     223     169   1
  -9   9  10     927     230   1
  -8   9  10      75     454   1
  -7   9  10     547     330   1
  -6   9  10     295     186   1
  -5   9  10     387     201   1
  -4   9  10     -64     154   1
  -3   9  10     593     250   1
  -2   9  10     378     190   1
  -1   9  10     420     221   1
   0   9  10     761     455   1
   1   9  10    3138     545   1
   2   9  10    1587     412   1
   3   9  10     954     270   1
   4   9  10    2044     379   1
   5   9  10     830     289   1
   6   9  10    3616     610   1
   7   9  10    2639     632   1
  -8   0 -10    1566     391  -2
   8   9  10    1566     391   1
   9   9  10    1293     271   1
  10   9  10    2269     591   1
 -11  -1 -10     327     217  -2
  11   9  10     327     217   1
  12   9  10      18     244   1
  13   9  10     712     315   1
 -11  10  10     156     203   1
 -10  10  10     -37     141   1
  -9  10  10      41     189   1
  -8  10  10     263     230   1
  -7  10  10    1143     437   1
  -6  10  10     566     263   1
  -5  10  10     887     261   1
  -4  10  10    1714     465   1
  -3  10  10    -159     201   1
  -2  10  10     314     347   1
  -1  10  10     649     228   1
   0  10  10     400     337   1
   1  10  10    1171     239   1
   2  10  10     448     226   1
   3  10  10     332     224   1
   4  10  10    1137     395   1
   5  10  10    1031     218   1
   6  10  10     621     279   1
   7  10  10     837     263   1
   8  10  10     509     391   1
   9  10  10     294     404   1
  10  10  10     335     216   1
 -11   0 -10     645     264  -2
  11  10  10     645     264   1
  12  10  10     365     201   1
  13  10  10     744     241   1
 -10  11  10     158     118   1
  -9  11  10     232     163   1
  -8  11  10     137     194   1
  -7  11  10     148     229   1
  -6  11  10       1     234   1
  -5  11  10    -254     254   1
  -4  11  10     244     228   1
  -3  11  10      -5     227   1
  -2  11  10     909     314   1
  -1  11  10     435     216   1
   0  11  10     327     340   1
   1  11  10     579     356   1
   2  11  10     196     290   1
   3  11  10     355     216   1
   4  11  10    1276     371   1
   5  11  10     212     255   1
   6  11  10      50     203   1
   7  11  10      85     209   1
   8  11  10     761     300   1
   9  11  10     401     221   1
  10  11  10     277     268   1
  11  11  10      31     207   1
  12  11  10     377     190   1
  -9  12  10     289     153   1
  -8  12  10      39     169   1
  -7  12  10     234     220   1
  -6  12  10      44     211   1
  -5  12  10     200     214   1
  -4  12  10     786     315   1
  -3  12  10     -45     215   1
  -2  12  10     201     214   1
  -1  12  10     241     242   1
   0  12  10     -25     234   1
   1  12  10     387     220   1
   2  12  10     392     239   1
   3  12  10     214     260   1
   4  12  10    2112     318   1
   5  12  10     175     215   1
   6  12  10      84     200   1
   7  12  10     278     209   1
   8  12  10    2427     325   1
   9  12  10    1324     279   1
  10  12  10      62     209   1
  11  12  10      85     218   1
  12  12  10     173     174   1
  -9  13  10      82     106   1
  -8  13  10     452     190   1
  -7  13  10     -44     168   1
  -6  13  10      35     185   1
  -5  13  10     177     203   1
  -4  13  10     170     211   1
  -3  13  10     330     215   1
  -2  13  10     761     305   1
  -1  13  10     470     407   1
   0  13  10      98     219   1
   1  13  10     908     235   1
   2  13  10    -137     230   1
   3  13  10     -14     216   1
   4  13  10    -204     210   1
   5  13  10      35     198   1
   6  13  10     -81     185   1
   7  13  10    -240     349   1
   8  13  10     959     266   1
   9  13  10     259     242   1
  10  13  10     -56     190   1
  11  13  10     167     179   1
  -8  14  10      33     113   1
  -7  14  10     232     154   1
  -6  14  10     109     166   1
  -5  14  10     -66     180   1
  -4  14  10     134     273   1
  -3  14  10     165     206   1
  -2  14  10     -55     194   1
  -1  14  10     -23     200   1
   0  14  10     251     209   1
   1  14  10      -5     208   1
   2  14  10     442     218   1
   3  14  10      67     211   1
   4  14  10     -67     572   1
   5  14  10      67     185   1
   6  14  10      98     187   1
   7  14  10      47     226   1
   8  14  10     409     225   1
   9  14  10     275     205   1
  10  14  10      10     206   1
  11  14  10    -143     143   1
  -7  15  10     -57     118   1
  -6  15  10      -9     145   1
  -5  15  10      32     160   1
  -4  15  10     166     188   1
  -3  15  10    -172     178   1
  -2  15  10     128     192   1
  -1  15  10     -27     199   1
   0  15  10      77     215   1
   1  15  10     104     200   1
   2  15  10      89     195   1
   3  15  10    -119     192   1
   4  15  10     -54     192   1
   5  15  10     -27     155   1
   6  15  10     111     169   1
   7  15  10      33     201   1
   8  15  10     197     191   1
   9  15  10     428     322   1
  10  15  10    -130     150   1
  -6  16  10     -66     149   1
  -5  16  10     157     156   1
  -4  16  10     124     144   1
  -3  16  10     198     158   1
  -2  16  10     170     167   1
  -1  16  10     -12     173   1
   0  16  10      43     175   1
   1  16  10     109     174   1
   2  16  10     -60     170   1
   3  16  10     149     159   1
   4  16  10     113     134   1
   5  16  10      21     190   1
   6  16  10    -125     174   1
   7  16  10     109     173   1
   8  16  10      40     211   1
   9  16  10     121     146   1
  -4  17  10     118     147   1
  -3  17  10     -13     143   1
  -2  17  10     -67     121   1
  -1  17  10     -39     149   1
   0  17  10      85     146   1
   1  17  10      60     137   1
   2  17  10      -8     175   1
   3  17  10      20     171   1
   4  17  10     126     165   1
   5  17  10     -47     153   1
   6  17  10     -47     168   1
   7  17  10     -55     143   1
   8  17  10      -7     127   1
  -3  18  10     -33     117   1
  -2  18  10      30     134   1
  -1  18  10      -3     149   1
   0  18  10     125     144   1
   1  18  10     174     146   1
   2  18  10       9     138   1
   3  18  10     -86     138   1
   4  18  10      35     158   1
   5  18  10      62     128   1
   6  18  10     -33     120   1
   7  18  10      79     111   1
   0  19  10     141     111   1
   1  19  10    -110     112   1
   2  19  10      56     109   1
   3  19  10     -50     107   1
   4  19  10      22     103   1
  -5 -12  11     107     120   1
  -4 -12  11     -37     115   1
  -3 -12  11      49     144   1
  -2 -12  11       5     131   1
  -1 -12  11     -85     133   1
   0 -12  11     123     139   1
   1 -12  11     137     131   1
  -7 -11  11     -37     129   1
  -6 -11  11     -37     132   1
  -5 -11  11     100     159   1
  -4 -11  11      66     164   1
  -3 -11  11    -149     149   1
  -2 -11  11      -7     159   1
  -1 -11  11     120     167   1
   0 -11  11      32     163   1
   1 -11  11    -134     167   1
   2 -11  11      19     149   1
   3 -11  11     -32     139   1
   4 -11  11     -79     125   1
  -8 -10  11     182     120   1
  -7 -10  11    -158     158   1
  -6 -10  11     105     179   1
  -5 -10  11      23     179   1
  -4 -10  11    -182     182   1
  -3 -10  11     304     202   1
  -2 -10  11      54     196   1
  -1 -10  11     336     234   1
   0 -10  11     273     198   1
   1 -10  11    -135     189   1
   2 -10  11     -42     185   1
   3 -10  11     129     178   1
   4 -10  11     154     152   1
   5 -10  11    -127     127   1
  -9  -9  11     104     199   1
  -8  -9  11     -50     176   1
  -7  -9  11      90     187   1
  -6  -9  11    -107     191   1
  -5  -9  11     397     207   1
   4 -14 -11      55     206  -2
  -4  -9  11      55     206   1
  -3  -9  11     107     208   1
  -2  -9  11      76     208   1
  -1  -9  11    -212     225   1
   0  -9  11     -67     216   1
   1  -9  11       5     214   1
   2  -9  11     -40     139   1
   3  -9  11     -84     156   1
   4  -9  11    -157     187   1
   5  -9  11     -19     122   1
   6  -9  11      22     104   1
 -10  -8  11     -28     117   1
  -9  -8  11       9     166   1
  -8  -8  11     260     265   1
  -7  -8  11     -68     198   1
  -6  -8  11     250     283   1
  -5  -8  11    -477     528   1
   4 -13 -11    -118     242  -2
  -4  -8  11    -118     242   1
  -3  -8  11    -230     230   1
  -2  -8  11      15     215   1
  -1  -8  11     -49     210   1
   0  -8  11     211     216   1
   1  -8  11     295     228   1
   2  -8  11      70     176   1
   3  -8  11     -55     201   1
   4  -8  11     100     208   1
   5  -8  11      -3     203   1
   6  -8  11      75     245   1
   7  -8  11     -32     150   1
 -11  -7  11      90     111   1
 -10  -7  11     -76     138   1
  -9  -7  11    -103     165   1
  -8  -7  11     244     218   1
  -7  -7  11     -47     205   1
  -6  -7  11       0     215   1
  -5  -7  11     112     211   1
   4 -12 -11     -91     468  -2
  -4  -7  11     -91     468   1
  -3  -7  11      34     240   1
  -2  -7  11     -39     237   1
  -1  -7  11      95     239   1
   0  -7  11     262     229   1
   1  -7  11     154     206   1
   2  -7  11      93     183   1
   3  -7  11      20     389   1
  -4 -15 -11    -334     367  -2
   4  -7  11    -334     367   1
   5  -7  11     224     194   1
   6  -7  11     180     227   1
   7  -7  11     196     198   1
   8  -7  11     -64     301   1
 -11  -6  11     -44     135   1
 -10  -6  11     203     176   1
  -9  -6  11     339     186   1
  -8  -6  11     333     246   1
  -7  -6  11     851     402   1
  -6  -6  11     784     291   1
  -5  -6  11      28     208   1
   4 -11 -11      47     214  -2
  -4  -6  11      47     214   1
  -3  -6  11    3221     344   1
  -2  -6  11    1526     289   1
  -1  -6  11     843     257   1
   0  -6  11     235     246   1
   1  -6  11     365     210   1
   2  -6  11    -189     301   1
   3  -6  11     176     213   1
  -4 -14 -11     375     192  -2
   4  -6  11     375     192   1
   5  -6  11     298     274   1
   6  -6  11     -69     198   1
   7  -6  11     702     269   1
   8  -6  11      -7     179   1
   9  -6  11    -104     122   1
  12  -7 -11     -19     116  -2
 -12  -5  11     -19     116   1
 -11  -5  11     183     151   1
 -10  -5  11      23     173   1
  -9  -5  11     -62     196   1
  -8  -5  11      62     415   1
  -7  -5  11     744     224   1
  -6  -5  11     137     211   1
  -5  -5  11     304     224   1
   4 -10 -11     155     218  -2
  -4  -5  11     155     218   1
  -3  -5  11     435     304   1
  -2  -5  11     -35     236   1
  -1  -5  11     626     514   1
   0  -5  11    1923     490   1
   1  -5  11    1522     546   1
   2  -5  11     290     392   1
   3  -5  11     658     186   1
  -4 -13 -11     323     189  -2
   4  -5  11     323     189   1
   5  -5  11     -42     186   1
   6  -5  11     245     320   1
   7  -5  11      39     203   1
   8  -5  11     246     249   1
   9  -5  11     124     206   1
  10  -5  11     -71     112   1
  12  -6 -11     314     143  -2
 -12  -4  11     314     143   1
 -11  -4  11     268     145   1
 -10  -4  11     861     244   1
  -9  -4  11     -31     198   1
  -8  -4  11    1500     455   1
  -7  -4  11    3434     446   1
  -6  -4  11     983     228   1
  -5  -4  11      58     197   1
   4  -9 -11     243     199  -2
  -4  -4  11     243     199   1
  -3  -4  11    1068     348   1
  -2  -4  11    1550     325   1
  -1  -4  11     256     206   1
   0  -4  11     739     246   1
   1  -4  11    1467     718   1
   2  -4  11      15     333   1
   3  -4  11    1029     455   1
  -4 -12 -11     153     208  -2
   4  -4  11     153     208   1
   5  -4  11     589     327   1
   6  -4  11     446     213   1
   7  -4  11    1059     476   1
   8  -4  11     927     242   1
   9  -4  11      59     171   1
  10  -4  11     108     138   1
  12  -5 -11     121     138  -2
 -12  -3  11     121     138   1
 -11  -3  11      85     150   1
 -10  -3  11     645     187   1
  -9  -3  11    1356     278   1
  -8  -3  11     -61     191   1
  -7  -3  11   14582     973   1
  -6  -3  11    4422     470   1
  -5  -3  11     995     332   1
   4  -8 -11     359     366  -2
  -4  -3  11     359     366   1
  -3  -3  11    8588     450   1
  -2  -3  11    4319     745   1
  -1  -3  11    2350     365   1
   0  -3  11    3975     257   1
   1  -3  11    1185     421   1
   2  -3  11    2515     333   1
   3  -3  11    1022     179   1
  -4 -11 -11     464     183  -2
   4  -3  11     464     183   1
   5  -3  11     585     197   1
   6  -3  11      86     194   1
   7  -3  11     863     387   1
   8  -3  11     219     212   1
   9  -3  11     114     189   1
  10  -3  11     956     220   1
  11  -3  11     294     143   1
  12  -4 -11     402     152  -2
 -12  -2  11     402     152   1
 -11  -2  11     355     165   1
 -10  -2  11     936     201   1
  -9  -2  11     515     190   1
  -8  -2  11    1868     239   1
  -7  -2  11     316     312   1
  -6  -2  11     -22     194   1
  -5  -2  11      86     139   1
   4  -7 -11    6421     312  -2
  -4  -2  11    6421     312   1
  -3  -2  11    -108     159   1
  -2  -2  11    2738     637   1
  -1  -2  11    1654     204   1
   0  -2  11   16163     522   1
   1  -2  11   14074    1259   1
   2  -2  11    4583     251   1
   3  -2  11    4651     488   1
  -4 -10 -11     285     165  -2
   4  -2  11     285     165   1
   5  -2  11    2058     320   1
   6  -2  11     350     199   1
   7  -2  11    1596     368   1
   8  -2  11    1984     406   1
   9  -2  11     -84     198   1
  10  -2  11     -90     163   1
  11  -2  11      92     132   1
 -13  -1  11     132     151   1
  12  -3 -11    1343     187  -2
 -12  -1  11    1343     187   1
 -11  -1  11     394     152   1
 -10  -1  11    1748     245   1
  -9  -1  11    5861     314   1
  -8  -1  11     799     186   1
   7  -5 -11   16360     417  -2
  -7  -1  11   16360     417   1
  -6  -1  11    4825     260   1
  -5  -1  11    4385     241   1
   4  -6 -11    1669     216  -2
  -4  -1  11    1669     216   1
  -3  -1  11    8286     819   1
  -2  -1  11     195     682   1
  -1  -1  11    2179     293   1
   0  -1  11     156     248   1
   1  -1  11    7580     804   1
   2  -1  11    -173     263   1
   3  -1  11    1399     174   1
  -4  -9 -11   10362     365  -2
   4  -1  11   10362     365   1
   5  -1  11     305     175   1
   6  -1  11    2274     320   1
   7  -1  11    5191     440   1
   8  -1  11    1182     464   1
   9  -1  11     959     229   1
  10  -1  11    1484     499   1
  11  -1  11     235     152   1
 -12 -12 -11       7     132  -2
  12  -1  11       7     132   1
 -13   0  11      -4     134   1
  12  -2 -11     485     204  -2
 -12   0  11     485     204   1
 -11   0  11      54     133   1
 -10   0  11     203     142   1
  -9   0  11    5130     284   1
  -8   0  11     682     166   1
   7  -4 -11    8855     349  -2
  -7   0  11    8855     349   1
  -6   0  11    6665     711   1
  -5   0  11    1030     230   1
   4  -5 -11   36235    1291  -2
  -4   0  11   36235    1291   1
  -3   0  11     327     720   1
  -2   0  11    9799    1286   1
  -1   0  11    9675    1297   1
   0   0  11   17103     956   1
   1   0  11   17575     767   1
   2   0  11    5737    1207   1
   3   0  11     380     281   1
  -4  -8 -11    7376     407  -2
   4   0  11    7376     407   1
   5   0  11    5616     329   1
   6   0  11    2882     452   1
   7   0  11     390     197   1
   8   0  11     795     214   1
   9   0  11    2287     470   1
  10   0  11    2081     223   1
  11   0  11     183     151   1
 -12 -11 -11     200     143  -2
  12   0  11     200     143   1
 -13   1  11     390     139   1
  12  -1 -11    4382     271  -2
 -12   1  11    4382     271   1
 -11   1  11    1465     213   1
 -10   1  11    3790     225   1
  -9   1  11   10234     349   1
  -8   1  11     481     170   1
   7  -3 -11    6767     352  -2
  -7   1  11    6767     352   1
  -6   1  11    4975     527   1
  -5   1  11    3531     296   1
   4  -4 -11   23941     763  -2
  -4   1  11   23941     763   1
  -3   1  11     487     739   1
  -2   1  11     529     801   1
  -1   1  11   37428    2108   1
   0   1  11   11407     391   1
  -1  -6 -11   56258    1331  -2
   1   1  11   56258    1331   1
   2   1  11    5209    1103   1
   3   1  11    4195     440   1
  -4  -7 -11    8716     334  -2
   4   1  11    8716     334   1
   5   1  11    1656     195   1
   6   1  11    5592     340   1
   7   1  11    5777     380   1
   8   1  11    2683     436   1
   9   1  11    1695     323   1
  10   1  11     528     191   1
  11   1  11     143     154   1
 -12 -10 -11     755     166  -2
  12   1  11     755     166   1
 -13   2  11     109     124   1
  12   0 -11     420     139  -2
 -12   2  11     420     139   1
 -11   2  11     494     169   1
 -10   2  11    2812     282   1
  -9   2  11    9982     473   1
  -8   2  11    1448     188   1
   7  -2 -11   30311    2011  -2
  -7   2  11   30311    2011   1
  -6   2  11   26813     632   1
  -5   2  11    9057     430   1
   4  -3 -11  124492    3613  -2
  -4   2  11  124492    3613   1
  -3   2  11    5487    1200   1
  -2   2  11    3328    1058   1
  -1   2  11    6365     643   1
   0   2  11   12254     456   1
  -1  -5 -11   23912    2358  -2
   1   2  11   23912    2358   1
   2   2  11     136     356   1
   3   2  11     806     268   1
  -4  -6 -11   14853     754  -2
   4   2  11   14853     754   1
   5   2  11    2474     293   1
   6   2  11   27455     672   1
   7   2  11    5910     595   1
   8   2  11     625     206   1
  -9  -8 -11   12412     482  -2
   9   2  11   12412     482   1
  10   2  11    3287     263   1
  11   2  11      49     180   1
 -12  -9 -11     349     231  -2
  12   2  11     349     231   1
  12   1 -11    2106     309  -2
 -12   3  11    2106     309   1
 -11   3  11      -7     161   1
 -10   3  11     158     164   1
  -9   3  11    6144     349   1
  -8   3  11      83     168   1
   7  -1 -11    2348     303  -2
  -7   3  11    2348     303   1
  -6   3  11    6158     287   1
  -5   3  11    8276     510   1
   4  -2 -11  100799    2611  -2
  -4   3  11  100799    2611   1
  -3   3  11    4326     365   1
  -2   3  11    9506     484   1
  -1   3  11   84478    1736   1
   0   3  11   20757     565   1
  -1  -4 -11  106805    2114  -2
   1   3  11  106805    2114   1
   2   3  11   19095     780   1
   3   3  11   10742    1845   1
  -4  -5 -11   13361     902  -2
   4   3  11   13361     902   1
   5   3  11    6125     335   1
   6   3  11   11901     471   1
   7   3  11     907     338   1
   8   3  11     778     214   1
  -9  -7 -11    7690     563  -2
   9   3  11    7690     563   1
  10   3  11     868     207   1
  11   3  11     434     185   1
 -12  -8 -11    1246     193  -2
  12   3  11    1246     193   1
  13   3  11     244     131   1
  12   2 -11     600     147  -2
 -12   4  11     600     147   1
 -11   4  11     929     184   1
 -10   4  11    3643     245   1
  -9   4  11    5300     289   1
  -8   4  11     457     182   1
   7   0 -11   11460     403  -2
  -7   4  11   11460     403   1
  -6   4  11    7425     325   1
  -5   4  11     205     156   1
   4  -1 -11   40808    2206  -2
  -4   4  11   40808    2206   1
  -3   4  11    1601     302   1
  -2   4  11      86     346   1
  -1   4  11    1839     356   1
   0   4  11    9151     797   1
  -1  -3 -11   56592    1872  -2
   1   4  11   56592    1872   1
   2   4  11    6823     871   1
   3   4  11   12771     739   1
  -4  -4 -11   34548    1556  -2
   4   4  11   34548    1556   1
   5   4  11     200     146   1
   6   4  11   61761    2744   1
   7   4  11    8562     527   1
   8   4  11    2710     299   1
  -9  -6 -11   12374     382  -2
   9   4  11   12374     382   1
  10   4  11    3374     317   1
  11   4  11     463     192   1
 -12  -7 -11     433     185  -2
  12   4  11     433     185   1
  13   4  11     388     139   1
  12   3 -11     206     134  -2
 -12   5  11     206     134   1
 -11   5  11     432     172   1
 -10   5  11     187     192   1
  -9   5  11     896     208   1
  -8   5  11    3839     234   1
   7   1 -11   10869     669  -2
  -7   5  11   10869     669   1
  -6   5  11    3525     401   1
  -5   5  11    2963     200   1
   4   0 -11   35381     898  -2
  -4   5  11   35381     898   1
  -3   5  11    1120     289   1
  -2   5  11    8673     714   1
  -1   5  11   43066    1261   1
   0   5  11    7553     625   1
  -1  -2 -11   40807    2882  -2
   1   5  11   40807    2882   1
   2   5  11     349     344   1
   3   5  11    1949     430   1
  -4  -3 -11    6434     948  -2
   4   5  11    6434     948   1
   5   5  11    4925     565   1
   6   5  11   30987     809   1
   7   5  11    4551     646   1
   8   5  11     618     206   1
  -9  -5 -11   16819     638  -2
   9   5  11   16819     638   1
  10   5  11    5069     453   1
  11   5  11    2002     230   1
 -12  -6 -11    3889     289  -2
  12   5  11    3889     289   1
  13   5  11      65     145   1
  12   4 -11     330     229  -2
 -12   6  11     330     229   1
 -11   6  11     314     158   1
 -10   6  11    1583     233   1
  -9   6  11    2888     264   1
  -8   6  11     389     173   1
  -7   6  11    1845     292   1
  -6   6  11     210     163   1
  -5   6  11    3521     248   1
   4   1 -11    2338     293  -2
  -4   6  11    2338     293   1
  -3   6  11    6960     500   1
  -2   6  11    1369     324   1
  -1   6  11    2214     479   1
   0   6  11    9903     738   1
  -1  -1 -11   44509    1371  -2
   1   6  11   44509    1371   1
   2   6  11    7483     673   1
   3   6  11    2605     504   1
  -4  -2 -11   18244    1312  -2
   4   6  11   18244    1312   1
   5   6  11    1593     191   1
   6   6  11   27285     981   1
   7   6  11    1972     258   1
   8   6  11     147     177   1
  -9  -4 -11    3113     428  -2
   9   6  11    3113     428   1
  10   6  11     638     272   1
  11   6  11     394     187   1
 -12  -5 -11    1460     229  -2
  12   6  11    1460     229   1
  13   6  11       8     151   1
  12   5 -11     115     200  -2
 -12   7  11     115     200   1
 -11   7  11     184     343   1
 -10   7  11    1279     199   1
  -9   7  11      72     150   1
  -8   7  11    1921     275   1
  -7   7  11   11732     667   1
  -6   7  11    5638     676   1
  -5   7  11     811     190   1
   4   2 -11    6326     400  -2
  -4   7  11    6326     400   1
  -3   7  11     301     180   1
  -2   7  11    1487     427   1
  -1   7  11    3257     410   1
   0   7  11    1356     462   1
   1   7  11    1879     467   1
   2   7  11    4325     600   1
   3   7  11     375     162   1
  -4  -1 -11    4030     256  -2
   4   7  11    4030     256   1
   5   7  11    1805     214   1
   6   7  11   18434     589   1
   7   7  11    7330     393   1
   8   7  11     909     198   1
  -9  -3 -11   12543     684  -2
   9   7  11   12543     684   1
  10   7  11    1953     270   1
  11   7  11     468     189   1
 -12  -4 -11    1034     215  -2
  12   7  11    1034     215   1
  13   7  11     488     164   1
 -11   8  11     160     250   1
 -10   8  11     124     296   1
  -9   8  11     293     147   1
  -8   8  11    2355     223   1
  -7   8  11    1760     261   1
  -6   8  11    1061     203   1
  -5   8  11     775     199   1
   4   3 -11     378     161  -2
  -4   8  11     378     161   1
  -3   8  11    5756     443   1
  -2   8  11    3731     523   1
  -1   8  11    5353     493   1
   0   8  11   15491     531   1
   1   8  11   15841    1128   1
   2   8  11     222     206   1
   3   8  11     300     332   1
  -4   0 -11   16080     410  -2
   4   8  11   16080     410   1
   5   8  11    2942     260   1
   6   8  11    2631     407   1
   7   8  11    1629     199   1
   8   8  11     829     192   1
  10   8  11    1263     228   1
  11   8  11     226     185   1
 -12  -3 -11    1311     269  -2
  12   8  11    1311     269   1
  13   8  11      66     154   1
 -11   9  11     295     224   1
 -10   9  11     307     242   1
  -9   9  11     125     173   1
  -8   9  11     493     184   1
  -7   9  11    1239     278   1
  -6   9  11      39     175   1
  -5   9  11     193     195   1
   4   4 -11     192     153  -2
  -4   9  11     192     153   1
  -3   9  11    2933     385   1
  -2   9  11     443     200   1
  -1   9  11     473     205   1
   0   9  11    4811     429   1
   1   9  11    1803     364   1
   2   9  11    4676     453   1
   3   9  11    1308     394   1
  -4   1 -11    4334     370  -2
   4   9  11    4334     370   1
   5   9  11    1105     330   1
   6   9  11    4586     730   1
   7   9  11    1331     301   1
   8   9  11     291     196   1
   9   9  11    3771     622   1
  10   9  11     386     202   1
  11   9  11     116     207   1
 -12  -2 -11     887     245  -2
  12   9  11     887     245   1
  13   9  11     851     206   1
 -10  10  11     162     114   1
  -9  10  11     160     161   1
  -8  10  11    1393     570   1
  -7  10  11    1807     667   1
  -6  10  11    1322     491   1
  -5  10  11      53     215   1
   4   5 -11      80     216  -2
  -4  10  11      80     216   1
  -3  10  11    2882    1172   1
  -2  10  11     -72     339   1
  -1  10  11     553     206   1
   0  10  11     671     272   1
   1  10  11    1233     391   1
   2  10  11     106     208   1
   3  10  11     180     326   1
  -4   2 -11     485     224  -2
   4  10  11     485     224   1
   5  10  11    2345     465   1
   6  10  11     303     236   1
   7  10  11    4019     593   1
   8  10  11    1029     538   1
   9  10  11    5400     912   1
  10  10  11    1877     568   1
  11  10  11     240     211   1
 -12  -1 -11    1042     413  -2
  12  10  11    1042     413   1
 -10  11  11      44     204   1
  -9  11  11       5     146   1
  -8  11  11      46     173   1
  -7  11  11     -86     196   1
  -6  11  11     -63     214   1
  -5  11  11     413     223   1
   4   6 -11     109     211  -2
  -4  11  11     109     211   1
  -3  11  11    1854     689   1
  -2  11  11     109     265   1
  -1  11  11     100     207   1
   0  11  11    1582     394   1
   1  11  11     558     314   1
   2  11  11     336     338   1
   3  11  11    1073     312   1
  -4   3 -11     729     281  -2
   4  11  11     729     281   1
   5  11  11     154     199   1
   6  11  11     283     208   1
   7  11  11     225     215   1
   8  11  11     978     301   1
   9  11  11     420     245   1
  10  11  11     338     235   1
  11  11  11     -26     255   1
 -12   0 -11     -88     164  -2
  12  11  11     -88     164   1
  -9  12  11      -4     119   1
  -8  12  11     667     266   1
  -7  12  11     363     302   1
  -6  12  11      34     239   1
  -5  12  11     -99     196   1
   4   7 -11    -138     206  -2
  -4  12  11    -138     206   1
  -3  12  11    -142     206   1
  -2  12  11     365     225   1
  -1  12  11      70     212   1
   0  12  11     388     223   1
   1  12  11     182     279   1
   2  12  11    1607     422   1
   3  12  11     762     299   1
  -4   4 -11     -70     215  -2
   4  12  11     -70     215   1
   5  12  11     245     217   1
   6  12  11     116     208   1
   7  12  11    1955     314   1
   8  12  11     276     236   1
   9  12  11     256     175   1
  10  12  11     126     213   1
  11  12  11     142     243   1
 -12   1 -11     258     159  -2
  12  12  11     258     159   1
  -8  13  11    -130     130   1
  -7  13  11     248     168   1
  -6  13  11     161     180   1
  -5  13  11      45     195   1
   4   8 -11    -148     210  -2
  -4  13  11    -148     210   1
  -3  13  11     610     352   1
  -2  13  11       6     210   1
  -1  13  11     192     215   1
   0  13  11     546     256   1
   1  13  11     203     242   1
   2  13  11     505     223   1
   3  13  11    -121     219   1
  -4   5 -11    -120     211  -2
   4  13  11    -120     211   1
   5  13  11      97     201   1
   6  13  11     422     200   1
   7  13  11     488     242   1
   8  13  11    1586     270   1
   9  13  11      85     212   1
  10  13  11     420     290   1
  11  13  11     118     169   1
  -8  14  11      49     118   1
  -7  14  11     183     138   1
  -6  14  11      30     167   1
  -5  14  11     -93     252   1
   4   9 -11     198     186  -2
  -4  14  11     198     186   1
  -3  14  11      14     239   1
  -2  14  11     138     208   1
  -1  14  11     289     211   1
   0  14  11     961     241   1
   1  14  11     343     215   1
   2  14  11     413     224   1
   3  14  11     271     213   1
  -4   6 -11     342     202  -2
   4  14  11     342     202   1
   5  14  11     200     186   1
   6  14  11      22     212   1
   7  14  11      97     164   1
   8  14  11     185     210   1
   9  14  11     179     188   1
  10  14  11      -6     169   1
  11  14  11     111     149   1
  -7  15  11      23     110   1
  -6  15  11     139     154   1
  -5  15  11      28     153   1
  -4  15  11      36     175   1
  -3  15  11     343     218   1
  -2  15  11     -48     187   1
  -1  15  11     330     212   1
   0  15  11     -51     213   1
   1  15  11     377     224   1
   2  15  11     163     226   1
   3  15  11    -116     226   1
  -4   7 -11     171     269  -2
   4  15  11     171     269   1
   5  15  11      70     158   1
   6  15  11      97     150   1
   7  15  11     232     209   1
   8  15  11     537     202   1
   9  15  11     -41     182   1
  10  15  11       9     189   1
  -6  16  11     -58     107   1
  -5  16  11    -112     139   1
  -4  16  11      61     175   1
  -3  16  11     115     166   1
  -2  16  11     -54     182   1
  -1  16  11      14     172   1
   0  16  11      67     176   1
   1  16  11     -28     175   1
   2  16  11     231     174   1
   3  16  11      17     156   1
   4  16  11      76     145   1
   5  16  11      78     146   1
   6  16  11      94     182   1
   7  16  11      74     169   1
   8  16  11     144     172   1
   9  16  11      53     141   1
  -4  17  11       0     153   1
  -3  17  11      61     126   1
  -2  17  11      62     130   1
  -1  17  11     110     151   1
   0  17  11    -130     150   1
   1  17  11     233     154   1
   2  17  11     -88     169   1
   3  17  11       5     164   1
   4  17  11      24     160   1
   5  17  11      -7     164   1
   6  17  11      52     146   1
   7  17  11     -26     138   1
   8  17  11       1     126   1
  -3  18  11     127     136   1
  -2  18  11      45     140   1
  -1  18  11     117     152   1
   0  18  11      57     144   1
   1  18  11      76     143   1
   2  18  11      48     135   1
   3  18  11     -72     130   1
   4  18  11      17     157   1
   5  18  11      41     128   1
   6  18  11     -42     136   1
   7  18  11     -17     112   1
   0  19  11     -27     128   1
   1  19  11      49     141   1
   2  19  11      86     134   1
   3  19  11      17     109   1
   4  19  11     -44     108   1
  -6 -11  12     -71     116   1
  -5 -11  12     116     125   1
  -4 -11  12    -103     125   1
   3 -17 -12    -138     138  -2
  -3 -11  12    -138     138   1
  -2 -11  12     186     144   1
  -1 -11  12      73     144   1
   0 -11  12      78     139   1
   1 -11  12     -68     260   1
   2 -11  12     -55     124   1
  -7 -10  12     -99     131   1
  -6 -10  12    -159     159   1
  -5 -10  12     -48     150   1
  -4 -10  12     221     254   1
   3 -16 -12       4     166  -2
  -3 -10  12       4     166   1
  -2 -10  12      71     241   1
  -1 -10  12     -72     171   1
   0 -10  12     -72     179   1
   1 -10  12     -63     168   1
   2 -10  12      43     193   1
   3 -10  12     -11     146   1
   4 -10  12      47     128   1
  -8  -9  12    -132     132   1
  -7  -9  12     190     159   1
  -6  -9  12    -171     171   1
  -5  -9  12      14     196   1
  -4  -9  12     124     213   1
   3 -15 -12    -107     263  -2
  -3  -9  12    -107     263   1
  -2  -9  12    -113     184   1
  -1  -9  12     232     203   1
   0  -9  12    -135     195   1
   1  -9  12     -57     193   1
   2  -9  12     -84     180   1
   3  -9  12     117     178   1
   4  -9  12     154     178   1
  -5 -18 -12      64     149  -2
   5  -9  12      64     149   1
  -9  -8  12     198     201   1
  -8  -8  12     -51     159   1
  -7  -8  12     122     184   1
  -6  -8  12     491     214   1
  -5  -8  12    -159     481   1
  -4  -8  12    -140     235   1
   3 -14 -12    -110     214  -2
  -3  -8  12    -110     214   1
  -2  -8  12     142     204   1
  -1  -8  12     -71     203   1
   0  -8  12     223     209   1
   1  -8  12     -53     206   1
   2  -8  12     195     210   1
   3  -8  12     150     224   1
   4  -8  12     -68     153   1
  -5 -17 -12      27     148  -2
   5  -8  12      27     148   1
   6  -8  12     -18     146   1
   7  -8  12      79     121   1
 -10  -7  12     107     124   1
  -9  -7  12     230     186   1
  -8  -7  12     148     191   1
  -7  -7  12     122     242   1
  -6  -7  12     -52     237   1
  -5  -7  12     185     206   1
  -4  -7  12     -82     290   1
   3 -13 -12      76     228  -2
  -3  -7  12      76     228   1
  -2  -7  12    -104     227   1
  -1  -7  12     356     240   1
   0  -7  12      82     216   1
   1  -7  12     395     220   1
   2  -7  12      20     248   1
   3  -7  12     108     206   1
   4  -7  12      41     193   1
  -5 -16 -12     134     196  -2
   5  -7  12     134     196   1
   6  -7  12     -61     413   1
   7  -7  12     162     114   1
   8  -7  12     -28      95   1
  11  -9 -12      23     111  -2
 -11  -6  12      23     111   1
 -10  -6  12     -20     140   1
  -9  -6  12      82     425   1
  -8  -6  12     -36     352   1
  -7  -6  12     728     242   1
  -6  -6  12     227     412   1
  -5  -6  12      50     386   1
  -4  -6  12      16     212   1
   3 -12 -12     263     233  -2
  -3  -6  12     263     233   1
  -2  -6  12    -141     233   1
  -1  -6  12     223     232   1
   0  -6  12    -107     233   1
   1  -6  12     351     196   1
   2  -6  12    -132     138   1
   3  -6  12     -44     311   1
   4  -6  12     326     332   1
  -5 -15 -12      -2     183  -2
   5  -6  12      -2     183   1
   6  -6  12     583     511   1
   7  -6  12     278     420   1
   8  -6  12     -18     114   1
  11  -8 -12     -75     115  -2
 -11  -5  12     -75     115   1
 -10  -5  12     140     173   1
  -9  -5  12     151     206   1
  -8  -5  12     333     225   1
  -7  -5  12     193     239   1
  -6  -5  12     982     324   1
  -5  -5  12     156     208   1
  -4  -5  12     -71     247   1
   3 -11 -12      88     227  -2
  -3  -5  12      88     227   1
  -2  -5  12    2830     380   1
  -1  -5  12    4786     785   1
   0  -5  12     747     386   1
   1  -5  12    2448     302   1
   2  -5  12     320     244   1
   3  -5  12     475     167   1
   4  -5  12     368     179   1
  -5 -14 -12     501     265  -2
   5  -5  12     501     265   1
   6  -5  12     236     203   1
   7  -5  12     275     229   1
   8  -5  12     176     202   1
   9  -5  12     243     131   1
  11  -7 -12      39     163  -2
 -11  -4  12      39     163   1
 -10  -4  12     235     161   1
  -9  -4  12     380     621   1
  -8  -4  12     699     228   1
  -7  -4  12     650     210   1
  -6  -4  12     661     205   1
  -5  -4  12      90     313   1
  -4  -4  12     397     213   1
   3 -10 -12     174     228  -2
  -3  -4  12     174     228   1
  -2  -4  12     465     204   1
  -1  -4  12     737     207   1
   0  -4  12    -146     219   1
   1  -4  12    3174    1174   1
   2  -4  12      32     286   1
   3  -4  12     466     231   1
   4  -4  12     533     186   1
  -5 -13 -12     417     208  -2
   5  -4  12     417     208   1
   6  -4  12    3606    1129   1
   7  -4  12    -100     213   1
   8  -4  12     -27     169   1
   9  -4  12     371     281   1
  10  -4  12      99     111   1
 -12  -3  12     -13     129   1
  11  -6 -12     738     151  -2
 -11  -3  12     738     151   1
 -10  -3  12     113     158   1
  -9  -3  12     -58     175   1
  -8  -3  12    4890     408   1
  -7  -3  12    4364     842   1
  -6  -3  12    1923     493   1
  -5  -3  12     777     294   1
  -4  -3  12    2768     365   1
   3  -9 -12      84     223  -2
  -3  -3  12      84     223   1
  -2  -3  12    1970     421   1
  -1  -3  12    1416     201   1
   0  -3  12     828     202   1
   1  -3  12    4625     352   1
   2  -3  12     -56     143   1
   3  -3  12     545     174   1
   4  -3  12      65     187   1
  -5 -12 -12     191     189  -2
   5  -3  12     191     189   1
   6  -3  12    1328     421   1
   7  -3  12     429     379   1
   8  -3  12     103     189   1
   9  -3  12     360     399   1
  10  -3  12      35     136   1
 -12  -2  12     253     151   1
  11  -5 -12     190     146  -2
 -11  -2  12     190     146   1
 -10  -2  12       8     168   1
  -9  -2  12     923     212   1
  -8  -2  12    1034     209   1
  -7  -2  12      14     174   1
  -6  -2  12    1242     192   1
  -5  -2  12    4022     358   1
  -4  -2  12      76     171   1
   3  -8 -12    2310     293  -2
  -3  -2  12    2310     293   1
  -2  -2  12    7836     582   1
  -1  -2  12    9452     751   1
   0  -2  12    7643     660   1
   1  -2  12   16715     438   1
   2  -2  12    1417     297   1
   3  -2  12    2101     188   1
   4  -2  12    2666     354   1
  -5 -11 -12     638     216  -2
   5  -2  12     638     216   1
   6  -2  12    7354     910   1
   7  -2  12     224     193   1
   8  -2  12     -57     189   1
   9  -2  12     291     195   1
  10  -2  12       0     161   1
  11  -2  12     119     124   1
 -12  -1  12      25     145   1
  11  -4 -12    2441     210  -2
 -11  -1  12    2441     210   1
 -10  -1  12    1068     173   1
  -9  -1  12     292     225   1
  -8  -1  12    4650     325   1
  -7  -1  12    3608     253   1
  -6  -1  12     767     177   1
  -5  -1  12     191     186   1
  -4  -1  12    7777     336   1
   3  -7 -12    1627     185  -2
  -3  -1  12    1627     185   1
  -2  -1  12    5366     482   1
  -1  -1  12    4338     243   1
   0  -1  12   18873    1229   1
   1  -1  12     419     175   1
   2  -1  12    6762     321   1
   3  -1  12    7063     595   1
   4  -1  12     677     385   1
  -5 -10 -12     465     193  -2
   5  -1  12     465     193   1
   6  -1  12    8106    1050   1
   7  -1  12    2137     336   1
   8  -1  12     580     323   1
   9  -1  12    6516     408   1
  10  -1  12     151     170   1
  11  -1  12     166     135   1
 -12   0  12      47     143   1
  11  -3 -12     779     172  -2
 -11   0  12     779     172   1
 -10   0  12     221     211   1
  -9   0  12     215     167   1
  -8   0  12   13918     384   1
  -7   0  12     671     221   1
  -6   0  12    4375     454   1
  -5   0  12   26616     725   1
  -4   0  12     955     283   1
   3  -6 -12    9344     659  -2
  -3   0  12    9344     659   1
  -2   0  12   12658     830   1
  -1   0  12    3598     636   1
   0   0  12    4616     430   1
   1   0  12   19330    1865   1
   2   0  12    2118     302   1
   3   0  12    1190     320   1
   4   0  12    2252     204   1
  -5  -9 -12    3974     284  -2
   5   0  12    3974     284   1
   6   0  12    1042     202   1
   7   0  12    4042     513   1
   8   0  12    2255     238   1
   9   0  12     525     213   1
  10   0  12     998     279   1
  11   0  12     608     210   1
  12   0  12    1007     162   1
 -12   1  12     111     148   1
  11  -2 -12    4956     361  -2
 -11   1  12    4956     361   1
 -10   1  12    2540     238   1
  -9   1  12     749     185   1
  -8   1  12    3026     244   1
  -7   1  12    1210     185   1
  -6   1  12    1068     173   1
  -5   1  12    9217     770   1
  -4   1  12    4748     268   1
   3  -5 -12   17390     774  -2
  -3   1  12   17390     774   1
  -2   1  12     407     277   1
  -1   1  12    4568     535   1
   0   1  12   81185    2326   1
   1   1  12     307     243   1
   2   1  12   11160    1693   1
   3   1  12   14716     837   1
   4   1  12    2715     212   1
  -5  -8 -12    1597     196  -2
   5   1  12    1597     196   1
   6   1  12    5738     436   1
   7   1  12    1118     289   1
   8   1  12     266     196   1
   9   1  12    3092     333   1
  10   1  12    2033     411   1
  11   1  12     288     175   1
  12   1  12     364     160   1
 -12   2  12     148     136   1
  11  -1 -12    3846     251  -2
 -11   2  12    3846     251   1
 -10   2  12    4089     245   1
  -9   2  12    2510     210   1
  -8   2  12   32306     608   1
  -7   2  12     743     170   1
  -6   2  12   11660     585   1
  -5   2  12   48296    1598   1
  -4   2  12     973     167   1
   3  -4 -12    8809     541  -2
  -3   2  12    8809     541   1
  -2   2  12    7758     596   1
  -1   2  12    3183     280   1
   0   2  12   19662     704   1
   1   2  12    4401     631   1
   2   2  12   19373     614   1
   3   2  12    4861     358   1
   4   2  12    1796     279   1
  -5  -7 -12   28064     524  -2
   5   2  12   28064     524   1
   6   2  12     605     197   1
   7   2  12    6560     495   1
   8   2  12    6292     334   1
   9   2  12    2690     398   1
  10   2  12    2414     240   1
  11   2  12     132     176   1
  12   2  12    1481     493   1
 -12   3  12     465     142   1
  11   0 -12    1320     303  -2
 -11   3  12    1320     303   1
 -10   3  12      52     171   1
  -9   3  12     414     176   1
  -8   3  12    2925     224   1
  -7   3  12    3681     237   1
  -6   3  12    8173     313   1
  -5   3  12   47067    1556   1
  -4   3  12     249     149   1
   3  -3 -12   71983    1394  -2
  -3   3  12   71983    1394   1
  -2   3  12   15781     465   1
  -1   3  12   12761     439   1
   0   3  12  126977    2427   1
   1   3  12    9814     545   1
   2   3  12   27450    1775   1
   3   3  12    6198    1358   1
   4   3  12    2892     236   1
  -5  -6 -12    9940     417  -2
   5   3  12    9940     417   1
   6   3  12     847     188   1
   7   3  12    1872     359   1
   8   3  12    3541     476   1
   9   3  12     661     206   1
  10   3  12    7230     512   1
  11   3  12    2830     280   1
  12   3  12     335     152   1
 -12   4  12      13     121   1
  11   1 -12    2915     204  -2
 -11   4  12    2915     204   1
 -10   4  12    1816     206   1
  -9   4  12      48     223   1
  -8   4  12   15725     646   1
  -7   4  12     725     194   1
  -6   4  12    3443     313   1
  -5   4  12   12760     540   1
  -4   4  12    3784     286   1
   3  -2 -12    4585     681  -2
  -3   4  12    4585     681   1
  -2   4  12    5795     450   1
  -1   4  12    4176     533   1
   0   4  12   85570    1960   1
   1   4  12    2223     404   1
   2   4  12   70455    2899   1
   3   4  12   29129     766   1
   4   4  12     262     162   1
  -5  -5 -12   42989    2944  -2
   5   4  12   42989    2944   1
   6   4  12    4677     279   1
   7   4  12    9576     360   1
   8   4  12    9460     529   1
   9   4  12    3210     249   1
  10   4  12    3071     325   1
  11   4  12     395     176   1
  12   4  12    1476     201   1
 -12   5  12    1234     202   1
  11   2 -12     191     171  -2
 -11   5  12     191     171   1
 -10   5  12     385     189   1
  -9   5  12    1244     203   1
  -8   5  12    2505     247   1
  -7   5  12    1786     225   1
  -6   5  12    3107     246   1
  -5   5  12   27351     622   1
  -4   5  12     303     149   1
   3  -1 -12   21379    1463  -2
  -3   5  12   21379    1463   1
  -2   5  12    1256     323   1
  -1   5  12     468     245   1
   0   5  12   42691    1276   1
   1   5  12    9051    1182   1
   2   5  12   10857     902   1
   3   5  12     743     161   1
   4   5  12     123     145   1
  -5  -4 -12   23700     868  -2
   5   5  12   23700     868   1
   6   5  12    1499     199   1
   7   5  12    5887     480   1
   8   5  12   17734    1070   1
   9   5  12    2019     220   1
  10   5  12   14291     441   1
  11   5  12    4743     373   1
  12   5  12     273     228   1
 -12   6  12     -58     197   1
  11   3 -12    1061     221  -2
 -11   6  12    1061     221   1
 -10   6  12     302     176   1
  -9   6  12     379     188   1
  -8   6  12    1165     218   1
  -7   6  12    1983     233   1
  -6   6  12     896     184   1
  -5   6  12     159     141   1
  -4   6  12    7095     443   1
   3   0 -12    3656     365  -2
  -3   6  12    3656     365   1
  -2   6  12   13097    1118   1
  -1   6  12    6814     776   1
   0   6  12   67678    2906   1
   1   6  12    3970     525   1
   2   6  12   32806    1505   1
   3   6  12   10618     481   1
   4   6  12    2605     218   1
  -5  -3 -12   26312    1314  -2
   5   6  12   26312    1314   1
   6   6  12      91     167   1
   7   6  12     806     326   1
   8   6  12    2796     886   1
   9   6  12     678     195   1
  10   6  12    7568     671   1
  11   6  12    1992     234   1
  12   6  12     341     237   1
  11   4 -12     -11     218  -2
 -11   7  12     -11     218   1
 -10   7  12     826     289   1
  -9   7  12     848     231   1
  -8   7  12    3341     438   1
  -7   7  12   10147     947   1
  -6   7  12    3299     416   1
  -5   7  12    6922     502   1
  -4   7  12    2434     196   1
   3   1 -12    3563     271  -2
  -3   7  12    3563     271   1
  -2   7  12     558     359   1
  -1   7  12    1899     360   1
   0   7  12    9713     683   1
   1   7  12    5731     347   1
   2   7  12    5134     526   1
   3   7  12    6364     558   1
   4   7  12    1376     191   1
  -5  -2 -12   17518     605  -2
   5   7  12   17518     605   1
   6   7  12     996     205   1
   7   7  12    7887     350   1
   8   7  12    8132     440   1
   9   7  12     261     186   1
  10   7  12    6307     489   1
  11   7  12    2678     243   1
  12   7  12     464     216   1
  11   5 -12     -93     255  -2
 -11   8  12     -93     255   1
 -10   8  12     125     244   1
  -9   8  12    1151     220   1
  -8   8  12     161     152   1
  -7   8  12    1075     193   1
  -6   8  12    2591     428   1
  -5   8  12     475     194   1
  -4   8  12    2848     340   1
   3   2 -12    1151     379  -2
  -3   8  12    1151     379   1
  -2   8  12    5339     519   1
  -1   8  12     609     301   1
   0   8  12   17839     508   1
   1   8  12    1434     269   1
   2   8  12    4713     284   1
   3   8  12    6214     299   1
   4   8  12    1684     207   1
  -5  -1 -12    3926     271  -2
   5   8  12    3926     271   1
   6   8  12    3000     288   1
   7   8  12       1     603   1
   8   8  12    2466     280   1
   9   8  12    2762     699   1
  10   8  12    8255    1041   1
  11   8  12    1680     286   1
  12   8  12     480     186   1
  11   6 -12     -51     198  -2
 -11   9  12     -51     198   1
 -10   9  12     313     310   1
  -9   9  12     244     278   1
  -8   9  12     204     146   1
  -7   9  12     319     167   1
  -6   9  12     190     169   1
  -5   9  12     486     170   1
  -4   9  12    2296     386   1
   3   3 -12     217     194  -2
  -3   9  12     217     194   1
  -2   9  12    1018     352   1
  -1   9  12    2838     441   1
   0   9  12    1315     398   1
   1   9  12   18612     796   1
   2   9  12    1087     357   1
   3   9  12    5838     401   1
   4   9  12     838     291   1
  -5   0 -12    2798     438  -2
   5   9  12    2798     438   1
   6   9  12      20     183   1
   7   9  12    2938     293   1
   8   9  12    1037     212   1
   9   9  12    1128     442   1
  10   9  12    1509     467   1
  11   9  12     440     232   1
  12   9  12     607     191   1
 -10  10  12      71     229   1
  -9  10  12     460     261   1
  -8  10  12     261     177   1
  -7  10  12    2016     916   1
  -6  10  12     630     593   1
  -5  10  12     153     219   1
  -4  10  12     131     217   1
   3   4 -12      81     383  -2
  -3  10  12      81     383   1
  -2  10  12     325     203   1
  -1  10  12      87     198   1
   0  10  12    2383     399   1
   1  10  12    2388     449   1
   2  10  12     441     212   1
   3  10  12     183     199   1
   4  10  12    1553     382   1
  -5   1 -12    1008     247  -2
   5  10  12    1008     247   1
   6  10  12    3888     472   1
   7  10  12     698     348   1
   8  10  12    1171     302   1
   9  10  12    1806     376   1
  10  10  12    3313     335   1
  11  10  12     857     293   1
  12  10  12     143     207   1
 -10  11  12       5     196   1
  -9  11  12     -44     112   1
  -8  11  12       2     158   1
  -7  11  12     176     195   1
  -6  11  12     689     285   1
  -5  11  12      13     210   1
  -4  11  12     941     261   1
   3   5 -12      95     213  -2
  -3  11  12      95     213   1
  -2  11  12     600     404   1
  -1  11  12     952     410   1
   0  11  12     289     218   1
   1  11  12    1572     406   1
   2  11  12     202     234   1
   3  11  12     288     403   1
   4  11  12    -128     222   1
  -5   2 -12     965     242  -2
   5  11  12     965     242   1
   6  11  12    1133     258   1
   7  11  12     235     203   1
   8  11  12      46     276   1
   9  11  12    2595     493   1
  10  11  12     300     199   1
  11  11  12     327     202   1
  12  11  12     814     184   1
  -9  12  12     398     218   1
  -8  12  12     -23     147   1
  -7  12  12     -21     174   1
  -6  12  12     476     430   1
  -5  12  12     324     407   1
  -4  12  12     139     207   1
   3   6 -12      72     209  -2
  -3  12  12      72     209   1
  -2  12  12     212     219   1
  -1  12  12     631     269   1
   0  12  12     101     213   1
   1  12  12    1262     405   1
   2  12  12     311     248   1
   3  12  12    -115     235   1
   4  12  12    1217     241   1
  -5   3 -12     522     222  -2
   5  12  12     522     222   1
   6  12  12    3319    1171   1
   7  12  12     399     210   1
   8  12  12     115     188   1
   9  12  12     142     177   1
  10  12  12      45     223   1
  11  12  12      52     170   1
  -8  13  12     -74     116   1
  -7  13  12     875     431   1
  -6  13  12     798     448   1
  -5  13  12     150     190   1
  -4  13  12     115     268   1
   3   7 -12     -72     199  -2
  -3  13  12     -72     199   1
  -2  13  12     235     210   1
  -1  13  12     260     214   1
   0  13  12     -44     214   1
   1  13  12     457     255   1
   2  13  12     -89     226   1
   3  13  12     -83     207   1
   4  13  12     212     208   1
  -5   4 -12     450     220  -2
   5  13  12     450     220   1
   6  13  12    1222     380   1
   7  13  12     337     206   1
   8  13  12    -185     206   1
   9  13  12    1044     256   1
  10  13  12      70     182   1
  11  13  12      47     161   1
  -7  14  12      17     126   1
  -6  14  12     -41     156   1
  -5  14  12     144     173   1
  -4  14  12     142     184   1
   3   8 -12      81     190  -2
  -3  14  12      81     190   1
  -2  14  12     536     232   1
  -1  14  12      76     236   1
   0  14  12     -83     234   1
   1  14  12     804     451   1
   2  14  12     -64     207   1
   3  14  12      13     198   1
   4  14  12      94     236   1
  -5   5 -12     330     213  -2
   5  14  12     330     213   1
   6  14  12     309     181   1
   7  14  12     -34     159   1
   8  14  12    -205     209   1
   9  14  12      19     184   1
  10  14  12     -78     154   1
  -7  15  12     216     103   1
  -6  15  12     117     139   1
  -5  15  12     -95     143   1
  -4  15  12     167     168   1
   3   9 -12     103     182  -2
  -3  15  12     103     182   1
  -2  15  12    -104     203   1
  -1  15  12    -109     209   1
   0  15  12     384     228   1
   1  15  12       0     226   1
   2  15  12      -6     218   1
   3  15  12      91     214   1
   4  15  12     176     175   1
  -5   6 -12      54     160  -2
   5  15  12      54     160   1
   6  15  12     490     162   1
   7  15  12     261     196   1
   8  15  12       7     175   1
   9  15  12     119     176   1
  10  15  12    -120     133   1
  -5  16  12      53     136   1
  -4  16  12    -114     171   1
   3  10 -12     -42     180  -2
  -3  16  12     -42     180   1
  -2  16  12     266     195   1
  -1  16  12    -156     173   1
   0  16  12     -61     175   1
   1  16  12     363     185   1
   2  16  12     -52     171   1
   3  16  12     -64     155   1
   4  16  12       9     143   1
  -5   7 -12     187     162  -2
   5  16  12     187     162   1
   6  16  12      13     172   1
   7  16  12       1     158   1
   8  16  12    -141     141   1
   9  16  12      50     135   1
  -4  17  12     -49     117   1
   3  11 -12     -24     156  -2
  -3  17  12     -24     156   1
  -2  17  12     -40     148   1
  -1  17  12    -113     146   1
   0  17  12     264     150   1
   1  17  12    -105     145   1
   2  17  12      66     147   1
   3  17  12      30     142   1
   4  17  12     193     165   1
  -5   8 -12       9     149  -2
   5  17  12       9     149   1
   6  17  12      49     160   1
   7  17  12     101     134   1
   8  17  12      56     129   1
  -2  18  12      37     138   1
  -1  18  12     103     141   1
   0  18  12     120     167   1
   1  18  12     137     154   1
   2  18  12      79     144   1
   3  18  12     172     155   1
   4  18  12    -121     121   1
  -5   9 -12      15     119  -2
   5  18  12      15     119   1
   6  18  12      88     140   1
   1  19  12      -4     106   1
   2  19  12     -78     102   1
   3  19  12     -24      96   1
  -3 -11  13      86     111   1
  -2 -11  13     -47     134   1
  -1 -11  13    -120     120   1
   0 -11  13    -116     116   1
  -6 -10  13      49     127   1
  -5 -10  13       7     165   1
  -4 -10  13      51     157   1
  -3 -10  13    -151     151   1
  -2 -10  13      34     167   1
  -1 -10  13     -47     144   1
   0 -10  13      19     141   1
   1 -10  13     -21     137   1
   2 -10  13     -64     134   1
   3 -10  13     -27     117   1
  -7  -9  13      50     149   1
  -6  -9  13     -56     161   1
  -5  -9  13      99     182   1
  -4  -9  13      68     174   1
  -3  -9  13      -3     184   1
  -2  -9  13     153     180   1
  -1  -9  13     220     179   1
   0  -9  13     -65     175   1
   1  -9  13    -116     176   1
   2  -9  13     100     224   1
   3  -9  13     -83     181   1
   4  -9  13     -45     136   1
  -8  -8  13     213     159   1
  -7  -8  13      40     178   1
  -6  -8  13    -150     256   1
  -5  -8  13     491     241   1
  -4  -8  13     129     222   1
  -3  -8  13     -13     220   1
  -2  -8  13    -158     195   1
  -1  -8  13     156     188   1
   0  -8  13       8     193   1
   1  -8  13     312     202   1
   2  -8  13      38     184   1
   3  -8  13     251     183   1
   4  -8  13     -20     178   1
   5  -8  13     270     152   1
   6  -8  13     -46     118   1
  -9  -7  13      96     143   1
  -8  -7  13    -166     166   1
  -7  -7  13     130     202   1
  -6  -7  13     116     211   1
  -5  -7  13     326     266   1
  -4  -7  13     239     255   1
  -3  -7  13     415     252   1
  -2  -7  13     246     237   1
  -1  -7  13     201     210   1
   0  -7  13     360     217   1
   1  -7  13      48     211   1
   2  -7  13      86     207   1
   3  -7  13     166     207   1
   4  -7  13    -154     191   1
   5  -7  13      -8     189   1
   6  -7  13      48     156   1
   7  -7  13      70     110   1
 -10  -6  13      81     145   1
  -9  -6  13    -122     190   1
  -8  -6  13     665     210   1
  -7  -6  13     119     194   1
  -6  -6  13     187     206   1
  -5  -6  13    1071     254   1
  -4  -6  13    -358     418   1
  -3  -6  13      35     216   1
  -2  -6  13       0     229   1
  -1  -6  13     -34     219   1
   0  -6  13     292     255   1
   1  -6  13     512     213   1
   2  -6  13      74     249   1
   3  -6  13     123     193   1
   4  -6  13     515     230   1
   5  -6  13     844     151   1
   6  -6  13     199     186   1
   7  -6  13       3     101   1
   8  -6  13      -6     279   1
  10  -9 -13      -9     146  -2
 -10  -5  13      -9     146   1
  -9  -5  13    -156     166   1
  -8  -5  13      49     209   1
  -7  -5  13    -148     199   1
  -6  -5  13      20     349   1
  -5  -5  13     601     698   1
  -4  -5  13     928     321   1
  -3  -5  13     979     246   1
   2 -12 -13     136     224  -2
  -2  -5  13     136     224   1
  -1  -5  13      61     198   1
   0  -5  13    1132     254   1
   1  -5  13     603     213   1
   2  -5  13      -5     194   1
   3  -5  13     -54     136   1
   4  -5  13     -98     308   1
   5  -5  13     602     172   1
   6  -5  13     224     170   1
   7  -5  13     177     136   1
   8  -5  13     -96     335   1
 -11  -4  13     321     142   1
  10  -8 -13      68     147  -2
 -10  -4  13      68     147   1
  -9  -4  13     138     186   1
  -8  -4  13     736     223   1
  -7  -4  13      72     409   1
  -6  -4  13     -58     229   1
  -5  -4  13     530     241   1
  -4  -4  13     493     258   1
  -3  -4  13     605     256   1
   2 -11 -13     -44     200  -2
  -2  -4  13     -44     200   1
  -1  -4  13    1306     399   1
   0  -4  13    5924     489   1
   1  -4  13     407     219   1
   2  -4  13    5367     898   1
   3  -4  13     564     208   1
   4  -4  13     205     158   1
   5  -4  13    1765     827   1
  -6 -14 -13     -60     174  -2
   6  -4  13     -60     174   1
   7  -4  13     214     175   1
   8  -4  13     395     213   1
   9  -4  13       0     119   1
 -11  -3  13      77     138   1
  10  -7 -13      42     152  -2
 -10  -3  13      42     152   1
  -9  -3  13    1404     233   1
  -8  -3  13    3572    1003   1
  -7  -3  13     558     229   1
  -6  -3  13     518     757   1
  -5  -3  13    9429     491   1
  -4  -3  13    1719     273   1
  -3  -3  13    2672     772   1
[truncated: 431,488 more chars]
