# Supplementary material for: Organosilicon cluster goes ferroelectric
Source: Natl Sci Rev. 2026 Apr 29;13(14):nwag243. doi: 10.1093/nsr/nwag243 (PMC13411271; doi:10.1093/nsr/nwag243)
Supplement: nwag243_Supplemental_Files [file nwag243_supplemental_files.zip › CIF/NJUZ-Int.cif]

data_cu_250106lu_zjl_zn_cu_0m
_audit_creation_date               2025-08-15
_audit_creation_method
;
Olex2 1.5
(compiled 2025.07.13 svn.rb7424aed for OlexSys, GUI svn.r7314)
;
_shelx_SHELXL_version_number       '2019/3'
_audit_contact_author_address      ?
_audit_contact_author_email        ?
_audit_contact_author_name         ''
_audit_contact_author_phone        ?
_publ_contact_author_id_orcid      ?
_publ_section_references
;
Dolomanov, O.V., Bourhis, L.J., Gildea, R.J, Howard, J.A.K. & Puschmann, H.
 (2009), J. Appl. Cryst. 42, 339-341.

Sheldrick, G.M. (2015). Acta Cryst. A71, 3-8.

Sheldrick, G.M. (2015). Acta Cryst. C71, 3-8.
;
_chemical_name_common              ?
_chemical_name_systematic          ?
_chemical_formula_moiety           'C54 H28 N8 S4 Zn, C6 H2 N2'
_chemical_formula_sum              'C60 H30 N10 S4 Zn'
_chemical_formula_weight           1084.55
_chemical_melting_point            ?
loop_
  _atom_type_symbol
  _atom_type_description
  _atom_type_scat_dispersion_real
  _atom_type_scat_dispersion_imag
  _atom_type_scat_source
 'C' 'C' 0.0181 0.0091 'International Tables Vol C Tables 4.2.6.8 and 6.1.1.4'
 'H' 'H' 0.0000 0.0000 'International Tables Vol C Tables 4.2.6.8 and 6.1.1.4'
 'N' 'N' 0.0311 0.0180 'International Tables Vol C Tables 4.2.6.8 and 6.1.1.4'
 'S' 'S' 0.3331 0.5567 'International Tables Vol C Tables 4.2.6.8 and 6.1.1.4'
 'Zn' 'Zn' -1.5491 0.6778
 'International Tables Vol C Tables 4.2.6.8 and 6.1.1.4'

_shelx_space_group_comment
;
The symmetry employed for this shelxl refinement is uniquely defined
by the following loop, which should always be used as a source of
symmetry information in preference to the above space-group names.
They are only intended as comments.
;
_space_group_crystal_system        'triclinic'
_space_group_IT_number             2
_space_group_name_H-M_alt          P-1
_space_group_name_Hall             '-P 1'
loop_
  _space_group_symop_operation_xyz
 'x, y, z'
 '-x, -y, -z'

_cell_length_a                     12.2699(6)
_cell_length_b                     16.4830(14)
_cell_length_c                     19.5674(9)
_cell_angle_alpha                  69.209(5)
_cell_angle_beta                   88.991(4)
_cell_angle_gamma                  81.621(5)
_cell_volume                       3657.7(4)
_cell_formula_units_Z              2
_cell_measurement_reflns_used      3429
_cell_measurement_temperature      193.00
_cell_measurement_theta_max        72.21
_cell_measurement_theta_min        2.90
_shelx_estimated_absorpt_T_max     0.853
_shelx_estimated_absorpt_T_min     0.798
_exptl_absorpt_coefficient_mu      1.822
_exptl_absorpt_correction_T_max    0.3241
_exptl_absorpt_correction_T_min    0.2131
_exptl_absorpt_correction_type     none
_exptl_absorpt_process_details
;
SADABS-2016/2 (Bruker,2016/2) was used for absorption correction.
wR2(int) was 0.1303 before and 0.0791 after correction.
The Ratio of minimum to maximum transmission is 0.6575.
The \l/2 correction factor is Not present.
;
_exptl_absorpt_special_details     ?
_exptl_crystal_colour              ?
_exptl_crystal_density_diffrn      0.985
_exptl_crystal_density_meas        ?
_exptl_crystal_density_method      ?
_exptl_crystal_description         block
_exptl_crystal_F_000               1108
_exptl_crystal_size_max            0.13
_exptl_crystal_size_mid            0.11
_exptl_crystal_size_min            0.09
_exptl_transmission_factor_max     ?
_exptl_transmission_factor_min     ?
_diffrn_reflns_av_R_equivalents    ?
_diffrn_reflns_av_unetI/netI       0.1510
_diffrn_reflns_Laue_measured_fraction_full  0.996
_diffrn_reflns_Laue_measured_fraction_max  0.996
_diffrn_reflns_limit_h_max         14
_diffrn_reflns_limit_h_min         -14
_diffrn_reflns_limit_k_max         19
_diffrn_reflns_limit_k_min         -19
_diffrn_reflns_limit_l_max         23
_diffrn_reflns_limit_l_min         -23
_diffrn_reflns_number              13336
_diffrn_reflns_point_group_measured_fraction_full  0.996
_diffrn_reflns_point_group_measured_fraction_max  0.996
_diffrn_reflns_theta_full          67.679
_diffrn_reflns_theta_max           68.243
_diffrn_reflns_theta_min           2.417
_diffrn_ambient_temperature        193.00
_diffrn_detector_area_resol_mean   ?
_diffrn_measured_fraction_theta_full  0.996
_diffrn_measured_fraction_theta_max  0.996
_diffrn_measurement_device_type    'Bruker APEX-II CCD'
_diffrn_measurement_method         '\f and \w scans'
_diffrn_radiation_type             CuK\a
_diffrn_radiation_wavelength       1.54178
_diffrn_source                     ?
_diffrn_source_current             1.0
_diffrn_source_power               0.05
_diffrn_source_voltage             50.0
_diffrn_standards_number           0
_reflns_Friedel_coverage           0.000
_reflns_Friedel_fraction_full      .
_reflns_Friedel_fraction_max       .
_reflns_number_gt                  5031
_reflns_number_total               13336
_reflns_special_details
;
 Structure factors included contributions from the .fab file.
 
 _reflns_Friedel_fraction is defined as the number of unique
 Friedel pairs measured divided by the number that would be
 possible theoretically, ignoring centric projections and
 systematic absences. Completness statistics refer to single and
 composite reflections containing twin component 1 only.
;
_reflns_threshold_expression       'I > 2\s(I)'
_computing_cell_refinement         'SAINT V8.40B (Bruker, 2019)'
_computing_data_collection         ?
_computing_data_reduction          'SAINT V8.40B (Bruker, 2019)'
_computing_molecular_graphics      'Olex2 1.5 (Dolomanov et al., 2009)'
_computing_publication_material    'Olex2 1.5 (Dolomanov et al., 2009)'
_computing_structure_refinement    'SHELXL 2019/3 (Sheldrick, 2015)'
_computing_structure_solution      'olex2.solve 1.5 (Bourhis et al., 2015)'
_refine_diff_density_max           0.726
_refine_diff_density_min           -0.564
_refine_diff_density_rms           0.105
_refine_ls_extinction_coef         .
_refine_ls_extinction_method       none
_refine_ls_goodness_of_fit_ref     0.854
_refine_ls_hydrogen_treatment      constr
_refine_ls_matrix_type             full
_refine_ls_number_parameters       677
_refine_ls_number_reflns           13336
_refine_ls_number_restraints       1
_refine_ls_R_factor_all            0.1600
_refine_ls_R_factor_gt             0.0970
_refine_ls_restrained_S_all        0.854
_refine_ls_shift/su_max            0.001
_refine_ls_shift/su_mean           0.000
_refine_ls_structure_factor_coef   Fsqd
_refine_ls_weighting_details      
 'w=1/[\s^2^(Fo^2^)+(0.1528P)^2^] where P=(Fo^2^+2Fc^2^)/3'
_refine_ls_weighting_scheme        calc
_refine_ls_wR_factor_gt            0.2496
_refine_ls_wR_factor_ref           0.2896
_refine_special_details
;
 Refined as a 2-component twin.
;
_olex2_refinement_description
;
1. Twinned data refinement
 Scales: 0.766(5)
 0.234(5)
2. Fixed Uiso
 At 1.2 times of:
  All C(H) groups
3. Restrained distances
 C22-C21
 1.3 with sigma of 0.01
4.a Aromatic/amide H refined with riding coordinates:
 C1(H1), C4(H4), C6(H6), C7(H7), C11(H11), C13(H13), C14(H14), C16(H16),
 C17(H17), C18(H18), C19(H19), C20(H20), C26(H26), C27(H27), C30(H30), C31(H31),
  C32(H32), C33(H33), C35(H35), C38(H38), C39(H39), C40(H40), C41(H41),
 C42(H42), C46(H46), C47(H47), C49(H49), C50(H50), C58(H58), C59(H59)
;
_atom_sites_solution_hydrogens     geom
_atom_sites_solution_primary       dual
_atom_sites_solution_secondary     ?
loop_
  _atom_site_label
  _atom_site_type_symbol
  _atom_site_fract_x
  _atom_site_fract_y
  _atom_site_fract_z
  _atom_site_U_iso_or_equiv
  _atom_site_adp_type
  _atom_site_occupancy
  _atom_site_site_symmetry_order
  _atom_site_calc_flag
  _atom_site_refinement_flags_posn
  _atom_site_refinement_flags_adp
  _atom_site_refinement_flags_occupancy
  _atom_site_disorder_assembly
  _atom_site_disorder_group
 C1 C 0.8493(6) 0.7568(6) 0.1606(3) 0.057(2) Uani 1 1 d . . . . .
 H1 H 0.841031 0.718297 0.135206 0.069 Uiso 1 1 calc R U . . .
 N1 N 0.9225(5) 0.8111(5) 0.1369(3) 0.0640(19) Uani 1 1 d . . . . .
 S1 S 0.65965(13) 0.75802(17) 0.47971(9) 0.0629(6) Uani 1 1 d . . . . .
 Zn1 Zn 1.03622(8) 0.80749(11) 0.05284(5) 0.0811(5) Uani 1 1 d . . . . .
 C2 C 0.7827(5) 0.7521(5) 0.2209(3) 0.0474(17) Uani 1 1 d . . . . .
 N2 N 0.1693(5) 0.8041(6) 0.1281(3) 0.074(2) Uani 1 1 d . . . . .
 S2 S 0.42004(14) 0.75369(17) 0.49176(9) 0.0657(6) Uani 1 1 d . . . . .
 C3 C 0.8004(5) 0.8063(5) 0.2600(3) 0.0462(17) Uani 1 1 d . . . . .
 N3 N 0.9050(5) 0.8069(5) 0.9802(3) 0.0644(19) Uani 1 1 d . . . . .
 S3 S 0.43219(13) 0.76697(16) 0.65338(9) 0.0628(6) Uani 1 1 d . . . . .
 C4 C 0.7341(6) 0.8042(6) 0.3220(4) 0.058(2) Uani 1 1 d . . . . .
 H4 H 0.743717 0.840995 0.348707 0.069 Uiso 1 1 calc R U . . .
 N4 N 0.1494(5) 0.8110(5) 0.9673(3) 0.068(2) Uani 1 1 d . . . . .
 S4 S 0.67193(13) 0.76665(17) 0.64136(9) 0.0632(6) Uani 1 1 d . . . . .
 C5 C 0.6576(5) 0.7488(5) 0.3418(3) 0.0479(17) Uani 1 1 d . . . . .
 N5 N 1.0620(6) 0.6642(7) 0.0902(4) 0.086(3) Uani 1 1 d . . . . .
 C6 C 0.6427(6) 0.6912(6) 0.3045(4) 0.059(2) Uani 1 1 d . . . . .
 H6 H 0.590739 0.651563 0.321014 0.070 Uiso 1 1 calc R U . . .
 N6 N 1.3500(10) 0.4599(9) 0.1759(7) 0.131(4) Uani 1 1 d . . . . .
 C7 C 0.7026(6) 0.6927(6) 0.2456(4) 0.064(2) Uani 1 1 d . . . . .
 H7 H 0.691991 0.654613 0.220298 0.077 Uiso 1 1 calc R U . . .
 N7 N 0.7675(9) 0.4977(8) 0.4766(5) 0.110(3) Uani 1 1 d . . . . .
 C8 C 0.5889(5) 0.7471(5) 0.4060(3) 0.0511(18) Uani 1 1 d . . . . .
 N8 N 1.0428(9) 0.3024(8) 0.5726(5) 0.113(3) Uani 1 1 d . . . . .
 C9 C 0.4786(6) 0.7489(6) 0.4113(3) 0.0546(19) Uani 1 1 d . . . . .
 C10 C 0.4018(5) 0.7478(5) 0.3545(3) 0.0484(17) Uani 1 1 d . . . . .
 C11 C 0.4014(5) 0.8056(5) 0.2836(3) 0.0488(18) Uani 1 1 d . . . . .
 H11 H 0.452148 0.846497 0.270117 0.059 Uiso 1 1 calc R U . . .
 C12 C 0.3260(5) 0.8039(6) 0.2312(3) 0.0529(19) Uani 1 1 d . . . . .
 C13 C 0.3240(6) 0.8627(7) 0.1563(4) 0.069(3) Uani 1 1 d . . . . .
 H13 H 0.374531 0.903612 0.140265 0.083 Uiso 1 1 calc R U . . .
 C14 C 0.2459(6) 0.8575(6) 0.1083(4) 0.064(2) Uani 1 1 d . . . . .
 H14 H 0.246726 0.894000 0.058297 0.077 Uiso 1 1 calc R U . . .
 C15 C 0.2469(5) 0.7466(6) 0.2517(3) 0.055(2) Uani 1 1 d . . . . .
 C16 C 0.1710(6) 0.7494(6) 0.1972(4) 0.059(2) Uani 1 1 d . . . . .
 H16 H 0.118277 0.710103 0.210538 0.071 Uiso 1 1 calc R U . . .
 C17 C 0.2475(6) 0.6881(7) 0.3247(4) 0.067(2) Uani 1 1 d . . . . .
 H17 H 0.196846 0.647132 0.338465 0.080 Uiso 1 1 calc R U . . .
 C18 C 0.3197(6) 0.6901(7) 0.3748(4) 0.068(2) Uani 1 1 d . . . . .
 H18 H 0.316512 0.652907 0.424378 0.081 Uiso 1 1 calc R U . . .
 C19 C 0.8774(6) 0.8618(7) 0.2364(4) 0.067(2) Uani 1 1 d . . . . .
 H19 H 0.890648 0.898702 0.262253 0.080 Uiso 1 1 calc R U . . .
 C20 C 0.9353(6) 0.8637(7) 0.1751(4) 0.067(2) Uani 1 1 d . . . . .
 H20 H 0.986752 0.903790 0.158821 0.080 Uiso 1 1 calc R U . . .
 C21 C 0.5429(5) 0.7585(6) 0.5331(3) 0.061(2) Uani 1 1 d D . . . .
 C22 C 0.5477(5) 0.7650(6) 0.5988(3) 0.056(2) Uani 1 1 d D . . . .
 C23 C 0.5068(5) 0.7592(6) 0.7314(3) 0.0514(19) Uani 1 1 d . . . . .
 C24 C 0.6151(6) 0.7590(6) 0.7263(4) 0.058(2) Uani 1 1 d . . . . .
 C25 C 0.6948(6) 0.7585(6) 0.7829(4) 0.0536(19) Uani 1 1 d . . . . .
 C26 C 0.7976(7) 0.7053(7) 0.7935(5) 0.075(3) Uani 1 1 d . . . . .
 H26 H 0.816034 0.670942 0.763775 0.090 Uiso 1 1 calc R U . . .
 C27 C 0.8707(6) 0.7021(7) 0.8451(4) 0.073(3) Uani 1 1 d . . . . .
 H27 H 0.939112 0.664361 0.852216 0.088 Uiso 1 1 calc R U . . .
 C28 C 0.8468(5) 0.7545(7) 0.8891(4) 0.066(2) Uani 1 1 d . . . . .
 C29 C 0.7466(5) 0.8131(6) 0.8770(4) 0.0536(19) Uani 1 1 d . . . . .
 C30 C 0.7297(6) 0.8660(7) 0.9184(4) 0.066(2) Uani 1 1 d . . . . .
 H30 H 0.663287 0.906068 0.911598 0.079 Uiso 1 1 calc R U . . .
 C31 C 0.8080(6) 0.8609(8) 0.9690(4) 0.079(3) Uani 1 1 d . . . . .
 H31 H 0.793532 0.897043 0.997646 0.094 Uiso 1 1 calc R U . . .
 C32 C 0.6700(6) 0.8132(6) 0.8229(4) 0.0555(19) Uani 1 1 d . . . . .
 H32 H 0.601333 0.850924 0.814213 0.067 Uiso 1 1 calc R U . . .
 C33 C 0.9215(6) 0.7553(7) 0.9417(4) 0.066(2) Uani 1 1 d . . . . .
 H33 H 0.988877 0.715988 0.950210 0.080 Uiso 1 1 calc R U . . .
 C34 C 0.4378(6) 0.7571(6) 0.7960(4) 0.055(2) Uani 1 1 d . . . . .
 C35 C 0.3407(6) 0.8135(6) 0.7847(4) 0.0559(19) Uani 1 1 d . . . . .
 H35 H 0.317368 0.852812 0.736854 0.067 Uiso 1 1 calc R U . . .
 C36 C 0.2742(5) 0.8121(6) 0.8469(4) 0.058(2) Uani 1 1 d . . . . .
 C37 C 0.3093(6) 0.7580(6) 0.9139(4) 0.0537(19) Uani 1 1 d . . . . .
 C38 C 0.2434(5) 0.7589(6) 0.9747(4) 0.058(2) Uani 1 1 d . . . . .
 H38 H 0.268802 0.720263 1.022288 0.070 Uiso 1 1 calc R U . . .
 C39 C 0.4098(6) 0.6975(7) 0.9249(4) 0.073(3) Uani 1 1 d . . . . .
 H39 H 0.432049 0.656074 0.972187 0.088 Uiso 1 1 calc R U . . .
 C40 C 0.4742(7) 0.7008(6) 0.8646(4) 0.066(2) Uani 1 1 d . . . . .
 H40 H 0.543297 0.663881 0.871136 0.079 Uiso 1 1 calc R U . . .
 C41 C 0.1770(6) 0.8713(7) 0.8382(4) 0.071(3) Uani 1 1 d . . . . .
 H41 H 0.153082 0.912519 0.791194 0.086 Uiso 1 1 calc R U . . .
 C42 C 0.1162(6) 0.8694(7) 0.8983(4) 0.072(3) Uani 1 1 d . . . . .
 H42 H 0.049673 0.909207 0.892147 0.086 Uiso 1 1 calc R U . . .
 C43 C 1.1073(8) 0.6089(8) 0.1341(5) 0.078(3) Uani 1 1 d . . . . .
 C44 C 1.1629(9) 0.5332(9) 0.1942(5) 0.092(3) Uani 1 1 d . . . . .
 C45 C 1.1128(8) 0.5157(7) 0.2677(5) 0.078(3) Uani 1 1 d . . . . .
 C46 C 1.0101(8) 0.5549(8) 0.2756(5) 0.084(3) Uani 1 1 d . . . . .
 H46 H 0.967551 0.593373 0.233490 0.101 Uiso 1 1 calc R U . . .
 C47 C 0.9659(9) 0.5393(8) 0.3451(5) 0.090(3) Uani 1 1 d . . . . .
 H47 H 0.895821 0.569211 0.350431 0.108 Uiso 1 1 calc R U . . .
 C48 C 1.0249(8) 0.4812(7) 0.4041(4) 0.076(3) Uani 1 1 d . . . . .
 C49 C 1.1288(8) 0.4366(7) 0.3970(5) 0.080(3) Uani 1 1 d . . . . .
 H49 H 1.168788 0.394318 0.438673 0.096 Uiso 1 1 calc R U . . .
 C50 C 1.1705(9) 0.4550(9) 0.3300(5) 0.096(3) Uani 1 1 d . . . . .
 H50 H 1.241240 0.425821 0.325021 0.115 Uiso 1 1 calc R U . . .
 C51 C 0.9789(9) 0.4652(8) 0.4816(5) 0.087(3) Uani 1 1 d . . . . .
 C52 C 0.8597(9) 0.4839(9) 0.4806(5) 0.098(4) Uani 1 1 d . . . . .
 C53 C 1.0138(10) 0.3756(10) 0.5330(6) 0.092(3) Uani 1 1 d . . . . .
 C54 C 1.2670(9) 0.4937(9) 0.1851(6) 0.097(4) Uani 1 1 d . . . . .
 N9 N 0.5178(10) 0.9935(9) 0.2580(7) 0.132(4) Uani 1 1 d . . . . .
 N10 N 0.8299(9) 0.9929(8) 0.3635(6) 0.114(3) Uani 1 1 d . . . . .
 C55 C 0.5613(10) 0.9927(9) 0.3106(8) 0.104(4) Uani 1 1 d . . . . .
 C56 C 0.6175(9) 0.9923(9) 0.3762(7) 0.102(3) Uani 1 1 d . . . . .
 C57 C 0.5571(9) 0.9982(7) 0.4395(7) 0.090(3) Uani 1 1 d . . . . .
 C58 C 0.4446(9) 0.9959(7) 0.4438(7) 0.093(3) Uani 1 1 d . . . . .
 H58 H 0.406055 0.993648 0.403046 0.112 Uiso 1 1 calc R U . . .
 C59 C 0.3885(9) 0.9968(7) 0.5014(6) 0.087(3) Uani 1 1 d . . . . .
 H59 H 0.311716 0.994028 0.502345 0.105 Uiso 1 1 calc R U . . .
 C60 C 0.7326(11) 0.9938(9) 0.3722(7) 0.100(3) Uani 1 1 d . . . . .

loop_
  _atom_site_aniso_label
  _atom_site_aniso_U_11
  _atom_site_aniso_U_22
  _atom_site_aniso_U_33
  _atom_site_aniso_U_23
  _atom_site_aniso_U_13
  _atom_site_aniso_U_12
 C1 0.047(4) 0.101(7) 0.032(3) -0.031(4) -0.001(3) -0.017(4)
 N1 0.050(3) 0.120(6) 0.041(3) -0.044(4) 0.009(3) -0.031(4)
 S1 0.0315(8) 0.133(2) 0.0336(8) -0.0393(10) 0.0039(6) -0.0160(9)
 Zn1 0.0358(5) 0.1832(14) 0.0437(5) -0.0606(7) 0.0043(4) -0.0258(6)
 C2 0.034(3) 0.075(5) 0.036(3) -0.019(3) 0.006(2) -0.021(3)
 N2 0.045(3) 0.150(7) 0.033(3) -0.040(4) -0.007(2) -0.016(4)
 S2 0.0393(8) 0.134(2) 0.0378(8) -0.0439(11) 0.0036(7) -0.0214(10)
 C3 0.033(3) 0.088(6) 0.023(3) -0.023(3) 0.007(2) -0.018(3)
 N3 0.037(3) 0.120(6) 0.048(3) -0.044(4) 0.000(2) -0.015(3)
 S3 0.0350(8) 0.1278(19) 0.0350(8) -0.0372(10) 0.0018(6) -0.0209(9)
 C4 0.052(4) 0.097(6) 0.033(3) -0.031(4) 0.005(3) -0.020(4)
 N4 0.035(3) 0.120(6) 0.047(3) -0.027(4) -0.007(2) -0.012(3)
 S4 0.0372(8) 0.1256(19) 0.0386(8) -0.0418(10) 0.0018(6) -0.0166(9)
 C5 0.037(3) 0.079(5) 0.028(3) -0.020(3) 0.001(2) -0.010(3)
 N5 0.057(4) 0.175(9) 0.034(3) -0.048(5) -0.003(3) -0.012(5)
 C6 0.054(4) 0.082(6) 0.046(4) -0.024(4) 0.004(3) -0.023(4)
 N6 0.120(9) 0.149(11) 0.119(9) -0.053(8) 0.034(7) 0.009(8)
 C7 0.054(4) 0.102(7) 0.045(4) -0.032(4) 0.002(3) -0.025(4)
 N7 0.101(7) 0.153(10) 0.068(5) -0.025(6) 0.015(5) -0.032(7)
 C8 0.044(3) 0.081(6) 0.037(3) -0.028(4) 0.000(3) -0.014(3)
 N8 0.123(8) 0.130(9) 0.072(6) -0.016(6) -0.009(5) -0.026(7)
 C9 0.052(4) 0.090(6) 0.022(3) -0.019(3) 0.006(3) -0.016(4)
 C10 0.040(3) 0.076(5) 0.033(3) -0.022(3) -0.002(3) -0.014(3)
 C11 0.042(3) 0.083(6) 0.024(3) -0.019(3) -0.004(2) -0.018(3)
 C12 0.043(3) 0.086(6) 0.033(3) -0.020(4) 0.001(3) -0.021(3)
 C13 0.045(4) 0.131(8) 0.030(3) -0.020(4) 0.010(3) -0.031(4)
 C14 0.043(4) 0.115(7) 0.035(3) -0.024(4) 0.001(3) -0.024(4)
 C15 0.041(3) 0.096(6) 0.031(3) -0.021(4) 0.002(3) -0.025(4)
 C16 0.059(4) 0.086(6) 0.048(4) -0.036(4) -0.005(3) -0.026(4)
 C17 0.056(4) 0.113(7) 0.038(4) -0.027(4) 0.000(3) -0.036(4)
 C18 0.054(4) 0.126(8) 0.035(4) -0.036(4) 0.014(3) -0.030(4)
 C19 0.055(4) 0.119(8) 0.044(4) -0.044(5) 0.006(3) -0.030(4)
 C20 0.050(4) 0.112(7) 0.053(4) -0.040(5) 0.013(3) -0.033(4)
 C21 0.036(3) 0.110(7) 0.034(3) -0.019(4) -0.001(3) -0.019(4)
 C22 0.033(3) 0.105(7) 0.041(3) -0.039(4) 0.002(3) -0.011(3)
 C23 0.044(3) 0.090(6) 0.028(3) -0.029(3) -0.004(2) -0.010(3)
 C24 0.052(4) 0.096(6) 0.035(3) -0.036(4) 0.001(3) -0.010(4)
 C25 0.047(4) 0.082(6) 0.039(3) -0.028(4) -0.001(3) -0.015(4)
 C26 0.058(5) 0.121(8) 0.065(5) -0.062(5) -0.012(4) 0.004(5)
 C27 0.053(4) 0.111(7) 0.064(5) -0.052(5) -0.028(4) 0.017(4)
 C28 0.035(3) 0.124(8) 0.049(4) -0.047(5) 0.001(3) -0.001(4)
 C29 0.042(3) 0.089(6) 0.040(3) -0.035(4) 0.009(3) -0.012(3)
 C30 0.043(4) 0.124(8) 0.056(4) -0.062(5) -0.004(3) -0.012(4)
 C31 0.050(4) 0.155(10) 0.055(5) -0.066(6) -0.001(3) -0.014(5)
 C32 0.040(3) 0.090(6) 0.045(4) -0.035(4) -0.001(3) -0.008(3)
 C33 0.042(4) 0.124(8) 0.040(4) -0.040(5) -0.008(3) -0.006(4)
 C34 0.050(4) 0.091(6) 0.040(4) -0.039(4) 0.005(3) -0.019(4)
 C35 0.042(4) 0.081(6) 0.040(4) -0.015(4) 0.009(3) -0.013(4)
 C36 0.033(3) 0.101(7) 0.056(4) -0.052(4) -0.003(3) 0.002(4)
 C37 0.045(4) 0.088(6) 0.037(3) -0.033(4) 0.013(3) -0.012(4)
 C38 0.040(4) 0.089(6) 0.044(4) -0.023(4) -0.007(3) -0.001(4)
 C39 0.044(4) 0.123(8) 0.034(4) -0.015(4) 0.000(3) 0.012(4)
 C40 0.054(4) 0.093(7) 0.051(4) -0.029(4) 0.001(3) -0.002(4)
 C41 0.057(4) 0.123(8) 0.036(4) -0.038(4) -0.005(3) 0.007(4)
 C42 0.042(4) 0.135(9) 0.045(4) -0.044(5) 0.005(3) -0.004(4)
 C43 0.065(5) 0.131(9) 0.049(5) -0.043(6) 0.016(4) -0.022(6)
 C44 0.087(6) 0.152(11) 0.058(5) -0.062(6) 0.007(5) -0.016(6)
 C45 0.077(6) 0.099(8) 0.059(5) -0.029(5) -0.010(4) -0.013(5)
 C46 0.065(5) 0.123(9) 0.053(5) -0.020(5) 0.002(4) -0.009(5)
 C47 0.082(6) 0.133(10) 0.044(5) -0.018(5) 0.005(4) -0.012(6)
 C48 0.079(6) 0.108(8) 0.038(4) -0.019(4) 0.001(4) -0.019(5)
 C49 0.079(6) 0.090(7) 0.055(5) -0.011(5) 0.003(4) 0.000(5)
 C50 0.084(7) 0.134(10) 0.065(6) -0.034(6) 0.005(5) -0.005(6)
 C51 0.098(7) 0.102(8) 0.056(5) -0.022(5) -0.002(5) -0.016(6)
 C52 0.067(6) 0.154(11) 0.052(5) -0.008(6) -0.009(4) -0.018(6)
 C53 0.102(8) 0.126(11) 0.053(5) -0.032(7) 0.016(5) -0.034(7)
 C54 0.082(7) 0.128(10) 0.081(7) -0.050(7) 0.017(5) 0.015(7)
 N9 0.132(9) 0.140(10) 0.135(9) -0.061(8) -0.041(7) -0.018(7)
 N10 0.110(8) 0.122(9) 0.099(7) -0.024(6) 0.018(6) -0.023(7)
 C55 0.087(7) 0.104(9) 0.126(10) -0.052(8) 0.005(7) -0.001(6)
 C56 0.086(7) 0.126(10) 0.106(8) -0.055(8) 0.005(6) -0.024(7)
 C57 0.090(7) 0.076(7) 0.110(8) -0.037(6) 0.006(6) -0.020(5)
 C58 0.091(7) 0.086(8) 0.108(8) -0.039(7) -0.010(6) -0.018(6)
 C59 0.080(6) 0.089(8) 0.096(7) -0.035(6) 0.007(6) -0.016(5)
 C60 0.106(9) 0.105(9) 0.112(9) -0.063(8) 0.016(7) -0.022(7)

_geom_special_details
;
 All esds (except the esd in the dihedral angle between two l.s. planes)
 are estimated using the full covariance matrix.  The cell esds are taken
 into account individually in the estimation of esds in distances, angles
 and torsion angles; correlations between esds in cell parameters are only
 used when they are defined by crystal symmetry.  An approximate (isotropic)
 treatment of cell esds is used for estimating esds involving l.s. planes.
;
loop_
  _geom_bond_atom_site_label_1
  _geom_bond_atom_site_label_2
  _geom_bond_distance
  _geom_bond_site_symmetry_2
  _geom_bond_publ_flag
 C1 H1 0.9500 . ?
 C1 N1 1.323(10) . ?
 C1 C2 1.410(9) . ?
 N1 Zn1 2.150(6) . ?
 N1 C20 1.356(11) . ?
 S1 C8 1.773(6) . ?
 S1 C21 1.759(7) . ?
 Zn1 N2 2.199(5) 1_655 ?
 Zn1 N3 2.169(5) 1_554 ?
 Zn1 N4 2.146(6) 1_654 ?
 Zn1 N5 2.186(11) . ?
 C2 C3 1.408(10) . ?
 C2 C7 1.443(11) . ?
 N2 C14 1.339(11) . ?
 N2 C16 1.330(10) . ?
 S2 C9 1.741(7) . ?
 S2 C21 1.749(6) . ?
 C3 C4 1.441(9) . ?
 C3 C19 1.370(11) . ?
 N3 C31 1.349(11) . ?
 N3 C33 1.317(11) . ?
 S3 C22 1.763(7) . ?
 S3 C23 1.750(6) . ?
 C4 H4 0.9500 . ?
 C4 C5 1.360(11) . ?
 N4 C38 1.311(10) . ?
 N4 C42 1.377(11) . ?
 S4 C22 1.758(6) . ?
 S4 C24 1.760(7) . ?
 C5 C6 1.419(11) . ?
 C5 C8 1.494(9) . ?
 N5 C43 1.091(13) . ?
 C6 H6 0.9500 . ?
 C6 C7 1.351(11) . ?
 N6 C54 1.131(13) . ?
 C7 H7 0.9500 . ?
 N7 C52 1.120(13) . ?
 C8 C9 1.353(10) . ?
 N8 C53 1.185(16) . ?
 C9 C10 1.478(9) . ?
 C10 C11 1.375(9) . ?
 C10 C18 1.440(11) . ?
 C11 H11 0.9500 . ?
 C11 C12 1.403(8) . ?
 C12 C13 1.441(10) . ?
 C12 C15 1.407(10) . ?
 C13 H13 0.9500 . ?
 C13 C14 1.386(10) . ?
 C14 H14 0.9500 . ?
 C15 C16 1.413(9) . ?
 C15 C17 1.410(10) . ?
 C16 H16 0.9500 . ?
 C17 H17 0.9500 . ?
 C17 C18 1.345(10) . ?
 C18 H18 0.9500 . ?
 C19 H19 0.9500 . ?
 C19 C20 1.377(10) . ?
 C20 H20 0.9500 . ?
 C21 C22 1.329(7) . ?
 C23 C24 1.331(10) . ?
 C23 C34 1.501(9) . ?
 C24 C25 1.488(9) . ?
 C25 C26 1.400(11) . ?
 C25 C32 1.389(11) . ?
 C26 H26 0.9500 . ?
 C26 C27 1.343(10) . ?
 C27 H27 0.9500 . ?
 C27 C28 1.421(12) . ?
 C28 C29 1.414(11) . ?
 C28 C33 1.394(9) . ?
 C29 C30 1.378(11) . ?
 C29 C32 1.428(9) . ?
 C30 H30 0.9500 . ?
 C30 C31 1.366(10) . ?
 C31 H31 0.9500 . ?
 C32 H32 0.9500 . ?
 C33 H33 0.9500 . ?
 C34 C35 1.368(11) . ?
 C34 C40 1.370(11) . ?
 C35 H35 0.9500 . ?
 C35 C36 1.449(10) . ?
 C36 C37 1.334(11) . ?
 C36 C41 1.398(11) . ?
 C37 C38 1.429(10) . ?
 C37 C39 1.435(11) . ?
 C38 H38 0.9500 . ?
 C39 H39 0.9500 . ?
 C39 C40 1.399(11) . ?
 C40 H40 0.9500 . ?
 C41 H41 0.9500 . ?
 C41 C42 1.375(10) . ?
 C42 H42 0.9500 . ?
 C43 C44 1.464(17) . ?
 C44 C45 1.501(13) . ?
 C44 C54 1.385(14) . ?
 C45 C46 1.363(13) . ?
 C45 C50 1.396(14) . ?
 C46 H46 0.9500 . ?
 C46 C47 1.405(13) . ?
 C47 H47 0.9500 . ?
 C47 C48 1.348(13) . ?
 C48 C49 1.406(13) . ?
 C48 C51 1.555(13) . ?
 C49 H49 0.9500 . ?
 C49 C50 1.346(13) . ?
 C50 H50 0.9500 . ?
 C51 C51 1.70(2) 2_766 ?
 C51 C52 1.449(16) . ?
 C51 C53 1.468(18) . ?
 N9 C55 1.164(16) . ?
 N10 C60 1.201(15) . ?
 C55 C56 1.464(18) . ?
 C56 C57 1.458(16) . ?
 C56 C60 1.416(17) . ?
 C57 C58 1.386(15) . ?
 C57 C59 1.379(15) 2_676 ?
 C58 H58 0.9500 . ?
 C58 C59 1.313(15) . ?
 C59 H59 0.9500 . ?

loop_
  _geom_angle_atom_site_label_1
  _geom_angle_atom_site_label_2
  _geom_angle_atom_site_label_3
  _geom_angle
  _geom_angle_site_symmetry_1
  _geom_angle_site_symmetry_3
  _geom_angle_publ_flag
 N1 C1 H1 117.8 . . ?
 N1 C1 C2 124.4(7) . . ?
 C2 C1 H1 117.8 . . ?
 C1 N1 Zn1 123.9(5) . . ?
 C1 N1 C20 116.9(6) . . ?
 C20 N1 Zn1 118.6(5) . . ?
 C21 S1 C8 95.2(3) . . ?
 N1 Zn1 N2 87.9(2) . 1_655 ?
 N1 Zn1 N3 91.9(2) . 1_554 ?
 N1 Zn1 N5 93.3(3) . . ?
 N3 Zn1 N2 178.4(3) 1_554 1_655 ?
 N3 Zn1 N5 87.7(3) 1_554 . ?
 N4 Zn1 N1 177.0(3) 1_654 . ?
 N4 Zn1 N2 91.8(2) 1_654 1_655 ?
 N4 Zn1 N3 88.6(2) 1_654 1_554 ?
 N4 Zn1 N5 89.6(3) 1_654 . ?
 N5 Zn1 N2 90.7(3) . 1_655 ?
 C1 C2 C7 123.6(7) . . ?
 C3 C2 C1 116.8(6) . . ?
 C3 C2 C7 119.6(6) . . ?
 C14 N2 Zn1 122.8(5) . 1_455 ?
 C16 N2 Zn1 118.6(5) . 1_455 ?
 C16 N2 C14 118.5(6) . . ?
 C9 S2 C21 95.7(3) . . ?
 C2 C3 C4 118.9(6) . . ?
 C19 C3 C2 119.0(6) . . ?
 C19 C3 C4 122.0(7) . . ?
 C31 N3 Zn1 123.2(5) . 1_556 ?
 C33 N3 Zn1 119.4(5) . 1_556 ?
 C33 N3 C31 117.4(6) . . ?
 C23 S3 C22 95.7(3) . . ?
 C3 C4 H4 120.4 . . ?
 C5 C4 C3 119.1(7) . . ?
 C5 C4 H4 120.4 . . ?
 C38 N4 Zn1 125.4(5) . 1_456 ?
 C38 N4 C42 117.9(7) . . ?
 C42 N4 Zn1 116.5(5) . 1_456 ?
 C22 S4 C24 95.6(3) . . ?
 C4 C5 C6 122.1(6) . . ?
 C4 C5 C8 118.9(6) . . ?
 C6 C5 C8 119.0(6) . . ?
 C43 N5 Zn1 138.3(8) . . ?
 C5 C6 H6 120.0 . . ?
 C7 C6 C5 120.0(7) . . ?
 C7 C6 H6 120.0 . . ?
 C2 C7 H7 119.9 . . ?
 C6 C7 C2 120.2(8) . . ?
 C6 C7 H7 119.9 . . ?
 C5 C8 S1 114.9(4) . . ?
 C9 C8 S1 116.2(5) . . ?
 C9 C8 C5 128.4(5) . . ?
 C8 C9 S2 117.9(5) . . ?
 C8 C9 C10 125.8(6) . . ?
 C10 C9 S2 116.3(5) . . ?
 C11 C10 C9 121.3(6) . . ?
 C11 C10 C18 119.1(6) . . ?
 C18 C10 C9 119.3(6) . . ?
 C10 C11 H11 120.1 . . ?
 C10 C11 C12 119.9(7) . . ?
 C12 C11 H11 120.1 . . ?
 C11 C12 C13 121.5(7) . . ?
 C11 C12 C15 120.2(6) . . ?
 C15 C12 C13 118.2(6) . . ?
 C12 C13 H13 121.1 . . ?
 C14 C13 C12 117.7(7) . . ?
 C14 C13 H13 121.1 . . ?
 N2 C14 C13 124.0(7) . . ?
 N2 C14 H14 118.0 . . ?
 C13 C14 H14 118.0 . . ?
 C12 C15 C16 117.9(6) . . ?
 C12 C15 C17 119.3(6) . . ?
 C17 C15 C16 122.8(7) . . ?
 N2 C16 C15 123.6(7) . . ?
 N2 C16 H16 118.2 . . ?
 C15 C16 H16 118.2 . . ?
 C15 C17 H17 119.9 . . ?
 C18 C17 C15 120.2(8) . . ?
 C18 C17 H17 119.9 . . ?
 C10 C18 H18 119.5 . . ?
 C17 C18 C10 121.0(7) . . ?
 C17 C18 H18 119.5 . . ?
 C3 C19 H19 120.2 . . ?
 C3 C19 C20 119.6(7) . . ?
 C20 C19 H19 120.2 . . ?
 N1 C20 C19 123.2(8) . . ?
 N1 C20 H20 118.4 . . ?
 C19 C20 H20 118.4 . . ?
 S2 C21 S1 114.7(3) . . ?
 C22 C21 S1 122.3(5) . . ?
 C22 C21 S2 122.9(5) . . ?
 S4 C22 S3 113.6(3) . . ?
 C21 C22 S3 123.6(5) . . ?
 C21 C22 S4 122.8(5) . . ?
 C24 C23 S3 117.5(5) . . ?
 C24 C23 C34 127.9(5) . . ?
 C34 C23 S3 114.6(5) . . ?
 C23 C24 S4 117.3(5) . . ?
 C23 C24 C25 127.7(6) . . ?
 C25 C24 S4 114.9(5) . . ?
 C26 C25 C24 119.5(7) . . ?
 C32 C25 C24 120.5(7) . . ?
 C32 C25 C26 119.9(6) . . ?
 C25 C26 H26 119.5 . . ?
 C27 C26 C25 121.0(8) . . ?
 C27 C26 H26 119.5 . . ?
 C26 C27 H27 119.6 . . ?
 C26 C27 C28 120.8(7) . . ?
 C28 C27 H27 119.6 . . ?
 C29 C28 C27 119.8(6) . . ?
 C33 C28 C27 122.7(7) . . ?
 C33 C28 C29 117.4(7) . . ?
 C28 C29 C32 117.7(7) . . ?
 C30 C29 C28 117.8(6) . . ?
 C30 C29 C32 124.5(7) . . ?
 C29 C30 H30 119.9 . . ?
 C31 C30 C29 120.2(8) . . ?
 C31 C30 H30 119.9 . . ?
 N3 C31 C30 122.9(8) . . ?
 N3 C31 H31 118.5 . . ?
 C30 C31 H31 118.5 . . ?
 C25 C32 C29 120.6(7) . . ?
 C25 C32 H32 119.7 . . ?
 C29 C32 H32 119.7 . . ?
 N3 C33 C28 124.4(8) . . ?
 N3 C33 H33 117.8 . . ?
 C28 C33 H33 117.8 . . ?
 C35 C34 C23 118.6(6) . . ?
 C35 C34 C40 121.7(7) . . ?
 C40 C34 C23 119.7(7) . . ?
 C34 C35 H35 120.6 . . ?
 C34 C35 C36 118.8(7) . . ?
 C36 C35 H35 120.6 . . ?
 C37 C36 C35 120.0(7) . . ?
 C37 C36 C41 119.2(7) . . ?
 C41 C36 C35 120.7(7) . . ?
 C36 C37 C38 119.0(7) . . ?
 C36 C37 C39 120.7(6) . . ?
 C38 C37 C39 120.2(7) . . ?
 N4 C38 C37 122.7(7) . . ?
 N4 C38 H38 118.7 . . ?
 C37 C38 H38 118.7 . . ?
 C37 C39 H39 120.7 . . ?
 C40 C39 C37 118.6(7) . . ?
 C40 C39 H39 120.7 . . ?
 C34 C40 C39 120.1(7) . . ?
 C34 C40 H40 120.0 . . ?
 C39 C40 H40 120.0 . . ?
 C36 C41 H41 120.3 . . ?
 C42 C41 C36 119.5(8) . . ?
 C42 C41 H41 120.3 . . ?
 N4 C42 H42 119.2 . . ?
 C41 C42 N4 121.6(8) . . ?
 C41 C42 H42 119.2 . . ?
 N5 C43 C44 177.3(11) . . ?
 C43 C44 C45 115.9(9) . . ?
 C54 C44 C43 119.8(9) . . ?
 C54 C44 C45 122.9(10) . . ?
 C46 C45 C44 122.2(8) . . ?
 C46 C45 C50 118.2(9) . . ?
 C50 C45 C44 119.6(10) . . ?
 C45 C46 H46 119.4 . . ?
 C45 C46 C47 121.2(9) . . ?
 C47 C46 H46 119.4 . . ?
 C46 C47 H47 120.7 . . ?
 C48 C47 C46 118.7(10) . . ?
 C48 C47 H47 120.7 . . ?
 C47 C48 C49 121.2(8) . . ?
 C47 C48 C51 119.3(9) . . ?
 C49 C48 C51 119.4(8) . . ?
 C48 C49 H49 120.6 . . ?
 C50 C49 C48 118.7(9) . . ?
 C50 C49 H49 120.6 . . ?
 C45 C50 H50 119.1 . . ?
 C49 C50 C45 121.9(10) . . ?
 C49 C50 H50 119.1 . . ?
 C48 C51 C51 110.9(11) . 2_766 ?
 C52 C51 C48 112.9(8) . . ?
 C52 C51 C51 103.8(11) . 2_766 ?
 C52 C51 C53 108.5(10) . . ?
 C53 C51 C48 113.0(10) . . ?
 C53 C51 C51 107.3(10) . 2_766 ?
 N7 C52 C51 176.5(13) . . ?
 N8 C53 C51 177.8(12) . . ?
 N6 C54 C44 177.2(15) . . ?
 N9 C55 C56 179.1(16) . . ?
 C57 C56 C55 121.8(10) . . ?
 C60 C56 C55 116.2(11) . . ?
 C60 C56 C57 121.7(10) . . ?
 C58 C57 C56 121.8(11) . . ?
 C59 C57 C56 120.5(10) 2_676 . ?
 C59 C57 C58 117.6(11) 2_676 . ?
 C57 C58 H58 118.3 . . ?
 C59 C58 C57 123.4(11) . . ?
 C59 C58 H58 118.3 . . ?
 C57 C59 H59 120.5 2_676 . ?
 C58 C59 C57 119.0(11) . 2_676 ?
 C58 C59 H59 120.5 . . ?
 N10 C60 C56 174.2(13) . . ?

loop_
  _geom_torsion_atom_site_label_1
  _geom_torsion_atom_site_label_2
  _geom_torsion_atom_site_label_3
  _geom_torsion_atom_site_label_4
  _geom_torsion
  _geom_torsion_site_symmetry_1
  _geom_torsion_site_symmetry_2
  _geom_torsion_site_symmetry_3
  _geom_torsion_site_symmetry_4
  _geom_torsion_publ_flag
 C1 N1 C20 C19 0.8(13) . . . . ?
 C1 C2 C3 C4 179.7(7) . . . . ?
 C1 C2 C3 C19 2.1(11) . . . . ?
 C1 C2 C7 C6 179.1(8) . . . . ?
 N1 C1 C2 C3 -3.3(11) . . . . ?
 N1 C1 C2 C7 179.5(7) . . . . ?
 S1 C8 C9 S2 -4.5(10) . . . . ?
 S1 C8 C9 C10 175.0(7) . . . . ?
 S1 C21 C22 S3 179.2(5) . . . . ?
 S1 C21 C22 S4 -4.1(12) . . . . ?
 Zn1 N1 C20 C19 -170.6(7) . . . . ?
 Zn1 N2 C14 C13 173.5(7) 1_455 . . . ?
 Zn1 N2 C16 C15 -174.7(7) 1_455 . . . ?
 Zn1 N3 C31 C30 173.9(7) 1_556 . . . ?
 Zn1 N3 C33 C28 -174.7(7) 1_556 . . . ?
 Zn1 N4 C38 C37 172.8(6) 1_456 . . . ?
 Zn1 N4 C42 C41 -173.6(7) 1_456 . . . ?
 C2 C1 N1 Zn1 172.7(6) . . . . ?
 C2 C1 N1 C20 1.9(12) . . . . ?
 C2 C3 C4 C5 1.1(11) . . . . ?
 C2 C3 C19 C20 0.2(12) . . . . ?
 S2 C9 C10 C11 128.5(7) . . . . ?
 S2 C9 C10 C18 -46.3(10) . . . . ?
 S2 C21 C22 S3 1.5(13) . . . . ?
 S2 C21 C22 S4 178.1(5) . . . . ?
 C3 C2 C7 C6 2.0(12) . . . . ?
 C3 C4 C5 C6 1.7(11) . . . . ?
 C3 C4 C5 C8 -179.9(6) . . . . ?
 C3 C19 C20 N1 -1.8(14) . . . . ?
 S3 C23 C24 S4 0.0(10) . . . . ?
 S3 C23 C24 C25 175.9(7) . . . . ?
 S3 C23 C34 C35 -42.9(10) . . . . ?
 S3 C23 C34 C40 138.6(7) . . . . ?
 C4 C3 C19 C20 -177.3(8) . . . . ?
 C4 C5 C6 C7 -2.7(12) . . . . ?
 C4 C5 C8 S1 -37.9(9) . . . . ?
 C4 C5 C8 C9 133.4(9) . . . . ?
 S4 C24 C25 C26 -45.6(11) . . . . ?
 S4 C24 C25 C32 131.6(7) . . . . ?
 C5 C6 C7 C2 0.8(12) . . . . ?
 C5 C8 C9 S2 -175.7(7) . . . . ?
 C5 C8 C9 C10 3.8(15) . . . . ?
 C6 C5 C8 S1 140.6(6) . . . . ?
 C6 C5 C8 C9 -48.1(12) . . . . ?
 C7 C2 C3 C4 -2.9(11) . . . . ?
 C7 C2 C3 C19 179.4(7) . . . . ?
 C8 S1 C21 S2 -2.6(6) . . . . ?
 C8 S1 C21 C22 179.4(8) . . . . ?
 C8 C5 C6 C7 178.9(7) . . . . ?
 C8 C9 C10 C11 -51.0(13) . . . . ?
 C8 C9 C10 C18 134.2(9) . . . . ?
 C9 S2 C21 S1 0.8(6) . . . . ?
 C9 S2 C21 C22 178.7(8) . . . . ?
 C9 C10 C11 C12 -178.8(7) . . . . ?
 C9 C10 C18 C17 179.2(8) . . . . ?
 C10 C11 C12 C13 -179.2(8) . . . . ?
 C10 C11 C12 C15 3.3(12) . . . . ?
 C11 C10 C18 C17 4.2(13) . . . . ?
 C11 C12 C13 C14 -179.2(8) . . . . ?
 C11 C12 C15 C16 178.3(8) . . . . ?
 C11 C12 C15 C17 -2.9(12) . . . . ?
 C12 C13 C14 N2 3.2(14) . . . . ?
 C12 C15 C16 N2 -1.1(13) . . . . ?
 C12 C15 C17 C18 3.1(13) . . . . ?
 C13 C12 C15 C16 0.8(12) . . . . ?
 C13 C12 C15 C17 179.6(8) . . . . ?
 C14 N2 C16 C15 2.4(13) . . . . ?
 C15 C12 C13 C14 -1.7(13) . . . . ?
 C15 C17 C18 C10 -3.8(14) . . . . ?
 C16 N2 C14 C13 -3.5(14) . . . . ?
 C16 C15 C17 C18 -178.0(9) . . . . ?
 C17 C15 C16 N2 -180.0(8) . . . . ?
 C18 C10 C11 C12 -3.9(11) . . . . ?
 C19 C3 C4 C5 178.7(7) . . . . ?
 C21 S1 C8 C5 176.6(6) . . . . ?
 C21 S1 C8 C9 4.2(8) . . . . ?
 C21 S2 C9 C8 2.2(8) . . . . ?
 C21 S2 C9 C10 -177.3(7) . . . . ?
 C22 S3 C23 C24 3.3(8) . . . . ?
 C22 S3 C23 C34 -179.1(7) . . . . ?
 C22 S4 C24 C23 -3.3(8) . . . . ?
 C22 S4 C24 C25 -179.7(7) . . . . ?
 C23 S3 C22 S4 -5.4(6) . . . . ?
 C23 S3 C22 C21 171.6(8) . . . . ?
 C23 C24 C25 C26 138.4(10) . . . . ?
 C23 C24 C25 C32 -44.4(14) . . . . ?
 C23 C34 C35 C36 -179.6(7) . . . . ?
 C23 C34 C40 C39 -179.1(8) . . . . ?
 C24 S4 C22 S3 5.4(6) . . . . ?
 C24 S4 C22 C21 -171.6(8) . . . . ?
 C24 C23 C34 C35 134.5(9) . . . . ?
 C24 C23 C34 C40 -44.1(13) . . . . ?
 C24 C25 C26 C27 -178.7(9) . . . . ?
 C24 C25 C32 C29 -179.7(7) . . . . ?
 C25 C26 C27 C28 -1.7(16) . . . . ?
 C26 C25 C32 C29 -2.5(12) . . . . ?
 C26 C27 C28 C29 -2.2(15) . . . . ?
 C26 C27 C28 C33 -177.9(10) . . . . ?
 C27 C28 C29 C30 -176.6(9) . . . . ?
 C27 C28 C29 C32 3.6(13) . . . . ?
 C27 C28 C33 N3 175.6(9) . . . . ?
 C28 C29 C30 C31 0.0(13) . . . . ?
 C28 C29 C32 C25 -1.3(12) . . . . ?
 C29 C28 C33 N3 -0.2(14) . . . . ?
 C29 C30 C31 N3 1.5(15) . . . . ?
 C30 C29 C32 C25 178.9(8) . . . . ?
 C31 N3 C33 C28 1.7(14) . . . . ?
 C32 C25 C26 C27 4.1(15) . . . . ?
 C32 C29 C30 C31 179.8(9) . . . . ?
 C33 N3 C31 C30 -2.3(14) . . . . ?
 C33 C28 C29 C30 -0.6(13) . . . . ?
 C33 C28 C29 C32 179.5(8) . . . . ?
 C34 C23 C24 S4 -177.3(7) . . . . ?
 C34 C23 C24 C25 -1.4(16) . . . . ?
 C34 C35 C36 C37 1.6(12) . . . . ?
 C34 C35 C36 C41 177.1(8) . . . . ?
 C35 C34 C40 C39 2.4(14) . . . . ?
 C35 C36 C37 C38 178.7(7) . . . . ?
 C35 C36 C37 C39 -3.3(13) . . . . ?
 C35 C36 C41 C42 -179.1(9) . . . . ?
 C36 C37 C38 N4 0.0(13) . . . . ?
 C36 C37 C39 C40 4.5(14) . . . . ?
 C36 C41 C42 N4 0.8(15) . . . . ?
 C37 C36 C41 C42 -3.6(14) . . . . ?
 C37 C39 C40 C34 -4.0(14) . . . . ?
 C38 N4 C42 C41 2.4(14) . . . . ?
 C38 C37 C39 C40 -177.6(8) . . . . ?
 C39 C37 C38 N4 -177.9(8) . . . . ?
 C40 C34 C35 C36 -1.1(12) . . . . ?
 C41 C36 C37 C38 3.2(12) . . . . ?
 C41 C36 C37 C39 -178.9(9) . . . . ?
 C42 N4 C38 C37 -2.8(13) . . . . ?
 C43 C44 C45 C46 13.6(16) . . . . ?
 C43 C44 C45 C50 -168.9(10) . . . . ?
 C44 C45 C46 C47 -178.3(11) . . . . ?
 C44 C45 C50 C49 -179.6(11) . . . . ?
 C45 C46 C47 C48 -3.3(18) . . . . ?
 C46 C45 C50 C49 -2.0(18) . . . . ?
 C46 C47 C48 C49 0.1(18) . . . . ?
 C46 C47 C48 C51 178.2(10) . . . . ?
 C47 C48 C49 C50 2.1(17) . . . . ?
 C47 C48 C51 C51 -90.0(14) . . . 2_766 ?
 C47 C48 C51 C52 25.9(16) . . . . ?
 C47 C48 C51 C53 149.5(11) . . . . ?
 C48 C49 C50 C45 -1.1(18) . . . . ?
 C49 C48 C51 C51 88.1(14) . . . 2_766 ?
 C49 C48 C51 C52 -155.9(11) . . . . ?
 C49 C48 C51 C53 -32.3(14) . . . . ?
 C50 C45 C46 C47 4.2(17) . . . . ?
 C51 C48 C49 C50 -176.1(11) . . . . ?
 C54 C44 C45 C46 -179.7(12) . . . . ?
 C54 C44 C45 C50 -2.2(18) . . . . ?
 C55 C56 C57 C58 6(2) . . . . ?
 C55 C56 C57 C59 -175.9(12) . . . 2_676 ?
 C56 C57 C58 C59 176.5(12) . . . . ?
 C57 C58 C59 C57 1(2) . . . 2_676 ?
 C59 C57 C58 C59 -1(2) 2_676 . . . ?
 C60 C56 C57 C58 -179.4(12) . . . . ?
 C60 C56 C57 C59 -2(2) . . . 2_676 ?

_smtbx_masks_special_details       ?
loop_
  _smtbx_masks_void_nr
  _smtbx_masks_void_average_x
  _smtbx_masks_void_average_y
  _smtbx_masks_void_average_z
  _smtbx_masks_void_volume
  _smtbx_masks_void_count_electrons
  _smtbx_masks_void_content
 1 -0.580 -0.578 -0.804 1570.6 434.3 ?

_smtbx_masks_void_probe_radius     1.2
_smtbx_masks_void_truncation_radius  1.2
_shelx_res_file
;
TITL cu_250106lu_zjl_zn_cu_0m_a.res in P-1
    cu_250106lu_zjl_zn_cu_0m.res
    created by SHELXL-2019/3 at 11:11:34 on 15-Aug-2025
REM Old TITL cu_250106lu_zjl_zn_cu_0m in P-1
REM SHELXT solution in P-1: R1 0.406, Rweak 0.039, Alpha 0.150
REM <I/s> 0.000 for 0 systematic absences, Orientation as input
REM Formula found by SHELXT: C120 N39 S8 Zn2
CELL 1.54178 12.2699 16.483 19.5674 69.209 88.991 81.621
ZERR 2 0.0006 0.0014 0.0009 0.005 0.004 0.005
LATT 1
SFAC C H N S Zn
UNIT 120 60 20 8 2
DFIX 1.3 0.01 C22 C21

L.S. 4 0 0
PLAN  41
SIZE 0.09 0.11 0.13
TEMP -80.15
CONF
list 4
MORE -1
ABIN
BOND $H
fmap 2 53
acta
SIZE 0.09 0.11 0.13
SHEL 999 0.83
OMIT -2 -1 1
OMIT -2 1 2
OMIT -2 3 2
OMIT -1 -1 2
OMIT 0 0 2
OMIT 0 2 4
OMIT 1 0 0
REM <olex2.extras>
REM <HklSrc "%.\\cu_250106lu_zjl_zn_cu_0m_tw.hkl">
REM </olex2.extras>

WGHT    0.152800
BASF   0.23437
FVAR       3.53726
C1    1    0.849288    0.756756    0.160577    11.00000    0.04700    0.10061 =
         0.03192   -0.03091   -0.00065   -0.01722
AFIX  43
H1    2    0.841031    0.718297    0.135206    11.00000   -1.20000
AFIX   0
N1    3    0.922511    0.811140    0.136906    11.00000    0.04998    0.11953 =
         0.04067   -0.04394    0.00873   -0.03094
S1    4    0.659646    0.758016    0.479711    11.00000    0.03149    0.13268 =
         0.03356   -0.03931    0.00394   -0.01601
ZN1   5    1.036222    0.807486    0.052844    11.00000    0.03579    0.18324 =
         0.04370   -0.06055    0.00429   -0.02585
C2    1    0.782691    0.752052    0.220932    11.00000    0.03442    0.07544 =
         0.03552   -0.01916    0.00641   -0.02073
N2    3    0.169271    0.804123    0.128108    11.00000    0.04525    0.14982 =
         0.03315   -0.04036   -0.00654   -0.01604
S2    4    0.420036    0.753691    0.491762    11.00000    0.03929    0.13355 =
         0.03775   -0.04386    0.00364   -0.02137
C3    1    0.800438    0.806300    0.260043    11.00000    0.03340    0.08797 =
         0.02272   -0.02318    0.00738   -0.01828
N3    3    0.905041    0.806938    0.980199    11.00000    0.03712    0.12047 =
         0.04834   -0.04421   -0.00024   -0.01501
S3    4    0.432186    0.766967    0.653379    11.00000    0.03503    0.12783 =
         0.03502   -0.03720    0.00179   -0.02089
C4    1    0.734113    0.804195    0.322014    11.00000    0.05163    0.09660 =
         0.03317   -0.03064    0.00548   -0.01998
AFIX  43
H4    2    0.743717    0.840995    0.348707    11.00000   -1.20000
AFIX   0
N4    3    0.149362    0.811027    0.967314    11.00000    0.03543    0.11961 =
         0.04686   -0.02670   -0.00675   -0.01181
S4    4    0.671926    0.766653    0.641360    11.00000    0.03720    0.12564 =
         0.03856   -0.04180    0.00184   -0.01659
C5    1    0.657579    0.748824    0.341784    11.00000    0.03672    0.07911 =
         0.02850   -0.01956    0.00107   -0.00955
N5    3    1.062016    0.664204    0.090227    11.00000    0.05728    0.17460 =
         0.03385   -0.04776   -0.00300   -0.01248
C6    1    0.642744    0.691190    0.304523    11.00000    0.05364    0.08185 =
         0.04559   -0.02416    0.00427   -0.02331
AFIX  43
H6    2    0.590739    0.651563    0.321014    11.00000   -1.20000
AFIX   0
N6    3    1.350012    0.459939    0.175865    11.00000    0.12013    0.14873 =
         0.11942   -0.05331    0.03419    0.00865
C7    1    0.702620    0.692703    0.245578    11.00000    0.05439    0.10162 =
         0.04529   -0.03209    0.00245   -0.02484
AFIX  43
H7    2    0.691991    0.654613    0.220298    11.00000   -1.20000
AFIX   0
N7    3    0.767464    0.497722    0.476584    11.00000    0.10069    0.15292 =
         0.06781   -0.02547    0.01499   -0.03171
C8    1    0.588936    0.747076    0.405968    11.00000    0.04358    0.08054 =
         0.03675   -0.02818   -0.00026   -0.01384
N8    3    1.042801    0.302351    0.572565    11.00000    0.12261    0.12964 =
         0.07250   -0.01585   -0.00930   -0.02617
C9    1    0.478628    0.748874    0.411344    11.00000    0.05177    0.09003 =
         0.02237   -0.01864    0.00583   -0.01621
C10   1    0.401830    0.747798    0.354459    11.00000    0.03993    0.07640 =
         0.03267   -0.02183   -0.00224   -0.01398
C11   1    0.401425    0.805559    0.283583    11.00000    0.04152    0.08331 =
         0.02413   -0.01868   -0.00434   -0.01776
AFIX  43
H11   2    0.452148    0.846497    0.270117    11.00000   -1.20000
AFIX   0
C12   1    0.325995    0.803934    0.231202    11.00000    0.04283    0.08567 =
         0.03276   -0.01988    0.00145   -0.02090
C13   1    0.324001    0.862689    0.156255    11.00000    0.04542    0.13050 =
         0.02993   -0.01984    0.00990   -0.03074
AFIX  43
H13   2    0.374531    0.903612    0.140265    11.00000   -1.20000
AFIX   0
C14   1    0.245891    0.857493    0.108284    11.00000    0.04322    0.11494 =
         0.03498   -0.02386    0.00142   -0.02368
AFIX  43
H14   2    0.246726    0.894000    0.058297    11.00000   -1.20000
AFIX   0
C15   1    0.246944    0.746599    0.251726    11.00000    0.04113    0.09643 =
         0.03076   -0.02070    0.00167   -0.02516
C16   1    0.170986    0.749419    0.197166    11.00000    0.05897    0.08578 =
         0.04785   -0.03646   -0.00482   -0.02606
AFIX  43
H16   2    0.118277    0.710103    0.210538    11.00000   -1.20000
AFIX   0
C17   1    0.247542    0.688082    0.324677    11.00000    0.05638    0.11318 =
         0.03771   -0.02706    0.00013   -0.03581
AFIX  43
H17   2    0.196846    0.647132    0.338465    11.00000   -1.20000
AFIX   0
C18   1    0.319743    0.690118    0.374790    11.00000    0.05359    0.12583 =
         0.03491   -0.03552    0.01395   -0.03047
AFIX  43
H18   2    0.316512    0.652907    0.424378    11.00000   -1.20000
AFIX   0
C19   1    0.877352    0.861759    0.236449    11.00000    0.05505    0.11938 =
         0.04438   -0.04436    0.00622   -0.02995
AFIX  43
H19   2    0.890648    0.898702    0.262253    11.00000   -1.20000
AFIX   0
C20   1    0.935289    0.863678    0.175139    11.00000    0.05036    0.11150 =
         0.05330   -0.04035    0.01253   -0.03295
AFIX  43
H20   2    0.986752    0.903790    0.158821    11.00000   -1.20000
AFIX   0
C21   1    0.542919    0.758543    0.533146    11.00000    0.03552    0.11012 =
         0.03422   -0.01942   -0.00082   -0.01926
C22   1    0.547670    0.764965    0.598817    11.00000    0.03252    0.10500 =
         0.04112   -0.03890    0.00162   -0.01096
C23   1    0.506793    0.759174    0.731427    11.00000    0.04384    0.08971 =
         0.02768   -0.02909   -0.00352   -0.01012
C24   1    0.615147    0.758990    0.726275    11.00000    0.05207    0.09628 =
         0.03489   -0.03593    0.00060   -0.01010
C25   1    0.694841    0.758531    0.782880    11.00000    0.04672    0.08191 =
         0.03928   -0.02802   -0.00120   -0.01463
C26   1    0.797644    0.705315    0.793507    11.00000    0.05812    0.12064 =
         0.06524   -0.06240   -0.01190    0.00380
AFIX  43
H26   2    0.816034    0.670942    0.763775    11.00000   -1.20000
AFIX   0
C27   1    0.870652    0.702117    0.845087    11.00000    0.05335    0.11065 =
         0.06360   -0.05166   -0.02764    0.01738
AFIX  43
H27   2    0.939112    0.664361    0.852216    11.00000   -1.20000
AFIX   0
C28   1    0.846785    0.754499    0.889132    11.00000    0.03470    0.12406 =
         0.04862   -0.04674    0.00112   -0.00095
C29   1    0.746646    0.813080    0.877012    11.00000    0.04173    0.08938 =
         0.04018   -0.03522    0.00895   -0.01205
C30   1    0.729673    0.865979    0.918359    11.00000    0.04344    0.12435 =
         0.05572   -0.06216   -0.00351   -0.01244
AFIX  43
H30   2    0.663287    0.906068    0.911598    11.00000   -1.20000
AFIX   0
C31   1    0.808018    0.860922    0.969011    11.00000    0.04973    0.15450 =
         0.05536   -0.06640   -0.00052   -0.01435
AFIX  43
H31   2    0.793532    0.897043    0.997646    11.00000   -1.20000
AFIX   0
C32   1    0.669963    0.813168    0.822907    11.00000    0.04044    0.08970 =
         0.04534   -0.03522   -0.00135   -0.00836
AFIX  43
H32   2    0.601333    0.850924    0.814213    11.00000   -1.20000
AFIX   0
C33   1    0.921542    0.755311    0.941659    11.00000    0.04221    0.12383 =
         0.04017   -0.04028   -0.00780   -0.00601
AFIX  43
H33   2    0.988877    0.715988    0.950210    11.00000   -1.20000
AFIX   0
C34   1    0.437822    0.757088    0.796006    11.00000    0.05007    0.09083 =
         0.04003   -0.03862    0.00529   -0.01875
C35   1    0.340739    0.813461    0.784660    11.00000    0.04223    0.08104 =
         0.04008   -0.01546    0.00880   -0.01260
AFIX  43
H35   2    0.317368    0.852812    0.736854    11.00000   -1.20000
AFIX   0
C36   1    0.274203    0.812056    0.846887    11.00000    0.03343    0.10106 =
         0.05557   -0.05162   -0.00338    0.00153
C37   1    0.309253    0.757962    0.913920    11.00000    0.04528    0.08786 =
         0.03681   -0.03281    0.01326   -0.01199
C38   1    0.243414    0.758928    0.974659    11.00000    0.03955    0.08863 =
         0.04445   -0.02331   -0.00658   -0.00128
AFIX  43
H38   2    0.268802    0.720263    1.022288    11.00000   -1.20000
AFIX   0
C39   1    0.409761    0.697475    0.924914    11.00000    0.04416    0.12253 =
         0.03396   -0.01496    0.00011    0.01164
AFIX  43
H39   2    0.432049    0.656074    0.972187    11.00000   -1.20000
AFIX   0
C40   1    0.474220    0.700751    0.864572    11.00000    0.05351    0.09337 =
         0.05067   -0.02860    0.00138   -0.00179
AFIX  43
H40   2    0.543297    0.663881    0.871136    11.00000   -1.20000
AFIX   0
C41   1    0.176954    0.871278    0.838238    11.00000    0.05697    0.12262 =
         0.03616   -0.03776   -0.00492    0.00663
AFIX  43
H41   2    0.153082    0.912519    0.791194    11.00000   -1.20000
AFIX   0
C42   1    0.116160    0.869352    0.898348    11.00000    0.04212    0.13522 =
         0.04530   -0.04421    0.00488   -0.00397
AFIX  43
H42   2    0.049673    0.909207    0.892147    11.00000   -1.20000
AFIX   0
C43   1    1.107270    0.608861    0.134117    11.00000    0.06508    0.13143 =
         0.04903   -0.04307    0.01605   -0.02196
C44   1    1.162938    0.533187    0.194225    11.00000    0.08693    0.15189 =
         0.05763   -0.06239    0.00650   -0.01573
C45   1    1.112813    0.515698    0.267650    11.00000    0.07695    0.09892 =
         0.05921   -0.02912   -0.00971   -0.01279
C46   1    1.010068    0.554867    0.275650    11.00000    0.06528    0.12319 =
         0.05314   -0.02033    0.00168   -0.00876
AFIX  43
H46   2    0.967551    0.593373    0.233490    11.00000   -1.20000
AFIX   0
C47   1    0.965899    0.539324    0.345126    11.00000    0.08180    0.13258 =
         0.04430   -0.01816    0.00510   -0.01245
AFIX  43
H47   2    0.895821    0.569211    0.350431    11.00000   -1.20000
AFIX   0
C48   1    1.024950    0.481161    0.404096    11.00000    0.07922    0.10775 =
         0.03806   -0.01906    0.00056   -0.01946
C49   1    1.128809    0.436601    0.396991    11.00000    0.07892    0.08960 =
         0.05489   -0.01127    0.00253    0.00027
AFIX  43
H49   2    1.168788    0.394318    0.438673    11.00000   -1.20000
AFIX   0
C50   1    1.170513    0.454989    0.330009    11.00000    0.08425    0.13442 =
         0.06495   -0.03412    0.00511   -0.00478
AFIX  43
H50   2    1.241240    0.425821    0.325021    11.00000   -1.20000
AFIX   0
C51   1    0.978853    0.465186    0.481569    11.00000    0.09780    0.10202 =
         0.05609   -0.02194   -0.00157   -0.01604
C52   1    0.859671    0.483920    0.480593    11.00000    0.06692    0.15391 =
         0.05199   -0.00846   -0.00938   -0.01811
C53   1    1.013804    0.375574    0.532995    11.00000    0.10188    0.12650 =
         0.05298   -0.03154    0.01563   -0.03409
C54   1    1.267003    0.493692    0.185061    11.00000    0.08214    0.12845 =
         0.08054   -0.05038    0.01684    0.01461
N9    3    0.517754    0.993456    0.258007    11.00000    0.13166    0.14015 =
         0.13478   -0.06096   -0.04071   -0.01765
N10   3    0.829850    0.992865    0.363483    11.00000    0.10958    0.12224 =
         0.09900   -0.02417    0.01804   -0.02328
C55   1    0.561329    0.992717    0.310628    11.00000    0.08696    0.10420 =
         0.12611   -0.05164    0.00483   -0.00051
C56   1    0.617539    0.992268    0.376187    11.00000    0.08601    0.12632 =
         0.10624   -0.05537    0.00492   -0.02369
C57   1    0.557055    0.998219    0.439461    11.00000    0.08973    0.07578 =
         0.11045   -0.03698    0.00610   -0.01962
C58   1    0.444599    0.995945    0.443848    11.00000    0.09132    0.08629 =
         0.10780   -0.03864   -0.00959   -0.01783
AFIX  43
H58   2    0.406055    0.993648    0.403046    11.00000   -1.20000
AFIX   0
C59   1    0.388549    0.996798    0.501428    11.00000    0.07978    0.08860 =
         0.09575   -0.03479    0.00739   -0.01644
AFIX  43
H59   2    0.311716    0.994028    0.502345    11.00000   -1.20000
AFIX   0
C60   1    0.732567    0.993797    0.372177    11.00000    0.10558    0.10545 =
         0.11155   -0.06294    0.01636   -0.02214
HKLF 5


REM  cu_250106lu_zjl_zn_cu_0m_a.res in P-1
REM wR2 = 0.2896, GooF = S = 0.854, Restrained GooF = 0.854 for all data
REM R1 = 0.0970 for 5031 Fo > 4sig(Fo) and 0.1600 for all 13336 data
REM 677 parameters refined using 1 restraints

END

WGHT      0.1528      0.0000

REM Highest difference peak  0.726,  deepest hole -0.564,  1-sigma level  0.105
Q1    1   0.6423  0.8152  0.4566  11.00000  0.05    0.73
Q2    1   0.2977  0.7611  1.0623  11.00000  0.05    0.66
Q3    1   1.0563  0.7476  0.0827  11.00000  0.05    0.64
Q4    1   1.0305  0.7645  0.9045  11.00000  0.05    0.63
Q5    1   0.7796  0.6141  0.7547  11.00000  0.05    0.58
Q6    1   0.7641  0.6360  0.7432  11.00000  0.05    0.57
Q7    1   0.2568  0.7765  0.8847  11.00000  0.05    0.50
Q8    1   0.3935  0.7563  0.6241  11.00000  0.05    0.46
Q9    1   0.7993  0.7674  0.0854  11.00000  0.05    0.45
Q10   1   0.9957  0.7787  0.0256  11.00000  0.05    0.45
Q11   1  -0.1096  0.9986  0.7673  11.00000  0.05    0.43
Q12   1   1.3008  0.3763  0.4852  11.00000  0.05    0.42
Q13   1   1.0641  0.2438  0.6783  11.00000  0.05    0.42
Q14   1   0.9248  0.6183  0.8618  11.00000  0.05    0.41
Q15   1   0.8307  0.7550  0.2482  11.00000  0.05    0.40
Q16   1   0.4970  0.9798  0.2023  11.00000  0.05    0.39
Q17   1   0.5208  0.7826  1.0410  11.00000  0.05    0.38
Q18   1   0.8591  0.7833  0.2802  11.00000  0.05    0.38
Q19   1   0.2974  0.8069  0.7439  11.00000  0.05    0.37
Q20   1   1.0045  0.9879  0.0018  11.00000  0.05    0.37
Q21   1   0.2710  0.5650  0.4219  11.00000  0.05    0.37
Q22   1   0.4951  0.8766  0.5031  11.00000  0.05    0.37
Q23   1   1.0106  0.9438  0.0153  11.00000  0.05    0.36
Q24   1   0.2711  0.5967  0.3997  11.00000  0.05    0.36
Q25   1   0.3025  0.6147  0.4985  11.00000  0.05    0.36
Q26   1   0.0616  0.7569  0.2383  11.00000  0.05    0.35
Q27   1   1.1982  0.3051  0.4754  11.00000  0.05    0.35
Q28   1   0.7750  0.7016  0.6203  11.00000  0.05    0.35
Q29   1   0.5670  0.7445  0.2364  11.00000  0.05    0.35
Q30   1   0.9902  0.6815  0.8271  11.00000  0.05    0.34
Q31   1   0.8802  0.6214  0.7971  11.00000  0.05    0.34
Q32   1   0.2587  1.0000  0.5053  11.00000  0.05    0.34
Q33   1   0.3973  0.8774  0.8815  11.00000  0.05    0.34
Q34   1   0.4772  0.7216  0.2960  11.00000  0.05    0.33
Q35   1   0.7631  0.7759  0.9350  11.00000  0.05    0.33
Q36   1   1.0721  0.5629  0.3499  11.00000  0.05    0.33
Q37   1   0.3019  0.7130  0.6575  11.00000  0.05    0.33
Q38   1   1.1836  0.3739  0.4563  11.00000  0.05    0.33
Q39   1   1.2551  0.3603  0.4531  11.00000  0.05    0.33
Q40   1   1.1571  0.2589  0.5983  11.00000  0.05    0.33
Q41   1   1.0971  0.4943  0.1593  11.00000  0.05    0.32
;
_shelx_res_checksum                5099
_shelx_hkl_file
;
   1   0   0   11635     484   1
   2   0   0   29023    1291   1
   3   0   0    7109     966   1
   4   0   0   27318    1923   1
   5   0   0     193    1096   1
   6   0   0    8028    1516   1
   7   0   0   16513    2005   1
  -8  -3   0   20002    1139  -2
   8   0   0   20002    1139   1
   9   0   0    5119     530   1
  10   0   0   13777    1167   1
  11   0   0    8620     801   1
  12   0   0    4656     733   1
  13   0   0    7063    1182   1
  14   0   0     807     453   1
 -14   1   0     957     410   1
 -13   1   0    1277     854   1
 -12   1   0     139     258   1
 -11   1   0     360     419   1
 -10   1   0    6271     594   1
  -9   1   0     615     454   1
   8   4   0   83899    3919  -2
  -8   1   0   83899    3919   1
  -7   1   0     657    1200   1
  -6   1   0     700    1095   1
  -5   1   0   62440    2760   1
  -4   1   0   14070    1529   1
  -3   1   0   48900    4426   1
  -2   1   0     439     628   1
  -1   1   0     605     206   1
   0   1   0   19767     393  -2
   0   1   0   19767     393   1
   1   1   0    3112     560   1
   2   1   0   36875    1720   1
   3   1   0   35367    2551   1
   4   1   0  130995    4832   1
   5   1   0   61194    2742   1
   6   1   0    5129    1357   1
   7   1   0    -334     974   1
  -8  -2   0   76341    4143  -2
   8   1   0   76341    4143   1
   9   1   0    -206     395   1
  10   1   0    5254     633   1
  11   1   0     724     361   1
  12   1   0      58     255   1
  13   1   0     125     522   1
  14   1   0      47     396   1
 -14   2   0      78     338   1
 -13   2   0    1657    1237   1
 -12   2   0    6068     816   1
 -11   2   0    5321     851   1
 -10   2   0     494     465   1
  -9   2   0   11411     725   1
   8   5   0    6008     696  -2
  -8   2   0    6008     696   1
  -7   2   0    5396    1563   1
  -6   2   0    1406    1256   1
  -5   2   0    7448    1952   1
  -4   2   0     383     905   1
  -3   2   0   51123    2104   1
  -2   2   0    3988     929   1
  -1   2   0   41590    1218   1
   0   2   0  513165   13780  -2
   0   2   0  513165   13780   1
   1   2   0   71132    1856   1
   2   2   0    1189     811   1
   3   2   0   51283    6136   1
   4   2   0    4754    1527   1
   5   2   0     425    1508   1
   6   2   0    6503    1418   1
   7   2   0   10121    1599   1
  -8  -1   0  100758    2473  -2
   8   2   0  100758    2473   1
   9   2   0     692     476   1
  10   2   0   27527    1094   1
  11   2   0   19519    1079   1
  12   2   0    5128    1074   1
  13   2   0    3512     631   1
  14   2   0     445     415   1
 -14   3   0     829     333   1
 -13   3   0    1024     454   1
 -12   3   0      23     558   1
 -11   3   0     149     641   1
 -10   3   0    6253     603   1
  -9   3   0     281     529   1
   8   6   0   42937    1681  -2
  -8   3   0   42937    1681   1
  -7   3   0    2307     549   1
  -6   3   0    3668    1416   1
  -5   3   0   75665    3265   1
  -4   3   0   42757    2946   1
  -3   3   0     260     929   1
  -2   3   0   14897    1297   1
  -1   3   0  114755    2598   1
   0   3   0  280324   10020  -2
   0   3   0  280324   10020   1
   1   3   0   38171    2274   1
   2   3   0   32158    2648   1
   3   3   0   54757    2116   1
   4   3   0   16280    1490   1
   5   3   0   59719    3923   1
   6   3   0    1852    1105   1
   7   3   0     906    1085   1
  -8   0   0   25208    3496  -2
   8   3   0   25208    3496   1
   9   3   0    1210     450   1
  10   3   0    2209     789   1
  11   3   0    2841     548   1
  12   3   0    1071     457   1
  13   3   0    4035     999   1
  14   3   0     453     673   1
 -13   4   0     340     400   1
 -12   4   0    4894     965   1
 -11   4   0     622     314   1
 -10   4   0     130     461   1
  -9   4   0    9909     703   1
   8   7   0    6670     536  -2
  -8   4   0    6670     536   1
  -7   4   0   14132    1114   1
  -6   4   0    5588    1681   1
  -5   4   0    2246    1321   1
  -4   4   0    2927    1300   1
  -3   4   0    1823     833   1
  -2   4   0   24828    1534   1
  -1   4   0  228007    3820   1
   0   4   0 1932647   57206  -2
   0   4   0 1932647   57206   1
   1   4   0  212972    4715   1
   2   4   0   34633    7808   1
   3   4   0    2233     984   1
   4   4   0    9485    1327   1
   5   4   0   10533    2358   1
   6   4   0    4997    1237   1
   7   4   0     309    1016   1
  -8   1   0   62164    3623  -2
   8   4   0   62164    3623   1
   9   4   0     189     435   1
  10   4   0   12523     784   1
  11   4   0    7910     756   1
  12   4   0    2028     449   1
  13   4   0     -55     211   1
  14   4   0    -309     870   1
 -13   5   0      42     355   1
 -12   5   0     -44     399   1
 -11   5   0      67     353   1
 -10   5   0     536     470   1
  -9   5   0    3750     538   1
   8   8   0   14382     755  -2
  -8   5   0   14382     755   1
  -7   5   0    9680     733   1
  -6   5   0     241     490   1
  -5   5   0   28066    2548   1
  -4   5   0    8482    1643   1
  -3   5   0   12733    2824   1
  -2   5   0   10926    1116   1
  -1   5   0   14001    1243   1
   0   5   0  144545    4119  -2
   0   5   0  144545    4119   1
   1   5   0   53441    2480   1
   2   5   0   21965    1956   1
   3   5   0    4835    1238   1
   4   5   0   24944    2033   1
   6   5   0     947    1817   1
   7   5   0   14137    2016   1
  -8   2   0    4156     557  -2
   8   5   0    4156     557   1
   9   5   0    4920     545   1
  10   5   0    1478     500   1
  11   5   0     206     431   1
  12   5   0    1142     438   1
  13   5   0    5232     764   1
  14   5   0    -445     908   1
 -13   6   0     559     344   1
 -12   6   0    3215     451   1
 -11   6   0     -88     463   1
 -10   6   0    1364     460   1
  -9   6   0    5568     575   1
   8   9   0    1207     542  -2
  -8   6   0    1207     542   1
  -7   6   0    1972     501   1
  -6   6   0    7318     629   1
  -5   6   0    5487    1683   1
  -4   6   0    3405    1416   1
  -3   6   0    3015    1275   1
  -2   6   0    3475     956   1
  -1   6   0   30123    1673   1
   0   6   0   24717    1487  -2
   0   6   0   24717    1487   1
   1   6   0   36218    3440   1
   2   6   0    3744    1384   1
   3   6   0   17064    2213   1
   4   6   0   12821    1776   1
   5   6   0     196     842   1
   6   6   0    1469    1952   1
   7   6   0     239     426   1
  -8   3   0   38202    3076  -2
   8   6   0   38202    3076   1
   9   6   0    2220     725   1
  10   6   0     518     429   1
  11   6   0    4073     519   1
  12   6   0     876     400   1
  13   6   0    2095     521   1
  14   6   0      97     966   1
 -12   7   0    -131     312   1
 -11   7   0      66     456   1
 -10   7   0      51     352   1
  -9   7   0    3395     545   1
   8  10   0    2733     552  -2
  -8   7   0    2733     552   1
  -7   7   0    5000     636   1
  -6   7   0    1019     454   1
  -5   7   0    3238     783   1
  -4   7   0   22682    2405   1
  -3   7   0   14961    1927   1
  -2   7   0    -705    1075   1
  -1   7   0      -3     998   1
   0   7   0    1610    1100  -2
   0   7   0    1610    1100   1
   1   7   0     -33    1257   1
   2   7   0    1226    1252   1
   3   7   0    7179    1571   1
   4   7   0    1788    2812   1
   5   7   0   19153    3711   1
   6   7   0     808     401   1
   7   7   0   11533    1182   1
  -8   4   0    6279     587  -2
   8   7   0    6279     587   1
   9   7   0    4371     754   1
  10   7   0    4828     582   1
  11   7   0    1304     918   1
  12   7   0    3561     693   1
  13   7   0     633     773   1
  14   7   0     116     908   1
 -12   8   0     542     272   1
 -11   8   0     100     599   1
 -10   8   0      14     310   1
  -9   8   0     534     455   1
   8  11   0     927     498  -2
  -8   8   0     927     498   1
  -7   8   0     179     480   1
  -6   8   0     247     441   1
  -5   8   0     526     452   1
  -4   8   0    7853     899   1
  -3   8   0    2876    1330   1
  -2   8   0    1640    1176   1
  -1   8   0   44292    2488   1
   0   8   0   76369    2516  -2
   0   8   0   76369    2516   1
   1   8   0   35265    2788   1
   2   8   0    1913    2068   1
   3   8   0   21298    2284   1
   4   8   0     448     835   1
   5   8   0    1162     467   1
   6   8   0    6140     820   1
   7   8   0    1193     527   1
  -8   5   0   11406    1037  -2
   8   8   0   11406    1037   1
   9   8   0    8017     738   1
  10   8   0    -115     490   1
  11   8   0     210     447   1
  12   8   0     648     392   1
  13   8   0    2032     812   1
  14   8   0     271     850   1
 -11   9   0      81     315   1
 -10   9   0      73     446   1
  -9   9   0    1460     472   1
   8  12   0    1081    1000  -2
  -8   9   0    1081    1000   1
  -7   9   0    4695     710   1
  -6   9   0    1971     511   1
  -5   9   0     709     420   1
  -4   9   0     -83     412   1
  -3   9   0      -1     429   1
  -2   9   0     646     458   1
  -1   9   0    1482     851   1
   0   9   0   47775    4619  -2
   0   9   0   47775    4619   1
   1   9   0    5441    6793   1
   2   9   0    8948    1678   1
   3   9   0    -211     793   1
   4   9   0   12426    1649   1
   5   9   0    1468     457   1
   6   9   0    1519     447   1
   7   9   0    5024     536   1
  -8   6   0    2072     553  -2
   8   9   0    2072     553   1
   9   9   0     917     539   1
  10   9   0     295     502   1
  11   9   0     220     440   1
  12   9   0    1041     418   1
  13   9   0     451     393   1
 -11  10   0     201     264   1
 -10  10   0      25     357   1
  -9  10   0      -7     359   1
   8  13   0     334     458  -2
  -8  10   0     334     458   1
  -7  10   0     -22     448   1
  -6  10   0     183     438   1
  -5  10   0     903     427   1
  -4  10   0    1687     450   1
  -3  10   0     -30     396   1
  -2  10   0     500     480   1
  -1  10   0    5952     625   1
   0  10   0     100     704  -2
   0  10   0     100     704   1
   1  10   0     240     540   1
   2  10   0     219     353   1
   3  10   0     462     384   1
   4  10   0     374     325   1
   5  10   0     672     420   1
   6  10   0     671     450   1
   7  10   0    2414     508   1
  -8   7   0    1976     511  -2
   8  10   0    1976     511   1
   9  10   0    3332     610   1
  10  10   0     303     454   1
  11  10   0      53     450   1
  12  10   0     251    1063   1
  13  10   0     125     417   1
 -10  11   0     170     289   1
  -9  11   0     352     253   1
   8  14   0     725     396  -2
  -8  11   0     725     396   1
  -7  11   0     477     431   1
  -6  11   0     209     421   1
  -5  11   0    4102     725   1
  -4  11   0     278     431   1
  -3  11   0      96     422   1
  -2  11   0    -323     356   1
  -1  11   0     629     430   1
   0  11   0      86     419  -2
   0  11   0      86     419   1
   1  11   0    3249     440   1
   2  11   0    1686     447   1
   3  11   0     464     363   1
   4  11   0     725     425   1
   5  11   0    1701     459   1
   6  11   0     -45     437   1
   7  11   0     715     450   1
  -8   8   0     529     442  -2
   8  11   0     529     442   1
   9  11   0     -17     662   1
  10  11   0     107     415   1
  11  11   0     889    1102   1
  12  11   0    1044     524   1
  13  11   0     457     503   1
  -9  12   0     146     304   1
   8  15   0     174     337  -2
  -8  12   0     174     337   1
  -7  12   0     394     426   1
  -6  12   0     679     482   1
  -5  12   0     715     547   1
  -4  12   0    1398     467   1
  -3  12   0     210     444   1
  -2  12   0     285     452   1
  -1  12   0    4049     515   1
   0  12   0    5393     736  -2
   0  12   0    5393     736   1
   1  12   0    2212     691   1
   2  12   0     295     377   1
   3  12   0     -35     391   1
   4  12   0     408     324   1
   5  12   0     796     555   1
   6  12   0    -535     535   1
   7  12   0    2258     627   1
  -8   9   0     580     755  -2
   8  12   0     580     755   1
   9  12   0     984     553   1
  10  12   0     142     557   1
  11  12   0     311     529   1
  12  12   0      33     496   1
   8  16   0     504     297  -2
  -8  13   0     504     297   1
  -7  13   0     172     423   1
  -6  13   0     465     405   1
  -5  13   0     -55     395   1
  -4  13   0     110     487   1
  -3  13   0    -109     432   1
  -2  13   0      44     387   1
  -1  13   0    1655     457   1
   0  13   0    4830     518  -2
   0  13   0    4830     518   1
   1  13   0    1157     463   1
   2  13   0    1600     623   1
   3  13   0      67     424   1
   4  13   0     186     292   1
   5  13   0    1934     551   1
   6  13   0     -84     491   1
   7  13   0     638     850   1
  -8  10   0     132     460  -2
   8  13   0     132     460   1
   9  13   0     277     467   1
  10  13   0      89     547   1
  11  13   0    -263     515   1
  -7  14   0      30     279   1
  -6  14   0      18     366   1
  -5  14   0     570     370   1
  -4  14   0     156     450   1
  -3  14   0     -86     440   1
  -2  14   0     -46     754   1
  -1  14   0    1075     433   1
   0  14   0    1996     700  -2
   0  14   0    1996     700   1
   1  14   0     208     438   1
   2  14   0      36     418   1
   3  14   0     235     368   1
   4  14   0     157     392   1
   5  14   0     642     792   1
   6  14   0     145     496   1
   7  14   0     430     475   1
  -8  11   0     554     458  -2
   8  14   0     554     458   1
   9  14   0     452     431   1
  10  14   0     145     495   1
  11  14   0     479     403   1
  -6  15   0     116     302   1
  -5  15   0     188     402   1
  -4  15   0     153     376   1
  -3  15   0    -197     403   1
  -2  15   0     117     357   1
  -1  15   0      80     364   1
   0  15   0     124     390  -2
   0  15   0     124     390   1
   1  15   0     370     407   1
   2  15   0      11     298   1
   3  15   0    -292     526   1
   4  15   0     156     501   1
   5  15   0    -155     503   1
   6  15   0      -9     308   1
   7  15   0     496     503   1
  -8  12   0     164     355  -2
   8  15   0     164     355   1
   9  15   0     -28     430   1
  10  15   0      58     541   1
  -5  16   0     206     282   1
  -4  16   0     380     339   1
  -3  16   0      45     333   1
  -2  16   0     154     316   1
  -1  16   0     205     329   1
   0  16   0    4959     908  -2
   0  16   0    4959     908   1
   1  16   0      35     231   1
   2  16   0     244     485   1
   3  16   0     -68     456   1
   4  16   0      10     451   1
   5  16   0     282     464   1
   6  16   0     138     511   1
   7  16   0    -193     560   1
  -8  13   0     548     450  -2
   8  16   0     548     450   1
   9  16   0     290     522   1
  -3  17   0      99     254   1
  -2  17   0     150     368   1
  -1  17   0     418     281   1
   0  17   0    1710     464  -2
   0  17   0    1710     464   1
   1  17   0     311     396   1
   2  17   0     -70     407   1
   3  17   0     -39     409   1
   4  17   0     -57     393   1
   5  17   0     -47     382   1
   6  17   0     -20     374   1
   7  17   0      71     347   1
  -1  18   0     193     425   1
   0  18   0     482     348  -2
   0  18   0     482     348   1
   1  18   0      31     325   1
   2  18   0    -104     338   1
   3  18   0    -150     341   1
   4  18   0     197     333   1
   5  18   0       8     327   1
  -4 -18   1    -271     371   1
  -3 -18   1     231     311   1
  -2 -18   1     281     351   1
  -1 -18   1     -90     311   1
   0 -18   1      97     363   1
  -7 -17   1    -126     262   1
  -6 -17   1    -107     311   1
  -5 -17   1       6     376   1
  -4 -17   1      89     389   1
  -3 -17   1      -2     388   1
  -2 -17   1     223     393   1
  -1 -17   1     118     396   1
   0 -17   1      22     367   1
   1 -17   1      34     362   1
   2 -17   1     174     464   1
   3 -17   1      77     425   1
  -8 -16   1     383     382   1
  -7 -16   1     358     424   1
  -6 -16   1     -93     409   1
  -5 -16   1     241     497   1
  -4 -16   1     432     456   1
  -3 -16   1     226     464   1
  -2 -16   1    -395     443   1
  -1 -16   1     472     464   1
   0 -16   1     316     431   1
   1 -16   1     989     318   1
   2 -16   1     402     296   1
   3 -16   1     251     306   1
   4 -16   1      23     275   1
   5 -16   1     163     406   1
 -10 -15   1      97     483   1
  -9 -15   1     425     445   1
  -8 -15   1     -89     368   1
  -7 -15   1     739     397   1
  -6 -15   1      37     348   1
  -5 -15   1     204     339   1
  -4 -15   1     119     525   1
  -3 -15   1     213     506   1
  -2 -15   1    -134     454   1
  -1 -15   1      90     256   1
   0 -15   1      28     354   1
   1 -15   1     456     372   1
   2 -15   1     170     342   1
   3 -15   1    -314     314   1
   4 -15   1     133     374   1
   5 -15   1     121     325   1
   6 -15   1       1     274   1
 -10 -14   1     276     487   1
  -9 -14   1     149     553   1
  -8 -14   1    1369     484   1
  -7 -14   1     -64     455   1
  -6 -14   1    -187     475   1
  -5 -14   1     259     502   1
  -4 -14   1     305     572   1
  -3 -14   1     157     454   1
  -2 -14   1      46     290   1
  -1 -14   1     309     412   1
   0 -14   1     450     406   1
   1 -14   1    1304     631   1
   2 -14   1     123     372   1
   3 -14   1     167     387   1
   4 -14   1     816     448   1
   5 -14   1     129     388   1
   6 -14   1      68     380   1
   7 -14   1      54     266   1
 -11 -13   1    -109     492   1
 -10 -13   1      89     589   1
  -9 -13   1    -553     553   1
  -8 -13   1     115     496   1
  -7 -13   1     -63     477   1
  -6 -13   1     360     500   1
  -5 -13   1    1351     525   1
  -4 -13   1    1572     563   1
  -3 -13   1     193     278   1
  -2 -13   1     -56     332   1
  -1 -13   1      80     427   1
   0 -13   1    1865     479   1
   1 -13   1     343     424   1
   2 -13   1       3     393   1
   3 -13   1     608     501   1
   4 -13   1     201     398   1
   5 -13   1     115     373   1
   6 -13   1     109     368   1
   7 -13   1     125     338   1
   8 -13   1     383     264   1
 -12 -12   1     283     446   1
 -11 -12   1     225     619   1
 -10 -12   1     182     444   1
  -9 -12   1      76     458   1
  -8 -12   1    4089     539   1
   7 -10  -1     379     454  -2
  -7 -12   1     379     454   1
  -6 -12   1    -326     432   1
  -5 -12   1     -91     441   1
  -4 -12   1     605     502   1
  -3 -12   1     561     496   1
  -2 -12   1     -90     891   1
  -1 -12   1    4635     913   1
   0 -12   1    5738    1414   1
   1 -12   1    6074     693   1
   2 -12   1    2679     491   1
   3 -12   1       1     351   1
   4 -12   1      -2     406   1
   5 -12   1     510     692   1
   6 -12   1     100     419   1
   7 -12   1     -75     379   1
   8 -12   1     -38     296   1
   9 -12   1     203     316   1
 -12 -11   1     853     529   1
 -11 -11   1    -163     416   1
 -10 -11   1     841     704   1
  -9 -11   1     399     714   1
  -8 -11   1    2339     684   1
   7  -9  -1     468     585  -2
  -7 -11   1     468     585   1
  -6 -11   1     943     787   1
  -5 -11   1    1637     601   1
  -4 -11   1    1859     660   1
  -3 -11   1    3481     830   1
  -2 -11   1     811     374   1
  -1 -11   1      83     351   1
   0 -11   1     194     342   1
   1 -11   1    2045     466   1
   2 -11   1    1663     778   1
   3 -11   1      98     374   1
   4 -11   1    1840     538   1
   5 -11   1     710     507   1
   6 -11   1     204     562   1
   7 -11   1     169     441   1
   8 -11   1     682     409   1
   9 -11   1     486     310   1
  10 -11   1      19     288   1
 -13 -10   1    1213     850   1
 -12 -10   1     166     562   1
 -11 -10   1     673     819   1
 -10 -10   1    1516     473   1
  -9 -10   1     246     474   1
  -8 -10   1    6249     713   1
   7  -8  -1     250     430  -2
  -7 -10   1     250     430   1
  -6 -10   1     149     432   1
  -5 -10   1     269     401   1
  -4 -10   1     -93     345   1
  -3 -10   1      60     428   1
  -2 -10   1    2197     975   1
  -1 -10   1    1036     435   1
   0 -10   1    2321     409   1
   1 -10   1     580     407   1
   2 -10   1    1828     412   1
   3 -10   1     146     365   1
   4 -10   1    1741     514   1
   5 -10   1     128     485   1
   6 -10   1     235     434   1
   7 -10   1     -66     660   1
   8 -10   1     117     426   1
   9 -10   1     493     353   1
  10 -10   1     201     329   1
 -13  -9   1    2590     966   1
 -12  -9   1    2078     554   1
 -11  -9   1     205     402   1
 -10  -9   1     132     632   1
  -9  -9   1    1318     555   1
  -8  -9   1   10484     837   1
   7  -7  -1     377     503  -2
  -7  -9   1     377     503   1
  -6  -9   1      -9     410   1
  -5  -9   1    8352     825   1
  -4  -9   1   12387     961   1
  -3  -9   1     975     932   1
  -2  -9   1    1982    1236   1
  -1  -9   1     786    1249   1
   0  -9   1    2625    1240   1
   1  -9   1     284     435   1
   2  -9   1     726    1173   1
   3  -9   1    4626     523   1
   4  -9   1    1358     457   1
   5  -9   1    3729     759   1
   6  -9   1     203     436   1
   7  -9   1     474     470   1
   8  -9   1    1059     498   1
   9  -9   1     411     396   1
  10  -9   1       8     369   1
  11  -9   1      95     283   1
 -14  -8   1    -464     792   1
 -13  -8   1    1983     715   1
 -12  -8   1     713     784   1
 -11  -8   1    2726     488   1
 -10  -8   1     147     486   1
  -9  -8   1    5883     638   1
  -8  -8   1    2163    1054   1
   7  -6  -1   11154     816  -2
  -7  -8   1   11154     816   1
  -6  -8   1    1153     484   1
  -5  -8   1     775     495   1
  -4  -8   1    1241    1817   1
  -3  -8   1    2706    4696   1
  -2  -8   1   29294    2600   1
  -1  -8   1   23520    3633   1
   0  -8   1   72861    5025   1
  -1  -9  -1   23921    1932  -2
   1  -8   1   23921    1932   1
   2  -8   1   15564    2232   1
   3  -8   1    2541     512   1
   4  -8   1     244     422   1
   5  -8   1     499     450   1
   6  -8   1     428     623   1
   7  -8   1     316     492   1
   8  -8   1    1153     498   1
  -9 -12  -1    1067     463  -2
   9  -8   1    1067     463   1
  10  -8   1    2653     624   1
  11  -8   1      69     350   1
  12  -8   1      39     445   1
 -14  -7   1      39     889   1
 -13  -7   1     399     417   1
 -12  -7   1    3073     440   1
 -11  -7   1     -66     442   1
 -10  -7   1     597     476   1
  -9  -7   1     837     472   1
  -8  -7   1   25260    1328   1
   7  -5  -1    2009     446  -2
  -7  -7   1    2009     446   1
  -6  -7   1    3093     901   1
  -5  -7   1   23230    3575   1
  -4  -7   1   25627    3556   1
  -3  -7   1     -14    1054   1
  -2  -7   1     773    1604   1
  -1  -7   1   12806    1947   1
   0  -7   1   12277    1253   1
  -1  -8  -1    1066     855  -2
   1  -7   1    1066     855   1
   2  -7   1   30599    2551   1
   3  -7   1    6090    1454   1
   4  -7   1    3835     647   1
   5  -7   1    6459     724   1
   6  -7   1     267     445   1
   7  -7   1     -96     493   1
   8  -7   1    1810     540   1
  -9 -11  -1    1145     481  -2
   9  -7   1    1145     481   1
  10  -7   1    -185     420   1
  11  -7   1      56     404   1
  12  -7   1     -38     276   1
 -14  -6   1    -116     928   1
 -13  -6   1    2393    1270   1
 -12  -6   1    9932     661   1
 -11  -6   1    1661     483   1
 -10  -6   1    1224     472   1
  -9  -6   1   14669     995   1
  -8  -6   1     -24     365   1
   7  -4  -1    8846     817  -2
  -7  -6   1    8846     817   1
  -6  -6   1     448    1063   1
  -5  -6   1     260     469   1
  -4  -6   1     630    1681   1
  -3  -6   1   19175    2094   1
  -2  -6   1   20836    2221   1
  -1  -6   1    3034    1991   1
   0  -6   1   24865    1457   1
  -1  -7  -1   26472    1583  -2
   1  -6   1   26472    1583   1
   2  -6   1     796     842   1
   3  -6   1   20757    2131   1
   4  -6   1   11110    1750   1
   5  -6   1    3631     644   1
   6  -6   1    1020     517   1
   7  -6   1    1478     497   1
   8  -6   1    3832     578   1
  -9 -10  -1     733     473  -2
   9  -6   1     733     473   1
  10  -6   1    7740     945   1
  11  -6   1     180     288   1
  12  -6   1      69     334   1
 -14  -5   1     387     966   1
 -13  -5   1     897     555   1
  12  -1  -1    1924     542  -2
 -12  -5   1    1924     542   1
 -11  -5   1    1063     457   1
 -10  -5   1     555     452   1
  -9  -5   1     861     435   1
  -8  -5   1   13977    1318   1
   7  -3  -1    8343    1564  -2
  -7  -5   1    8343    1564   1
  -6  -5   1    2274    1137   1
  -5  -5   1   54134    2353   1
  -4  -5   1   52655    2514   1
  -3  -5   1    8639    1778   1
  -2  -5   1     605     979   1
  -1  -5   1   25350    2880   1
   0  -5   1   25465    1496   1
  -1  -6  -1   28860    1511  -2
   1  -5   1   28860    1511   1
   2  -5   1   20181    1490   1
   3  -5   1   16310    1426   1
   4  -5   1   23451    2297   1
   5  -5   1    1311    1360   1
   6  -5   1     666     555   1
   7  -5   1    5598     575   1
   8  -5   1    1377     686   1
  -9  -9  -1    1278     487  -2
   9  -5   1    1278     487   1
  10  -5   1    1531     511   1
  11  -5   1     995     511   1
  12  -5   1     128     458   1
  13  -5   1     468     345   1
 -14  -4   1     483     462   1
 -13  -4   1    5851     868   1
  12   0  -1    9573    2000  -2
 -12  -4   1    9573    2000   1
 -11  -4   1     292     443   1
 -10  -4   1     161     440   1
  -9  -4   1   34581    2558   1
  -8  -4   1     156     398   1
   7  -2  -1   29748    2273  -2
  -7  -4   1   29748    2273   1
  -6  -4   1     -48     892   1
  -5  -4   1    3388    1050   1
  -4  -4   1   19404    2029   1
  -3  -4   1   14669    2087   1
  -2  -4   1   19153    1678   1
  -1  -4   1  201938    4512   1
   0  -4   1  198994    3375   1
  -1  -5  -1  295302    8508  -2
   1  -4   1  295302    8508   1
   2  -4   1     420     700   1
   3  -4   1   33316    1720   1
   4  -4   1     691    1173   1
   5  -4   1    8052    1630   1
   6  -4   1    4016    1588   1
   7  -4   1    3942     508   1
   8  -4   1   10589     684   1
  -9  -8  -1     522     466  -2
   9  -4   1     522     466   1
  10  -4   1    8582     738   1
  11  -4   1     169     432   1
  12  -4   1     464     419   1
  13  -4   1     321     365   1
 -14  -3   1     742     441   1
 -13  -3   1     141     535   1
  12   1  -1     227     233  -2
 -12  -3   1     227     233   1
 -11  -3   1    -182     342   1
 -10  -3   1     470     439   1
  -9  -3   1   18043     810   1
  -8  -3   1    4879     627   1
   7  -1  -1   94611    3599  -2
  -7  -3   1   94611    3599   1
  -6  -3   1   10073    1443   1
  -5  -3   1   32959    2009   1
  -4  -3   1   60177    4464   1
  -3  -3   1    9412    1585   1
  -2  -3   1  143144    3807   1
  -1  -3   1   46624    2174   1
   0  -3   1  164283    4725   1
  -1  -4  -1    8786     958  -2
   1  -3   1    8786     958   1
   2  -3   1  182307    3260   1
   3  -3   1   40049    1606   1
   4  -3   1   23372    2271   1
   5  -3   1     108    1170   1
   6  -3   1    7290    1642   1
   7  -3   1   11474     748   1
   8  -3   1    2593     460   1
  -9  -7  -1    7038     643  -2
   9  -3   1    7038     643   1
  10  -3   1     929     455   1
  11  -3   1     -26     423   1
  12  -3   1    -265     265   1
  13  -3   1    1937     439   1
 -14  -2   1    1736     543   1
 -13  -2   1    8543    1030   1
  12   2  -1   26405    2190  -2
 -12  -2   1   26405    2190   1
 -11  -2   1     276     420   1
 -10  -2   1    5379     795   1
  -9  -2   1   39484    3875   1
  -8  -2   1     331     434   1
   7   0  -1     907    1039  -2
  -7  -2   1     907    1039   1
  -6  -2   1     645     974   1
  -5  -2   1    5312    1836   1
   4  -1  -1    2519     836  -2
  -4  -2   1    2519     836   1
  -3  -2   1   61903    3170   1
  -1  -2   1  146275    2689   1
   0  -2   1   13774     737   1
  -1  -3  -1  249369    3779  -2
   1  -2   1  249369    3779   1
   2  -2   1   34662    1344   1
   3  -2   1   68081    1888   1
   4  -2   1   30932    2099   1
   5  -2   1     299    1123   1
   6  -2   1    4066    1367   1
   7  -2   1     170     898   1
   8  -2   1    5047     506   1
  -9  -6  -1    7085     600  -2
   9  -2   1    7085     600   1
  10  -2   1    1655     494   1
  11  -2   1     999     461   1
  12  -2   1     -77     271   1
  13  -2   1     101     417   1
  14  -2   1     360     370   1
 -14  -1   1     302     402   1
 -13  -1   1      71     542   1
  12   3  -1     -41     405  -2
 -12  -1   1     -41     405   1
 -11  -1   1    -402     402   1
 -10  -1   1    5869     737   1
  -9  -1   1   42803    1162   1
  -8  -1   1    -139     430   1
   7   1  -1  119423    7740  -2
  -7  -1   1  119423    7740   1
  -6  -1   1   65815    2862   1
  -5  -1   1     907    1004   1
   4   0  -1  166462    3778  -2
  -4  -1   1  166462    3778   1
  -3  -1   1    5462     691   1
  -2  -1   1   18682    1903   1
  -1  -1   1   21032     555   1
   0  -1   1    1457     365   1
  -1  -2  -1   31946    1565  -2
   1  -1   1   31946    1565   1
   2  -1   1   75670    2178   1
   3  -1   1   11022     981   1
   4  -1   1   66756    2637   1
   5  -1   1    1804    1230   1
   6  -1   1    1958    1194   1
   7  -1   1   18913    2237   1
   8  -1   1     162     437   1
  -9  -5  -1    6240     560  -2
   9  -1   1    6240     560   1
  10  -1   1    6028     588   1
  11  -1   1     783     436   1
 -12  -6  -1       3     480  -2
  12  -1   1       3     480   1
  13  -1   1    1786     490   1
  14  -1   1     258     386   1
 -14   0   1     950     415   1
 -13   0   1    7726    1361   1
  12   4  -1     560    2145  -2
 -12   0   1     560    2145   1
 -11   0   1     246     313   1
 -10   0   1     618     525   1
  -9   0   1   13485    1979   1
  -8   0   1    1909     462   1
   7   2  -1     960    1218  -2
  -7   0   1     960    1218   1
  -6   0   1    -317     963   1
  -5   0   1   38001    2243   1
   4   1  -1  149130    3086  -2
  -4   0   1  149130    3086   1
  -3   0   1   19050    1003   1
  -2   0   1    9702     691   1
  -1   0   1  225211    5083   1
   0   0   1    1207     541   1
  -1  -1  -1  162029    4716  -2
   1   0   1  162029    4716   1
   2   0   1  110799    3421   1
   3   0   1     450     766   1
  -4  -2  -1    2551    1469  -2
   4   0   1    2551    1469   1
   5   0   1    -319    1016   1
   6   0   1    1456    1170   1
   7   0   1    5348    1471   1
   8   0   1    1357     672   1
  -9  -4  -1   27101     894  -2
   9   0   1   27101     894   1
  10   0   1     473     437   1
  11   0   1     152     477   1
 -12  -5  -1    1152     425  -2
  12   0   1    1152     425   1
  13   0   1    2277     572   1
  14   0   1     735     389   1
 -14   1   1     251     398   1
 -13   1   1    -457     475   1
  12   5  -1    1813     559  -2
 -12   1   1    1813     559   1
 -11   1   1     532     468   1
 -10   1   1    1478     470   1
  -9   1   1   42139    1517   1
  -8   1   1    7912     635   1
   7   3  -1   99709    3895  -2
  -7   1   1   99709    3895   1
  -6   1   1    4960    1383   1
  -5   1   1   12148    1425   1
   4   2  -1    1927     681  -2
  -4   1   1    1927     681   1
  -3   1   1   42821    1628   1
  -1   1   1   73286    2300   1
   0   1   1    4202     267   1
  -1   0  -1  201888    3469  -2
   1   1   1  201888    3469   1
   2   1   1    1861     844   1
   3   1   1   43014    1842   1
  -4  -1  -1  184152    4571  -2
   4   1   1  184152    4571   1
   5   1   1   16774    1748   1
   6   1   1   22058    2156   1
   7   1   1   18292    2244   1
   8   1   1    7998     846   1
  -9  -3  -1   10139     684  -2
   9   1   1   10139     684   1
  10   1   1    -181     478   1
  11   1   1     796     420   1
 -12  -4  -1     -71     382  -2
  12   1   1     -71     382   1
  13   1   1     207     185   1
  14   1   1    1253     889   1
 -14   2   1     393     406   1
 -13   2   1    5500     977   1
 -12   2   1   11646    3119   1
 -11   2   1     682     516   1
 -10   2   1     391     580   1
  -9   2   1     683     447   1
  -8   2   1    9892     920   1
   7   4  -1   40197    3141  -2
  -7   2   1   40197    3141   1
  -6   2   1   11478    1677   1
  -5   2   1    3419    1207   1
  -4   2   1   74531    2630   1
  -3   2   1   57714    1810   1
  -2   2   1   49630    1968   1
  -1   2   1  115387    2357   1
   0   2   1    9566     602   1
  -1   1  -1   55913    1573  -2
   1   2   1   55913    1573   1
   2   2   1   86319    2386   1
   3   2   1   12617    1421   1
  -4   0  -1    9183    1207  -2
   4   2   1    9183    1207   1
   5   2   1    5295    1952   1
   6   2   1   18631    3170   1
   7   2   1   11992    1775   1
   8   2   1    1238     649   1
  -9  -2  -1   51045    2149  -2
   9   2   1   51045    2149   1
  10   2   1    2832     553   1
  11   2   1    -430     430   1
 -12  -3  -1      43     383  -2
  12   2   1      43     383   1
  13   2   1     370     624   1
  14   2   1     935     706   1
 -14   3   1      89     323   1
 -13   3   1     221     436   1
 -12   3   1    1662     697   1
 -11   3   1     287     342   1
 -10   3   1    2216     627   1
  -9   3   1   20780    1341   1
  -8   3   1    9584     629   1
   7   5  -1   14051    1015  -2
  -7   3   1   14051    1015   1
  -6   3   1    1447    1278   1
  -5   3   1   12446    1680   1
  -4   3   1   19299    2071   1
  -3   3   1   19390    1636   1
  -2   3   1  164789    8059   1
  -1   3   1   20843    1434   1
   0   3   1   28624    1267   1
  -1   2  -1  177735    3730  -2
   1   3   1  177735    3730   1
   2   3   1  126866    3139   1
   3   3   1    9920    1239   1
   4   3   1   59095    2365   1
   5   3   1   10677    1469   1
   6   3   1    2609    2029   1
   7   3   1      64    1070   1
   8   3   1   11764    2218   1
  -9  -1  -1   10028     693  -2
   9   3   1   10028     693   1
  10   3   1     658     555   1
  11   3   1       1     444   1
 -12  -2  -1      87     387  -2
  12   3   1      87     387   1
  13   3   1    1590     557   1
  14   3   1    4842    1971   1
 -13   4   1    4930     736   1
 -12   4   1     829     453   1
 -11   4   1    3133     626   1
 -10   4   1      28     371   1
  -9   4   1    1116     491   1
  -8   4   1   11703     772   1
   7   6  -1    6240    1035  -2
  -7   4   1    6240    1035   1
  -6   4   1    6471    1626   1
  -5   4   1   53111    2961   1
  -4   4   1   53494    3256   1
  -3   4   1    1508    1101   1
  -2   4   1    8034    1169   1
  -1   4   1   47229    2416   1
   0   4   1  148093    2868   1
  -1   3  -1    4975    1452  -2
   1   4   1    4975    1452   1
   2   4   1  234207    4960   1
   3   4   1   48489    2803   1
   4   4   1   25382    1899   1
   5   4   1    1541    1095   1
   6   4   1     618    1759   1
   7   4   1   17538    2097   1
   8   4   1     367     492   1
  -9   0  -1   24849    1202  -2
   9   4   1   24849    1202   1
  10   4   1     342     511   1
  11   4   1     769     450   1
 -12  -1  -1      41     381  -2
  12   4   1      41     381   1
  13   4   1     209     320   1
  14   4   1     251     889   1
 -13   5   1      25     373   1
 -12   5   1    1427     473   1
 -11   5   1     644     727   1
 -10   5   1     401     370   1
  -9   5   1    6302     847   1
  -8   5   1   18457     789   1
   7   7  -1    2501     541  -2
  -7   5   1    2501     541   1
  -6   5   1    3723    1145   1
  -5   5   1    8243    1662   1
  -4   5   1    5691    1424   1
  -3   5   1   29015    2368   1
  -2   5   1    3347    1101   1
  -1   5   1   56162    2322   1
   0   5   1    2784     826   1
  -1   4  -1  318869    6396  -2
   1   5   1  318869    6396   1
   2   5   1     487    1003   1
   3   5   1   83687    4919   1
   5   5   1    -600    1391   1
   6   5   1    2119    1855   1
   7   5   1     650     703   1
   8   5   1    -163     413   1
  -9   1  -1    6015     567  -2
   9   5   1    6015     567   1
  10   5   1    3497     540   1
  11   5   1    2296     494   1
 -12   0  -1     633     414  -2
  12   5   1     633     414   1
  13   5   1     533     431   1
  14   5   1    1701     986   1
 -13   6   1    2309     653   1
 -12   6   1    -154     557   1
 -11   6   1    1086     527   1
 -10   6   1      31     383   1
  -9   6   1    1704     496   1
  -8   6   1    1840     572   1
   7   8  -1   11747     758  -2
  -7   6   1   11747     758   1
  -6   6   1    1303     519   1
  -5   6   1    7941    1689   1
  -4   6   1   19770    2275   1
  -3   6   1    2863    1277   1
  -2   6   1    9354    1836   1
  -1   6   1   33853    1714   1
   0   6   1   24500    1545   1
  -1   5  -1   19837    2098  -2
   1   6   1   19837    2098   1
   2   6   1   11178    1612   1
   3   6   1    1002    1128   1
   4   6   1     465    1168   1
   5   6   1     -13     789   1
   6   6   1    2802    2049   1
   7   6   1    8733     824   1
   8   6   1      61     421   1
  -9   2  -1    5761     570  -2
   9   6   1    5761     570   1
  10   6   1    1809     517   1
  11   6   1     340     431   1
 -12   1  -1     211     403  -2
  12   6   1     211     403   1
  13   6   1    1720    1121   1
  14   6   1     792     947   1
 -12   7   1     116     338   1
 -11   7   1     573     490   1
 -10   7   1     329     346   1
  -9   7   1    1653     475   1
  -8   7   1   17384     916   1
   7   9  -1     904     480  -2
  -7   7   1     904     480   1
  -6   7   1     821     508   1
  -5   7   1    5406     769   1
  -4   7   1    3320    1361   1
  -3   7   1   14535    1823   1
  -2   7   1     564    1129   1
  -1   7   1    4376    1023   1
   0   7   1    6682    1118   1
  -1   6  -1   17240    2121  -2
   1   7   1   17240    2121   1
   2   7   1    3841    1462   1
   3   7   1   20407    2464   1
   4   7   1    7963    5585   1
   5   7   1     695    1324   1
   6   7   1    5944     980   1
   7   7   1    7797     851   1
   8   7   1    8594     673   1
  -9   3  -1    5654     696  -2
   9   7   1    5654     696   1
  10   7   1     -43     438   1
  11   7   1     166     533   1
  12   7   1     117     436   1
  13   7   1     -22     336   1
  14   7   1    -174     889   1
 -12   8   1      28     295   1
 -11   8   1     236     624   1
 -10   8   1     208     528   1
  -9   8   1      63     573   1
  -8   8   1     201     480   1
   7  10  -1     470     477  -2
  -7   8   1     470     477   1
  -6   8   1     164     431   1
  -5   8   1    6310     653   1
  -4   8   1   11939     862   1
  -3   8   1    3383    1400   1
  -2   8   1   20605    3199   1
  -1   8   1     431     875   1
   0   8   1   19383    1965   1
  -1   7  -1    1133    1350  -2
   1   8   1    1133    1350   1
   2   8   1   13274    1961   1
   3   8   1     396    1221   1
   4   8   1   13587    3131   1
   5   8   1    1269    3208   1
   6   8   1     232    2145   1
   7   8   1     944     399   1
   8   8   1    2523     488   1
  -9   4  -1     847     526  -2
   9   8   1     847     526   1
  10   8   1    4508     616   1
  11   8   1     370     443   1
  12   8   1    -148     448   1
  13   8   1     679     289   1
  14   8   1     696     831   1
 -11   9   1     -68     388   1
 -10   9   1     109     467   1
  -9   9   1     384     344   1
  -8   9   1    7680    1128   1
   7  11  -1     794     494  -2
  -7   9   1     794     494   1
  -6   9   1    -141     487   1
  -5   9   1     155     403   1
  -4   9   1     318     395   1
  -3   9   1     557     572   1
  -2   9   1     522     561   1
  -1   9   1    5744    1377   1
   0   9   1    3978    5643   1
  -1   8  -1   19384    3595  -2
   1   9   1   19384    3595   1
   2   9   1    7430    1605   1
   3   9   1   19412    2315   1
   4   9   1    1133    1020   1
   5   9   1     337     714   1
   6   9   1    1441     435   1
   7   9   1    1261     421   1
   8   9   1      96     434   1
  -9   5  -1    1353     561  -2
   9   9   1    1353     561   1
  10   9   1     182     475   1
  11   9   1     610     545   1
  12   9   1     324     432   1
  13   9   1      69     603   1
 -11  10   1     142     273   1
 -10  10   1     142     419   1
  -9  10   1     -52     377   1
  -8  10   1     863     444   1
   7  12  -1     283     458  -2
  -7  10   1     283     458   1
  -6  10   1     406     448   1
  -5  10   1     458     415   1
  -4  10   1    1224     433   1
  -3  10   1    2694     475   1
  -2  10   1    4594     583   1
  -1  10   1    1680    1293   1
   0  10   1    3045     584   1
   1  10   1     571     464   1
   2  10   1     474     472   1
   3  10   1     -27     309   1
   4  10   1     187     362   1
   5  10   1    1091     372   1
   6  10   1     -47     403   1
   7  10   1     299     452   1
   8  10   1    1017     468   1
  -9   6  -1     436     502  -2
   9  10   1     436     502   1
  10  10   1    3989     775   1
  11  10   1     487     513   1
  12  10   1     136     396   1
  13  10   1     488     381   1
 -10  11   1     107     315   1
  -9  11   1     -28     388   1
  -8  11   1     882     406   1
  -7  11   1     154     445   1
  -6  11   1     143     432   1
  -5  11   1    1939     477   1
  -4  11   1     235     411   1
  -3  11   1     449     404   1
  -2  11   1     387     417   1
  -1  11   1    -393     393   1
   0  11   1    1567     445   1
   1  11   1     363     398   1
   2  11   1     410     365   1
   3  11   1     418     435   1
   4  11   1    1249     347   1
   5  11   1      96     277   1
   6  11   1     306     427   1
   7  11   1     513     448   1
   8  11   1     -48     441   1
  -9   7  -1     782     605  -2
   9  11   1     782     605   1
  10  11   1    1218     557   1
  11  11   1     -11     428   1
  12  11   1     155    1044   1
  13  11   1    -106     360   1
  -9  12   1      -5     325   1
  -8  12   1     330     403   1
  -7  12   1     179     395   1
  -6  12   1      41     409   1
  -5  12   1     233     408   1
  -4  12   1    2640     462   1
  -3  12   1     169     409   1
  -2  12   1     191     432   1
  -1  12   1    1085     736   1
   0  12   1      18     405   1
   1  12   1    2002     472   1
   2  12   1     283     348   1
   3  12   1     182     397   1
   4  12   1     495     490   1
   5  12   1      79     280   1
   6  12   1     193     416   1
   7  12   1     210     423   1
   8  12   1     383     472   1
  -9   8  -1     415     453  -2
   9  12   1     415     453   1
  10  12   1     251    1140   1
  11  12   1    -657    1005   1
  12  12   1     143     471   1
  -9  13   1     -64     244   1
  -8  13   1      51     314   1
  -7  13   1     470     530   1
  -6  13   1     412     433   1
  -5  13   1    -111     428   1
  -4  13   1     268     460   1
  -3  13   1    1300     471   1
  -2  13   1     263     424   1
  -1  13   1    -200     391   1
   0  13   1    1244     464   1
   1  13   1    3395     513   1
   2  13   1    1822     466   1
   3  13   1     442     360   1
   4  13   1     996     394   1
   5  13   1     383     506   1
   6  13   1     634     726   1
   7  13   1    -150     685   1
   8  13   1     182     672   1
   9  13   1     -25     640   1
  10  13   1     298     507   1
  11  13   1     -50     482   1
  12  13   1    -116     448   1
  -8  14   1    -157     278   1
  -7  14   1     202     260   1
  -6  14   1     157     355   1
  -5  14   1     -41     378   1
  -4  14   1       3     393   1
  -3  14   1     185     473   1
  -2  14   1    -243     485   1
  -1  14   1    -119     408   1
   0  14   1     305     417   1
   1  14   1    -217     422   1
   2  14   1     134     421   1
   3  14   1     459     436   1
   4  14   1     179     240   1
   5  14   1     625     658   1
   6  14   1     242     541   1
   7  14   1    -353     461   1
   8  14   1     123     453   1
   9  14   1    -114     418   1
  10  14   1     353     605   1
  11  14   1    -121     418   1
  -7  15   1      29     268   1
  -6  15   1      57     333   1
  -5  15   1     541     522   1
  -4  15   1     251     424   1
  -3  15   1     182     418   1
  -2  15   1     218     386   1
  -1  15   1    -249     370   1
   0  15   1     -53     442   1
   1  15   1     590     512   1
   2  15   1       6     533   1
   3  15   1     -59     307   1
   4  15   1      19     520   1
   5  15   1    -379     506   1
   6  15   1     -54     325   1
   7  15   1     375     387   1
   8  15   1     206     307   1
   9  15   1     310     403   1
  10  15   1     638     599   1
  -5  16   1     -20     311   1
  -4  16   1     618     371   1
  -3  16   1    -116     368   1
  -2  16   1    -166     376   1
  -1  16   1      17     384   1
   0  16   1     464     378   1
   1  16   1     219     362   1
   2  16   1      25     256   1
   3  16   1    -465     465   1
   4  16   1      58     490   1
   5  16   1     437     478   1
   6  16   1     124     456   1
   7  16   1     413     450   1
   8  16   1     -40     435   1
   9  16   1     639     404   1
  -4  17   1     -83     278   1
  -3  17   1      78     306   1
  -2  17   1      37     311   1
  -1  17   1      99     325   1
   0  17   1     196     294   1
   1  17   1     372     354   1
   2  17   1     371     450   1
   3  17   1      39     560   1
   4  17   1     328     440   1
   5  17   1     249     464   1
   6  17   1    -156     382   1
   7  17   1      54     374   1
   8  17   1     -32     333   1
  -2  18   1     -19     425   1
  -1  18   1    -135     425   1
   0  18   1     193     348   1
   1  18   1     177     387   1
   2  18   1      40     347   1
   3  18   1     274     366   1
   4  18   1    -195     333   1
   5  18   1      55     347   1
   6  18   1      39     503   1
  -6 -17   2      84     327   1
  -5 -17   2     126     343   1
  -4 -17   2     272     374   1
  -3 -17   2     161     352   1
  -2 -17   2     218     348   1
  -1 -17   2     -55     387   1
   0 -17   2     452     380   1
   1 -17   2     210     362   1
   2 -17   2     348     406   1
  -8 -16   2     233     399   1
  -7 -16   2     200     316   1
  -6 -16   2      65     321   1
  -5 -16   2      65     341   1
  -4 -16   2    -155     657   1
  -3 -16   2     186     448   1
  -2 -16   2     141     430   1
  -1 -16   2     -38     429   1
   0 -16   2      48     402   1
   1 -16   2     331     407   1
   2 -16   2     211     409   1
   3 -16   2      97     483   1
   4 -16   2     -39     464   1
  -9 -15   2     309     541   1
  -8 -15   2     428     358   1
  -7 -15   2     -67     353   1
  -6 -15   2     130     335   1
  -5 -15   2    -198     476   1
  -4 -15   2    -464     464   1
  -3 -15   2     517     503   1
  -2 -15   2    -244     484   1
  -1 -15   2     109     450   1
   0 -15   2      10     221   1
   1 -15   2      23     312   1
   2 -15   2     113     345   1
   3 -15   2     -92     404   1
   4 -15   2      52     344   1
   5 -15   2      23     296   1
 -10 -14   2     100     432   1
  -9 -14   2    1438     583   1
  -8 -14   2    -230     437   1
  -7 -14   2     693     526   1
  -6 -14   2    -207     464   1
  -5 -14   2     131     482   1
  -4 -14   2     -64     447   1
  -3 -14   2    -211     390   1
  -2 -14   2     116    1044   1
  -1 -14   2     230     288   1
   0 -14   2     130     425   1
   1 -14   2     -66     368   1
   2 -14   2     -17     368   1
   3 -14   2     104     353   1
   4 -14   2     101     344   1
   5 -14   2      47     362   1
   6 -14   2     159     320   1
   7 -14   2     162     250   1
 -11 -13   2     205     356   1
 -10 -13   2     291     547   1
  -9 -13   2     243     579   1
  -8 -13   2     733     669   1
  -7 -13   2      58     476   1
  -6 -13   2     -23     693   1
  -5 -13   2     512     515   1
  -4 -13   2     220     504   1
  -3 -13   2    1984     564   1
  -2 -13   2      45     263   1
  -1 -13   2     490     445   1
   0 -13   2      12     441   1
   1 -13   2     244     400   1
   2 -13   2     179     413   1
   3 -13   2     105     404   1
   4 -13   2      63     383   1
   5 -13   2     -58     355   1
   6 -13   2     -73     380   1
   7 -13   2     256     343   1
   8 -13   2     327     237   1
 -12 -12   2     846     526   1
 -11 -12   2     387     543   1
 -10 -12   2     124     467   1
  -9 -12   2     593     508   1
  -8 -12   2     448     520   1
  -7 -12   2     587     496   1
  -6 -12   2     243     473   1
  -5 -12   2     291     461   1
  -4 -12   2     802     511   1
  -3 -12   2     445     529   1
  -2 -12   2     172     395   1
  -1 -12   2    1275     403   1
   0 -12   2    1465     453   1
   1 -12   2     769     668   1
   2 -12   2     981     441   1
   3 -12   2     -79     415   1
   4 -12   2     119     437   1
   5 -12   2     179     390   1
   6 -12   2      87     388   1
   7 -12   2     -66     368   1
   8 -12   2     174     309   1
   9 -12   2     -29     274   1
 -12 -11   2     123     458   1
 -11 -11   2     204     497   1
 -10 -11   2      -9     468   1
  -9 -11   2     755     495   1
  -8 -11   2     307     522   1
  -7 -11   2    4723     545   1
  -6 -11   2     284     450   1
  -5 -11   2     236     451   1
  -4 -11   2       9     585   1
  -3 -11   2     462     295   1
  -2 -11   2     258     369   1
  -1 -11   2    1313     391   1
   0 -11   2    1038     369   1
   1 -11   2     593     514   1
   2 -11   2     197     416   1
   3 -11   2     202     387   1
   4 -11   2    -212     378   1
   5 -11   2     351     449   1
   6 -11   2     -65     435   1
   7 -11   2     -75     413   1
   8 -11   2      61     343   1
   9 -11   2     179     259   1
 -13 -10   2     872     615   1
 -12 -10   2    2113     396   1
 -11 -10   2     706     529   1
 -10 -10   2    -318     704   1
  -9 -10   2    1237     935   1
  -8 -10   2    1322     873   1
  -7 -10   2       0     827   1
  -6 -10   2      83     874   1
  -5 -10   2     372     584   1
  -4 -10   2     237     417   1
  -3 -10   2     913     427   1
  -2 -10   2    1227     361   1
  -1 -10   2   10119     647   1
   0 -10   2      87     367   1
   1 -10   2    1219     598   1
   2 -10   2     425     412   1
   3 -10   2     375     401   1
   4 -10   2     261     423   1
   5 -10   2     494     496   1
   6 -10   2     281     483   1
   7 -10   2     163     469   1
   8 -10   2     413     418   1
   9 -10   2     327     375   1
  10 -10   2     256     353   1
 -13  -9   2     223     597   1
 -12  -9   2     656     443   1
 -11  -9   2    -161     683   1
 -10  -9   2     125     441   1
  -9  -9   2    3676     570   1
  -8  -9   2     649     489   1
  -7  -9   2    4458     619   1
  -6  -9   2     390     463   1
  -5  -9   2    1675     441   1
  -4  -9   2    6516    1297   1
  -3  -9   2     251     461   1
  -2  -9   2    1052     422   1
  -1  -9   2     981     553   1
   0  -9   2    1914     480   1
   1  -9   2    2764     791   1
   2  -9   2    3054     474   1
   3  -9   2     -78     376   1
   4  -9   2     237     387   1
   5  -9   2    1165     513   1
   6  -9   2     335     502   1
   7  -9   2      83     448   1
   8  -9   2     255     441   1
   9  -9   2      45     362   1
  10  -9   2     193     360   1
  11  -9   2      97     294   1
 -13  -8   2     300     430   1
 -12  -8   2    4299     731   1
 -11  -8   2     894     776   1
 -10  -8   2     510     456   1
  -9  -8   2      19     500   1
  -8  -8   2    2824     648   1
  -7  -8   2    1014     515   1
  -6  -8   2    2178     528   1
  -5  -8   2     153     728   1
  -4  -8   2    3620     704   1
  -3  -8   2     706    2512   1
  -2  -8   2     541     812   1
  -1  -8   2   14480    1977   1
   0  -8   2   22863    2907   1
   1  -8   2   16203    1630   1
   2  -8   2     699     437   1
   3  -8   2     680    1094   1
   4  -8   2     507     446   1
   5  -8   2     512     494   1
   6  -8   2    3146     543   1
   7  -8   2    1337     518   1
   8  -8   2      84     467   1
   9  -8   2    2679     470   1
  10  -8   2      80     340   1
  11  -8   2     359     302   1
 -14  -7   2      77     850   1
 -13  -7   2     539     471   1
 -12  -7   2    2194     733   1
 -11  -7   2      -1     409   1
 -10  -7   2     -19     459   1
  -9  -7   2    5886     958   1
  -8  -7   2     -95     440   1
  -7  -7   2   10219     749   1
  -6  -7   2     759     682   1
  -5  -7   2     657    2029   1
  -4  -7   2    -308     870   1
  -3  -7   2    -580     773   1
  -2  -7   2   15451    1968   1
  -1  -7   2   17819    3344   1
   0  -7   2    4290    1971   1
   1  -7   2   42983    1929   1
   2  -7   2    2709    1366   1
   3  -7   2     712     881   1
   4  -7   2    1366     447   1
   5  -7   2     -27     463   1
   6  -7   2    3447     536   1
   7  -7   2    2105     549   1
   8  -7   2       5     478   1
   9  -7   2    -246     631   1
  10  -7   2     111     388   1
  11  -7   2     183     370   1
  12  -7   2      15     334   1
  14  -2  -2     387     928  -2
 -14  -6   2     387     928   1
 -13  -6   2    3014    1380   1
 -12  -6   2    3260    1206   1
  11  -3  -2    3465    1546  -2
 -11  -6   2    3465    1546   1
 -10  -6   2     658     453   1
  -9  -6   2     863     526   1
  -8  -6   2   19452    1209   1
  -7  -6   2   11346     874   1
  -6  -6   2    1805    1051   1
  -5  -6   2   13664    2802   1
  -4  -6   2     608    1583   1
  -3  -6   2   15519    2938   1
  -2  -6   2     780    1376   1
  -1  -6   2   30358    2366   1
   0  -6   2   11599    1086   1
   1  -6   2     896     742   1
   2  -6   2   17057    1536   1
   3  -6   2    1686     888   1
   4  -6   2    3679    1355   1
   5  -6   2    1910     533   1
   6  -6   2    3495     525   1
   7  -6   2    2578     529   1
   8  -6   2    -142     503   1
   9  -6   2    5682     566   1
  10  -6   2     143     425   1
  11  -6   2     -50     359   1
  12  -6   2     467     427   1
  14  -1  -2    -110     444  -2
 -14  -5   2    -110     444   1
 -13  -5   2     444     470   1
 -12  -5   2     432     233   1
  11  -2  -2     430     437  -2
 -11  -5   2     430     437   1
 -10  -5   2     185     422   1
  -9  -5   2    6529     595   1
  -8  -5   2   15573    1121   1
  -7  -5   2    1610     569   1
  -6  -5   2    -473     473   1
  -5  -5   2    5785     951   1
  -4  -5   2    4368    2184   1
  -3  -5   2   13381    1461   1
  -2  -5   2   15427    1817   1
  -1  -5   2   20022    2899   1
   0  -5   2    4140     735   1
   1  -5   2    4117     831   1
   2  -5   2   16424    1677   1
   3  -5   2   20815    2742   1
   4  -5   2    2097    1660   1
   5  -5   2    4611    1576   1
   6  -5   2    2963     563   1
   7  -5   2    2250     499   1
   8  -5   2    2391     623   1
   9  -5   2     503     464   1
  10  -5   2     734     921   1
  11  -5   2    1187     432   1
  12  -5   2     284     441   1
  13  -5   2     395     293   1
  14   0  -2      89     462  -2
 -14  -4   2      89     462   1
 -13  -4   2    1961     677   1
 -12  -4   2     715     700   1
  11  -1  -2   14419     787  -2
 -11  -4   2   14419     787   1
 -10  -4   2    7887     999   1
  -9  -4   2    1371     436   1
  -8  -4   2    9697    1031   1
  -7  -4   2    1671    1044   1
   6  -3  -2    1947    1101  -2
  -6  -4   2    1947    1101   1
  -5  -4   2    4001     965   1
  -4  -4   2   31316    1665   1
  -3  -4   2   27551    1209   1
  -2  -4   2   46623    2127   1
  -1  -4   2   10102    1387   1
   0  -4   2  102600    2141   1
   1  -4   2    7650     862   1
   2  -4   2   32861    1554   1
   3  -4   2    -213     809   1
   4  -4   2    -587     587   1
   5  -4   2   34228    2652   1
   6  -4   2    4878    1127   1
   7  -4   2    2565     492   1
   8  -4   2    1584     519   1
   9  -4   2    9745     728   1
  10  -4   2     730     453   1
  11  -4   2       5     408   1
  12  -4   2     170     237   1
  13  -4   2     454     412   1
  14   1  -2     112     412  -2
 -14  -3   2     112     412   1
 -13  -3   2     616     522   1
 -12  -3   2     581     358   1
  11   0  -2     902     605  -2
 -11  -3   2     902     605   1
 -10  -3   2    3362     576   1
  -9  -3   2     449     417   1
  -8  -3   2   53409    1972   1
  -7  -3   2     165     989   1
   6  -2  -2    1124     957  -2
  -6  -3   2    1124     957   1
  -5  -3   2    -128     815   1
  -4  -3   2    1525     801   1
  -3  -3   2  144667    3171   1
  -2  -3   2   69200    1427   1
  -1  -3   2   88593    2630   1
   0  -3   2    8731    1237   1
   1  -3   2    1582     952   1
   2  -3   2    4362     893   1
   3  -3   2   20226    1388   1
   4  -3   2    1537     850   1
   5  -3   2   26020    2311   1
   6  -3   2   10683    1834   1
   7  -3   2    3632     686   1
   8  -3   2     636     435   1
   9  -3   2    2020     490   1
  10  -3   2    2636     496   1
  11  -3   2    4403     618   1
  12  -3   2     580     402   1
  13  -3   2     673     371   1
  14   2  -2     359     412  -2
 -14  -2   2     359     412   1
 -13  -2   2    3785     650   1
 -12  -2   2    4913     752   1
  11   1  -2   13371    1066  -2
 -11  -2   2   13371    1066   1
 -10  -2   2    7316     653   1
  -9  -2   2    1702     470   1
  -8  -2   2    6779    1251   1
  -7  -2   2    2476    1209   1
   6  -1  -2    2275    1077  -2
  -6  -2   2    2275    1077   1
  -5  -2   2    6582    1179   1
  -4  -2   2    5448     938   1
   3  -2  -2   43973    1639  -2
  -3  -2   2   43973    1639   1
  -2  -2   2  286480    5180   1
  -1  -2   2   29557    1493   1
   0  -2   2     -73     376   1
   1  -2   2    1696     600   1
   2  -2   2  184618    3276   1
   3  -2   2    1884     756   1
   4  -2   2    6762    1021   1
  -5  -5  -2    2632    1325  -2
   5  -2   2    2632    1325   1
   6  -2   2     742    1165   1
   7  -2   2     738     478   1
   8  -2   2    5934     524   1
   9  -2   2    2482     669   1
 -10  -7  -2    3574     506  -2
  10  -2   2    3574     506   1
  11  -2   2     499     886   1
  12  -2   2    1238     444   1
  13  -2   2      10     437   1
  14  -2   2     303     511   1
  14   3  -2     294     393  -2
 -14  -1   2     294     393   1
 -13  -1   2     460     579   1
 -12  -1   2    1002     618   1
  11   2  -2   13492    1010  -2
 -11  -1   2   13492    1010   1
 -10  -1   2   18184    1893   1
  -9  -1   2      99     467   1
  -8  -1   2   89830    4737   1
  -7  -1   2    3595    1229   1
   6   0  -2   12962    1633  -2
  -6  -1   2   12962    1633   1
  -5  -1   2   34250    1913   1
  -4  -1   2    1158     578   1
   3  -1  -2    5185     778  -2
  -3  -1   2    5185     778   1
  -2  -1   2   16440     776   1
  -1  -1   2   32140     812   1
   0  -1   2     548     613   1
   1  -1   2  126224    3914   1
   2  -1   2   57915    2638   1
   3  -1   2   63603    2391   1
   4  -1   2    2936    1018   1
  -5  -4  -2    2126    1263  -2
   5  -1   2    2126    1263   1
   6  -1   2   10927    1800   1
   7  -1   2     987    1319   1
   8  -1   2    1916     510   1
   9  -1   2    2993     489   1
 -10  -6  -2     510     438  -2
  10  -1   2     510     438   1
  11  -1   2     206     407   1
  12  -1   2     528     407   1
 -13  -7  -2     267     433  -2
  13  -1   2     267     433   1
  14  -1   2      76     552   1
  14   4  -2      63     400  -2
 -14   0   2      63     400   1
 -13   0   2    2121     569   1
 -12   0   2    2829    1442   1
  11   3  -2    1541    1108  -2
 -11   0   2    1541    1108   1
 -10   0   2    1296    1517   1
  -9   0   2    1083     488   1
  -8   0   2    4853     951   1
  -7   0   2    4032    1270   1
   6   1  -2    7789    1353  -2
  -6   0   2    7789    1353   1
  -5   0   2   74529    2196   1
  -4   0   2   51953    1615   1
   3   0  -2   45692    2184  -2
  -3   0   2   45692    2184   1
  -2   0   2  112288    3608   1
  -1   0   2   39310    1527   1
   0   0   2    2554     413   1
  -2  -2  -2  100128    2967  -2
   2   0   2  100128    2967   1
   3   0   2   38105    1834   1
   4   0   2    -280     844   1
  -5  -3  -2    3073    1039  -2
   5   0   2    3073    1039   1
   6   0   2   25614    2344   1
   7   0   2     927    1210   1
   8   0   2   12662     692   1
   9   0   2    3765     489   1
 -10  -5  -2    9793     710  -2
  10   0   2    9793     710   1
  11   0   2      44     460   1
  12   0   2    4513     500   1
 -13  -6  -2     142     192  -2
  13   0   2     142     192   1
  14   0   2     -54     608   1
  14   5  -2     -72     388  -2
 -14   1   2     -72     388   1
 -13   1   2     241     561   1
 -12   1   2     -83     336   1
  11   4  -2   11096    1349  -2
 -11   1   2   11096    1349   1
 -10   1   2   10232    1046   1
  -9   1   2     574     454   1
  -8   1   2   49365    2341   1
  -7   1   2    -119    1079   1
   6   2  -2    1923    1138  -2
  -6   1   2    1923    1138   1
  -5   1   2    7204     983   1
  -4   1   2    1073     588   1
   3   1  -2   10389     699  -2
  -3   1   2   10389     699   1
  -2   1   2   72822    2976   1
  -1   1   2   11828    1237   1
   0   1   2   20249     812   1
   1   1   2   11044     877   1
  -2  -1  -2  435954   13074  -2
   2   1   2  435954   13074   1
   3   1   2   33519    1792   1
   4   1   2    9092    1307   1
  -5  -2  -2   33592    1998  -2
   5   1   2   33592    1998   1
   6   1   2   15848    3054   1
   7   1   2     535    1161   1
   8   1   2     167     545   1
   9   1   2      -7     398   1
 -10  -4  -2    1447     488  -2
  10   1   2    1447     488   1
  11   1   2    2370     460   1
  12   1   2    5201     979   1
 -13  -5  -2    2001     535  -2
  13   1   2    2001     535   1
  14   1   2     140     664   1
  14   6  -2     -83     376  -2
 -14   2   2     -83     376   1
 -13   2   2    3708     613   1
 -12   2   2    3556    1458   1
  11   5  -2      86     524  -2
 -11   2   2      86     524   1
 -10   2   2     821     513   1
  -9   2   2    4205     662   1
  -8   2   2   15328     750   1
  -7   2   2    5793    1502   1
   6   3  -2    1477    1168  -2
  -6   2   2    1477    1168   1
  -5   2   2    6072     999   1
  -4   2   2   10190     948   1
  -2   2   2  391090    5097   1
   0   2   2      97     366   1
   1   2   2    4140     803   1
  -2   0  -2  122586   11548  -2
   2   2   2  122586   11548   1
   3   2   2  146243    3551   1
   4   2   2   14781    1611   1
  -5  -1  -2   44816    2306  -2
   5   2   2   44816    2306   1
   6   2   2   23810    3479   1
   7   2   2     291    1108   1
   8   2   2   17690    1163   1
   9   2   2   12448     756   1
 -10  -3  -2   10837     834  -2
  10   2   2   10837     834   1
  11   2   2     614     452   1
  12   2   2    1209     427   1
 -13  -4  -2     994     350  -2
  13   2   2     994     350   1
  14   2   2     -28     645   1
 -14   3   2     -81     425   1
 -13   3   2     182     374   1
 -12   3   2     281     996   1
  11   6  -2    2992     832  -2
 -11   3   2    2992     832   1
 -10   3   2    3719     656   1
  -9   3   2    5437     846   1
  -8   3   2   15189    1325   1
  -7   3   2     406     551   1
   6   4  -2     944    1185  -2
  -6   3   2     944    1185   1
  -5   3   2    4072    1303   1
  -4   3   2   22676    1564   1
  -3   3   2  115572    4561   1
  -2   3   2   14188    1188   1
  -1   3   2   82589    2685   1
   0   3   2     745     885   1
   1   3   2  180004    3704   1
   2   3   2   66449    2325   1
   3   3   2    9528    2010   1
   4   3   2    5953    1230   1
  -5   0  -2    2731    1160  -2
   5   3   2    2731    1160   1
   6   3   2     827    1894   1
   7   3   2     -77    1701   1
   8   3   2     751     612   1
   9   3   2    4707     528   1
 -10  -2  -2    9506     769  -2
  10   3   2    9506     769   1
  11   3   2    1586     487   1
  12   3   2    6925     628   1
 -13  -3  -2    6083     607  -2
  13   3   2    6083     607   1
  14   3   2     792     850   1
 -13   4   2     483     384   1
 -12   4   2    3886     598   1
 -11   4   2     180     526   1
 -10   4   2     141     332   1
  -9   4   2    3240     596   1
  -8   4   2   22650    1498   1
  -7   4   2    2237     997   1
  -6   4   2     988    1177   1
  -5   4   2    1807    1230   1
  -4   4   2    1100    1132   1
  -3   4   2   37774    2069   1
  -2   4   2   51825    2139   1
  -1   4   2   20216    2145   1
   0   4   2   71705    1899   1
   1   4   2    8872    1249   1
   2   4   2  204943    4534   1
   3   4   2   16076    1749   1
   4   4   2      65    1017   1
  -5   1  -2    1629    1160  -2
   5   4   2    1629    1160   1
   6   4   2   36643    3962   1
   7   4   2     290    1759   1
   8   4   2   14813     888   1
   9   4   2    2262     490   1
 -10  -1  -2    1319     521  -2
  10   4   2    1319     521   1
  11   4   2    1679     489   1
  12   4   2     174     402   1
 -13  -2  -2    1247     681  -2
  13   4   2    1247     681   1
  14   4   2     406     889   1
 -13   5   2      89     335   1
 -12   5   2     286     438   1
 -11   5   2     328     545   1
 -10   5   2     229     332   1
  -9   5   2    2290     788   1
  -8   5   2     140     418   1
  -7   5   2   11883    1038   1
  -6   5   2    3110    1004   1
  -5   5   2    4165    1448   1
  -4   5   2    1434    1213   1
  -3   5   2    6356    1458   1
  -2   5   2   13152    1626   1
  -1   5   2   15111    1556   1
   0   5   2   31495    2513   1
   1   5   2    3299    1168   1
   2   5   2    7931    1309   1
   3   5   2   50795    2532   1
   4   5   2    9852    1531   1
  -5   2  -2    1384    1183  -2
   5   5   2    1384    1183   1
   6   5   2    2006    3981   1
   7   5   2    2329     757   1
   8   5   2     755     510   1
   9   5   2    3653     530   1
 -10   0  -2    9711     795  -2
  10   5   2    9711     795   1
  11   5   2     756     459   1
  12   5   2    6887     618   1
 -13  -1  -2    1442     456  -2
  13   5   2    1442     456   1
  14   5   2     -58     870   1
 -13   6   2     -64     327   1
 -12   6   2    1434     656   1
 -11   6   2    -240     509   1
 -10   6   2     167     614   1
  -9   6   2    -229     337   1
  -8   6   2    2245     483   1
  -7   6   2     392     429   1
  -6   6   2     126     469   1
  -5   6   2    2938    1419   1
  -4   6   2    1084    1246   1
  -3   6   2    7478    1496   1
  -2   6   2    6441    1351   1
  -1   6   2   71217    2801   1
   0   6   2   16584    1389   1
   1   6   2     362    1107   1
   2   6   2   35254    2298   1
   3   6   2    1081    1203   1
   4   6   2    9613    1647   1
   5   6   2   16282    4957   1
   6   6   2    1791    2541   1
   7   6   2     454     495   1
   8   6   2    1452     549   1
   9   6   2    2095     508   1
 -10   1  -2     153     470  -2
  10   6   2     153     470   1
  11   6   2     898     452   1
  12   6   2     877     671   1
 -13   0  -2      29     412  -2
  13   6   2      29     412   1
  14   6   2     135     928   1
 -12   7   2     272     561   1
 -11   7   2     294     465   1
 -10   7   2     736     521   1
  -9   7   2    7877     714   1
  -8   7   2    1881     479   1
  -7   7   2    6653     602   1
  -6   7   2     988     476   1
  -5   7   2     208     493   1
  -4   7   2    1471    1332   1
  -3   7   2   12455    1814   1
  -2   7   2    5305    1311   1
  -1   7   2     831    1372   1
   0   7   2    4516    1052   1
   1   7   2    -183    1215   1
   2   7   2   17413    2104   1
   3   7   2    2020    1341   1
   4   7   2   10269    1746   1
   5   7   2   30362    4194   1
   6   7   2     815    3488   1
   7   7   2   10305     824   1
   8   7   2     485     437   1
   9   7   2     160     440   1
 -10   2  -2    3064     525  -2
  10   7   2    3064     525   1
  11   7   2    -403     531   1
  12   7   2    2083     541   1
 -13   1  -2    -348    1063  -2
  13   7   2    -348    1063   1
  14   7   2    -618     908   1
 -12   8   2     142     317   1
 -11   8   2     214     498   1
 -10   8   2     260     508   1
  -9   8   2      93     387   1
  -8   8   2    2290     714   1
  -7   8   2    2740     663   1
  -6   8   2     348     429   1
  -5   8   2     215     406   1
  -4   8   2     -48     451   1
  -3   8   2    2490    1359   1
  -2   8   2   20943    2215   1
  -1   8   2    2976    1662   1
   0   8   2    2936    2560   1
   1   8   2   12614    1821   1
   2   8   2   19939    2382   1
   3   8   2   20389    3382   1
   4   8   2     318    1180   1
   5   8   2     186    1063   1
   6   8   2     947     545   1
   7   8   2    1590     520   1
   8   8   2     197     391   1
   9   8   2    2615     482   1
  10   8   2    1755     605   1
  11   8   2    2201     623   1
  12   8   2    1275     512   1
  13   8   2     164     302   1
  14   8   2     348     831   1
 -11   9   2     224     386   1
 -10   9   2     858     506   1
  -9   9   2     209     319   1
  -8   9   2      84     492   1
  -7   9   2     237     480   1
  -6   9   2      59     552   1
  -5   9   2      78     421   1
  -4   9   2    -232     411   1
  -3   9   2     106     525   1
  -2   9   2    3284    1384   1
  -1   9   2    5960    1434   1
   0   9   2     305     860   1
   1   9   2    3249    4194   1
   2   9   2    3441    3711   1
   3   9   2    -485    1224   1
   4   9   2     681    1208   1
   5   9   2    2781     921   1
   6   9   2    6069     600   1
   7   9   2    6050     557   1
   8   9   2    1487     450   1
   9   9   2     788     528   1
  10   9   2     377     631   1
  11   9   2     275     575   1
  12   9   2     942     478   1
  13   9   2     888     454   1
 -11  10   2     -37     313   1
 -10  10   2      33     440   1
  -9  10   2     220     459   1
  -8  10   2     239     355   1
  -7  10   2     678     473   1
  -6  10   2    -153     448   1
  -5  10   2     523     555   1
  -4  10   2     227     408   1
  -3  10   2     301     408   1
  -2  10   2    3530     616   1
  -1  10   2     859     438   1
   0  10   2     347     474   1
   1  10   2     329     469   1
   2  10   2    1187     609   1
   3  10   2     -61     408   1
   4  10   2    1057     381   1
   5  10   2     130     403   1
   6  10   2     424     447   1
   7  10   2    1385     687   1
   8  10   2    1506     601   1
   9  10   2    1744     703   1
  10  10   2    2300    4832   1
  11  10   2     600     529   1
  12  10   2     557     445   1
  13  10   2      19     908   1
 -10  11   2     203     359   1
  -9  11   2      84     429   1
  -8  11   2     275     315   1
  -7  11   2    -440     440   1
  -6  11   2      10     434   1
  -5  11   2     -22     410   1
  -4  11   2    -169     418   1
  -3  11   2     939     421   1
  -2  11   2    1106     445   1
  -1  11   2    1055     490   1
   0  11   2     685     520   1
   1  11   2     -51     401   1
   2  11   2    4916     912   1
   3  11   2    1013     366   1
   4  11   2     324     355   1
   5  11   2     313     341   1
   6  11   2     148     501   1
   7  11   2    1162     473   1
   8  11   2     514     549   1
   9  11   2      71     520   1
  10  11   2     249     501   1
  11  11   2     705     492   1
  12  11   2     232     599   1
  13  11   2     455     358   1
 -10  12   2     -12     252   1
  -9  12   2     253     367   1
  -8  12   2     116     263   1
  -7  12   2     665     445   1
  -6  12   2     293     419   1
  -5  12   2      70     413   1
  -4  12   2     537     423   1
  -3  12   2     399     412   1
  -2  12   2      52     415   1
  -1  12   2     818     428   1
   0  12   2     151     410   1
   1  12   2    -379     414   1
   2  12   2     488     384   1
   3  12   2    -104     460   1
   4  12   2     359     378   1
   5  12   2    2009     547   1
   6  12   2    -239     487   1
   7  12   2     329     518   1
   8  12   2    -442     489   1
   9  12   2     -35     473   1
  10  12   2      90     447   1
  11  12   2     225     453   1
  12  12   2    -331     448   1
  -9  13   2     174     279   1
  -8  13   2     131     388   1
  -7  13   2      93     373   1
  -6  13   2      57     407   1
  -5  13   2     338     400   1
  -4  13   2     -87     378   1
  -3  13   2    1315     434   1
  -2  13   2     478     414   1
  -1  13   2     214     421   1
   0  13   2     -28     410   1
   1  13   2      92     429   1
   2  13   2     278     510   1
   3  13   2     217     347   1
   4  13   2     785     539   1
   5  13   2    -164     403   1
   6  13   2    -452     474   1
   7  13   2     320     502   1
   8  13   2      95     478   1
   9  13   2     -76     449   1
  10  13   2     516     608   1
  11  13   2     620     524   1
  12  13   2     634     436   1
  -8  14   2     -65     264   1
  -7  14   2     -24     337   1
  -6  14   2     101     395   1
  -5  14   2     119     416   1
  -4  14   2     476     417   1
  -3  14   2     144     639   1
  -2  14   2     540     470   1
  -1  14   2     453     434   1
   0  14   2     304     414   1
   1  14   2     290     428   1
   2  14   2    1649     494   1
   3  14   2     -37     453   1
   4  14   2     184     418   1
   5  14   2     316     390   1
   6  14   2     -82     537   1
   7  14   2     291     472   1
   8  14   2       1     448   1
   9  14   2     227     483   1
  10  14   2    -168     380   1
  11  14   2      96     590   1
  -7  15   2     -19     302   1
  -6  15   2     -32     254   1
  -5  15   2     -40     346   1
  -4  15   2      22     430   1
  -3  15   2    -199     421   1
  -2  15   2     254     455   1
  -1  15   2     129     402   1
   0  15   2     -17     427   1
   1  15   2     359     594   1
   2  15   2     399     442   1
   3  15   2     652     565   1
   4  15   2    -115     280   1
   5  15   2     323     517   1
   6  15   2    -156     499   1
   7  15   2     389     485   1
   8  15   2     226     330   1
   9  15   2     146     444   1
  10  15   2    -100     402   1
  -6  16   2      -6     292   1
  -5  16   2      75     338   1
  -4  16   2     -36     450   1
  -3  16   2     339     409   1
  -2  16   2     233     413   1
  -1  16   2     674     437   1
   0  16   2      75     370   1
   1  16   2       2     357   1
   2  16   2    -220     364   1
   3  16   2      39     250   1
   4  16   2     472     490   1
   5  16   2     194     460   1
   6  16   2    -167     469   1
   7  16   2      54     512   1
   8  16   2    -238     473   1
   9  16   2     -47     388   1
  -4  17   2    -138     292   1
  -3  17   2     196     330   1
  -2  17   2      66     422   1
  -1  17   2     163     390   1
   0  17   2     262     325   1
   1  17   2     -68     319   1
   2  17   2     298     266   1
   3  17   2     -23     421   1
   4  17   2       3     423   1
   5  17   2    -313     469   1
   6  17   2     -64     407   1
   7  17   2    -156     393   1
   8  17   2     -22     360   1
  -2  18   2    -261     314   1
  -1  18   2    -167     283   1
   0  18   2      87     367   1
   1  18   2    -251     464   1
   2  18   2     344     371   1
   3  18   2      37     357   1
   4  18   2    -156     352   1
   5  18   2    -184     355   1
   6  18   2     -27     333   1
   7  18   2     262     305   1
   1  19   2      77     367   1
   2  19   2    -108     445   1
   3  19   2     -64     286   1
  -5 -17   3     -62     302   1
  -4 -17   3      73     390   1
  -3 -17   3     -23     387   1
  -2 -17   3    -114     338   1
  -1 -17   3    -127     333   1
   0 -17   3     123     361   1
   1 -17   3     111     311   1
  -7 -16   3     154     324   1
  -6 -16   3     106     316   1
  -5 -16   3     292     376   1
  -4 -16   3    -240     430   1
  -3 -16   3      58     541   1
  -2 -16   3     169     630   1
  -1 -16   3     387     618   1
   0 -16   3      57     487   1
   1 -16   3      44     393   1
   2 -16   3      23     463   1
   3 -16   3      57     400   1
  -9 -15   3     266     402   1
  -8 -15   3      70     417   1
  -7 -15   3    -356     425   1
  -6 -15   3     295     309   1
  -5 -15   3      38     305   1
  -4 -15   3      41     372   1
  -3 -15   3      75     470   1
  -2 -15   3     530     498   1
  -1 -15   3    -142     430   1
   0 -15   3     -84     458   1
   1 -15   3     -70     440   1
   2 -15   3    -165     177   1
   3 -15   3    -131     423   1
   4 -15   3     522     522   1
   5 -15   3      97     445   1
 -10 -14   3      97     378   1
  -9 -14   3    -189     455   1
  -8 -14   3     348     657   1
  -7 -14   3     -17     425   1
  -6 -14   3     143     443   1
  -5 -14   3     176     437   1
  -4 -14   3      19     445   1
  -3 -14   3     157     341   1
  -2 -14   3     457     552   1
  -1 -14   3     125     512   1
   0 -14   3      47     237   1
   1 -14   3     440     342   1
   2 -14   3     151     352   1
   3 -14   3     -63     346   1
   4 -14   3     -66     304   1
   5 -14   3     108     384   1
   6 -14   3     108     278   1
 -11 -13   3     -54     318   1
 -10 -13   3     252     500   1
  -9 -13   3    -102     536   1
  -8 -13   3     618     603   1
  -7 -13   3     229     475   1
  -6 -13   3     679     508   1
  -5 -13   3     -44     766   1
  -4 -13   3     493     532   1
  -3 -13   3     202     478   1
  -2 -13   3    1090     513   1
  -1 -13   3      83     244   1
   0 -13   3      73     403   1
   1 -13   3     -30     392   1
   2 -13   3     324     506   1
   3 -13   3     130     383   1
   4 -13   3     109     378   1
   5 -13   3    -144     376   1
   6 -13   3     348     580   1
   7 -13   3     301     302   1
 -11 -12   3     346     409   1
 -10 -12   3     347     460   1
  -9 -12   3    -275     478   1
  -8 -12   3     147     544   1
  -7 -12   3      34     485   1
  -6 -12   3     235     474   1
  -5 -12   3    -212     464   1
  -4 -12   3      96     516   1
  -3 -12   3      47     518   1
  -2 -12   3     -20     281   1
  -1 -12   3     223     375   1
   0 -12   3     382     349   1
   1 -12   3     336     428   1
   2 -12   3    -186     402   1
   3 -12   3     225     408   1
   4 -12   3     -52     356   1
   5 -12   3     -34     335   1
   6 -12   3      81     413   1
   7 -12   3     350     371   1
   8 -12   3     153     284   1
 -12 -11   3     321     575   1
 -11 -11   3      55     443   1
 -10 -11   3     908     509   1
  -9 -11   3    1016     534   1
  -8 -11   3    1899    1173   1
  -7 -11   3      70     552   1
  -6 -11   3     235     478   1
  -5 -11   3     828     472   1
  -4 -11   3     516     501   1
  -3 -11   3    -291     465   1
  -2 -11   3     584     598   1
  -1 -11   3     513     383   1
   0 -11   3     161     520   1
   1 -11   3     195     487   1
   2 -11   3     277     425   1
   3 -11   3     605     432   1
   4 -11   3     -47     381   1
   5 -11   3     182     430   1
   6 -11   3      25     414   1
   7 -11   3      -5     365   1
   8 -11   3     -16     393   1
   9 -11   3      96     267   1
 -12 -10   3     699     499   1
 -11 -10   3     283     466   1
  10  -8  -3      23     503  -2
 -10 -10   3      23     503   1
  -9 -10   3     454     540   1
  -8 -10   3      48     500   1
  -7 -10   3     953     543   1
  -6 -10   3      59     470   1
  -5 -10   3      24     632   1
  -4 -10   3       7     443   1
  -3 -10   3    -318     435   1
  -2 -10   3     284     353   1
  -1 -10   3     239     364   1
   0 -10   3     318     360   1
   1 -10   3     454     430   1
   2 -10   3     203     423   1
   3 -10   3     793     397   1
   4 -10   3     329     404   1
   5 -10   3     -45     403   1
   6 -10   3    -255     445   1
   7 -10   3     -83     427   1
   8 -10   3     630     386   1
   9 -10   3     213     317   1
  10 -10   3     193     306   1
 -13  -9   3    1283     635   1
 -12  -9   3      -1     275   1
 -11  -9   3     543     513   1
  10  -7  -3    5545     664  -2
 -10  -9   3    5545     664   1
  -9  -9   3     665     818   1
  -8  -9   3    5310     998   1
  -7  -9   3     908     848   1
  -6  -9   3    1489     840   1
  -5  -9   3     257     588   1
  -4  -9   3     818     452   1
  -3  -9   3     668     513   1
  -2  -9   3     672     435   1
  -1  -9   3    4346    1033   1
   0  -9   3    4206    1081   1
   1  -9   3    8246     968   1
   2  -9   3     -67     342   1
   3  -9   3      53     358   1
   4  -9   3     353     591   1
   5  -9   3     245     411   1
  -6 -13  -3     933     515  -2
   6  -9   3     933     515   1
   7  -9   3     683     470   1
   8  -9   3      69     424   1
   9  -9   3     265     351   1
  10  -9   3      89     315   1
  11  -9   3     135     503   1
 -13  -8   3     181     426   1
 -12  -8   3     759     459   1
 -11  -8   3     319     501   1
  10  -6  -3    -124    1053  -2
 -10  -8   3    -124    1053   1
  -9  -8   3    1746     503   1
  -8  -8   3     286     481   1
  -7  -8   3     665     468   1
  -6  -8   3    1592     505   1
  -5  -8   3    2216     500   1
  -4  -8   3    1611     781   1
  -3  -8   3     -38     455   1
   2  -9  -3     357     787  -2
  -2  -8   3     357     787   1
  -1  -8   3   10823    2899   1
   0  -8   3    7914    1794   1
   1  -8   3     485     495   1
   2  -8   3     666     487   1
   3  -8   3     667     402   1
   4  -8   3     160     416   1
   5  -8   3    1075     458   1
  -6 -12  -3     471     503  -2
   6  -8   3     471     503   1
   7  -8   3     704     486   1
   8  -8   3     -91     687   1
   9  -8   3      44     372   1
  10  -8   3     269     336   1
  11  -8   3     167     327   1
 -14  -7   3    -271     792   1
 -13  -7   3     232     485   1
 -12  -7   3     -34     362   1
 -11  -7   3     849     767   1
  10  -5  -3    6680     596  -2
 -10  -7   3    6680     596   1
  -9  -7   3    2746     547   1
  -8  -7   3    3280     884   1
  -7  -7   3     702     467   1
  -6  -7   3     -43     483   1
  -5  -7   3     599     419   1
  -4  -7   3    -232    1875   1
  -3  -7   3    1387    1508   1
   2  -8  -3   10204    2474  -2
  -2  -7   3   10204    2474   1
  -1  -7   3    5303    1471   1
   0  -7   3    1147    1583   1
   1  -7   3    4406    9025   1
   2  -7   3     545     700   1
   3  -7   3     939     444   1
   4  -7   3    1390     495   1
   5  -7   3     355     449   1
  -6 -11  -3    1795     577  -2
   6  -7   3    1795     577   1
   7  -7   3    1871     542   1
   8  -7   3    2301     537   1
   9  -7   3    -199     388   1
  10  -7   3     236     362   1
  11  -7   3     119     325   1
  12  -7   3     363     304   1
 -14  -6   3      39     870   1
 -13  -6   3      77     559   1
 -12  -6   3    1272     609   1
 -11  -6   3     118     662   1
  10  -4  -3    2507     498  -2
 -10  -6   3    2507     498   1
  -9  -6   3    2773     644   1
  -8  -6   3    1092     473   1
  -7  -6   3    8512    1970   1
  -6  -6   3    9539     881   1
  -5  -6   3   15500    3073   1
  -3  -6   3    1360    4097   1
   2  -7  -3   19822    2119  -2
  -2  -6   3   19822    2119   1
  -1  -6   3    3854    1434   1
   0  -6   3    6051    1506   1
   1  -6   3    2284     800   1
   2  -6   3    1601     840   1
   3  -6   3    1834     984   1
   4  -6   3    3172     703   1
   5  -6   3     429     482   1
  -6 -10  -3    4973     587  -2
   6  -6   3    4973     587   1
   7  -6   3    5734     669   1
   8  -6   3    5647     648   1
   9  -6   3     485     443   1
  10  -6   3     554     408   1
  11  -6   3     168     324   1
  12  -6   3     231     379   1
 -14  -5   3     189     437   1
 -13  -5   3     387     456   1
 -12  -5   3     728     446   1
 -11  -5   3      53     758   1
  10  -3  -3    1604     483  -2
 -10  -5   3    1604     483   1
  -9  -5   3    3708    1072   1
  -8  -5   3    3325     869   1
  -7  -5   3    3428    1181   1
  -6  -5   3     403     519   1
  -5  -5   3   18457    3285   1
  -3  -5   3    2486    1044   1
   2  -6  -3    9768    1798  -2
  -2  -5   3    9768    1798   1
  -1  -5   3   28264    2253   1
   0  -5   3   20055    1059   1
   1  -5   3   38534    1661   1
   2  -5   3     428     879   1
   3  -5   3    1293     804   1
   4  -5   3   10242    1709   1
   5  -5   3     986     568   1
  -6  -9  -3    2591     524  -2
   6  -5   3    2591     524   1
   7  -5   3     171     477   1
   8  -5   3     499     500   1
   9  -5   3     505     460   1
  10  -5   3    2716     466   1
  11  -5   3     231     362   1
  12  -5   3    3694    2000   1
  13  -5   3     116     560   1
 -14  -4   3     947     571   1
  13  -1  -3    -220     586  -2
 -13  -4   3    -220     586   1
 -12  -4   3      24     432   1
 -11  -4   3    -252     252   1
  10  -2  -3     751     434  -2
 -10  -4   3     751     434   1
  -9  -4   3    3188     519   1
  -8  -4   3    1437     388   1
  -7  -4   3     300     407   1
  -6  -4   3    2190     913   1
  -5  -4   3     591     773   1
  -4  -4   3     -19    1701   1
   2  -5  -3   52401    2274  -2
  -2  -4   3   52401    2274   1
  -1  -4   3   15646    1696   1
   0  -4   3    3716     558   1
   1  -4   3   13872    1129   1
   2  -4   3    3849     884   1
   3  -4   3   55413    2164   1
   4  -4   3    7094    1534   1
   5  -4   3    1819    1301   1
  -6  -8  -3    1942     512  -2
   6  -4   3    1942     512   1
   7  -4   3    4059     607   1
   8  -4   3     752     733   1
   9  -4   3     165     453   1
  10  -4   3    -284     412   1
  11  -4   3     535     384   1
  12  -4   3      97     367   1
  13  -4   3    -198     286   1
 -14  -3   3     194     394   1
  13   0  -3     131     519  -2
 -13  -3   3     131     519   1
 -12  -3   3    -202     489   1
 -11  -3   3      59     230   1
  10  -1  -3    2926     743  -2
 -10  -3   3    2926     743   1
  -9  -3   3   15941     889   1
  -8  -3   3    1187     741   1
  -7  -3   3    8466    1494   1
  -6  -3   3    3802    1230   1
  -5  -3   3   15554    1589   1
  -4  -3   3    -101     693   1
  -3  -3   3   12306     938   1
   2  -4  -3   40993    1706  -2
  -2  -3   3   40993    1706   1
  -1  -3   3   92137    2719   1
   0  -3   3    4692     574   1
   1  -3   3   20524    1145   1
   2  -3   3   35212    1569   1
   3  -3   3   11067    1178   1
   4  -3   3    2597     919   1
   5  -3   3    5753    1505   1
  -6  -7  -3   25669    2531  -2
   6  -3   3   25669    2531   1
   7  -3   3    1216     561   1
   8  -3   3    6709     653   1
   9  -3   3    2957     521   1
  10  -3   3     661     427   1
  11  -3   3     711     392   1
  12  -3   3    3268    1094   1
  13  -3   3     162     376   1
 -14  -2   3     836     539   1
  13   1  -3       2     556  -2
 -13  -2   3       2     556   1
 -12  -2   3     186     678   1
 -11  -2   3     225     302   1
  10   0  -3     274     286  -2
 -10  -2   3     274     286   1
  -9  -2   3     272     405   1
  -8  -2   3      54     408   1
  -7  -2   3     242     969   1
  -6  -2   3    1074     990   1
   5  -2  -3    3529    1021  -2
  -5  -2   3    3529    1021   1
  -4  -2   3   11258    1309   1
  -3  -2   3    9798    1085   1
   2  -3  -3  119526    2373  -2
  -2  -2   3  119526    2373   1
  -1  -2   3   17267    1343   1
   0  -2   3   16271    1407   1
   1  -2   3   87600    4484   1
   2  -2   3     612     928   1
   3  -2   3   75145    2191   1
   4  -2   3    2809    1005   1
   5  -2   3    1669    1433   1
  -6  -6  -3    2205    1328  -2
   6  -2   3    2205    1328   1
   7  -2   3    1603     517   1
   8  -2   3    3009     477   1
   9  -2   3     458     485   1
  10  -2   3     503     404   1
  11  -2   3    2912     463   1
  12  -2   3    1252     414   1
  13  -2   3    -265     394   1
 -14  -9  -3     387     676  -2
  14  -2   3     387     676   1
 -14  -1   3     386     397   1
  13   2  -3     411     566  -2
 -13  -1   3     411     566   1
 -12  -1   3     -90     599   1
 -11  -1   3     752     439   1
  10   1  -3    8587    1015  -2
 -10  -1   3    8587    1015   1
  -9  -1   3   29339    1148   1
  -8  -1   3    9995     675   1
  -7  -1   3   35886    3401   1
  -6  -1   3    6242    1223   1
   5  -1  -3   28426    1446  -2
  -5  -1   3   28426    1446   1
  -4  -1   3    1894    1198   1
  -3  -1   3   76610    1663   1
   2  -2  -3   29702    1430  -2
  -2  -1   3   29702    1430   1
  -1  -1   3   43094    1144   1
   0  -1   3   26542    1495   1
   1  -1   3     396     864   1
   2  -1   3  178007    4103   1
   3  -1   3   50312    2358   1
   4  -1   3    3676    1173   1
   5  -1   3   13463    3505   1
  -6  -5  -3   25609    2424  -2
   6  -1   3   25609    2424   1
   7  -1   3    2185     598   1
   8  -1   3     357     456   1
   9  -1   3    1318     510   1
  10  -1   3    1477     427   1
  11  -1   3    2564     582   1
  12  -1   3     160     400   1
  13  -1   3    4240    1246   1
 -14  -8  -3     483     545  -2
  14  -1   3     483     545   1
 -14   0   3     768     420   1
  13   3  -3     146    1459  -2
 -13   0   3     146    1459   1
 -12   0   3     -23     550   1
 -11   0   3    -189     395   1
  10   2  -3     583     496  -2
 -10   0   3     583     496   1
  -9   0   3     928     572   1
  -8   0   3     779     609   1
  -7   0   3   34476    3885   1
  -6   0   3     620     832   1
   5   0  -3   79314    2111  -2
  -5   0   3   79314    2111   1
  -4   0   3   45151    1443   1
  -3   0   3   11554     771   1
   2  -1  -3   89211    3208  -2
  -2   0   3   89211    3208   1
  -1   0   3    1093     382   1
   0   0   3   18700    1288   1
   1   0   3   32294    1753   1
   2   0   3     609     940   1
  -3  -3  -3   12723    1618  -2
   3   0   3   12723    1618   1
   4   0   3     290     969   1
   5   0   3   12174    1685   1
  -6  -4  -3   10145    1739  -2
   6   0   3   10145    1739   1
   7   0   3   19792    2368   1
   8   0   3     372     427   1
   9   0   3    3108     475   1
  10   0   3     423     397   1
 -11  -6  -3     151     438  -2
  11   0   3     151     438   1
  12   0   3    1875     450   1
  13   0   3     209     309   1
 -14  -7  -3     295     599  -2
  14   0   3     295     599   1
 -14   1   3     329     412   1
  13   4  -3      15     543  -2
 -13   1   3      15     543   1
 -12   1   3     172     983   1
 -11   1   3     617     460   1
  10   3  -3    2909     897  -2
 -10   1   3    2909     897   1
  -9   1   3    8428     839   1
  -8   1   3    -109     521   1
  -7   1   3     254    1071   1
  -6   1   3    1409     827   1
   5   1  -3   19885    2194  -2
  -5   1   3   19885    2194   1
  -4   1   3    2307     554   1
   2   0  -3  112886    3865  -2
  -2   1   3  112886    3865   1
  -1   1   3   36991    2068   1
   0   1   3   14835     793   1
   1   1   3    2474    1343   1
   2   1   3   94253    3450   1
  -3  -2  -3   79853    2686  -2
   3   1   3   79853    2686   1
   4   1   3   32639    2364   1
   5   1   3   26952    2290   1
  -6  -3  -3    2389    4252  -2
   6   1   3    2389    4252   1
   7   1   3    1831    1314   1
   8   1   3     950     519   1
   9   1   3    -218     372   1
  10   1   3     536     450   1
 -11  -5  -3    1629     483  -2
  11   1   3    1629     483   1
  12   1   3    3131     473   1
  13   1   3    7795     913   1
 -14  -6  -3     423     635  -2
  14   1   3     423     635   1
 -14   2   3     -12     417   1
 -13   2   3     511     495   1
 -12   2   3     133     661   1
 -11   2   3     347     543   1
  10   4  -3    1416     604  -2
 -10   2   3    1416     604   1
  -9   2   3   11569     992   1
  -8   2   3    2546     624   1
  -7   2   3    2084     664   1
  -6   2   3    5574    1325   1
   5   2  -3    4484     849  -2
  -5   2   3    4484     849   1
  -4   2   3    9493     843   1
  -3   2   3  103597    1673   1
   2   1  -3   51235    2744  -2
  -2   2   3   51235    2744   1
  -1   2   3   11924    1662   1
   0   2   3    6837     837   1
   1   2   3   10775    1091   1
   2   2   3   98721    3923   1
  -3  -1  -3   45572    8252  -2
   3   2   3   45572    8252   1
   4   2   3   22436    1867   1
   5   2   3   44345    2382   1
   7   2   3    9547    2609   1
   8   2   3      86     440   1
   9   2   3    3718     522   1
  10   2   3     301     548   1
 -11  -4  -3    1909     478  -2
  11   2   3    1909     478   1
  12   2   3     696     421   1
  13   2   3    1818     688   1
 -14  -5  -3     290     850  -2
  14   2   3     290     850   1
 -14   3   3     392     421   1
 -13   3   3     263     404   1
 -12   3   3    1579     775   1
 -11   3   3     117     609   1
  10   5  -3    1317     578  -2
 -10   3   3    1317     578   1
  -9   3   3     535     345   1
  -8   3   3    1209     462   1
  -7   3   3     612     532   1
  -6   3   3   19099    2022   1
  -5   3   3   16268    1316   1
  -4   3   3   10034    1003   1
  -3   3   3    2089     539   1
   2   2  -3  149450    4116  -2
  -2   3   3  149450    4116   1
  -1   3   3    6798     699   1
   0   3   3    3614     590   1
   1   3   3    1585     803   1
   2   3   3  339198    6377   1
  -3   0  -3   16500    1680  -2
   3   3   3   16500    1680   1
   4   3   3     111    1001   1
   5   3   3    6176    1374   1
  -6  -1  -3    2009    4184  -2
   6   3   3    2009    4184   1
   7   3   3    -638    1778   1
   8   3   3    1102     648   1
   9   3   3    3440     496   1
  10   3   3    1163     475   1
 -11  -3  -3    7085     585  -2
  11   3   3    7085     585   1
  12   3   3   12243    1265   1
  13   3   3   11215     737   1
 -14  -4  -3     251     812  -2
  14   3   3     251     812   1
 -13   4   3     430     365   1
 -12   4   3     370     692   1
 -11   4   3     219     505   1
  10   6  -3    2539     588  -2
 -10   4   3    2539     588   1
  -9   4   3    4923     794   1
  -8   4   3     167     357   1
  -7   4   3    9333    1430   1
  -6   4   3     116    1141   1
  -5   4   3    3000     918   1
  -4   4   3     510    1038   1
  -3   4   3   27351    1310   1
   2   3  -3   24555    1579  -2
  -2   4   3   24555    1579   1
  -1   4   3   94483    2675   1
   0   4   3   71893    2302   1
   1   4   3  187004    4064   1
   2   4   3   25694    1885   1
   3   4   3   46107    2435   1
   4   4   3   14406    1699   1
   5   4   3   27121    2201   1
  -6   0  -3    4565    6407  -2
   6   4   3    4565    6407   1
   7   4   3   20196    3653   1
   8   4   3    -177     531   1
   9   4   3     391     451   1
  10   4   3    1043     488   1
 -11  -2  -3    1058     487  -2
  11   4   3    1058     487   1
  12   4   3    1803     557   1
  13   4   3    5858    2137   1
 -14  -3  -3     503     850  -2
  14   4   3     503     850   1
 -13   5   3     -26     352   1
 -12   5   3     781     683   1
 -11   5   3     219     542   1
  10   7  -3    7048     702  -2
 -10   5   3    7048     702   1
  -9   5   3     269     439   1
  -8   5   3    7304     813   1
  -7   5   3    9733     882   1
  -6   5   3    5021     915   1
  -5   5   3   30406    2459   1
  -4   5   3     367    1161   1
  -3   5   3    2029    1134   1
   2   4  -3   61725    2465  -2
  -2   5   3   61725    2465   1
  -1   5   3   16500    1660   1
   0   5   3    2453     760   1
   1   5   3    1430    1276   1
   2   5   3   25766    1981   1
   3   5   3   60061    2715   1
   4   5   3   10376    1631   1
   5   5   3    9548    2058   1
  -6   1  -3   24815    3614  -2
   6   5   3   24815    3614   1
   7   5   3    1601     647   1
   8   5   3    2962     626   1
   9   5   3    5562     702   1
  10   5   3     120     576   1
 -11  -1  -3    2289     637  -2
  11   5   3    2289     637   1
  12   5   3    1202     526   1
  13   5   3    6422     683   1
 -14  -2  -3     290     889  -2
  14   5   3     290     889   1
 -13   6   3     266     377   1
 -12   6   3     -42     420   1
 -11   6   3      21     518   1
  10   8  -3     121     574  -2
 -10   6   3     121     574   1
  -9   6   3    1368     433   1
  -8   6   3      73     345   1
  -7   6   3     893     482   1
  -6   6   3    2018    1101   1
  -5   6   3    7468    1602   1
  -4   6   3    8025    1597   1
  -3   6   3    8515    1517   1
   2   5  -3    5142    1536  -2
  -2   6   3    5142    1536   1
  -1   6   3   20762    1922   1
   0   6   3   19203    1472   1
   1   6   3    8018    1434   1
   2   6   3   73900    2966   1
   3   6   3   12733    1739   1
   4   6   3    8340    1626   1
   5   6   3    4089    1444   1
  -6   2  -3     918    1807  -2
   6   6   3     918    1807   1
   7   6   3    5247     642   1
   8   6   3    1548     607   1
   9   6   3     267     651   1
  10   6   3     246     610   1
 -11   0  -3     485     518  -2
  11   6   3     485     518   1
  12   6   3    2085     578   1
  13   6   3    6175    1643   1
 -14  -1  -3     251     928  -2
  14   6   3     251     928   1
 -12   7   3    -127     371   1
 -11   7   3    -214     479   1
  10   9  -3    4585     786  -2
 -10   7   3    4585     786   1
  -9   7   3     391     519   1
  -8   7   3     101     380   1
  -7   7   3    3901     515   1
  -6   7   3    5444    1046   1
  -5   7   3     281     741   1
  -4   7   3     312    1194   1
  -3   7   3    2603    1322   1
   2   6  -3   22259    2178  -2
  -2   7   3   22259    2178   1
  -1   7   3   19703    2139   1
   0   7   3    3683    1042   1
   1   7   3   34111    3537   1
   2   7   3    2323    1279   1
   3   7   3   52475    2942   1
   4   7   3    8203    1790   1
   5   7   3    5221    1409   1
  -6   3  -3   22670    4059  -2
   6   7   3   22670    4059   1
   7   7   3     588     538   1
   8   7   3     608     508   1
   9   7   3     619     552   1
  10   7   3     537     558   1
  11   7   3    2813     681   1
  12   7   3      10     508   1
  13   7   3    1348     460   1
 -14   0  -3     522     889  -2
  14   7   3     522     889   1
 -12   8   3      99     327   1
 -11   8   3      29     440   1
  10  10  -3      10     488  -2
 -10   8   3      10     488   1
  -9   8   3     -49     630   1
  -8   8   3     413     360   1
  -7   8   3     793     535   1
  -6   8   3    1850     490   1
  -5   8   3     650     822   1
  -4   8   3    7426    1258   1
  -3   8   3     207    1164   1
   2   7  -3    9409    1759  -2
  -2   8   3    9409    1759   1
  -1   8   3   23782    2198   1
   0   8   3    4590    3105   1
   1   8   3     328    1913   1
   2   8   3     450    1244   1
   3   8   3    1006    1289   1
   4   8   3   16378    2272   1
   5   8   3    1049    4068   1
  -6   4  -3    1883     530  -2
   6   8   3    1883     530   1
   7   8   3    -324     500   1
   8   8   3    1839     543   1
   9   8   3    5455     655   1
  10   8   3    1880     768   1
  11   8   3    3549     702   1
  12   8   3     333     551   1
  13   8   3    1390     610   1
 -14   1  -3    -155     831  -2
  14   8   3    -155     831   1
 -12   9   3      77     269   1
 -11   9   3      74     394   1
 -10   9   3    1150     484   1
  -9   9   3     -50     501   1
  -8   9   3     278     355   1
  -7   9   3    2109     570   1
  -6   9   3    -161     438   1
  -5   9   3     563     431   1
  -4   9   3    1245     488   1
  -3   9   3      60     515   1
   2   8  -3    2325    1332  -2
  -2   9   3    2325    1332   1
  -1   9   3    9872    1672   1
   0   9   3    1243    1073   1
   1   9   3   31193    3904   1
   2   9   3    2567    3827   1
   3   9   3    1569    1240   1
   4   9   3     200    1254   1
   5   9   3    1876     410   1
  -6   5  -3    3770     494  -2
   6   9   3    3770     494   1
   7   9   3    3004     542   1
   8   9   3     835     543   1
   9   9   3    2075     525   1
  10   9   3    -124     533   1
  11   9   3      92     696   1
  12   9   3    4158    1179   1
  13   9   3    -178     360   1
 -14   2  -3     348     734  -2
  14   9   3     348     734   1
 -11  10   3     -30     342   1
 -10  10   3    -133     418   1
  -9  10   3    -246     435   1
  -8  10   3      -2     329   1
  -7  10   3    3062    1403   1
  -6  10   3     852     472   1
  -5  10   3     294     437   1
  -4  10   3     764     415   1
  -3  10   3     472     496   1
  -2  10   3     495     652   1
  -1  10   3    1002     557   1
   0  10   3     159     638   1
   1  10   3    1063    1971   1
   2  10   3     834     645   1
   3  10   3    1133     533   1
   4  10   3    3921     778   1
   5  10   3    1042     398   1
  -6   6  -3    5065     482  -2
   6  10   3    5065     482   1
   7  10   3    1261     568   1
   8  10   3     299     518   1
   9  10   3    1041     559   1
  10  10   3    1243     703   1
  11  10   3     713     558   1
  12  10   3     409     445   1
  13  10   3     593     377   1
 -10  11   3     339     393   1
  -9  11   3     228     438   1
  -8  11   3     230     449   1
  -7  11   3     121     654   1
  -6  11   3     106     451   1
  -5  11   3     751     453   1
  -4  11   3    -265     611   1
  -3  11   3     710     417   1
  -2  11   3     247     413   1
  -1  11   3    7544     659   1
   0  11   3     206     495   1
   1  11   3   11341    1106   1
   2  11   3     -30     388   1
   3  11   3     771     414   1
   4  11   3     632     367   1
   5  11   3     135     362   1
  -6   7  -3     929     322  -2
   6  11   3     929     322   1
   7  11   3     206     656   1
   8  11   3    1016     556   1
   9  11   3    2132     639   1
  10  11   3    -145     470   1
  11  11   3     173     506   1
  12  11   3    2261     773   1
  13  11   3    -213     715   1
 -10  12   3     -29     283   1
  -9  12   3      20     399   1
  -8  12   3     -44     398   1
  -7  12   3     -92     336   1
  -6  12   3      10     680   1
  -5  12   3       3     420   1
  -4  12   3     531     435   1
  -3  12   3     165     448   1
  -2  12   3     480     658   1
  -1  12   3    -206     409   1
   0  12   3     831     478   1
   1  12   3    2389     479   1
   2  12   3     621     432   1
   3  12   3      42     419   1
   4  12   3    1020     437   1
   5  12   3    1341     516   1
  -6   8  -3     549     494  -2
   6  12   3     549     494   1
   7  12   3    -205     500   1
   8  12   3     369     518   1
   9  12   3     467     518   1
  10  12   3     136     445   1
  11  12   3     187     440   1
  12  12   3     483     850   1
  -9  13   3      42     305   1
  -8  13   3       8     377   1
  -7  13   3     151     429   1
  -6  13   3     240     423   1
  -5  13   3     390     434   1
  -4  13   3     194     395   1
  -3  13   3     708     435   1
  -2  13   3     249     428   1
  -1  13   3    1650     541   1
   0  13   3     374     391   1
   1  13   3     703     429   1
   2  13   3    -127     431   1
   3  13   3     616     525   1
   4  13   3     -99     542   1
   5  13   3     148     398   1
  -6   9  -3     898     482  -2
   6  13   3     898     482   1
   7  13   3     266     483   1
   8  13   3      33     500   1
   9  13   3     534     460   1
  10  13   3      72     397   1
  11  13   3    -309     870   1
  12  13   3     427     368   1
  -8  14   3     -50     293   1
  -7  14   3     -24     611   1
  -6  14   3      22     365   1
  -5  14   3    -149     371   1
  -4  14   3      54     361   1
  -3  14   3     238     411   1
  -2  14   3     473     415   1
  -1  14   3     192     449   1
   0  14   3      92     393   1
   1  14   3     -36     401   1
   2  14   3    -161     413   1
   3  14   3     -10     446   1
   4  14   3     496     452   1
   5  14   3     -29     262   1
   6  14   3    -212     474   1
   7  14   3    1007    1208   1
   8  14   3     -44     603   1
   9  14   3       8     575   1
  10  14   3     387     470   1
  11  14   3      77     522   1
  -7  15   3     -46     273   1
  -6  15   3     -34     260   1
  -5  15   3      68     385   1
  -4  15   3     170     388   1
  -3  15   3     364     462   1
  -2  15   3     652     479   1
  -1  15   3     274     691   1
   0  15   3     107     433   1
   1  15   3     134     421   1
   2  15   3     176     439   1
   3  15   3      94     441   1
   4  15   3    -295     594   1
   5  15   3     204     519   1
   6  15   3     430     495   1
   7  15   3     -87     491   1
   8  15   3     208     478   1
   9  15   3     608     444   1
  10  15   3     112     396   1
  11  15   3     348     541   1
  -6  16   3     211     309   1
  -5  16   3      -3     297   1
  -4  16   3     135     580   1
  -3  16   3      58     409   1
  -2  16   3     482     421   1
  -1  16   3     257     448   1
   0  16   3      68     378   1
   1  16   3     243     377   1
   2  16   3      43     387   1
   3  16   3     133     389   1
   4  16   3     -54     239   1
   5  16   3    -105     491   1
   6  16   3     115     468   1
   7  16   3    -263     440   1
   8  16   3     118     471   1
   9  16   3    -252     381   1
  10  16   3     -11     348   1
  -5  17   3     176     283   1
  -4  17   3     133     273   1
  -3  17   3      86     368   1
  -2  17   3     -47     374   1
  -1  17   3     109     389   1
   0  17   3    -182     319   1
   1  17   3     -36     341   1
   2  17   3     376     355   1
   3  17   3     -15     285   1
   4  17   3    -110     429   1
   5  17   3     170     435   1
   6  17   3    -183     587   1
   7  17   3      12     390   1
   8  17   3     311     380   1
  -3  18   3     -32     255   1
  -2  18   3      38     296   1
  -1  18   3      21     305   1
   0  18   3       1     313   1
   1  18   3    -166     316   1
   2  18   3     256     443   1
   3  18   3     116     560   1
   4  18   3     -59     368   1
   5  18   3     -77     362   1
   6  18   3     -99     341   1
   7  18   3    -126     328   1
   0  19   3     135     367   1
   1  19   3     193     406   1
   2  19   3     285     315   1
   3  19   3     -78     319   1
   4  19   3     -83     307   1
  -3 -17   4     148     311   1
  -2 -17   4     -66     399   1
   1 -19  -4      33     380  -2
  -1 -17   4      33     380   1
  -6 -16   4     219     433   1
  -5 -16   4    -224     376   1
  -4 -16   4     -62     366   1
  -3 -16   4    -211     374   1
  -2 -16   4     100     376   1
   1 -18  -4     -21     388  -2
  -1 -16   4     -21     388   1
   0 -16   4     -18     388   1
   1 -16   4     -17     380   1
   2 -16   4     279     353   1
  -8 -15   4    -122     413   1
  -7 -15   4     116     424   1
  -6 -15   4     132     278   1
  -5 -15   4     -68     360   1
  -4 -15   4    -131     490   1
  -3 -15   4    -163     423   1
  -2 -15   4      43     437   1
   1 -17  -4     159     437  -2
  -1 -15   4     159     437   1
   0 -15   4      18     421   1
   1 -15   4    -121     415   1
   2 -15   4      39     469   1
   3 -15   4     143     393   1
   4 -15   4     137     404   1
   9 -13  -4     195     370  -2
  -9 -14   4     195     370   1
  -8 -14   4     215     397   1
  -7 -14   4     114     500   1
  -6 -14   4    -199     399   1
  -5 -14   4     -38     414   1
  -4 -14   4     235     360   1
  -3 -14   4     123     336   1
  -2 -14   4      98     512   1
   1 -16  -4     163     505  -2
  -1 -14   4     163     505   1
   0 -14   4    -374     432   1
   1 -14   4     -66     459   1
   2 -14   4    -271     465   1
   3 -14   4     204     241   1
   4 -14   4      10     248   1
   5 -14   4     464     541   1
   6 -14   4     367     425   1
 -10 -13   4     104     383   1
   9 -12  -4     232     600  -2
  -9 -13   4     232     600   1
  -8 -13   4     628     575   1
  -7 -13   4     347     622   1
  -6 -13   4     255     496   1
  -5 -13   4      96     473   1
  -4 -13   4    -109     476   1
  -3 -13   4     580     908   1
  -2 -13   4     352     522   1
   1 -15  -4      33     532  -2
  -1 -13   4      33     532   1
   0 -13   4    -126     278   1
   1 -13   4     133     332   1
   2 -13   4      20     378   1
   3 -13   4      58     364   1
   4 -13   4     266     363   1
   5 -13   4     258     332   1
   6 -13   4      58     318   1
  -7 -18  -4      97     445  -2
   7 -13   4      97     445   1
 -11 -12   4    -171     528   1
 -10 -12   4    -277     392   1
   9 -11  -4     325     492  -2
  -9 -12   4     325     492   1
  -8 -12   4     172     522   1
  -7 -12   4     498     563   1
  -6 -12   4     673     702   1
  -5 -12   4     343     462   1
  -4 -12   4     175     525   1
  -3 -12   4     329     515   1
  -2 -12   4     615     520   1
   1 -14  -4     209     272  -2
  -1 -12   4     209     272   1
   0 -12   4     378     299   1
   1 -12   4     168     408   1
   2 -12   4     327     418   1
   3 -12   4     715     831   1
   4 -12   4      92     383   1
   5 -12   4      63     358   1
   6 -12   4     161     395   1
  -7 -17  -4     131     334  -2
   7 -12   4     131     334   1
   8 -12   4     122     236   1
 -12 -11   4    -102     509   1
 -11 -11   4      41     333   1
 -10 -11   4    -198     524   1
   9 -10  -4     972     546  -2
  -9 -11   4     972     546   1
  -8 -11   4     260     538   1
  -7 -11   4     948     587   1
  -6 -11   4     442     490   1
  -5 -11   4     350     493   1
  -4 -11   4     -11     467   1
  -3 -11   4     830     528   1
  -2 -11   4    -304     482   1
   1 -13  -4     547     471  -2
  -1 -11   4     547     471   1
   0 -11   4     375     409   1
   1 -11   4     348     319   1
   2 -11   4    2052     470   1
   3 -11   4    -189     423   1
   4 -11   4     522     388   1
   5 -11   4     276     695   1
   6 -11   4      85     347   1
  -7 -16  -4     -98     404  -2
   7 -11   4     -98     404   1
   8 -11   4     451     315   1
   9 -11   4     237     241   1
 -12 -10   4     193     426   1
 -11 -10   4     280     390   1
 -10 -10   4    -162     524   1
   9  -9  -4     -58     561  -2
  -9 -10   4     -58     561   1
  -8 -10   4     355     557   1
  -7 -10   4      68     566   1
  -6 -10   4      97     545   1
  -5 -10   4     186     467   1
  -4 -10   4    -174     703   1
  -3 -10   4     517     458   1
  -2 -10   4      -8     316   1
   1 -12  -4    1033     418  -2
  -1 -10   4    1033     418   1
   0 -10   4     992     410   1
   1 -10   4    1246     408   1
   2 -10   4       8     420   1
   3 -10   4    1808     430   1
   4 -10   4     747     417   1
   5 -10   4     474     406   1
   6 -10   4     422     400   1
  -7 -15  -4     229     395  -2
   7 -10   4     229     395   1
   8 -10   4    -159     382   1
   9 -10   4      36     293   1
  10 -10   4    -193     425   1
 -13  -9   4      -9     573   1
 -12  -9   4       1     450   1
 -11  -9   4     583     512   1
 -10  -9   4     310     560   1
   9  -8  -4    1681     665  -2
  -9  -9   4    1681     665   1
  -8  -9   4     748     554   1
  -7  -9   4     689     521   1
  -6  -9   4     180     537   1
  -5  -9   4     213     514   1
  -4  -9   4     496     459   1
  -3  -9   4     552     458   1
  -2  -9   4     247     440   1
   1 -11  -4     167     517  -2
  -1  -9   4     167     517   1
   0  -9   4    1592     513   1
   1  -9   4    -161     357   1
   2  -9   4     463     424   1
   3  -9   4     558     417   1
   4  -9   4     960     441   1
   5  -9   4     135     479   1
   6  -9   4    -284     413   1
  -7 -14  -4     508     484  -2
   7  -9   4     508     484   1
   8  -9   4     115     405   1
   9  -9   4      -4     315   1
  10  -9   4     278     287   1
 -13  -8   4    1125     438   1
 -12  -8   4     164     617   1
 -11  -8   4    6007    3133   1
 -10  -8   4    1620     562   1
   9  -7  -4    1274     550  -2
  -9  -8   4    1274     550   1
  -8  -8   4     366     808   1
  -7  -8   4    2026    1163   1
  -6  -8   4    1347     792   1
  -5  -8   4    6641     619   1
  -4  -8   4     704     489   1
  -3  -8   4     154     859   1
  -2  -8   4     116     450   1
   1 -10  -4     360     432  -2
  -1  -8   4     360     432   1
   0  -8   4      21     380   1
   1  -8   4    1060     381   1
   2  -8   4     543     363   1
   3  -8   4     950     390   1
   4  -8   4    3626     485   1
   5  -8   4    1546     474   1
   6  -8   4    1988     490   1
  -7 -13  -4     403     498  -2
   7  -8   4     403     498   1
   8  -8   4    1099     490   1
   9  -8   4     131     352   1
  10  -8   4     276     353   1
  11  -8   4     292     283   1
 -13  -7   4     410     452   1
 -12  -7   4     714     573   1
 -11  -7   4     749     880   1
 -10  -7   4      10     805   1
   9  -6  -4     754     856  -2
  -9  -7   4     754     856   1
  -8  -7   4    2657     546   1
  -7  -7   4     568     470   1
  -6  -7   4     761     455   1
  -5  -7   4     681    1145   1
  -4  -7   4     -97     966   1
  -3  -7   4    5585    2261   1
  -2  -7   4     411     836   1
   1  -9  -4     968    1102  -2
  -1  -7   4     968    1102   1
   0  -7   4   60613    3388   1
   1  -7   4    5297    1598   1
   2  -7   4     130     540   1
   3  -7   4    1371    1007   1
   4  -7   4     467     415   1
   5  -7   4     500     433   1
   6  -7   4     283     440   1
  -7 -12  -4    -166     496  -2
   7  -7   4    -166     496   1
   8  -7   4     330     454   1
   9  -7   4     315     383   1
  10  -7   4     160     333   1
  11  -7   4     347     350   1
 -14  -6   4     372     566   1
 -13  -6   4    1981     868   1
 -12  -6   4     234     598   1
 -11  -6   4      89     339   1
 -10  -6   4     833     600   1
   9  -5  -4    7037     644  -2
  -9  -6   4    7037     644   1
  -8  -6   4     810     435   1
  -7  -6   4    5217     560   1
  -6  -6   4    2802    2281   1
  -5  -6   4    2957    2184   1
  -4  -6   4    6030    2300   1
  -3  -6   4    3519    3353   1
  -2  -6   4     850    1701   1
   1  -8  -4    5166    1408  -2
  -1  -6   4    5166    1408   1
   0  -6   4     178    1172   1
   1  -6   4     101     674   1
   2  -6   4     689     765   1
   3  -6   4    1859    1220   1
   4  -6   4   15306    1405   1
   5  -6   4    4236     575   1
   6  -6   4    3153     517   1
  -7 -11  -4     304     491  -2
   7  -6   4     304     491   1
   8  -6   4     -43     475   1
   9  -6   4    1677     843   1
  10  -6   4     113     367   1
  11  -6   4    -175     327   1
  12  -6   4     148     318   1
 -14  -5   4     465     435   1
 -13  -5   4    -278     388   1
 -12  -5   4    2262     562   1
 -11  -5   4     547     302   1
 -10  -5   4    7041    1575   1
   9  -4  -4    3911     602  -2
  -9  -5   4    3911     602   1
  -8  -5   4    5178     829   1
  -7  -5   4     124     400   1
  -6  -5   4   22703    1913   1
  -4  -5   4    1836    1875   1
  -3  -5   4    5701    1991   1
  -2  -5   4   27434    2075   1
   1  -7  -4    3145    1238  -2
  -1  -5   4    3145    1238   1
   0  -5   4   15744    2029   1
   1  -5   4   21481    1359   1
   2  -5   4    2281     875   1
   3  -5   4    3096    1061   1
   4  -5   4    3062    2280   1
   5  -5   4    1106     661   1
   6  -5   4     435     476   1
  -7 -10  -4    1727     538  -2
   7  -5   4    1727     538   1
   8  -5   4    4346     608   1
   9  -5   4     897     438   1
  10  -5   4    2993     461   1
  11  -5   4    1450     379   1
  12  -5   4     180     265   1
 -14  -4   4    1044     529   1
 -13  -4   4    2140    1069   1
 -12  -4   4     630     471   1
 -11  -4   4    1248     914   1
 -10  -4   4     109     624   1
   9  -3  -4     651     428  -2
  -9  -4   4     651     428   1
  -8  -4   4     666     381   1
  -7  -4   4    3861    2169   1
  -6  -4   4     391     577   1
  -5  -4   4      39     425   1
  -4  -4   4    -213     251   1
  -3  -4   4    4948    1836   1
  -2  -4   4   11810    1636   1
   1  -6  -4    1176    1031  -2
  -1  -4   4    1176    1031   1
   0  -4   4   59300    2617   1
   1  -4   4   73073    2075   1
   3  -4   4   22218    1636   1
   4  -4   4    9829    1601   1
   5  -4   4   12762    1908   1
   6  -4   4    3742     569   1
  -7  -9  -4    2097     547  -2
   7  -4   4    2097     547   1
   8  -4   4    3006     583   1
   9  -4   4     328     445   1
  10  -4   4     444     761   1
  11  -4   4     673     357   1
  12  -4   4     136     312   1
  13  -4   4     271     618   1
 -14  -3   4     -51     437   1
 -13  -3   4     679     550   1
 -12  -3   4    1444     646   1
 -11  -3   4     764     500   1
 -10  -3   4    6481    1233   1
   9  -2  -4    6667     882  -2
  -9  -3   4    6667     882   1
  -8  -3   4    2355     834   1
  -7  -3   4    3501     729   1
  -6  -3   4   18618    1674   1
  -5  -3   4    7692    1391   1
  -4  -3   4    9283    1076   1
  -3  -3   4    1198     503   1
  -2  -3   4    1528     897   1
   1  -5  -4   29434    1785  -2
  -1  -3   4   29434    1785   1
   0  -3   4   17892     841   1
   1  -3   4   11108     994   1
   2  -3   4    6008     917   1
   3  -3   4   17373    1495   1
   4  -3   4   15047    1472   1
   5  -3   4     405     953   1
   6  -3   4     545     466   1
  -7  -8  -4    1304     517  -2
   7  -3   4    1304     517   1
   8  -3   4    3843     612   1
   9  -3   4     289     436   1
  10  -3   4    1128     437   1
  11  -3   4     265     387   1
  12  -3   4     995     366   1
  13  -3   4      68     512   1
 -14  -2   4     745     403   1
 -13  -2   4    1384     577   1
 -12  -2   4     244     684   1
 -11  -2   4     -54     450   1
 -10  -2   4      83     362   1
   9  -1  -4     467     382  -2
  -9  -2   4     467     382   1
  -8  -2   4    1471     487   1
  -7  -2   4    2656     727   1
  -6  -2   4   18080    1704   1
  -5  -2   4   14727    1991   1
  -4  -2   4   20831    1480   1
  -3  -2   4   47159    1614   1
  -2  -2   4   51065    1386   1
   1  -4  -4    4584    1150  -2
  -1  -2   4    4584    1150   1
   0  -2   4   11028    1298   1
   1  -2   4   22563    2203   1
   2  -2   4   58579    3228   1
   3  -2   4    1153    1125   1
   4  -2   4    1037     867   1
   5  -2   4   25714    2392   1
   6  -2   4   11890    1904   1
  -7  -7  -4    1276     560  -2
   7  -2   4    1276     560   1
   8  -2   4    1801     470   1
   9  -2   4    9199     668   1
  10  -2   4      77     399   1
  11  -2   4    1050     443   1
  12  -2   4     760     453   1
  13  -2   4    2735     608   1
 -14  -1   4     445     395   1
 -13  -1   4    1255     632   1
 -12  -1   4    3297     706   1
 -11  -1   4    5138     760   1
 -10  -1   4   13110    1476   1
   9   0  -4   22221    1428  -2
  -9  -1   4   22221    1428   1
  -8  -1   4    9050     914   1
  -7  -1   4      79     754   1
  -6  -1   4    8168    1364   1
  -5  -1   4    2134     954   1
  -4  -1   4   14844    1175   1
  -3  -1   4    5351     620   1
  -2  -1   4   42904    1165   1
   1  -3  -4     850     928  -2
  -1  -1   4     850     928   1
   0  -1   4    3248     850   1
   1  -1   4    4938    1058   1
   2  -1   4   14984    2725   1
   3  -1   4   13241    2251   1
   4  -1   4   75739    3113   1
   5  -1   4    2687    4261   1
   6  -1   4    2211    1447   1
  -7  -6  -4     879     526  -2
   7  -1   4     879     526   1
   8  -1   4   14852     722   1
   9  -1   4     137     435   1
  10  -1   4     163     376   1
  11  -1   4     365     557   1
  12  -1   4    5085    1354   1
  13  -1   4     336     404   1
  14  -1   4    1391     715   1
 -14   0   4     168     397   1
 -13   0   4    -154     550   1
 -12   0   4     335     485   1
 -11   0   4    -356     455   1
 -10   0   4    1683     976   1
   9   1  -4   18555    1252  -2
  -9   0   4   18555    1252   1
  -8   0   4   18243    1319   1
  -7   0   4     244    1043   1
  -6   0   4   43642    1815   1
  -5   0   4   39241    1497   1
  -4   0   4   74623    1669   1
  -3   0   4   25396     801   1
  -2   0   4  115840    1801   1
   1  -2  -4    3580     540  -2
  -1   0   4    3580     540   1
   0   0   4    5663    1160   1
   1   0   4    7393    1072   1
   2   0   4   30473    2000   1
   3   0   4   10053    1401   1
   5   0   4     563    1135   1
   6   0   4   35406    4194   1
  -7  -5  -4    7735     831  -2
   7   0   4    7735     831   1
   8   0   4      57     401   1
   9   0   4     -19     435   1
  10   0   4    1795     420   1
  11   0   4     664     471   1
  12   0   4     397     389   1
  13   0   4    2089     669   1
  14   0   4     580     754   1
 -14   1   4    1468     536   1
 -13   1   4    3617    1003   1
 -12   1   4    3621     781   1
 -11   1   4    3251     885   1
 -10   1   4    8517    1325   1
   9   2  -4    1503     625  -2
  -9   1   4    1503     625   1
  -8   1   4    1075     553   1
  -7   1   4     309     652   1
  -6   1   4    2432     801   1
  -5   1   4     317     611   1
  -3   1   4    3788    1295   1
  -2   1   4  123651    4136   1
   1  -1  -4  106585    3575  -2
  -1   1   4  106585    3575   1
   0   1   4     170     636   1
   1   1   4   21979    1448   1
   2   1   4   22130    4851   1
   3   1   4   14258    1672   1
   4   1   4    8955    1439   1
   5   1   4    5172    1373   1
   6   1   4    -521    1034   1
  -7  -4  -4   14869    1427  -2
   7   1   4   14869    1427   1
   8   1   4    6937     590   1
   9   1   4     257     383   1
  10   1   4     965     467   1
  11   1   4    7803     589   1
  12   1   4   24037    1604   1
  13   1   4     402     548   1
  14   1   4    1314     792   1
 -14   2   4     541     399   1
 -13   2   4      30     562   1
 -12   2   4     191     357   1
 -11   2   4    1546    2081   1
 -10   2   4    1474     723   1
   9   3  -4    7531     881  -2
  -9   2   4    7531     881   1
  -8   2   4    5204     694   1
  -7   2   4     665     574   1
  -6   2   4   19750    1394   1
  -5   2   4   12650    1045   1
  -4   2   4   25040    1037   1
  -3   2   4    -348    1237   1
  -2   2   4  127613    4445   1
   1   0  -4    1952    1295  -2
  -1   2   4    1952    1295   1
   0   2   4    6076     677   1
   1   2   4   15068    1336   1
   2   2   4   18005    1730   1
   3   2   4   26537    1917   1
   4   2   4  203698    4985   1
   5   2   4   10027    1559   1
   6   2   4   40354    4252   1
  -7  -3  -4   34710    4349  -2
   7   2   4   34710    4349   1
   8   2   4    1278     496   1
   9   2   4    3050     510   1
  10   2   4      30     556   1
  11   2   4     240     434   1
  12   2   4    3775    1354   1
  13   2   4    1400     457   1
  14   2   4    1102     812   1
 -14   3   4     597     398   1
 -13   3   4     911     510   1
 -12   3   4    1736    1051   1
 -11   3   4    4183     959   1
 -10   3   4    1448     705   1
   9   4  -4     433     645  -2
  -9   3   4     433     645   1
  -8   3   4     335     565   1
  -7   3   4     257     538   1
  -6   3   4   19485    1937   1
  -5   3   4    6567     874   1
  -4   3   4    7963    1469   1
  -3   3   4    5021     732   1
  -2   3   4     387    1256   1
   1   1  -4     935     495  -2
  -1   3   4     935     495   1
   0   3   4    1069     619   1
   1   3   4    -165     748   1
   3   3   4   33852    2014   1
   4   3   4    3373    1212   1
   5   3   4    1043    1232   1
   6   3   4    1206    2522   1
  -7  -2  -4   27424    4001  -2
   7   3   4   27424    4001   1
   8   3   4     652     495   1
   9   3   4    7105     771   1
  10   3   4     366     504   1
  11   3   4    8380     755   1
  12   3   4   20221    1771   1
  13   3   4     285     412   1
  14   3   4    1179     812   1
 -13   4   4    1224     438   1
 -12   4   4     -80     815   1
 -11   4   4     231     503   1
 -10   4   4    4684     654   1
   9   5  -4    5812     790  -2
  -9   4   4    5812     790   1
  -8   4   4    2544     668   1
  -7   4   4     663     607   1
  -6   4   4    1162    1207   1
  -5   4   4   16796    1358   1
  -4   4   4    6588     934   1
  -3   4   4   25916    1168   1
  -2   4   4   57941    2041   1
   1   2  -4    5238     783  -2
  -1   4   4    5238     783   1
   0   4   4   11586    1291   1
   1   4   4    2653     831   1
   2   4   4   30901    1918   1
   3   4   4   73109    2851   1
   4   4   4   69000    2963   1
   5   4   4     388    1137   1
   6   4   4   24757    3846   1
  -7  -1  -4   15194    1718  -2
   7   4   4   15194    1718   1
   8   4   4    6095     703   1
   9   4   4    1022     584   1
  10   4   4     892     595   1
  11   4   4    1368     602   1
  12   4   4   18742    3026   1
  13   4   4     293     463   1
  14   4   4    3524     696   1
 -13   5   4      47     342   1
 -12   5   4    1268     508   1
 -11   5   4    1480     653   1
 -10   5   4     -53     507   1
   9   6  -4    4208     813  -2
  -9   5   4    4208     813   1
  -8   5   4     908     639   1
  -7   5   4    1952     647   1
  -6   5   4   30270    1636   1
  -5   5   4    2007    1216   1
  -4   5   4   21489    1477   1
  -3   5   4    8903    1137   1
  -2   5   4    4602     818   1
   1   3  -4   46169    2173  -2
  -1   5   4   46169    2173   1
   0   5   4    7329    1202   1
   1   5   4   73803    2764   1
   2   5   4  258024    5789   1
   3   5   4   10685    1527   1
   4   5   4   71005   13432   1
   5   5   4    9363    1728   1
   6   5   4   13026    2918   1
  -7   0  -4    7433     744  -2
   7   5   4    7433     744   1
   8   5   4    6407    1099   1
   9   5   4     -15     560   1
  10   5   4    1600     644   1
  11   5   4    3928     671   1
  12   5   4    7597     705   1
  13   5   4     635     435   1
  14   5   4     195     291   1
 -13   6   4     622     347   1
 -12   6   4      31     431   1
 -11   6   4     -99     517   1
 -10   6   4    -113     518   1
   9   7  -4    1145     533  -2
  -9   6   4    1145     533   1
  -8   6   4    -362     604   1
  -7   6   4    1746     530   1
  -6   6   4      38     868   1
  -5   6   4    7074    1516   1
  -4   6   4    4680    1344   1
  -3   6   4    2929    1248   1
  -2   6   4   44400    2453   1
   1   4  -4    1705    1093  -2
  -1   6   4    1705    1093   1
   0   6   4    5436    1257   1
   1   6   4   41932    2275   1
   2   6   4    8154    1416   1
   3   6   4    2657    1355   1
   4   6   4    1253    1265   1
   5   6   4   20591    2139   1
   6   6   4     -49     809   1
  -7   1  -4    1215     572  -2
   7   6   4    1215     572   1
   8   6   4   11592     792   1
   9   6   4    3021     937   1
  10   6   4     675     628   1
  11   6   4    4791     842   1
  12   6   4   21979    1111   1
  13   6   4     590     453   1
  14   6   4    2905     418   1
 -12   7   4      -9     365   1
 -11   7   4    1989     575   1
 -10   7   4    1988     548   1
   9   8  -4    1597     535  -2
  -9   7   4    1597     535   1
  -8   7   4     262     619   1
  -7   7   4    1132     385   1
  -6   7   4    2663     516   1
  -5   7   4   10271    1126   1
  -4   7   4    3308    1359   1
  -3   7   4     -87    1109   1
  -2   7   4     938    1266   1
   1   5  -4    2429    1229  -2
  -1   7   4    2429    1229   1
   0   7   4   55954    2776   1
   1   7   4    8933    1826   1
   2   7   4   30610    2682   1
   3   7   4   83993    5392   1
   4   7   4   19457    2302   1
   5   7   4    8910    1723   1
   6   7   4   14430    1921   1
  -7   2  -4    1496     587  -2
   7   7   4    1496     587   1
   8   7   4    1561     542   1
   9   7   4    8311     755   1
  10   7   4     702     574   1
  11   7   4     511     603   1
  12   7   4      83     492   1
  13   7   4    1953     551   1
  14   7   4      82     377   1
 -12   8   4     359     480   1
 -11   8   4     233     458   1
 -10   8   4     239     490   1
   9   9  -4     807     571  -2
  -9   8   4     807     571   1
  -8   8   4    -152     490   1
  -7   8   4     767     347   1
  -6   8   4    2269     843   1
  -5   8   4   13499     841   1
  -4   8   4     142     754   1
  -3   8   4   10592    1803   1
  -2   8   4     735    1209   1
   1   6  -4    3218    1298  -2
  -1   8   4    3218    1298   1
   0   8   4     671    1218   1
   1   8   4    6495    6542   1
   2   8   4   11727    2445   1
   3   8   4    1873    1346   1
   4   8   4    2943    1388   1
   5   8   4   19415    2336   1
   6   8   4     480     545   1
  -7   3  -4    2363     592  -2
   7   8   4    2363     592   1
   8   8   4    9081     787   1
   9   8   4    2686     601   1
  10   8   4     488     510   1
  11   8   4     176     552   1
  12   8   4    6053     937   1
  13   8   4     808     587   1
  14   8   4    2136     744   1
 -12   9   4      77     296   1
 -11   9   4     382     407   1
 -10   9   4     168     447   1
   9  10  -4     138     466  -2
  -9   9   4     138     466   1
  -8   9   4     204     490   1
  -7   9   4    -152     360   1
  -6   9   4     441     475   1
  -5   9   4     998     529   1
  -4   9   4    2234     898   1
  -3   9   4    1470     606   1
  -2   9   4    2234    1336   1
   1   7  -4    2114    1342  -2
  -1   9   4    2114    1342   1
   0   9   4   42354    2967   1
   1   9   4     762    1098   1
   2   9   4    1137    2126   1
   3   9   4     457    1049   1
   4   9   4    4906    1401   1
   5   9   4      33     363   1
   6   9   4    3249     555   1
  -7   4  -4    1167     545  -2
   7   9   4    1167     545   1
   8   9   4   12689     923   1
   9   9   4     -46     480   1
  10   9   4    2949     658   1
  11   9   4     543     630   1
  12   9   4     562     493   1
  13   9   4     924     376   1
 -11  10   4     155     347   1
 -10  10   4      92     412   1
   9  11  -4     657     471  -2
  -9  10   4     657     471   1
  -8  10   4     104     458   1
  -7  10   4     177     348   1
  -6  10   4     562     474   1
  -5  10   4       7     434   1
  -4  10   4       2     414   1
  -3  10   4     -20     395   1
  -2  10   4     193     510   1
   1   8  -4     253     514  -2
  -1  10   4     253     514   1
   0  10   4    4059    2416   1
   1  10   4    1102    2010   1
   2  10   4     668    1148   1
   3  10   4   13018    1141   1
   4  10   4   11469     954   1
   5  10   4    4640    1103   1
   6  10   4    -195     375   1
  -7   5  -4    1247     544  -2
   7  10   4    1247     544   1
   8  10   4     215     521   1
   9  10   4    1866     568   1
  10  10   4     585     657   1
  11  10   4    -103     472   1
  12  10   4    1018     501   1
  13  10   4     925     860   1
 -10  11   4     115     362   1
   9  12  -4    -155     415  -2
  -9  11   4    -155     415   1
  -8  11   4     195     448   1
  -7  11   4      91     384   1
  -6  11   4     654     454   1
  -5  11   4    1306     500   1
  -4  11   4    1218     491   1
  -3  11   4     314     413   1
  -2  11   4    -165     395   1
   1   9  -4     130     404  -2
  -1  11   4     130     404   1
   0  11   4    9079    1236   1
   1  11   4     245     510   1
   2  11   4     197     532   1
   3  11   4     126     385   1
   4  11   4    1536     402   1
   5  11   4     753     389   1
   6  11   4    1744     413   1
  -7   6  -4    1110     515  -2
   7  11   4    1110     515   1
   8  11   4    3714     902   1
   9  11   4    1585     628   1
  10  11   4    1121     517   1
  11  11   4    1179     463   1
  12  11   4     457     457   1
  13  11   4     117     283   1
 -10  12   4     -30     305   1
   9  13  -4     153     427  -2
  -9  12   4     153     427   1
  -8  12   4      63     399   1
  -7  12   4      46     306   1
  -6  12   4      51     789   1
  -5  12   4     810     465   1
  -4  12   4     202     419   1
  -3  12   4     282     467   1
  -2  12   4     426     423   1
   1  10  -4     855     431  -2
  -1  12   4     855     431   1
   0  12   4    5385     865   1
   1  12   4     188     417   1
   2  12   4    -108     524   1
   3  12   4     148     402   1
   4  12   4     747     401   1
   5  12   4     481     420   1
   6  12   4     546     401   1
  -7   7  -4    -387     524  -2
   7  12   4    -387     524   1
   8  12   4     -59     534   1
   9  12   4     193     515   1
  10  12   4     510     479   1
  11  12   4     294     409   1
  12  12   4     635     366   1
   9  14  -4      35     319  -2
  -9  13   4      35     319   1
  -8  13   4      99     368   1
  -7  13   4     101     401   1
  -6  13   4     248     482   1
  -5  13   4    -256     631   1
  -4  13   4     994     442   1
  -3  13   4     337     424   1
  -2  13   4    -250     415   1
   1  11  -4     323     446  -2
  -1  13   4     323     446   1
   0  13   4     187     474   1
   1  13   4    1043     505   1
   2  13   4     297     465   1
   3  13   4    2756     659   1
   4  13   4     511     430   1
   5  13   4     193     358   1
   6  13   4     196     310   1
  -7   8  -4     640     542  -2
   7  13   4     640     542   1
   8  13   4    1395     825   1
   9  13   4     459     484   1
  10  13   4     686     511   1
  11  13   4      59     416   1
  -8  14   4    -157     329   1
  -7  14   4     -67     498   1
  -6  14   4    -110     464   1
  -5  14   4    -260     381   1
  -4  14   4     112     376   1
  -3  14   4     378     405   1
  -2  14   4      85     397   1
   1  12  -4      73     488  -2
  -1  14   4      73     488   1
   0  14   4     657     509   1
   1  14   4     113     411   1
   2  14   4    1119     477   1
   3  14   4     -22     670   1
   4  14   4     237     436   1
   5  14   4     650     566   1
   6  14   4      35     381   1
  -7   9  -4     129     378  -2
   7  14   4     129     378   1
   8  14   4     678     371   1
   9  14   4     390     354   1
  10  14   4     -35     503   1
  11  14   4     185     464   1
  -7  15   4      14     323   1
  -6  15   4     -61     446   1
  -5  15   4      46     364   1
  -4  15   4     392     419   1
  -3  15   4     179     357   1
  -2  15   4     117     415   1
   1  13  -4     147     462  -2
  -1  15   4     147     462   1
   0  15   4     116     482   1
   1  15   4      97     398   1
   2  15   4     -93     411   1
   3  15   4     542     426   1
   4  15   4     174     412   1
   5  15   4      58     406   1
   6  15   4     196     519   1
  -7  10  -4     467     499  -2
   7  15   4     467     499   1
   8  15   4     560     734   1
   9  15   4      48     423   1
  10  15   4     146     445   1
  11  15   4     251     503   1
  -6  16   4     148     286   1
  -5  16   4     159     353   1
  -4  16   4    -155     580   1
  -3  16   4     314     437   1
  -2  16   4     146     432   1
   1  14  -4     236     454  -2
  -1  16   4     236     454   1
   0  16   4      38     473   1
   1  16   4     200     395   1
   2  16   4      -2     397   1
   3  16   4     -69     394   1
   4  16   4     384     365   1
   5  16   4      45     483   1
   6  16   4      89     485   1
  -7  11  -4      38     458  -2
   7  16   4      38     458   1
   8  16   4    -116     424   1
   9  16   4     237     396   1
  10  16   4    -323     333   1
  -5  17   4       3     297   1
  -4  17   4      81     277   1
  -3  17   4     171     435   1
  -2  17   4    -169     374   1
   1  15  -4      37     393  -2
  -1  17   4      37     393   1
   0  17   4    -258     402   1
   1  17   4    -295     355   1
   2  17   4    -325     349   1
   3  17   4      41     338   1
   4  17   4     608     484   1
   5  17   4     131     454   1
   6  17   4      58     580   1
  -7  12  -4     432     421  -2
   7  17   4     432     421   1
   8  17   4     523     390   1
   9  17   4     179     347   1
  -3  18   4      41     252   1
  -2  18   4     147     333   1
   1  16  -4     -16     335  -2
  -1  18   4     -16     335   1
   0  18   4    -251     464   1
   1  18   4     123     347   1
   2  18   4     358     278   1
   3  18   4     258     399   1
   4  18   4    -232     541   1
   5  18   4     -31     396   1
   6  18   4      65     360   1
  -7  13  -4     143     333  -2
   7  18   4     143     333   1
   1  17  -4     -85     225  -2
  -1  19   4     -85     225   1
   0  19   4     135     425   1
   1  19   4     290     425   1
   2  19   4    -232     406   1
   3  19   4     -49     313   1
   4  19   4    -106     313   1
   5  19   4     212     307   1
  -5 -16   5      39     503   1
  -4 -16   5     221     360   1
  -3 -16   5     243     360   1
  -2 -16   5    -152     360   1
  -1 -16   5    -182     366   1
   0 -16   5     131     357   1
   1 -16   5    -117     367   1
  -7 -15   5     313     382   1
  -6 -15   5     151     358   1
  -5 -15   5     477     423   1
  -4 -15   5    -107     407   1
  -3 -15   5    -119     396   1
  -2 -15   5      29     424   1
  -1 -15   5     213     696   1
   0 -15   5     -77     503   1
   1 -15   5      53     399   1
   2 -15   5     111     388   1
   3 -15   5      50     360   1
   4 -15   5    -155     406   1
  -9 -14   5     148     450   1
  -8 -14   5     152     372   1
  -7 -14   5     162     434   1
  -6 -14   5     246     357   1
  -5 -14   5     305     354   1
  -4 -14   5     190     354   1
  -3 -14   5     -18     299   1
  -2 -14   5     164     478   1
  -1 -14   5     -72     471   1
   0 -14   5      79     476   1
   1 -14   5    -395     432   1
   2 -14   5     611     576   1
   3 -14   5      58     424   1
   4 -14   5     442     541   1
   5 -14   5     348     385   1
 -10 -13   5     224     318   1
  -9 -13   5    -132     397   1
  -8 -13   5      70     456   1
  -7 -13   5      67     543   1
  -6 -13   5     -90     445   1
  -5 -13   5     277     467   1
  -4 -13   5    1132     408   1
  -3 -13   5       2     399   1
  -2 -13   5     120     432   1
  -1 -13   5    -130     297   1
   0 -13   5     266     499   1
   1 -13   5     201     503   1
   2 -13   5     101     224   1
   3 -13   5     425     328   1
   4 -13   5     749     342   1
   5 -13   5     203     275   1
   6 -13   5      97     483   1
 -11 -12   5      -6     478   1
 -10 -12   5     122     401   1
  -9 -12   5    -117     428   1
  -8 -12   5     221     509   1
  -7 -12   5     -26     523   1
  -6 -12   5     224     537   1
  -5 -12   5    1034     784   1
  -4 -12   5     -90     472   1
  -3 -12   5      93     464   1
  -2 -12   5     145     500   1
  -1 -12   5     278     470   1
   0 -12   5     150     255   1
   1 -12   5      23     267   1
   2 -12   5      65     486   1
   3 -12   5     370     389   1
   4 -12   5      53     367   1
   5 -12   5     161     372   1
   6 -12   5     156     342   1
   7 -12   5      32     272   1
 -11 -11   5     307     413   1
 -10 -11   5     444     400   1
  -9 -11   5     -49     517   1
   8 -11  -5     566     568  -2
  -8 -11   5     566     568   1
  -7 -11   5     107     601   1
  -6 -11   5    -251     578   1
  -5 -11   5    -160     474   1
  -4 -11   5     530     486   1
  -3 -11   5     289     501   1
  -2 -11   5    1309     510   1
  -1 -11   5     -88     486   1
   0 -11   5     184     291   1
   1 -11   5     101     303   1
   2 -11   5     -34     420   1
   3 -11   5     181     426   1
   4 -11   5    2698     584   1
   5 -11   5     140     390   1
   6 -11   5     267     388   1
   7 -11   5    -116     357   1
   8 -11   5     359     272   1
 -12 -10   5     100     380   1
 -11 -10   5     174     516   1
 -10 -10   5     533     524   1
  -9 -10   5     284     567   1
   8 -10  -5    1236     669  -2
  -8 -10   5    1236     669   1
  -7 -10   5     377     592   1
  -6 -10   5    1201     600   1
  -5 -10   5    1167     616   1
  -4 -10   5    1695     515   1
  -3 -10   5    1449     505   1
  -2 -10   5     640     798   1
  -1 -10   5      78     324   1
   0 -10   5     145     514   1
   1 -10   5     540     442   1
   2 -10   5     402     423   1
   3 -10   5    1865     495   1
   4 -10   5     -98     392   1
   5 -10   5     332     512   1
   6 -10   5    -204     392   1
   7 -10   5      30     421   1
   8 -10   5      82     374   1
   9 -10   5      65     257   1
 -12  -9   5     870     471   1
 -11  -9   5     -25     282   1
 -10  -9   5     782     582   1
  -9  -9   5     388     558   1
   8  -9  -5     729     607  -2
  -8  -9   5     729     607   1
  -7  -9   5     415     593   1
  -6  -9   5      83     559   1
  -5  -9   5     370     790   1
  -4  -9   5    -114     462   1
  -3  -9   5     538     496   1
  -2  -9   5     217     453   1
  -1  -9   5     635     429   1
   0  -9   5      61     359   1
   1  -9   5    1763     409   1
   2  -9   5    -106     366   1
   3  -9   5     354     418   1
   4  -9   5    2974     490   1
   5  -9   5     310     414   1
   6  -9   5     -74     410   1
   7  -9   5      24     373   1
   8  -9   5     -54     421   1
   9  -9   5     414     389   1
  10  -9   5     178     319   1
 -13  -8   5     538     383   1
 -12  -8   5      42     511   1
 -11  -8   5     318     384   1
 -10  -8   5    1049     603   1
  -9  -8   5     926     583   1
   8  -8  -5     754     562  -2
  -8  -8   5     754     562   1
  -7  -8   5    -142     526   1
  -6  -8   5    3359     616   1
  -5  -8   5     188     540   1
  -4  -8   5    2148     609   1
  -3  -8   5     -44     525   1
  -2  -8   5     728     517   1
  -1  -8   5      60     448   1
   0 -11  -5    1297     389  -2
   0  -8   5    1297     389   1
   1  -8   5      14     352   1
   2  -8   5    -230     358   1
   3  -8   5    -163     295   1
   4  -8   5    2127     906   1
   5  -8   5     450     423   1
   6  -8   5    -241     431   1
   7  -8   5     211     463   1
   8  -8   5     615     449   1
   9  -8   5    -153     357   1
  10  -8   5     215     306   1
  11  -8   5     418     212   1
 -13  -7   5     547     450   1
 -12  -7   5     958     745   1
 -11  -7   5     363     346   1
 -10  -7   5    1522     713   1
  -9  -7   5      71     547   1
   8  -7  -5    3165     607  -2
  -8  -7   5    3165     607   1
  -7  -7   5     238     532   1
  -6  -7   5     687     483   1
  -5  -7   5    -142     462   1
  -4  -7   5   10506    1181   1
  -3  -7   5   14582     875   1
  -2  -7   5    2317     613   1
  -1  -7   5     -47     875   1
   0 -10  -5     688     627  -2
   0  -7   5     688     627   1
   1  -7   5    -256     477   1
   2  -7   5     289     362   1
   3  -7   5     785     366   1
   4  -7   5     215     407   1
   5  -7   5    2067     546   1
   6  -7   5     103     495   1
   7  -7   5    -116     415   1
  -8 -13  -5     797    1080  -2
   8  -7   5     797    1080   1
   9  -7   5    1612     414   1
  10  -7   5      24     383   1
  11  -7   5    -180     320   1
 -13  -6   5    1008     487   1
 -12  -6   5     122     591   1
 -11  -6   5    3243     728   1
 -10  -6   5     549     558   1
  -9  -6   5     987     754   1
   8  -6  -5    2452     870  -2
  -8  -6   5    2452     870   1
  -7  -6   5    1099     778   1
  -6  -6   5    7522     973   1
  -5  -6   5    3459    1160   1
  -4  -6   5    1044    1991   1
  -2  -6   5      59     803   1
  -1  -6   5     736     790   1
   0  -9  -5    1775    3015  -2
   0  -6   5    1775    3015   1
   1  -6   5     711     648   1
   2  -6   5    1538     811   1
   3  -6   5    1953     481   1
   4  -6   5   21602    1075   1
   5  -6   5    4135     521   1
   6  -6   5    -177     630   1
   7  -6   5      30     423   1
  -8 -12  -5    1649     521  -2
   8  -6   5    1649     521   1
   9  -6   5     790     412   1
  10  -6   5     371     354   1
  11  -6   5    -131     352   1
  12  -6   5      58     522   1
 -14  -5   5      -2     403   1
 -13  -5   5    2365     643   1
 -12  -5   5    1007     603   1
 -11  -5   5     694     489   1
 -10  -5   5       5     311   1
  -9  -5   5     436     651   1
   8  -5  -5   11818     750  -2
  -8  -5   5   11818     750   1
  -7  -5   5     149     406   1
  -6  -5   5     470     478   1
  -4  -5   5    3344    1875   1
  -3  -5   5    7112    2029   1
  -2  -5   5   19346    2996   1
  -1  -5   5   22322    3015   1
   0  -8  -5    7410    1529  -2
   0  -5   5    7410    1529   1
   1  -5   5     153     611   1
   2  -5   5    1329     861   1
   3  -5   5    8747    1432   1
   4  -5   5    1564     470   1
   5  -5   5    7899     616   1
   6  -5   5    2212     484   1
   7  -5   5    -279     405   1
  -8 -11  -5     413     484  -2
   8  -5   5     413     484   1
   9  -5   5    3537     483   1
  10  -5   5     276     372   1
  11  -5   5     -56     357   1
  12  -5   5     704     279   1
 -14  -4   5     116     541   1
  13  -2  -5    1682     797  -2
 -13  -4   5    1682     797   1
 -12  -4   5      66     599   1
 -11  -4   5     401     607   1
 -10  -4   5     608    1081   1
  -9  -4   5     144     749   1
   8  -4  -5    4502     767  -2
  -8  -4   5    4502     767   1
  -7  -4   5     241     409   1
  -6  -4   5    6589    1061   1
  -5  -4   5   17143    3131   1
  -4  -4   5   21549    2918   1
  -3  -4   5   88090    4619   1
  -2  -4   5    1044    1430   1
  -1  -4   5     357    1004   1
   0  -7  -5   17552    2103  -2
   0  -4   5   17552    2103   1
   1  -4   5    2465     729   1
   2  -4   5    1388     808   1
   3  -4   5    5691    1147   1
   4  -4   5    9456    1600   1
   5  -4   5     458     424   1
   6  -4   5    2468     489   1
   7  -4   5     745     432   1
  -8 -10  -5    1779     522  -2
   8  -4   5    1779     522   1
   9  -4   5     365     430   1
  10  -4   5     857     404   1
  11  -4   5     646     417   1
  12  -4   5    1548     531   1
  13  -4   5     213     599   1
 -14  -3   5     232     580   1
  13  -1  -5    4057     879  -2
 -13  -3   5    4057     879   1
 -12  -3   5     216     450   1
 -11  -3   5    5591     885   1
 -10  -3   5     220     630   1
  -9  -3   5     154     553   1
   8  -3  -5    6261     630  -2
  -8  -3   5    6261     630   1
  -7  -3   5     513     544   1
  -6  -3   5   11886    2377   1
  -5  -3   5    1138    2947   1
  -4  -3   5   11422    2087   1
  -3  -3   5    1508    1276   1
  -2  -3   5    2454    1565   1
  -1  -3   5    3109     979   1
   0  -6  -5   10470     747  -2
   0  -3   5   10470     747   1
   1  -3   5    2012     689   1
   2  -3   5     659     783   1
   3  -3   5   28649    1766   1
   4  -3   5   64598    2488   1
   5  -3   5   15825    2065   1
   6  -3   5     156     602   1
   7  -3   5    3533     491   1
  -8  -9  -5    1724     526  -2
   8  -3   5    1724     526   1
   9  -3   5   15960     783   1
  10  -3   5     548     426   1
  11  -3   5     366     429   1
  12  -3   5     808     388   1
  13  -3   5    2783     773   1
 -14  -2   5     241     447   1
  13   0  -5     624     516  -2
 -13  -2   5     624     516   1
 -12  -2   5     463     477   1
 -11  -2   5     823     688   1
 -10  -2   5     950     547   1
  -9  -2   5    1996     800   1
   8  -2  -5    3496     808  -2
  -8  -2   5    3496     808   1
  -7  -2   5    -259     598   1
  -6  -2   5    4758    1108   1
   5  -3  -5   53583    2265  -2
  -5  -2   5   53583    2265   1
  -4  -2   5     729     696   1
  -3  -2   5    9062     939   1
  -2  -2   5    1971    1063   1
  -1  -2   5     324     808   1
   0  -5  -5   15252    1495  -2
   0  -2   5   15252    1495   1
   1  -2   5   14192    1663   1
   2  -2   5    -292    1039   1
   3  -2   5   50308    5276   1
   4  -2   5   11177    1729   1
   5  -2   5   19103    3083   1
   6  -2   5     282     457   1
   7  -2   5     144     440   1
  -8  -8  -5    4485     505  -2
   8  -2   5    4485     505   1
   9  -2   5     618     424   1
  10  -2   5     375     390   1
  11  -2   5    1667     481   1
  12  -2   5    2835     398   1
  13  -2   5     853     359   1
 -14  -1   5     552     398   1
  13   1  -5   11088    2083  -2
 -13  -1   5   11088    2083   1
 -12  -1   5    3155     760   1
 -11  -1   5     720     684   1
 -10  -1   5     463     521   1
  -9  -1   5    5178     819   1
   8  -1  -5    3106     743  -2
  -8  -1   5    3106     743   1
  -7  -1   5      16     627   1
  -6  -1   5      37     864   1
   5  -2  -5   21896    2779  -2
  -5  -1   5   21896    2779   1
  -4  -1   5    5032     922   1
  -3  -1   5   99098    5587   1
  -2  -1   5     313     466   1
  -1  -1   5   95859    3479   1
   0  -4  -5   27856    1578  -2
   0  -1   5   27856    1578   1
   1  -1   5    1073     924   1
   2  -1   5    9085    1388   1
   3  -1   5    8063    1466   1
   4  -1   5   36266    2535   1
   5  -1   5     328     831   1
   6  -1   5     340     707   1
   7  -1   5    5663     545   1
  -8  -7  -5    6922     561  -2
   8  -1   5    6922     561   1
   9  -1   5   16556     774   1
  10  -1   5   12068     685   1
  11  -1   5    9624     679   1
  12  -1   5    -219     381   1
  13  -1   5    4978    1109   1
 -14   0   5     351     381   1
  13   2  -5     416     608  -2
 -13   0   5     416     608   1
 -12   0   5     509     641   1
 -11   0   5    1527     796   1
 -10   0   5     104     417   1
  -9   0   5     155     389   1
   8   0  -5    3394     615  -2
  -8   0   5    3394     615   1
  -7   0   5    1646     679   1
  -6   0   5   40658    1702   1
   5  -1  -5  118978   10233  -2
  -5   0   5  118978   10233   1
  -4   0   5    2786     557   1
  -3   0   5   28306     905   1
  -2   0   5    -122     395   1
  -1   0   5    3141     611   1
   0  -3  -5   13693    1739  -2
   0   0   5   13693    1739   1
   1   0   5   77868    2460   1
   2   0   5   31875    1927   1
  -3  -4  -5   92513    8523  -2
   3   0   5   92513    8523   1
   4   0   5    2107    1286   1
   5   0   5  151432    4713   1
   6   0   5      54     788   1
   7   0   5     703     477   1
  -8  -6  -5   27099    1058  -2
   8   0   5   27099    1058   1
   9   0   5      46     395   1
  10   0   5    2456     492   1
 -11  -7  -5     733     579  -2
  11   0   5     733     579   1
  12   0   5    8561    1348   1
  13   0   5    4793    1772   1
  14   0   5    1198     715   1
 -14   1   5      -9     375   1
  13   3  -5    6567    1010  -2
 -13   1   5    6567    1010   1
 -12   1   5     249     443   1
 -11   1   5     116     522   1
 -10   1   5      80     432   1
  -9   1   5     331     492   1
   8   1  -5    1049     457  -2
  -8   1   5    1049     457   1
  -7   1   5     155     519   1
  -6   1   5   17355    1261   1
   5   0  -5  149404    4849  -2
  -5   1   5  149404    4849   1
  -4   1   5   17893     699   1
  -3   1   5   99744    4039   1
  -2   1   5   68938    3112   1
  -1   1   5   74440    1519   1
   0  -2  -5   79893    5257  -2
   0   1   5   79893    5257   1
   1   1   5     783     814   1
   2   1   5   10445    1365   1
  -3  -3  -5     459    1026  -2
   3   1   5     459    1026   1
   4   1   5   18685    1963   1
   6   1   5     426    1150   1
   7   1   5    5879     574   1
  -8  -5  -5   40939    1425  -2
   8   1   5   40939    1425   1
   9   1   5   32191    1259   1
  10   1   5   10820     710   1
 -11  -6  -5   11248     921  -2
  11   1   5   11248     921   1
  12   1   5     321     511   1
  13   1   5    4419    1778   1
  14   1   5     715     734   1
 -14   2   5     108     404   1
  13   4  -5    2412     716  -2
 -13   2   5    2412     716   1
 -12   2   5     -62    1258   1
 -11   2   5     758     659   1
 -10   2   5      86     658   1
  -9   2   5    2700     669   1
   8   2  -5    4395     685  -2
  -8   2   5    4395     685   1
  -7   2   5      76     565   1
  -6   2   5    6144     905   1
   5   1  -5   30880    1217  -2
  -5   2   5   30880    1217   1
  -4   2   5     618    1469   1
  -3   2   5     715    1160   1
  -2   2   5    4175    1449   1
  -1   2   5   10313     618   1
   0  -1  -5   51221    1711  -2
   0   2   5   51221    1711   1
   1   2   5    4537     903   1
   2   2   5   18226    1611   1
  -3  -2  -5  110374    3365  -2
   3   2   5  110374    3365   1
   4   2   5    3244    1298   1
   5   2   5  202004    5390   1
   6   2   5      48     741   1
   7   2   5    7220     694   1
  -8  -4  -5    6328     715  -2
   8   2   5    6328     715   1
   9   2   5     336     492   1
  10   2   5    4296     915   1
 -11  -5  -5    1943     589  -2
  11   2   5    1943     589   1
  12   2   5    2686     622   1
  13   2   5   18642    1024   1
  14   2   5    -167     285   1
 -13   3   5    3021     560   1
 -12   3   5     124     499   1
 -11   3   5    -409     498   1
 -10   3   5    -132     607   1
  -9   3   5     195     596   1
   8   3  -5    5019     706  -2
  -8   3   5    5019     706   1
  -7   3   5      13     596   1
  -6   3   5    4290     863   1
   5   2  -5   57479    1716  -2
  -5   3   5   57479    1716   1
  -4   3   5     294     382   1
  -3   3   5  135807    5276   1
  -2   3   5    8040    1643   1
  -1   3   5   34185    1067   1
   0   0  -5   25099    1167  -2
   0   3   5   25099    1167   1
   1   3   5   17398    2029   1
   2   3   5   10384    1407   1
  -3  -1  -5     -62    1003  -2
   3   3   5     -62    1003   1
   4   3   5   10471    1616   1
   5   3   5  185620   11219   1
   6   3   5     948    1189   1
   7   3   5    4065     570   1
  -8  -3  -5  116691    2433  -2
   8   3   5  116691    2433   1
   9   3   5   25934    1116   1
  10   3   5   15994    1218   1
 -11  -4  -5   12769     939  -2
  11   3   5   12769     939   1
  12   3   5      85     528   1
  13   3   5    2084     522   1
  14   3   5    -146     342   1
 -13   4   5     906     406   1
 -12   4   5     534     932   1
 -11   4   5    1928     535   1
 -10   4   5      44     615   1
  -9   4   5     357     614   1
   8   4  -5    7865     804  -2
  -8   4   5    7865     804   1
  -7   4   5     629     611   1
  -6   4   5   16508    1964   1
  -5   4   5    1470     692   1
  -4   4   5    -127     841   1
  -3   4   5    1338     734   1
  -2   4   5    1370     523   1
  -1   4   5   29709    1240   1
   0   1  -5   23333    1523  -2
   0   4   5   23333    1523   1
   1   4   5   50326    2783   1
   2   4   5   33167    2004   1
  -3   0  -5   98898    3318  -2
   3   4   5   98898    3318   1
   4   4   5   13087    1694   1
   5   4   5   92612    4735   1
   6   4   5    -391     803   1
   7   4   5    6575    1360   1
  -8  -2  -5    4078     661  -2
   8   4   5    4078     661   1
   9   4   5    2848     549   1
  10   4   5    3768     839   1
 -11  -3  -5   13248    1118  -2
  11   4   5   13248    1118   1
  12   4   5    1639     607   1
  13   4   5   17584     878   1
  14   4   5      39     304   1
 -13   5   5     868     383   1
 -12   5   5    2499     520   1
 -11   5   5     943     546   1
 -10   5   5     453     658   1
  -9   5   5    7208     823   1
   8   5  -5   15613    1284  -2
  -8   5   5   15613    1284   1
  -7   5   5     882     586   1
  -6   5   5     200     538   1
  -5   5   5   12541    1313   1
  -4   5   5    -116     610   1
  -3   5   5   11780    2039   1
  -2   5   5   14012    1559   1
  -1   5   5     800     674   1
   0   2  -5   16792    1646  -2
   0   5   5   16792    1646   1
   1   5   5   79824    2765   1
   2   5   5    4111    1140   1
   3   5   5   13991    1735   1
   4   5   5   35576    2536   1
   5   5   5  121931    5547   1
   6   5   5     -71     854   1
   7   5   5     188     469   1
  -8  -1  -5   48073    1852  -2
   8   5   5   48073    1852   1
   9   5   5   26632    1342   1
  10   5   5   24664    1249   1
 -11  -2  -5    2340     715  -2
  11   5   5    2340     715   1
  12   5   5    1067     604   1
  13   5   5    1234     483   1
  14   5   5     -68     306   1
 -13   6   5     373     378   1
 -12   6   5     483     440   1
 -11   6   5     958     514   1
 -10   6   5     491     669   1
  -9   6   5     353     627   1
   8   6  -5    2745     717  -2
  -8   6   5    2745     717   1
  -7   6   5    4439     719   1
  -6   6   5   10585     871   1
  -5   6   5    1652    1188   1
  -4   6   5    9933    1620   1
  -3   6   5   74578    7563   1
  -2   6   5    8781    1210   1
  -1   6   5      97    2512   1
   0   3  -5   16579    1872  -2
   0   6   5   16579    1872   1
   1   6   5    4965    1073   1
   2   6   5   10247    1523   1
   3   6   5   73081    3207   1
   4   6   5   20071    2336   1
   5   6   5   41236    2764   1
   6   6   5     389     823   1
   7   6   5     395     935   1
  -8   0  -5   24912    1143  -2
   8   6   5   24912    1143   1
   9   6   5    6105     932   1
  10   6   5    1738     556   1
 -11  -1  -5   10811    1278  -2
  11   6   5   10811    1278   1
  12   6   5     633     773   1
  13   6   5   17641     870   1
  14   6   5      73     307   1
 -12   7   5    1539     832   1
 -11   7   5    -101     477   1
 -10   7   5     612     490   1
  -9   7   5      48     496   1
   8   7  -5    3183     755  -2
  -8   7   5    3183     755   1
  -7   7   5     159     620   1
  -6   7   5    1586     866   1
  -5   7   5    2801     901   1
  -4   7   5     -34    1105   1
  -3   7   5   14018    2532   1
  -2   7   5    8611    1561   1
  -1   7   5   19448    2050   1
   0   4  -5   21862    2174  -2
   0   7   5   21862    2174   1
   1   7   5    6355    1291   1
   2   7   5    1950    1216   1
   3   7   5   11673    6358   1
   4   7   5    1620    1286   1
   5   7   5   14688    8890   1
   6   7   5    1130     773   1
   7   7   5    4486     613   1
  -8   1  -5   10196     793  -2
   8   7   5   10196     793   1
   9   7   5   18118    1037   1
  10   7   5   10912     816   1
 -11   0  -5      64     816  -2
  11   7   5      64     816   1
  12   7   5    5168    1044   1
  13   7   5    3769     530   1
  14   7   5     171     289   1
 -12   8   5     478     391   1
 -11   8   5    -216     426   1
 -10   8   5     551     516   1
  -9   8   5    6623     642   1
   8   8  -5    1091     531  -2
  -8   8   5    1091     531   1
  -7   8   5     379     639   1
  -6   8   5    4665    1004   1
  -5   8   5     639     475   1
  -4   8   5    5338     997   1
  -3   8   5   15741    2091   1
  -2   8   5    5671    1477   1
  -1   8   5   18362    2156   1
   0   5  -5   10662    1738  -2
   0   8   5   10662    1738   1
   1   8   5      25    1133   1
   2   8   5     659    1276   1
   3   8   5    2011    2522   1
   4   8   5   99798    4143   1
   5   8   5   14012    2008   1
   6   8   5     933     407   1
   7   8   5    5143     602   1
  -8   2  -5    4587     643  -2
   8   8   5    4587     643   1
   9   8   5    2044     622   1
  10   8   5    6590    1163   1
  11   8   5    9275     784   1
  12   8   5    3213    1218   1
  13   8   5    6912     812   1
  14   8   5      19     715   1
 -12   9   5     694     379   1
 -11   9   5    -151     600   1
 -10   9   5     542     497   1
  -9   9   5     168     465   1
   8   9  -5     726     513  -2
  -8   9   5     726     513   1
  -7   9   5    1976     548   1
  -6   9   5     191     414   1
  -5   9   5    1477     534   1
  -4   9   5    7512     761   1
  -3   9   5    3867    1161   1
  -2   9   5    5731    1551   1
  -1   9   5     -73    1175   1
   0   6  -5    8968    1722  -2
   0   9   5    8968    1722   1
   1   9   5    7924    2377   1
   2   9   5    1163    1797   1
   3   9   5   20351    3285   1
   4   9   5    1533    1981   1
   5   9   5    4592     845   1
   6   9   5     116     385   1
   7   9   5    4483     512   1
  -8   3  -5    5181     734  -2
   8   9   5    5181     734   1
   9   9   5   12874     999   1
  10   9   5    1236     544   1
  11   9   5    1447     527   1
  12   9   5     986     520   1
  13   9   5    4064     493   1
 -11  10   5     -82     348   1
 -10  10   5     -52     394   1
  -9  10   5     615     472   1
   8  10  -5     723     495  -2
  -8  10   5     723     495   1
  -7  10   5     484     493   1
  -6  10   5     213     402   1
  -5  10   5     291     450   1
  -4  10   5     -39     434   1
  -3  10   5    1443     481   1
  -2  10   5     151     449   1
  -1  10   5    -481     481   1
   0   7  -5    -464    1855  -2
   0  10   5    -464    1855   1
   1  10   5    1913    2029   1
   2  10   5    -193    1623   1
   3  10   5    2268     499   1
   4  10   5   12915    1059   1
   5  10   5    1284     438   1
   6  10   5     110     386   1
   7  10   5     336     299   1
  -8   4  -5    1725     578  -2
   8  10   5    1725     578   1
   9  10   5    1793     841   1
  10  10   5    1425    1034   1
  11  10   5     871     478   1
  12  10   5    2559     532   1
  13  10   5    1467     377   1
 -10  11   5      99     371   1
  -9  11   5      58     451   1
   8  11  -5      21     418  -2
  -8  11   5      21     418   1
  -7  11   5     -61     528   1
  -6  11   5     214     369   1
  -5  11   5    1187     490   1
  -4  11   5    3166     511   1
  -3  11   5     438     425   1
  -2  11   5     219     410   1
  -1  11   5     275     469   1
   0   8  -5    1565     714  -2
   0  11   5    1565     714   1
   1  11   5    4598     711   1
   2  11   5     597     540   1
   3  11   5     527     384   1
   4  11   5   10541    1362   1
   5  11   5    1053     381   1
   6  11   5      44     388   1
   7  11   5    1097     560   1
  -8   5  -5     608     526  -2
   8  11   5     608     526   1
   9  11   5    4146     603   1
  10  11   5     179     518   1
  11  11   5    1069     536   1
  12  11   5      62     522   1
  13  11   5    2786     570   1
 -10  12   5     156     340   1
  -9  12   5     -75     402   1
  -8  12   5     323     420   1
  -7  12   5     227     450   1
  -6  12   5    -237     565   1
  -5  12   5     361     456   1
  -4  12   5    1541     484   1
  -3  12   5    1038     566   1
  -2  12   5     -87     415   1
  -1  12   5     370     442   1
   0  12   5      -6     431   1
   1  12   5    2462     608   1
   2  12   5     -99     446   1
   3  12   5     693     417   1
   4  12   5    7697     628   1
   5  12   5    1852     511   1
   6  12   5     100     428   1
   7  12   5     129     304   1
  -8   6  -5    1887     570  -2
   8  12   5    1887     570   1
   9  12   5     505     506   1
  10  12   5     174     467   1
  11  12   5     -79     409   1
  12  12   5    1631     522   1
  -9  13   5      49     321   1
  -8  13   5      83     367   1
  -7  13   5    -137     393   1
  -6  13   5     321     321   1
  -5  13   5      22     753   1
  -4  13   5     393     441   1
  -3  13   5     144     434   1
  -2  13   5     373     432   1
  -1  13   5     293     434   1
   0  13   5     353     506   1
   1  13   5     375     677   1
   2  13   5     -28     521   1
   3  13   5      98     550   1
   4  13   5    7519    3430   1
   5  13   5     378     391   1
   6  13   5     284     357   1
   7  13   5    1282     577   1
  -8   7  -5    2473    1086  -2
   8  13   5    2473    1086   1
   9  13   5     872     499   1
  10  13   5     167     421   1
  11  13   5     433     321   1
  12  13   5      19     348   1
  -8  14   5     300     329   1
  -7  14   5      86     390   1
  -6  14   5     -37     386   1
  -5  14   5     604     579   1
  -4  14   5     245     418   1
  -3  14   5      29     410   1
  -2  14   5     -25     414   1
  -1  14   5     122     431   1
   0  14   5     127     490   1
   1  14   5      75     415   1
   2  14   5     470     435   1
   3  14   5    2311     473   1
   4  14   5     -38     599   1
   5  14   5     312     450   1
   6  14   5      56     290   1
   7  14   5     202     687   1
   8  14   5     380     366   1
   9  14   5    1486     503   1
  10  14   5    -215     425   1
  11  14   5      19     580   1
  -7  15   5     131     299   1
  -6  15   5     191     373   1
  -5  15   5     401     394   1
  -4  15   5     -28     377   1
  -3  15   5     306     384   1
  -2  15   5      48     429   1
  -1  15   5    -123     457   1
   0  15   5     250     483   1
   1  15   5     905     420   1
   2  15   5     283     434   1
   3  15   5    -410     410   1
   4  15   5    4168     524   1
   5  15   5      48     465   1
   6  15   5     135     715   1
   7  15   5     406     792   1
   8  15   5    -387     696   1
   9  15   5     -77     638   1
  10  15   5     309     410   1
  11  15   5     323     389   1
  -6  16   5      47     300   1
  -5  16   5      18     354   1
  -4  16   5     -66     367   1
  -3  16   5     237     396   1
  -2  16   5     153     397   1
  -1  16   5      51     418   1
   0  16   5      65     430   1
   1  16   5     282     380   1
   2  16   5    -184     376   1
   3  16   5     514     406   1
   4  16   5    -288     361   1
   5  16   5    -100     236   1
   6  16   5     151     485   1
   7  16   5    -344     430   1
   8  16   5    -123     495   1
   9  16   5     238     389   1
  10  16   5     454     355   1
  -5  17   5     102     316   1
  -4  17   5      84     368   1
  -3  17   5    -149     435   1
  -2  17   5     -77     388   1
  -1  17   5     200     413   1
   0  17   5     260     426   1
   1  17   5     375     435   1
   2  17   5      10     353   1
   3  17   5     639     373   1
   4  17   5     617     291   1
   5  17   5     361     468   1
   6  17   5      56     510   1
   7  17   5     588     413   1
   8  17   5     360     390   1
   9  17   5      61     338   1
  -3  18   5     187     258   1
  -2  18   5      93     240   1
  -1  18   5    -213     335   1
   0  18   5      53     437   1
   1  18   5     116     503   1
   2  18   5     -11     311   1
   3  18   5     257     253   1
   4  18   5    -140     396   1
   5  18   5      -7     376   1
   6  18   5       2     371   1
   7  18   5      56     366   1
  -1  19   5      39     445   1
   0  19   5     -11     286   1
   1  19   5      94     260   1
   2  19   5    -116     445   1
   3  19   5    -312     325   1
   4  19   5     266     338   1
   5  19   5     179     321   1
  -3 -16   6     175     334   1
  -2 -16   6     172     334   1
  -1 -16   6     155     389   1
  -6 -15   6     135     522   1
  -5 -15   6    -176     368   1
  -4 -15   6      58     440   1
  -3 -15   6     110     388   1
  -2 -15   6     -24     389   1
  -1 -15   6     -27     407   1
   0 -15   6     -64     407   1
   1 -15   6     293     380   1
   2 -15   6     125     368   1
   3 -15   6     -95     307   1
  -8 -14   6     -91     330   1
  -7 -14   6     307     360   1
  -6 -14   6      -4     411   1
  -5 -14   6     196     343   1
  -4 -14   6     542     444   1
  -3 -14   6      18     295   1
  -2 -14   6     311     456   1
  -1 -14   6      28     450   1
   0 -14   6      26     454   1
   1 -14   6     296     521   1
   2 -14   6     116     638   1
   3 -14   6     267     403   1
   4 -14   6     335     374   1
  -9 -13   6      81     363   1
  -8 -13   6     -76     405   1
  -7 -13   6      13     455   1
  -6 -13   6     -46     430   1
  -5 -13   6     137     412   1
  -4 -13   6    1566     416   1
  -3 -13   6     335     459   1
  -2 -13   6     256     421   1
  -1 -13   6    -100     282   1
   0 -13   6      27     491   1
   1 -13   6    -387     490   1
   2 -13   6     221     511   1
   3 -13   6       2     445   1
   4 -13   6     503     444   1
   5 -13   6    -110     382   1
   6 -13   6      97     425   1
 -10 -12   6     235     515   1
  -9 -12   6      74     378   1
  -8 -12   6     385     414   1
  -7 -12   6     661     448   1
  -6 -12   6    -334     498   1
  -5 -12   6     751     496   1
  -4 -12   6     474     423   1
  -3 -12   6     377     506   1
  -2 -12   6      93     581   1
  -1 -12   6     379     641   1
   0 -12   6     -39     406   1
   1 -12   6     300     573   1
   2 -12   6     -40     228   1
   3 -12   6      32     227   1
   4 -12   6     875     450   1
   5 -12   6     538     256   1
   6 -12   6    -116     432   1
   7 -12   6     135     464   1
 -11 -11   6     487     434   1
 -10 -11   6     531     359   1
  -9 -11   6     368     427   1
  -8 -11   6     261     529   1
  -7 -11   6     620     555   1
  -6 -11   6    -223     705   1
  -5 -11   6     575     573   1
  -4 -11   6    1480     498   1
  -3 -11   6     332     493   1
  -2 -11   6     434     457   1
  -1 -11   6    -259     487   1
   0 -11   6     322     492   1
   1 -11   6     339     245   1
   2 -11   6     124     323   1
   3 -11   6     -69     468   1
   4 -11   6      15     385   1
   5 -11   6     130     366   1
   6 -11   6     154     327   1
   7 -11   6     404     328   1
   8 -11   6     149     327   1
 -11 -10   6     294     467   1
 -10 -10   6     286     390   1
  -9 -10   6     139     524   1
  -8 -10   6     510     589   1
  -7 -10   6     279     642   1
  -6 -10   6     344     590   1
  -5 -10   6    1551     661   1
  -4 -10   6     144     490   1
  -3 -10   6     120     592   1
  -2 -10   6     437     567   1
  -1 -10   6     734     521   1
   0 -10   6     149     310   1
   1 -10   6     761     366   1
   2 -10   6    -131     298   1
   3 -10   6     -91     437   1
   4 -10   6    3078     517   1
   5 -10   6    3740     513   1
   6 -10   6     104     377   1
   7 -10   6    -162     336   1
   8 -10   6       6     283   1
   9 -10   6     -57     260   1
 -12  -9   6     829     434   1
 -11  -9   6     858     659   1
 -10  -9   6     -87     571   1
  -9  -9   6     613     592   1
  -8  -9   6     884     703   1
  -7  -9   6      10     598   1
  -6  -9   6     394     625   1
  -5  -9   6     476     607   1
  -4  -9   6    1101     592   1
  -3  -9   6   12303     854   1
  -2  -9   6     125     448   1
  -1  -9   6     290     493   1
   0  -9   6    -132     297   1
   1  -9   6     757     401   1
   2  -9   6     -12     440   1
   3  -9   6    -299     449   1
   4  -9   6    1680     505   1
   5  -9   6     -49     447   1
   6  -9   6       1     425   1
   7  -9   6     438     392   1
   8  -9   6     996     418   1
   9  -9   6    1023     304   1
  10  -9   6     246     253   1
 -12  -8   6     421     492   1
 -11  -8   6     392     594   1
 -10  -8   6     203     340   1
  -9  -8   6     488     654   1
  -8  -8   6    2980     635   1
  -7  -8   6     556     587   1
  -6  -8   6    -245     555   1
  -5  -8   6     182     557   1
  -4  -8   6     429     602   1
  -3  -8   6     209     548   1
  -2  -8   6     435     462   1
  -1  -8   6     795     474   1
   0  -8   6     172     453   1
   1  -8   6     362     365   1
   2  -8   6      37     369   1
   3  -8   6    2267     390   1
   4  -8   6    2751     948   1
   5  -8   6   11717     784   1
   6  -8   6     729     436   1
   7  -8   6     -15     384   1
   8  -8   6     345     431   1
   9  -8   6      85     345   1
  10  -8   6    -126     341   1
 -13  -7   6     437     432   1
 -12  -7   6    1922     603   1
 -11  -7   6     819     623   1
 -10  -7   6     101     339   1
  -9  -7   6     655     593   1
  -8  -7   6    1659     618   1
  -7  -7   6    3183     628   1
  -6  -7   6     692     543   1
  -5  -7   6     732     543   1
  -4  -7   6    4353     626   1
  -3  -7   6   12772    1025   1
  -2  -7   6     356    1031   1
  -1  -7   6     475     543   1
   0  -7   6    3049     964   1
   1  -7   6    3145     549   1
   2  -7   6     972     374   1
   3  -7   6      78     378   1
   4  -7   6    1099     356   1
   5  -7   6    4684     547   1
   6  -7   6    1575     482   1
   7  -7   6    1655     470   1
   8  -7   6    1798     449   1
   9  -7   6    3669     847   1
  10  -7   6    1140     618   1
  11  -7   6     126     239   1
 -13  -6   6     241     492   1
 -12  -6   6    1711     741   1
 -11  -6   6    1467     706   1
 -10  -6   6     525     541   1
  -9  -6   6    1367     866   1
  -8  -6   6    1953     598   1
  -7  -6   6    5154     625   1
  -6  -6   6     377     501   1
  -5  -6   6    1411     525   1
  -4  -6   6   30195    1971   1
  -3  -6   6     257     503   1
  -2  -6   6    4368    2165   1
  -1  -6   6    2300    1875   1
   0  -6   6    -578     825   1
   1  -6   6    1339    1855   1
   2  -6   6    2730     415   1
   3  -6   6   15462     810   1
   4  -6   6    5309     504   1
   5  -6   6   21700    1028   1
   6  -6   6      99     458   1
   7  -6   6    1043     457   1
   8  -6   6     210     472   1
   9  -6   6     181     423   1
  10  -6   6     119     382   1
  11  -6   6    -153     335   1
 -13  -5   6    2047     892   1
  12  -4  -6    5174     738  -2
 -12  -5   6    5174     738   1
 -11  -5   6     -80     482   1
 -10  -5   6    1606     537   1
  -9  -5   6     323     356   1
  -8  -5   6     420     518   1
  -7  -5   6    2468     524   1
  -6  -5   6    -457     457   1
  -5  -5   6    8443     738   1
  -4  -5   6    8581    2319   1
  -3  -5   6   85655    5102   1
  -2  -5   6    1334    1546   1
  -1  -5   6   14592    2609   1
   0  -5   6     164     870   1
   1  -5   6    1783    1493   1
   2  -5   6     911     771   1
   3  -5   6    1196     533   1
   4  -5   6    2006     405   1
   5  -5   6   29396     945   1
   6  -5   6    4030     525   1
   7  -5   6    2761     540   1
   8  -5   6    3926     498   1
   9  -5   6    6208     719   1
  10  -5   6    1847     398   1
  11  -5   6     133     372   1
  12  -5   6     668     396   1
 -13  -4   6     626     631   1
  12  -3  -6     726     430  -2
 -12  -4   6     726     430   1
 -11  -4   6    1249     502   1
 -10  -4   6    1750     579   1
  -9  -4   6    1152    1116   1
  -8  -4   6    1923     633   1
   7  -5  -6   21502    1656  -2
  -7  -4   6   21502    1656   1
  -6  -4   6    -251    1256   1
  -5  -4   6   11538    2590   1
  -4  -4   6  122916    5701   1
  -3  -4   6    3904    1720   1
  -2  -4   6     503    1449   1
  -1  -4   6   11383    2339   1
   0  -4   6    3051    1393   1
   1  -4   6    3058     739   1
   2  -4   6     988     738   1
   3  -4   6   17545    1520   1
   4  -4   6   69150    5011   1
   5  -4   6    7545     845   1
   6  -4   6    3200     497   1
   7  -4   6    1363     462   1
   8  -4   6     602     442   1
   9  -4   6     308     413   1
  10  -4   6    4081     796   1
  11  -4   6      -2     354   1
  12  -4   6     312     426   1
 -14  -3   6     599     812   1
 -13  -3   6     560     479   1
  12  -2  -6   19123    1120  -2
 -12  -3   6   19123    1120   1
 -11  -3   6    2312    2539   1
 -10  -3   6     -35     636   1
  -9  -3   6    2834    4860   1
  -8  -3   6     671    2406   1
   7  -4  -6    6303    1017  -2
  -7  -3   6    6303    1017   1
  -6  -3   6     178     449   1
  -5  -3   6   15133    2764   1
  -4  -3   6   71914    4136   1
  -3  -3   6   15828    2416   1
  -2  -3   6    7460    1778   1
  -1  -3   6   10398    1913   1
   0  -3   6   29093    1134   1
   1  -3   6   12927    1157   1
   2  -3   6   15975    1423   1
   3  -3   6    2067     946   1
   4  -3   6     867     832   1
   5  -3   6   36942    1657   1
   6  -3   6    2375     464   1
   7  -3   6     484     408   1
   8  -3   6   36362    1046   1
   9  -3   6    7842     596   1
  10  -3   6     823     404   1
  11  -3   6     238     359   1
  12  -3   6    2184     638   1
  13  -3   6     -77     580   1
 -14  -2   6     299     410   1
 -13  -2   6     555     552   1
  12  -1  -6    1830     766  -2
 -12  -2   6    1830     766   1
 -11  -2   6     404     561   1
 -10  -2   6      49     674   1
  -9  -2   6   15080    1258   1
  -8  -2   6     291     570   1
   7  -3  -6   31713    1894  -2
  -7  -2   6   31713    1894   1
  -6  -2   6     849    1469   1
  -5  -2   6    1370     728   1
   4  -4  -6   68232    2229  -2
  -4  -2   6   68232    2229   1
  -3  -2   6    6857     857   1
  -2  -2   6   31348    2416   1
  -1  -2   6   10185    1875   1
   0  -2   6     182     860   1
   1  -2   6    3324    1546   1
   2  -2   6    6003    1395   1
   3  -2   6    3247    1373   1
   4  -2   6  171909    5177   1
   5  -2   6    -268     638   1
   6  -2   6   15997    1357   1
   7  -2   6    6168     571   1
   8  -2   6    3256     434   1
   9  -2   6    4390     487   1
  10  -2   6    3401     594   1
  11  -2   6     998     402   1
  12  -2   6     219     433   1
  13  -2   6    8358     879   1
 -14  -1   6    1819     711   1
 -13  -1   6     719     673   1
  12   0  -6   23248    4136  -2
 -12  -1   6   23248    4136   1
 -11  -1   6    2157    1127   1
 -10  -1   6     927     543   1
  -9  -1   6     268     606   1
  -8  -1   6    -144     547   1
   7  -2  -6   15267    1194  -2
  -7  -1   6   15267    1194   1
  -6  -1   6    3525    1052   1
  -5  -1   6   30916    1501   1
   4  -3  -6  218880    8138  -2
  -4  -1   6  218880    8138   1
  -3  -1   6   29390    1525   1
  -2  -1   6    4962     979   1
  -1  -1   6   20196    1971   1
   0  -1   6    1565    1218   1
  -1  -5  -6    4577    1130  -2
   1  -1   6    4577    1130   1
   2  -1   6    8441    1477   1
   3  -1   6     654    1226   1
  -4  -6  -6   21141    4107  -2
   4  -1   6   21141    4107   1
   5  -1   6   22168    3885   1
   6  -1   6    1076     411   1
   7  -1   6    2431     444   1
   8  -1   6   18282     732   1
  -9  -8  -6   32284     929  -2
   9  -1   6   32284     929   1
  10  -1   6      29     443   1
  11  -1   6     -72     393   1
 -12  -9  -6    4373     741  -2
  12  -1   6    4373     741   1
  13  -1   6    2143     986   1
 -14   0   6    -159     360   1
 -13   0   6    -577     577   1
  12   1  -6   23049    4057  -2
 -12   0   6   23049    4057   1
 -11   0   6    1843    1007   1
 -10   0   6     333     500   1
  -9   0   6   11509    1698   1
  -8   0   6    6993     700   1
   7  -1  -6   67368    1792  -2
  -7   0   6   67368    1792   1
  -6   0   6   15110    1434   1
  -5   0   6    4087     726   1
   4  -2  -6   27532    1541  -2
  -4   0   6   27532    1541   1
  -3   0   6   11618     843   1
  -2   0   6    4155     624   1
  -1   0   6     457     724   1
   0   0   6   29492    2145   1
  -1  -4  -6   43264    2027  -2
   1   0   6   43264    2027   1
   2   0   6   54900    2493   1
   3   0   6    6973    1426   1
  -4  -5  -6  219513    5754  -2
   4   0   6  219513    5754   1
   5   0   6   16416    2059   1
   6   0   6    1291    1498   1
   7   0   6   20066     812   1
   8   0   6     994     435   1
  -9  -7  -6    6883     717  -2
   9   0   6    6883     717   1
  10   0   6    4555     541   1
  11   0   6     457     510   1
 -12  -8  -6    6595    1017  -2
  12   0   6    6595    1017   1
  13   0   6    3399     541   1
 -14   1   6    2032     552   1
 -13   1   6    2239    1395   1
  12   2  -6    5505     870  -2
 -12   1   6    5505     870   1
 -11   1   6    -250     551   1
 -10   1   6     696     403   1
  -9   1   6     706     397   1
  -8   1   6    2875     637   1
   7   0  -6   58776    2066  -2
  -7   1   6   58776    2066   1
  -6   1   6    9471    1046   1
  -5   1   6    2601     778   1
   4  -1  -6  360483    9852  -2
  -4   1   6  360483    9852   1
  -3   1   6    3730    1372   1
  -2   1   6   86337    1634   1
  -1   1   6   26776    1094   1
   0   1   6   20757    1797   1
  -1  -3  -6   61939    2211  -2
   1   1   6   61939    2211   1
   2   1   6    8688    1354   1
   3   1   6    3447    1235   1
  -4  -4  -6   85900    3408  -2
   4   1   6   85900    3408   1
   5   1   6   16217    2043   1
   6   1   6     748     850   1
   7   1   6   12045     902   1
   8   1   6   17396     989   1
  -9  -6  -6   33121    1293  -2
   9   1   6   33121    1293   1
  10   1   6     462     567   1
  11   1   6    1660     681   1
 -12  -7  -6    4824     623  -2
  12   1   6    4824     623   1
  13   1   6     618     518   1
  14   1   6      97     618   1
 -14   2   6      97     375   1
 -13   2   6    -128     495   1
  12   3  -6   19328    6185  -2
 -12   2   6   19328    6185   1
 -11   2   6    1006     431   1
 -10   2   6     320     442   1
  -9   2   6   12669     925   1
  -8   2   6    9901     810   1
   7   1  -6   23268    1785  -2
  -7   2   6   23268    1785   1
  -6   2   6    2922     737   1
  -5   2   6   22548     930   1
   4   0  -6   12253    2068  -2
  -4   2   6   12253    2068   1
  -3   2   6    5624    1527   1
  -2   2   6   47002    2938   1
  -1   2   6   85212    1774   1
   0   2   6    5892     915   1
  -1  -2  -6  170440    5315  -2
   1   2   6  170440    5315   1
   2   2   6   13538    1981   1
   3   2   6   14751    1778   1
  -4  -3  -6  270779    6409  -2
   4   2   6  270779    6409   1
   5   2   6     -50    1186   1
   6   2   6    9683    3073   1
   7   2   6    6329    2014   1
   8   2   6    1391     620   1
  -9  -5  -6   22498    1592  -2
   9   2   6   22498    1592   1
  10   2   6     333     471   1
  11   2   6     -20     572   1
 -12  -6  -6   10400    1252  -2
  12   2   6   10400    1252   1
  13   2   6    1855    1005   1
  14   2   6    3788     667   1
 -13   3   6    2151     559   1
  12   4  -6      86     603  -2
 -12   3   6      86     603   1
 -11   3   6    1263     528   1
 -10   3   6     564     615   1
  -9   3   6     510     561   1
  -8   3   6     332     565   1
   7   2  -6   27468    2014  -2
  -7   3   6   27468    2014   1
  -6   3   6     512     633   1
  -5   3   6   20778     957   1
   4   1  -6  229908    7924  -2
  -4   3   6  229908    7924   1
  -3   3   6   16157    2551   1
  -2   3   6   42344    3150   1
  -1   3   6   10511     820   1
   0   3   6    2792     835   1
  -1  -1  -6   45275    2570  -2
   1   3   6   45275    2570   1
   2   3   6    9277    1331   1
   3   3   6    2002    1203   1
  -4  -2  -6  212938    5500  -2
   4   3   6  212938    5500   1
   5   3   6    6590    2029   1
   6   3   6     181    1121   1
   7   3   6   20532    1676   1
   8   3   6    1616     513   1
  -9  -4  -6   46680    1677  -2
   9   3   6   46680    1677   1
  10   3   6     269     482   1
  11   3   6     840     575   1
 -12  -5  -6    2014     593  -2
  12   3   6    2014     593   1
  13   3   6      80     455   1
  14   3   6    1179     355   1
 -13   4   6     233     463   1
  12   5  -6    5790     700  -2
 -12   4   6    5790     700   1
 -11   4   6     269     702   1
 -10   4   6     363     593   1
  -9   4   6   10439     962   1
  -8   4   6    2361     673   1
   7   3  -6   10997     921  -2
  -7   4   6   10997     921   1
  -6   4   6    5963     651   1
  -5   4   6   13860    1001   1
   4   2  -6   56091    4540  -2
  -4   4   6   56091    4540   1
  -3   4   6    1971    1720   1
  -2   4   6   18584     946   1
  -1   4   6   13491    1257   1
   0   4   6   41521    3068   1
  -1   0  -6   45417    2802  -2
   1   4   6   45417    2802   1
   2   4   6   65022    2554   1
   3   4   6    1251    1127   1
  -4  -1  -6  103254    3731  -2
   4   4   6  103254    3731   1
   5   4   6    6289    1660   1
   6   4   6     597    1739   1
   7   4   6    8528     749   1
   8   4   6    -157     563   1
  -9  -3  -6   31359    1901  -2
   9   4   6   31359    1901   1
  10   4   6    -184     505   1
  11   4   6    1689     627   1
 -12  -4  -6   24609    1236  -2
  12   4   6   24609    1236   1
  13   4   6     -65     427   1
  14   4   6    3472     445   1
 -13   5   6    1134     432   1
 -12   5   6     637    1317   1
 -11   5   6     802     715   1
 -10   5   6    3965     733   1
  -9   5   6     119     569   1
  -8   5   6     793     747   1
   7   4  -6   28568    1291  -2
  -7   5   6   28568    1291   1
  -6   5   6     856     557   1
  -5   5   6     299     969   1
  -4   5   6   92391    3033   1
  -3   5   6   40671    1613   1
  -2   5   6    1130     860   1
  -1   5   6    3074    1063   1
   0   5   6    4064    1087   1
  -1   1  -6    6958    1585  -2
   1   5   6    6958    1585   1
   2   5   6    2028    1086   1
   3   5   6   12795    1678   1
  -4   0  -6  202093    5708  -2
   4   5   6  202093    5708   1
   5   5   6   16151    2684   1
   6   5   6    1374    3546   1
   7   5   6   14844    2233   1
   8   5   6   10728     719   1
  -9  -2  -6   23223    1014  -2
   9   5   6   23223    1014   1
  10   5   6    1039     536   1
  11   5   6     734     548   1
 -12  -3  -6     789     603  -2
  12   5   6     789     603   1
  13   5   6    -206     415   1
  14   5   6    3120     384   1
 -13   6   6     366     701   1
 -12   6   6    1861     716   1
 -11   6   6    1421     554   1
 -10   6   6    1283     664   1
  -9   6   6    3219     678   1
  -8   6   6   12309    1028   1
  -7   6   6     853     609   1
  -6   6   6     262     597   1
  -5   6   6   18444    1233   1
  -4   6   6   97203    6165   1
  -3   6   6    2924     875   1
  -2   6   6     913     810   1
  -1   6   6    6746    1354   1
   0   6   6   18295    1861   1
   1   6   6    7537    1739   1
   2   6   6    5547    1380   1
   3   6   6     876    1202   1
  -4   1  -6   27928    2452  -2
   4   6   6   27928    2452   1
   5   6   6    9431    2281   1
   6   6   6     100     849   1
   7   6   6   17086     882   1
   8   6   6    3326     582   1
  -9  -1  -6   31653    1402  -2
   9   6   6   31653    1402   1
  10   6   6     408     567   1
  11   6   6      22     637   1
 -12  -2  -6   10666    1082  -2
  12   6   6   10666    1082   1
  13   6   6     349     459   1
  14   6   6    1639     350   1
 -12   7   6     323     400   1
 -11   7   6    1153     472   1
 -10   7   6     408     505   1
  -9   7   6    2074     650   1
  -8   7   6     336     670   1
  -7   7   6    8163     863   1
  -6   7   6     505     598   1
  -5   7   6    3043    1455   1
  -4   7   6   16164    1913   1
  -3   7   6  115825    3923   1
  -2   7   6    -165    1077   1
  -1   7   6    6053    1521   1
   0   7   6    2305    1314   1
   1   7   6   13973    2686   1
   2   7   6    5057    3092   1
   3   7   6    1265    1202   1
   4   7   6  157218    4966   1
   5   7   6    1725    1326   1
   6   7   6    2317     588   1
   7   7   6    1168     481   1
   8   7   6   14190     947   1
  -9   0  -6   12017    1160  -2
   9   7   6   12017    1160   1
  10   7   6    1118     564   1
  11   7   6    1546     588   1
 -12  -1  -6    3469     609  -2
  12   7   6    3469     609   1
  13   7   6    -116     657   1
  14   7   6    2908     667   1
 -12   8   6     346     402   1
 -11   8   6    1788     498   1
 -10   8   6     342     499   1
  -9   8   6     285     575   1
  -8   8   6    5584     811   1
  -7   8   6    1268     679   1
  -6   8   6     362     638   1
  -5   8   6     336     789   1
  -4   8   6   34621    2061   1
  -3   8   6    5043    1436   1
  -2   8   6     664    1147   1
  -1   8   6   10794    1693   1
   0   8   6   12738    1891   1
   1   8   6    6185    1952   1
   2   8   6     504    1044   1
   3   8   6   19713    3073   1
   4   8   6     310     942   1
   5   8   6   16653    1588   1
   6   8   6    7330    1390   1
   7   8   6    6450     753   1
   8   8   6   11397     877   1
  -9   1  -6   21751    1103  -2
   9   8   6   21751    1103   1
  10   8   6     152     539   1
  11   8   6     199     507   1
 -12   0  -6    4770     617  -2
  12   8   6    4770     617   1
  13   8   6    1684     490   1
  14   8   6     155     371   1
 -12   9   6      58     642   1
 -11   9   6    -187     378   1
 -10   9   6     -57     450   1
  -9   9   6     373     469   1
  -8   9   6    3905     598   1
  -7   9   6     382     649   1
  -6   9   6     144     663   1
  -5   9   6     483     404   1
  -4   9   6    1466     496   1
  -3   9   6   27623    1546   1
  -2   9   6     461    1372   1
  -1   9   6    -202    1220   1
   0   9   6    1121    1817   1
   1   9   6    1836    1894   1
   2   9   6    5006    1991   1
   3   9   6     410    1026   1
   4   9   6   85071    2121   1
   5   9   6   41531    1409   1
   6   9   6     657     398   1
   7   9   6     991     426   1
   8   9   6   12798    1058   1
   9   9   6    5015     700   1
  10   9   6    1189     511   1
  11   9   6     324     500   1
 -12   1  -6    4123     593  -2
  12   9   6    4123     593   1
  13   9   6     457     398   1
 -11  10   6     428     362   1
 -10  10   6     699     413   1
  -9  10   6     299     439   1
  -8  10   6    3028     545   1
  -7  10   6     227     476   1
  -6  10   6      39     566   1
  -5  10   6    -183     382   1
  -4  10   6     470     509   1
  -3  10   6    4428     673   1
  -2  10   6     194     475   1
  -1  10   6     334     520   1
   0  10   6    8568    1161   1
   1  10   6    4426    2049   1
   2  10   6    2784     742   1
   3  10   6    7672     659   1
   4  10   6    1281     636   1
   5  10   6   31552    1082   1
   6  10   6    9259    1362   1
   7  10   6    3142     685   1
   8  10   6   19508    1065   1
   9  10   6    6123    1138   1
  10  10   6     978     792   1
  11  10   6     335     475   1
  12  10   6     291     404   1
  13  10   6    3539    1295   1
 -10  11   6      20     353   1
  -9  11   6    -133     380   1
  -8  11   6    1575     508   1
  -7  11   6     731     501   1
  -6  11   6    -214     376   1
  -5  11   6     393     373   1
  -4  11   6    2381     526   1
  -3  11   6   12861     848   1
  -2  11   6      29     406   1
  -1  11   6      76     484   1
   0  11   6      56     490   1
   1  11   6    5421     751   1
   2  11   6     225     546   1
   3  11   6    3544     593   1
   4  11   6    4753     681   1
   5  11   6   18722     783   1
   6  11   6     249     415   1
   7  11   6    5209     633   1
   8  11   6    4078     668   1
   9  11   6      50     533   1
  10  11   6    1129     537   1
  11  11   6     -28     455   1
  12  11   6    1191     447   1
  13  11   6     618     348   1
 -10  12   6     201     330   1
  -9  12   6      -2     362   1
  -8  12   6     -14     403   1
  -7  12   6     188     435   1
  -6  12   6     372     602   1
  -5  12   6     592     383   1
  -4  12   6      -8     458   1
  -3  12   6    4943     767   1
  -2  12   6    1546     461   1
  -1  12   6    1245     473   1
   0  12   6    1011     472   1
   1  12   6     594     489   1
   2  12   6     114     404   1
   3  12   6    3490     489   1
   4  12   6    1158     455   1
   5  12   6     388     410   1
   6  12   6     619     418   1
   7  12   6     247     296   1
   8  12   6    1134     581   1
   9  12   6    5787    1073   1
  10  12   6    1342     544   1
  11  12   6    -114     415   1
  12  12   6     -24     350   1
  -9  13   6     113     306   1
  -8  13   6     328     381   1
  -7  13   6     398     409   1
  -6  13   6     209     437   1
  -5  13   6     485     612   1
  -4  13   6    1362     490   1
  -3  13   6     606     455   1
  -2  13   6     990     470   1
  -1  13   6     677     454   1
   0  13   6     872     484   1
   1  13   6    2706    2435   1
   2  13   6    -199     961   1
   3  13   6    1291     462   1
   4  13   6    2846     685   1
   5  13   6   20860     927   1
   6  13   6    1344     484   1
   7  13   6     590     416   1
   8  13   6     372     563   1
   9  13   6     -35     388   1
  10  13   6    -125     478   1
  11  13   6      57     443   1
  12  13   6     513     316   1
  -8  14   6     309     304   1
  -7  14   6       4     374   1
  -6  14   6     -10     382   1
  -5  14   6    -302     302   1
  -4  14   6     147     429   1
  -3  14   6    1109     470   1
  -2  14   6     202     439   1
  -1  14   6      98     425   1
   0  14   6    1257     475   1
   1  14   6     150     527   1
   2  14   6     -98     429   1
   3  14   6     102     425   1
   4  14   6    2556     514   1
   5  14   6     378     418   1
   6  14   6     549     427   1
   7  14   6     414     678   1
   8  14   6     135     492   1
   9  14   6    3594    1092   1
  10  14   6     163     393   1
  11  14   6    -216     365   1
  -7  15   6     392     309   1
  -6  15   6      25     342   1
  -5  15   6      88     362   1
  -4  15   6    2265     768   1
  -3  15   6     353     403   1
  -2  15   6     -32     523   1
  -1  15   6      48     411   1
   0  15   6      93     475   1
   1  15   6     294     512   1
   2  15   6     -48     408   1
   3  15   6     296     442   1
   4  15   6    1126     448   1
   5  15   6    1585     928   1
   6  15   6     -25     269   1
   7  15   6     469     475   1
   8  15   6     338     464   1
   9  15   6    -116     474   1
  10  15   6     174     580   1
  11  15   6     141     321   1
  -6  16   6     123     310   1
  -5  16   6     111     308   1
  -4  16   6     189     363   1
  -3  16   6     339     361   1
  -2  16   6     141     416   1
  -1  16   6     234     440   1
   0  16   6     228     456   1
   1  16   6     428     468   1
   2  16   6     180     378   1
   3  16   6    -166     389   1
   4  16   6     339     415   1
   5  16   6     256     364   1
   6  16   6      25     482   1
   7  16   6     354     437   1
   8  16   6     279     483   1
   9  16   6     878     403   1
  10  16   6     267     341   1
  -5  17   6    -105     307   1
  -4  17   6     251     362   1
  -3  17   6       1     243   1
  -2  17   6     120     348   1
  -1  17   6     138     378   1
   0  17   6    -196     386   1
   1  17   6    -119     407   1
   2  17   6     118     378   1
   3  17   6     -13     350   1
   4  17   6    1081     358   1
   5  17   6     134     260   1
   6  17   6    -136     450   1
   7  17   6     339     500   1
   8  17   6      99     376   1
   9  17   6    -347     347   1
  -4  18   6       0     367   1
  -3  18   6     -19     445   1
  -2  18   6      97     360   1
  -1  18   6      60     362   1
   0  18   6     112     380   1
   1  18   6      58     369   1
   2  18   6      13     460   1
   3  18   6     -71     306   1
   4  18   6     323     388   1
   5  18   6     271     580   1
   6  18   6     163     388   1
   7  18   6     -55     360   1
   8  18   6     290     696   1
  -1  19   6     158     306   1
   0  19   6    -118     286   1
   1  19   6      77     292   1
   2  19   6      19     464   1
   3  19   6    -150     343   1
   4  19   6      95     348   1
   5  19   6     243     327   1
   6  19   6      76     294   1
  -5 -15   7     -97     541   1
  -4 -15   7      99     421   1
  -3 -15   7     470     385   1
  -2 -15   7      58     410   1
  -1 -15   7     225     381   1
   0 -15   7     125     360   1
   1 -15   7     169     347   1
  -7 -14   7     143     310   1
  -6 -14   7      13     322   1
  -5 -14   7     303     415   1
  -4 -14   7     684     348   1
  -3 -14   7     377     451   1
  -2 -14   7     129     435   1
  -1 -14   7     -10     429   1
   0 -14   7     -20     468   1
   1 -14   7      12     430   1
   2 -14   7     281     402   1
   3 -14   7     238     368   1
   4 -14   7     -48     301   1
  -9 -13   7     -24     469   1
  -8 -13   7     -27     360   1
  -7 -13   7     330     398   1
  -6 -13   7     -31     402   1
  -5 -13   7     562     435   1
  -4 -13   7     457     372   1
  -3 -13   7    1097     452   1
  -2 -13   7     684     405   1
  -1 -13   7     119     471   1
   0 -13   7     557     517   1
   1 -13   7      40     478   1
   2 -13   7    -165     440   1
   3 -13   7    -193     618   1
   4 -13   7     363     389   1
   5 -13   7     126     355   1
 -10 -12   7     128     476   1
  -9 -12   7     103     376   1
  -8 -12   7    2385     517   1
  -7 -12   7     266     473   1
  -6 -12   7    1007     494   1
  -5 -12   7    -172     473   1
  -4 -12   7     413     401   1
  -3 -12   7     361     402   1
  -2 -12   7    -160     446   1
  -1 -12   7     173     448   1
   0 -12   7     190     301   1
   1 -12   7     128     528   1
   2 -12   7     275     523   1
   3 -12   7      11     498   1
   4 -12   7      91     583   1
   5 -12   7     144     445   1
   6 -12   7     400     374   1
 -10 -11   7      29     423   1
  -9 -11   7     262     419   1
  -8 -11   7     441     442   1
  -7 -11   7     151     464   1
  -6 -11   7     919     491   1
  -5 -11   7     298     487   1
  -4 -11   7    4636     695   1
  -3 -11   7     752     449   1
  -2 -11   7     357     675   1
  -1 -11   7     339     488   1
   0 -11   7     473     490   1
   1 -11   7     489     561   1
   2 -11   7     156     566   1
   3 -11   7      65     245   1
   4 -11   7      -4     228   1
   5 -11   7     609     491   1
   6 -11   7     -57     423   1
   7 -11   7    -142     355   1
 -11 -10   7     -40     422   1
 -10 -10   7       4     556   1
  -9 -10   7    1762     483   1
  -8 -10   7    2658     528   1
  -7 -10   7    1643     603   1
  -6 -10   7     -88     557   1
  -5 -10   7     510     590   1
  -4 -10   7    2878     627   1
  -3 -10   7     358     427   1
  -2 -10   7       5     443   1
  -1 -10   7      68     500   1
   0 -10   7     955     508   1
   1 -10   7     572     528   1
   2 -10   7     212     233   1
   3 -10   7     671     377   1
   4 -10   7     309     400   1
   5 -10   7     474     391   1
   6 -10   7     441     347   1
   7 -10   7     253     290   1
   8 -10   7    -135     355   1
 -12  -9   7     457     423   1
 -11  -9   7     367     491   1
 -10  -9   7     -81     570   1
  -9  -9   7     379     484   1
  -8  -9   7     231     546   1
  -7  -9   7     457     582   1
  -6  -9   7     582     600   1
  -5  -9   7     940     592   1
  -4  -9   7   19262    1082   1
  -3  -9   7    6011     617   1
  -2  -9   7    1463     454   1
  -1  -9   7     445     510   1
   0  -9   7    2042     931   1
   1  -9   7     350     311   1
   2  -9   7     656     397   1
   3  -9   7      62     290   1
   4  -9   7     317     456   1
   5  -9   7    2771     937   1
   6  -9   7    1432     423   1
   7  -9   7      -3     397   1
   8  -9   7    3123     585   1
   9  -9   7     598     314   1
 -12  -8   7     354     480   1
  11  -8  -7     179     651  -2
 -11  -8   7     179     651   1
 -10  -8   7     981     636   1
  -9  -8   7    4667     849   1
  -8  -8   7    2117     653   1
  -7  -8   7    1623     639   1
  -6  -8   7    -126     597   1
  -5  -8   7     651     599   1
  -4  -8   7     944     806   1
   3 -11  -7     396     530  -2
  -3  -8   7     396     530   1
  -2  -8   7     196     461   1
  -1  -8   7     238     446   1
   0  -8   7    5631     613   1
   1  -8   7     889     357   1
   2  -8   7     -41     397   1
   3  -8   7     294     415   1
   4  -8   7    3780     546   1
   5  -8   7     329     492   1
   6  -8   7    1717     692   1
   7  -8   7     281     407   1
   8  -8   7     134     364   1
   9  -8   7     -19     522   1
  10  -8   7     111     246   1
 -12  -7   7     783     538   1
  11  -7  -7     788     613  -2
 -11  -7   7     788     613   1
 -10  -7   7     431     656   1
  -9  -7   7     109     464   1
  -8  -7   7    -144     570   1
  -7  -7   7    2472     647   1
  -6  -7   7    1780     700   1
  -5  -7   7     957     611   1
  -4  -7   7   32741    1211   1
   3 -10  -7    6307     694  -2
  -3  -7   7    6307     694   1
  -2  -7   7    2014     567   1
  -1  -7   7    2916     619   1
   0  -7   7    2106     521   1
   1  -7   7    1564     480   1
   2  -7   7     412     381   1
   3  -7   7     424     394   1
   4  -7   7    5021    2017   1
  -5 -13  -7    1853     552  -2
   5  -7   7    1853     552   1
   6  -7   7   11338    2586   1
   7  -7   7    1460     722   1
   8  -7   7    5398     551   1
   9  -7   7    2468     412   1
  10  -7   7     158     295   1
 -13  -6   7      55     427   1
 -12  -6   7    1976     594   1
  11  -6  -7    -123     599  -2
 -11  -6   7    -123     599   1
 -10  -6   7    -241     635   1
  -9  -6   7    8115    1169   1
  -8  -6   7   20882    1370   1
  -7  -6   7     -74     648   1
  -6  -6   7    1291     588   1
  -5  -6   7    6508     666   1
  -4  -6   7    1425     787   1
   3  -9  -7     283     789  -2
  -3  -6   7     283     789   1
  -2  -6   7    2574     530   1
  -1  -6   7    5534     618   1
   0  -6   7    2891     784   1
   1  -6   7   20068    2686   1
   2  -6   7     171     431   1
   3  -6   7     446     355   1
   4  -6   7    5721     468   1
  -5 -12  -7     556     494  -2
   5  -6   7     556     494   1
   6  -6   7     633     445   1
   7  -6   7      51     421   1
   8  -6   7    1524     473   1
   9  -6   7     926     412   1
  10  -6   7     232     415   1
  11  -6   7    -245     362   1
 -13  -5   7    1959     513   1
 -12  -5   7     983     618   1
  11  -5  -7    4669     768  -2
 -11  -5   7    4669     768   1
 -10  -5   7    2049     884   1
  -9  -5   7     957     386   1
  -8  -5   7    2412     943   1
  -7  -5   7   14586     960   1
  -6  -5   7     938     545   1
  -5  -5   7     149     855   1
  -4  -5   7   51687    3291   1
   3  -8  -7   11171    2532  -2
  -3  -5   7   11171    2532   1
  -2  -5   7    3595    1875   1
  -1  -5   7     947    1643   1
   0  -5   7    1042    1894   1
   1  -5   7     337     845   1
   2  -5   7    3113     699   1
   3  -5   7    3441     931   1
   4  -5   7    3805     777   1
  -5 -11  -7     759     323  -2
   5  -5   7     759     323   1
   6  -5   7   29716    1061   1
   7  -5   7    3391     517   1
   8  -5   7    8329     671   1
   9  -5   7    2480     425   1
  10  -5   7      97     676   1
  11  -5   7     146     352   1
  12  -5   7     243     302   1
 -13  -4   7     397     422   1
 -12  -4   7    5292    1058   1
  11  -4  -7    2929    1224  -2
 -11  -4   7    2929    1224   1
 -10  -4   7    1756     646   1
  -9  -4   7   12133    1069   1
  -8  -4   7   21757    1426   1
  -7  -4   7    1439     524   1
  -6  -4   7    3306     823   1
  -5  -4   7    4600     970   1
  -4  -4   7   18669    3092   1
   3  -7  -7    1024    1411  -2
  -3  -4   7    1024    1411   1
  -2  -4   7   19462    2764   1
  -1  -4   7    2938    1778   1
   0  -4   7   49476    3827   1
   1  -4   7   29441    1604   1
   2  -4   7    7261    1151   1
   3  -4   7     684     765   1
   4  -4   7    8543     605   1
  -5 -10  -7   23992     769  -2
   5  -4   7   23992     769   1
   6  -4   7    2433     498   1
   7  -4   7     337     464   1
   8  -4   7    1554     480   1
   9  -4   7    1006     506   1
  10  -4   7     533     430   1
  11  -4   7     437     357   1
  12  -4   7    3060     676   1
 -13  -3   7    3408     908   1
 -12  -3   7     319     486   1
  11  -3  -7    7178     828  -2
 -11  -3   7    7178     828   1
 -10  -3   7    7430     870   1
  -9  -3   7    1174     697   1
  -8  -3   7   28196    2073   1
  -7  -3   7    7747    1170   1
  -6  -3   7    8117    1276   1
  -5  -3   7   16679    2841   1
  -4  -3   7   33338    3131   1
   3  -6  -7   21240    2570  -2
  -3  -3   7   21240    2570   1
  -2  -3   7    4136    1585   1
  -1  -3   7    3170    1546   1
   0  -3   7    5208     701   1
   1  -3   7    7547    1030   1
   2  -3   7   17780    1388   1
   3  -3   7    -295     742   1
   4  -3   7   27145    1857   1
  -5  -9  -7    5414     731  -2
   5  -3   7    5414     731   1
   6  -3   7   20026     820   1
   7  -3   7    3658     735   1
   8  -3   7    9676     697   1
   9  -3   7     224     376   1
  10  -3   7    3406     944   1
  11  -3   7     -19     455   1
  12  -3   7     273     418   1
 -13  -2   7    1595     523   1
 -12  -2   7     325     568   1
  11  -2  -7   25573    1147  -2
 -11  -2   7   25573    1147   1
 -10  -2   7    4973     934   1
  -9  -2   7   31986    1523   1
  -8  -2   7   32924    2262   1
  -7  -2   7     923     607   1
   6  -4  -7    1406    1971  -2
  -6  -2   7    1406    1971   1
  -5  -2   7    1590    3479   1
  -4  -2   7    8136    1681   1
   3  -5  -7    2203    1295  -2
  -3  -2   7    2203    1295   1
  -2  -2   7   50964    3073   1
  -1  -2   7    6648    1623   1
   0  -2   7   40728    3749   1
   1  -2   7   59432    2731   1
   2  -2   7   21537    2157   1
   3  -2   7   43456    2733   1
   4  -2   7    -343    1075   1
  -5  -8  -7   31994    1957  -2
   5  -2   7   31994    1957   1
   6  -2   7    8027     759   1
   7  -2   7    2475     455   1
   8  -2   7   10864     705   1
   9  -2   7    8977     607   1
  10  -2   7    2702     446   1
  11  -2   7    2416     560   1
  12  -2   7    3964     882   1
 -13 -11  -7    1022     492  -2
  13  -2   7    1022     492   1
  14   0  -7     105     367  -2
 -14  -1   7     105     367   1
 -13  -1   7    5926    1597   1
 -12  -1   7     -68     466   1
  11  -1  -7    8353    1134  -2
 -11  -1   7    8353    1134   1
 -10  -1   7    2224     712   1
  -9  -1   7    2513    2068   1
  -8  -1   7   51435    1539   1
  -7  -1   7    5888     698   1
   6  -3  -7    9271     889  -2
  -6  -1   7    9271     889   1
  -5  -1   7   11627    1370   1
  -4  -1   7   27188    1337   1
   3  -4  -7  164551    4308  -2
  -3  -1   7  164551    4308   1
  -2  -1   7      97    1044   1
  -1  -1   7     734    1198   1
   0  -1   7     464    1276   1
   1  -1   7    4337    1181   1
   2  -1   7    6325    1414   1
   3  -1   7    1176    1267   1
   4  -1   7   13142    2435   1
  -5  -7  -7   28796    4368  -2
   5  -1   7   28796    4368   1
   6  -1   7    3084     494   1
   7  -1   7    1609     427   1
   8  -1   7    4894     462   1
   9  -1   7     242     379   1
  10  -1   7    3930     797   1
  11  -1   7      21     474   1
  12  -1   7    1449     744   1
 -13 -10  -7     481     389  -2
  13  -1   7     481     389   1
  14   1  -7     -44     374  -2
 -14   0   7     -44     374   1
 -13   0   7    4174    1324   1
 -12   0   7     216     702   1
  11   0  -7   43979    1918  -2
 -11   0   7   43979    1918   1
 -10   0   7    1634     615   1
  -9   0   7   14138    1051   1
  -8   0   7   35423    1226   1
  -7   0   7      13     591   1
   6  -2  -7    5403     803  -2
  -6   0   7    5403     803   1
  -5   0   7    1050     650   1
  -4   0   7   12998    1018   1
   3  -3  -7   93101    6162  -2
  -3   0   7   93101    6162   1
  -2   0   7   16990    1130   1
  -1   0   7     232     947   1
   0   0   7  101561    3943   1
   1   0   7   43046    2096   1
   2   0   7    2435    1508   1
   3   0   7   46847    4213   1
   4   0   7    1076    1394   1
  -5  -6  -7   12292    3150  -2
   5   0   7   12292    3150   1
   6   0   7    3486     716   1
   7   0   7    2747     508   1
   8   0   7    8898     663   1
   9   0   7     409     552   1
  10   0   7    1683     468   1
  11   0   7      28     521   1
  12   0   7     798     540   1
 -13  -9  -7    3637     482  -2
  13   0   7    3637     482   1
 -13   1   7    1613     569   1
 -12   1   7    1439     662   1
  11   1  -7    5398     965  -2
 -11   1   7    5398     965   1
 -10   1   7     744     382   1
  -9   1   7    1075    1052   1
  -8   1   7   29221    1507   1
  -7   1   7     269     485   1
   6  -1  -7   36121    1489  -2
  -6   1   7   36121    1489   1
  -5   1   7   64842    1669   1
  -4   1   7    5024     841   1
   3  -2  -7  348101   11944  -2
  -3   1   7  348101   11944   1
  -2   1   7   30933    1201   1
  -1   1   7    1848     822   1
   0   1   7     367    1044   1
   1   1   7     309    1218   1
  -2  -4  -7    4662    1214  -2
   2   1   7    4662    1214   1
   3   1   7   67851    3044   1
   4   1   7   10185    2841   1
  -5  -5  -7   25704    4059  -2
   5   1   7   25704    4059   1
   6   1   7     793     541   1
   7   1   7     107     417   1
   8   1   7   13450     883   1
   9   1   7     386     513   1
 -10  -7  -7   20599    1304  -2
  10   1   7   20599    1304   1
  11   1   7    2332     594   1
  12   1   7     533     575   1
 -13  -8  -7      57     427  -2
  13   1   7      57     427   1
 -13   2   7    4589     772   1
 -12   2   7     380     480   1
  11   2  -7   28319    1770  -2
 -11   2   7   28319    1770   1
 -10   2   7    4062     827   1
  -9   2   7   32216    1411   1
  -8   2   7   57965    1529   1
  -7   2   7    4776     569   1
   6   0  -7    2551     582  -2
  -6   2   7    2551     582   1
  -5   2   7    1824     628   1
  -4   2   7     928    1391   1
   3  -1  -7  306943    9161  -2
  -3   2   7  306943    9161   1
  -2   2   7   14066     790   1
  -1   2   7    3823     686   1
   0   2   7   48394    2609   1
   1   2   7   43004    5170   1
  -2  -3  -7   83516    2911  -2
   2   2   7   83516    2911   1
   3   2   7  209168    5299   1
   4   2   7   10630    2899   1
  -5  -4  -7    1430    2203  -2
   5   2   7    1430    2203   1
   6   2   7    -900    1137   1
   7   2   7     907     509   1
   8   2   7   13503     762   1
   9   2   7    4581     704   1
 -10  -6  -7    1030     499  -2
  10   2   7    1030     499   1
  11   2   7     199     465   1
  12   2   7    -177     535   1
 -13  -7  -7    5953     668  -2
  13   2   7    5953     668   1
  14   2   7     138     258   1
 -13   3   7      88     758   1
 -12   3   7    3173    1746   1
  11   3  -7    4524     907  -2
 -11   3   7    4524     907   1
 -10   3   7    8101     998   1
  -9   3   7   16668    1688   1
  -8   3   7   25540    2687   1
  -7   3   7    1133     503   1
   6   1  -7   12564     830  -2
  -6   3   7   12564     830   1
  -5   3   7   15017    2706   1
  -4   3   7   21433    2918   1
   3   0  -7  141025    5914  -2
  -3   3   7  141025    5914   1
  -2   3   7   32286    1236   1
  -1   3   7     115     564   1
   0   3   7    4531    1092   1
   1   3   7     232    1179   1
  -2  -2  -7   73276    2719  -2
   2   3   7   73276    2719   1
   3   3   7  152371    4625   1
   4   3   7    8597    1823   1
  -5  -3  -7   15403    2667  -2
   5   3   7   15403    2667   1
   6   3   7    -563     806   1
   7   3   7    6300     703   1
   8   3   7   18483     834   1
   9   3   7     590     472   1
 -10  -5  -7    1794     523  -2
  10   3   7    1794     523   1
  11   3   7     247     502   1
  12   3   7     328     591   1
  14   3   7    -176     344   1
 -13   4   7    2990     580   1
 -12   4   7     445     533   1
  11   4  -7    4119     840  -2
 -11   4   7    4119     840   1
 -10   4   7    1304     606   1
  -9   4   7    9503    1124   1
  -8   4   7   34395    1420   1
  -7   4   7    5281     692   1
   6   2  -7    1323     467  -2
  -6   4   7    1323     467   1
  -5   4   7    4521     606   1
  -4   4   7    -560    1488   1
   3   1  -7  157646    6590  -2
  -3   4   7  157646    6590   1
  -2   4   7    1040     685   1
  -1   4   7     229     582   1
   0   4   7  116500    4175   1
   1   4   7   17722    2242   1
  -2  -1  -7    2484    1155  -2
   2   4   7    2484    1155   1
   3   4   7   35041    2764   1
   4   4   7    2377    1395   1
  -5  -2  -7    1561    1323  -2
   5   4   7    1561    1323   1
   6   4   7      16     988   1
   7   4   7    3544     564   1
   8   4   7   17176     858   1
   9   4   7    1348     528   1
 -10  -4  -7   13624     849  -2
  10   4   7   13624     849   1
  11   4   7    4937    1688   1
  12   4   7    1263     600   1
 -13  -5  -7    3019     747  -2
  13   4   7    3019     747   1
  14   4   7     184     301   1
 -13   5   7    -108     466   1
 -12   5   7    1139     698   1
  11   5  -7    2653     794  -2
 -11   5   7    2653     794   1
 -10   5   7    2250     675   1
  -9   5   7    3305     700   1
  -8   5   7   16939    1613   1
  -7   5   7    -529     537   1
  -6   5   7    3771     782   1
  -5   5   7   12494    1051   1
  -4   5   7   38161    1369   1
   3   2  -7    1504     634  -2
  -3   5   7    1504     634   1
  -2   5   7   25222    1526   1
  -1   5   7    4547     914   1
   0   5   7     328    1411   1
   1   5   7    7151    2010   1
   2   5   7    4329    1230   1
   3   5   7  102508    4948   1
   4   5   7     745    1307   1
  -5  -1  -7   28035    2506  -2
   5   5   7   28035    2506   1
   6   5   7    3796    1594   1
   7   5   7     220     362   1
   8   5   7   17119     910   1
   9   5   7      68     577   1
 -10  -3  -7     944     510  -2
  10   5   7     944     510   1
  11   5   7    -150     607   1
  12   5   7     131     586   1
 -13  -4  -7    3653     696  -2
  13   5   7    3653     696   1
  14   5   7     135     304   1
 -13   6   7     705     549   1
 -12   6   7    2601     776   1
  11   6  -7    -160     616  -2
 -11   6   7    -160     616   1
 -10   6   7     -50     509   1
  -9   6   7    9528     930   1
  -8   6   7   11479     988   1
  -7   6   7   13502    1013   1
  -6   6   7    3081     672   1
  -5   6   7   11409     901   1
  -4   6   7    1581     820   1
   3   3  -7   17770    1510  -2
  -3   6   7   17770    1510   1
  -2   6   7       6     739   1
  -1   6   7    2719     954   1
   0   6   7   76164    3218   1
   1   6   7   35309    3034   1
   2   6   7   13837    4503   1
   3   6   7    2468    1411   1
   4   6   7    2878    1312   1
  -5   0  -7   11895    1890  -2
   5   6   7   11895    1890   1
   6   6   7     911     510   1
   7   6   7     135     495   1
   8   6   7    9335    1102   1
   9   6   7     337     698   1
 -10  -2  -7    2395     600  -2
  10   6   7    2395     600   1
  11   6   7     883     537   1
  12   6   7       0     544   1
 -13  -3  -7    1470     785  -2
  13   6   7    1470     785   1
  14   6   7      24     312   1
 -12   7   7      82     573   1
  11   7  -7     634     495  -2
 -11   7   7     634     495   1
 -10   7   7     360     570   1
  -9   7   7    5495     714   1
  -8   7   7   16153    1111   1
  -7   7   7    4928     882   1
  -6   7   7    1058     614   1
  -5   7   7     392     580   1
  -4   7   7   93225    2978   1
   3   4  -7    1175    1065  -2
  -3   7   7    1175    1065   1
  -2   7   7   19646    1973   1
  -1   7   7   13577    1771   1
   0   7   7    2526    1305   1
   1   7   7   25839    3092   1
   2   7   7   15693    2918   1
   3   7   7    5055    6803   1
   4   7   7     835     979   1
  -5   1  -7   30149    3595  -2
   5   7   7   30149    3595   1
   6   7   7    7328     651   1
   7   7   7    2500     855   1
   8   7   7    8322    1579   1
   9   7   7     440     594   1
 -10  -1  -7   16666    1220  -2
  10   7   7   16666    1220   1
  11   7   7    1124     550   1
  12   7   7     -20     431   1
 -13  -2  -7    5214     611  -2
  13   7   7    5214     611   1
  14   7   7    -198     266   1
 -12   8   7     860     777   1
  11   8  -7    -136     410  -2
 -11   8   7    -136     410   1
 -10   8   7      -7     552   1
  -9   8   7    1671     701   1
  -8   8   7     395     627   1
  -7   8   7    4855     777   1
  -6   8   7     473     614   1
  -5   8   7    4361     755   1
  -4   8   7    1604    1129   1
   3   5  -7   14585    1609  -2
  -3   8   7   14585    1609   1
  -2   8   7     464    1164   1
  -1   8   7    -226    1189   1
   0   8   7   30787    3305   1
   1   8   7   24197    3150   1
   2   8   7   26284    3324   1
   3   8   7    -128     958   1
   4   8   7     397    1372   1
  -5   2  -7   20211    1049  -2
   5   8   7   20211    1049   1
   6   8   7   10668    2435   1
   7   8   7    1427     538   1
   8   8   7     401     675   1
   9   8   7     665     614   1
  10   8   7    1674     589   1
  11   8   7     172     511   1
  12   8   7     321     432   1
 -13  -1  -7    -121     394  -2
  13   8   7    -121     394   1
 -11   9   7       5     374   1
 -10   9   7      71     437   1
  -9   9   7     406     471   1
  -8   9   7    1201     624   1
  -7   9   7    3703     753   1
  -6   9   7    1049     648   1
  -5   9   7     150     622   1
  -4   9   7   35063    1750   1
   3   6  -7     671    1165  -2
  -3   9   7     671    1165   1
  -2   9   7     121    1017   1
  -1   9   7    6491    1645   1
   0   9   7    7151    2261   1
   1   9   7    9373    2416   1
   2   9   7    2667    1894   1
   3   9   7    1102    1817   1
   4   9   7   15219     878   1
  -5   3  -7    4079     657  -2
   5   9   7    4079     657   1
   6   9   7   20221     942   1
   7   9   7    6165    1163   1
   8   9   7   10689    1883   1
   9   9   7    1544     612   1
  10   9   7    5294     996   1
  11   9   7    -125     490   1
  12   9   7     383     418   1
 -13   0  -7    2419     407  -2
  13   9   7    2419     407   1
 -11  10   7     296     353   1
 -10  10   7     447     400   1
  -9  10   7    1299     477   1
  -8  10   7     239     455   1
  -7  10   7     306     606   1
  -6  10   7    -235     628   1
  -5  10   7     -25     724   1
  -4  10   7   10398    1225   1
   3   7  -7    3402     976  -2
  -3  10   7    3402     976   1
  -2  10   7     462     527   1
  -1  10   7    3248     606   1
   0  10   7   16165    1720   1
   1  10   7    2174     701   1
   2  10   7    1424     632   1
   3  10   7    5923     648   1
   4  10   7    9068     778   1
  -5   4  -7   29084    1025  -2
   5  10   7   29084    1025   1
   6  10   7    2668     638   1
   7  10   7     472     694   1
   8  10   7    3557     688   1
   9  10   7     731     553   1
  10  10   7    1704     572   1
  11  10   7      88     440   1
  12  10   7    1496     408   1
 -13   1  -7     271     387  -2
  13  10   7     271     387   1
 -10  11   7     193     372   1
  -9  11   7    1057     415   1
  -8  11   7    2011     522   1
  -7  11   7    2823     721   1
  -6  11   7    1111     516   1
  -5  11   7     234     378   1
  -4  11   7   13179    1931   1
   3   8  -7     740     452  -2
  -3  11   7     740     452   1
  -2  11   7     248     495   1
  -1  11   7     426     466   1
   0  11   7     269     430   1
   1  11   7    5346     746   1
   2  11   7     394     510   1
   3  11   7     643     551   1
   4  11   7    1295     570   1
  -5   5  -7     671     413  -2
   5  11   7     671     413   1
   6  11   7   14533    1257   1
   7  11   7    1155     472   1
   8  11   7    1160     573   1
   9  11   7     501     515   1
  10  11   7    2251     599   1
  11  11   7     509     459   1
  12  11   7    1400     391   1
 -13   2  -7     560     348  -2
  13  11   7     560     348   1
 -10  12   7     159     305   1
  -9  12   7     213     365   1
  -8  12   7     132     432   1
  -7  12   7     513     450   1
  -6  12   7      97     500   1
  -5  12   7     390     357   1
  -4  12   7    8069     988   1
  -3  12   7    4307     822   1
  -2  12   7    1160     470   1
  -1  12   7     372     376   1
   0  12   7    5000    1070   1
   1  12   7    1255     473   1
   2  12   7     420     468   1
   3  12   7      10     418   1
   4  12   7     238     417   1
  -5   6  -7     871     508  -2
   5  12   7     871     508   1
   6  12   7    1848     519   1
   7  12   7     520     402   1
   8  12   7    1939     513   1
   9  12   7     130     451   1
  10  12   7     134     395   1
  11  12   7     144     320   1
  12  12   7    1114     618   1
  -9  13   7     199     327   1
  -8  13   7     860     413   1
  -7  13   7     329     416   1
  -6  13   7     233     438   1
  -5  13   7     175     420   1
  -4  13   7     222     371   1
  -3  13   7      57     463   1
  -2  13   7     299     469   1
  -1  13   7     896     488   1
   0  13   7    1158     504   1
   1  13   7      36     683   1
   2  13   7      46     630   1
   3  13   7     212     416   1
   4  13   7    2089     667   1
  -5   7  -7     934     460  -2
   5  13   7     934     460   1
   6  13   7    5259     555   1
   7  13   7     -28     285   1
   8  13   7     581     669   1
   9  13   7     667     543   1
  10  13   7     -21     478   1
  11  13   7      55     526   1
  12  13   7     311     309   1
  -8  14   7    -120     297   1
  -7  14   7     111     379   1
  -6  14   7     165     380   1
  -5  14   7     -35     424   1
  -4  14   7     472     375   1
  -3  14   7     638     460   1
  -2  14   7     -66     433   1
  -1  14   7     260     435   1
   0  14   7     993     478   1
   1  14   7     450     575   1
   2  14   7     672     613   1
   3  14   7     186     633   1
   4  14   7    -315     434   1
   5  14   7     256     437   1
   6  14   7    1917     496   1
   7  14   7      37     260   1
   8  14   7    1140     520   1
   9  14   7     216     497   1
  10  14   7     232     423   1
  11  14   7      91     342   1
  -7  15   7     105     300   1
  -6  15   7     307     347   1
  -5  15   7     174     376   1
  -4  15   7     336     293   1
  -3  15   7     -91     407   1
  -2  15   7     -80     551   1
  -1  15   7     863     438   1
   0  15   7     291     493   1
   1  15   7     460     503   1
   2  15   7     298     549   1
   3  15   7     -17     418   1
   4  15   7     174     784   1
   5  15   7     792     986   1
   6  15   7     259     380   1
   7  15   7      68     460   1
   8  15   7     839     492   1
   9  15   7     379     453   1
  10  15   7     178     362   1
  11  15   7      97     425   1
  -6  16   7     159     283   1
  -5  16   7       0     309   1
  -4  16   7     311     266   1
  -3  16   7     682     320   1
  -2  16   7     248     381   1
  -1  16   7    -169     432   1
   0  16   7     123     460   1
   1  16   7     252     455   1
   2  16   7     190     456   1
   3  16   7     136     422   1
   4  16   7     271     404   1
   5  16   7     333     393   1
   6  16   7      14     234   1
   7  16   7      77     715   1
   8  16   7      77     618   1
   9  16   7     203     383   1
  10  16   7    -188     387   1
  -5  17   7     -16     275   1
  -4  17   7     -30     294   1
  -3  17   7     -37     274   1
  -2  17   7     123     282   1
  -1  17   7     331     398   1
   0  17   7     308     416   1
   1  17   7     224     421   1
   2  17   7     -98     417   1
   3  17   7     209     359   1
   4  17   7      23     358   1
   5  17   7     252     292   1
   6  17   7    -240     490   1
   7  17   7      77     580   1
   8  17   7     212     382   1
   9  17   7     -78     333   1
  -4  18   7     -58     406   1
  -3  18   7      77     464   1
  -2  18   7    -161     348   1
  -1  18   7      19     522   1
   0  18   7     -54     333   1
   1  18   7     180     345   1
   2  18   7     178     352   1
   3  18   7     327     378   1
   4  18   7     147     264   1
   5  18   7     309     456   1
   6  18   7      -1     357   1
   7  18   7      27     347   1
   8  18   7     118     353   1
  -2  19   7      58     387   1
  -1  19   7     167     333   1
   0  19   7     218     313   1
   1  19   7     275     321   1
   2  19   7      51     300   1
   3  19   7     246     454   1
   4  19   7     -43     341   1
   5  19   7    -136     321   1
   6  19   7    -294     294   1
  -3 -15   8     135     541   1
   2 -19  -8     -78     330  -2
  -2 -15   8     -78     330   1
  -1 -15   8    -247     319   1
  -6 -14   8     -76     343   1
  -5 -14   8     -56     376   1
  -4 -14   8     715     618   1
  -3 -14   8    -153     421   1
   2 -18  -8     454     437  -2
  -2 -14   8     454     437   1
  -1 -14   8    -239     390   1
   0 -14   8      75     399   1
   1 -14   8     -32     380   1
   2 -14   8     -39     355   1
  -8 -13   8     -20     292   1
  -7 -13   8     133     348   1
  -6 -13   8     -78     371   1
  -5 -13   8     252     418   1
  -4 -13   8     -52     419   1
  -3 -13   8     937     449   1
   2 -17  -8     234     322  -2
  -2 -13   8     234     322   1
  -1 -13   8      12     575   1
   0 -13   8      36     511   1
   1 -13   8     260     543   1
   2 -13   8     197     443   1
   3 -13   8      49     389   1
   4 -13   8    -170     390   1
  -9 -12   8    -245     468   1
  -8 -12   8    1008     423   1
  -7 -12   8     815     512   1
  -6 -12   8      21     456   1
  -5 -12   8     138     445   1
  -4 -12   8     512     468   1
  -3 -12   8     -77     444   1
   2 -16  -8    1189     478  -2
  -2 -12   8    1189     478   1
  -1 -12   8    -197     419   1
   0 -12   8     417     267   1
   1 -12   8     173     509   1
   2 -12   8     228     519   1
   3 -12   8     452     490   1
   4 -12   8     240     448   1
   5 -12   8     -77     355   1
  -6 -19  -8     -26     353  -2
   6 -12   8     -26     353   1
  10 -12  -8     280     388  -2
 -10 -11   8     280     388   1
  -9 -11   8    -225     450   1
  -8 -11   8     224     450   1
  -7 -11   8    1198     463   1
  -6 -11   8      28     452   1
  -5 -11   8     242     478   1
  -4 -11   8    2715     585   1
  -3 -11   8     508     425   1
   2 -15  -8     422     599  -2
  -2 -11   8     422     599   1
  -1 -11   8     -22     546   1
   0 -11   8     461     494   1
   1 -11   8     -29     288   1
   2 -11   8     204     580   1
   3 -11   8     -41     546   1
   4 -11   8     226     511   1
   5 -11   8      39     437   1
  -6 -18  -8     102     399  -2
   6 -11   8     102     399   1
   7 -11   8     178     357   1
 -11 -10   8     154     410   1
  10 -11  -8    -126     466  -2
 -10 -10   8    -126     466   1
  -9 -10   8     733     545   1
  -8 -10   8    3523     539   1
  -7 -10   8    2856     544   1
  -6 -10   8     287     498   1
  -5 -10   8     199     565   1
  -4 -10   8     880     500   1
  -3 -10   8     819     469   1
   2 -14  -8     -14     453  -2
  -2 -10   8     -14     453   1
  -1 -10   8     524     513   1
   0 -10   8     119     505   1
   1 -10   8     838     516   1
   2 -10   8    1042     638   1
   3 -10   8    1380     611   1
   4 -10   8     106     258   1
   5 -10   8     271     506   1
  -6 -17  -8     280     444  -2
   6 -10   8     280     444   1
   7 -10   8     456     409   1
   8 -10   8     361     311   1
 -11  -9   8     343     442   1
  10 -10  -8     216     722  -2
 -10  -9   8     216     722   1
  -9  -9   8     450     424   1
  -8  -9   8    2335     544   1
  -7  -9   8    6949     662   1
  -6  -9   8    1271     532   1
  -5  -9   8   14535    1243   1
  -4  -9   8    1036     524   1
  -3  -9   8    4926     641   1
   2 -13  -8     192     432  -2
  -2  -9   8     192     432   1
  -1  -9   8    -486     486   1
   0  -9   8     625     526   1
   1  -9   8     378     503   1
   2  -9   8    -129     501   1
   3  -9   8     121     227   1
   4  -9   8     135    1005   1
   5  -9   8     289     372   1
  -6 -16  -8     120     342  -2
   6  -9   8     120     342   1
   7  -9   8    -131     609   1
   8  -9   8     349     325   1
   9  -9   8      29     283   1
 -12  -8   8     379     396   1
 -11  -8   8    2109     607   1
  10  -9  -8     196     574  -2
 -10  -8   8     196     574   1
  -9  -8   8     476     335   1
  -8  -8   8    1610     551   1
  -7  -8   8    3822     763   1
  -6  -8   8      88     570   1
  -5  -8   8    2194     668   1
  -4  -8   8     429     528   1
  -3  -8   8     398     494   1
   2 -12  -8    1179     502  -2
  -2  -8   8    1179     502   1
  -1  -8   8     269     906   1
   0  -8   8    6217     640   1
   1  -8   8     538     714   1
   2  -8   8     388     535   1
   3  -8   8    1538     414   1
   4  -8   8     828     483   1
   5  -8   8     739     477   1
  -6 -15  -8    -330     414  -2
   6  -8   8    -330     414   1
   7  -8   8    -196     363   1
   8  -8   8    1696     490   1
   9  -8   8     171     291   1
 -12  -7   8    1664     506   1
 -11  -7   8    -190     559   1
  10  -8  -8     610     653  -2
 -10  -7   8     610     653   1
  -9  -7   8      98     328   1
  -8  -7   8    2272     672   1
  -7  -7   8   16519    1082   1
  -6  -7   8    3079     682   1
  -5  -7   8   40646    2822   1
  -4  -7   8    2115     589   1
  -3  -7   8    4154     566   1
   2 -11  -8    2374     543  -2
  -2  -7   8    2374     543   1
  -1  -7   8      78     435   1
   0  -7   8    -131     475   1
   1  -7   8     560     611   1
   2  -7   8     722     374   1
   3  -7   8     707     565   1
   4  -7   8     130     328   1
   5  -7   8     645     492   1
  -6 -14  -8    1871     511  -2
   6  -7   8    1871     511   1
   7  -7   8    -105     412   1
   8  -7   8    1426     408   1
   9  -7   8    -106     310   1
  10  -7   8    -135     483   1
 -12  -6   8     486     505   1
 -11  -6   8    2089     956   1
  10  -7  -8    1839     719  -2
 -10  -6   8    1839     719   1
  -9  -6   8    1160     475   1
  -8  -6   8   10182    1233   1
  -7  -6   8    4172     696   1
  -6  -6   8     -52     766   1
  -5  -6   8   17168    1860   1
  -4  -6   8    2984     585   1
  -3  -6   8    7731     686   1
   2 -10  -8    3646     533  -2
  -2  -6   8    3646     533   1
  -1  -6   8     127     516   1
   0  -6   8    5270     625   1
   1  -6   8    4324     583   1
   2  -6   8    1184     411   1
   3  -6   8     349     384   1
   4  -6   8    1917     471   1
   5  -6   8     105     467   1
  -6 -13  -8     445     493  -2
   6  -6   8     445     493   1
   7  -6   8     132     492   1
   8  -6   8     146     414   1
   9  -6   8     244     440   1
  10  -6   8     437     334   1
  11  -6   8     431     357   1
 -13  -5   8     757     415   1
 -12  -5   8    4599    1103   1
 -11  -5   8     252     645   1
  10  -6  -8    1785     715  -2
 -10  -5   8    1785     715   1
  -9  -5   8      31     687   1
  -8  -5   8   10710    1339   1
  -7  -5   8   20050    1193   1
  -6  -5   8    2191     619   1
  -5  -5   8   12339    1479   1
  -4  -5   8   13741     889   1
  -3  -5   8    3928     857   1
   2  -9  -8    9958     890  -2
  -2  -5   8    9958     890   1
  -1  -5   8    4143     644   1
   0  -5   8    -186     453   1
   1  -5   8     525     554   1
   2  -5   8    1252     386   1
   3  -5   8     868     375   1
   4  -5   8    -171     364   1
   5  -5   8    3710    1685   1
  -6 -12  -8    5590     781  -2
   6  -5   8    5590     781   1
   7  -5   8    2271     523   1
   8  -5   8     146     639   1
   9  -5   8     170     423   1
  10  -5   8     225     341   1
  11  -5   8     153     389   1
 -13  -4   8    1158     470   1
 -12  -4   8    5220     691   1
 -11  -4   8    2178     733   1
  10  -5  -8     583     688  -2
 -10  -4   8     583     688   1
  -9  -4   8    6035     854   1
  -8  -4   8    2996     914   1
  -7  -4   8    5463    1351   1
  -6  -4   8    8451     765   1
  -5  -4   8   16103    4595   1
  -4  -4   8    3665     591   1
  -3  -4   8   22322    2976   1
   2  -8  -8    -367    1353  -2
  -2  -4   8    -367    1353   1
  -1  -4   8     792    1623   1
   0  -4   8   12485    2339   1
   1  -4   8    2155    3179   1
   2  -4   8    1979     480   1
   3  -4   8    1416     403   1
   4  -4   8    2234     524   1
   5  -4   8    1915     451   1
  -6 -11  -8    7534    1140  -2
   6  -4   8    7534    1140   1
   7  -4   8    2106     810   1
   8  -4   8     337     447   1
   9  -4   8    1892     475   1
  10  -4   8     123     329   1
  11  -4   8    1070     456   1
  12  -4   8     -27     300   1
 -13  -3   8    -399     464   1
 -12  -3   8    4194    1079   1
 -11  -3   8    1292     570   1
  10  -4  -8    1640     598  -2
 -10  -3   8    1640     598   1
  -9  -3   8    1811     724   1
  -8  -3   8    6828     945   1
  -7  -3   8   19708    1313   1
  -6  -3   8    4863    2677   1
  -5  -3   8    4185    1133   1
  -4  -3   8   11325    2165   1
  -3  -3   8    2223    1449   1
   2  -7  -8   23984    2764  -2
  -2  -3   8   23984    2764   1
  -1  -3   8     599    1295   1
   0  -3   8    1576     918   1
   1  -3   8     -41     561   1
   2  -3   8    2690    1703   1
   3  -3   8   13812    1209   1
   4  -3   8     643     353   1
   5  -3   8    8071     877   1
  -6 -10  -8    1332     769  -2
   6  -3   8    1332     769   1
   7  -3   8     188     466   1
   8  -3   8    2855     542   1
   9  -3   8    1809     568   1
  10  -3   8      76     380   1
  11  -3   8     608     469   1
  12  -3   8     256     399   1
 -13  -2   8     138     465   1
 -11  -2   8    -158     442   1
  10  -3  -8    2225     808  -2
 -10  -2   8    2225     808   1
  -9  -2   8    7030     968   1
  -8  -2   8   15435    1901   1
  -7  -2   8    4068    1719   1
  -6  -2   8    1213     555   1
  -5  -2   8    -393     393   1
  -4  -2   8     290    1198   1
  -3  -2   8   18534    2300   1
   2  -6  -8    4464    1488  -2
  -2  -2   8    4464    1488   1
  -1  -2   8   32198    2822   1
   0  -2   8    8233    1933   1
   1  -2   8   14920    2570   1
   2  -2   8     360    1044   1
   3  -2   8   18592    2860   1
   4  -2   8    3554    2251   1
   5  -2   8    2130     533   1
  -6  -9  -8    8058     876  -2
   6  -2   8    8058     876   1
   7  -2   8    1477     719   1
   8  -2   8      86     383   1
   9  -2   8     852     450   1
  10  -2   8    1225     435   1
  11  -2   8    1354     556   1
  12  -2   8     -30     423   1
 -13  -1   8     -80     447   1
 -12  -1   8     589     477   1
  -9  -1   8    9645    2781   1
  -8  -1   8    5635    2519   1
  -7  -1   8   31226    1486   1
  -6  -1   8     327     599   1
  -5  -1   8     274     526   1
  -3  -1   8   12369    1817   1
   2  -5  -8  106044    4233  -2
  -2  -1   8  106044    4233   1
  -1  -1   8    1276    1334   1
   0  -1   8    3672    1565   1
   1  -1   8    2168    3228   1
   2  -1   8    1402    1092   1
   3  -1   8    1980    1817   1
   4  -1   8    6339    2029   1
   5  -1   8     -57     347   1
  -6  -8  -8     410     348  -2
   6  -1   8     410     348   1
   7  -1   8     214     412   1
   8  -1   8   12922    1076   1
   9  -1   8    2191     588   1
  10  -1   8     851     426   1
  11  -1   8    3306     870   1
  12  -1   8     792    1140   1
  13  -1   8     182     353   1
 -13   0   8     458     530   1
 -12   0   8   21678    9634   1
 -11   0   8     624     709   1
  10  -1  -8   17945    3506  -2
 -10   0   8   17945    3506   1
  -9   0   8   20234    1320   1
  -8   0   8     632     528   1
  -7   0   8    3185     627   1
  -6   0   8    2264     616   1
  -5   0   8    1839     702   1
  -4   0   8    1371     620   1
  -3   0   8    7244     860   1
   2  -4  -8   71471    2592  -2
  -2   0   8   71471    2592   1
  -1   0   8    5295    1411   1
   0   0   8   21704    2339   1
   1   0   8   16969    2358   1
   2   0   8    1269    1449   1
   3   0   8   55095    2849   1
   4   0   8   22802    2251   1
   5   0   8    8723    1801   1
  -6  -7  -8     561     356  -2
   6   0   8     561     356   1
   7   0   8      28     308   1
   8   0   8    5645    1492   1
   9   0   8     444     456   1
  10   0   8     607     483   1
  11   0   8    2223     510   1
  12   0   8     -87     508   1
  13   0   8     -33     365   1
 -13   1   8      36    1092   1
 -12   1   8     312     788   1
 -11   1   8    -289     524   1
  10   0  -8   14073    1283  -2
 -10   1   8   14073    1283   1
  -9   1   8     789     473   1
  -8   1   8    2499     506   1
  -7   1   8   52105    1342   1
  -6   1   8   13269     942   1
  -5   1   8     581     579   1
  -4   1   8    4920     651   1
  -3   1   8     397     564   1
   2  -3  -8    7401     880  -2
  -2   1   8    7401     880   1
  -1   1   8    8115    1176   1
   0   1   8    7537    1585   1
   2   1   8    1330    1077   1
   3   1   8   15558    2609   1
   4   1   8    7687    1542   1
   5   1   8    7371    1659   1
  -6  -6  -8    7971     620  -2
   6   1   8    7971     620   1
   7   1   8    5654     525   1
   8   1   8    2397     756   1
   9   1   8     366     443   1
  10   1   8     315     443   1
  11   1   8    1422     513   1
  12   1   8     204     529   1
  13   1   8     111     393   1
 -13   2   8     372    1488   1
 -12   2   8    3923    7537   1
 -11   2   8     -74     552   1
  10   1  -8     165     352  -2
 -10   2   8     165     352   1
  -9   2   8     425     382   1
  -8   2   8    6673     738   1
  -7   2   8     655     482   1
  -6   2   8    6797     611   1
  -5   2   8     833     570   1
  -4   2   8   25086    2899   1
  -3   2   8   14040    1178   1
   2  -2  -8  264653    8299  -2
  -2   2   8  264653    8299   1
  -1   2   8  123277    7093   1
   0   2   8   23598    6687   1
   1   2   8   59120    3285   1
   2   2   8    9610    1441   1
   3   2   8   28502    2251   1
   4   2   8    4232    1398   1
   5   2   8     307    1161   1
  -6  -5  -8    1691     400  -2
   6   2   8    1691     400   1
   7   2   8     815     396   1
   8   2   8    1905     497   1
   9   2   8    9903     822   1
  10   2   8     736     462   1
  11   2   8    3662     603   1
  12   2   8    2918     615   1
  13   2   8     903     440   1
 -13   3   8     954     634   1
 -12   3   8     730     751   1
 -11   3   8     334     439   1
  10   2  -8    5666     819  -2
 -10   3   8    5666     819   1
  -9   3   8   18642    1124   1
  -8   3   8   11445    1104   1
  -7   3   8   33033    1101   1
  -6   3   8    1030     415   1
  -5   3   8     464    1720   1
  -4   3   8   10282    2377   1
  -3   3   8    -213    1430   1
   2  -1  -8    7498     837  -2
  -2   3   8    7498     837   1
  -1   3   8   11873    1083   1
   0   3   8    1681    3904   1
   1   3   8   63236    3517   1
   3   3   8  129391    5566   1
   4   3   8   42060    2719   1
   5   3   8     842    1198   1
  -6  -4  -8   22473    1153  -2
   6   3   8   22473    1153   1
   7   3   8    3157     511   1
   8   3   8    2892     537   1
   9   3   8     223     484   1
  10   3   8    4109     586   1
  11   3   8    1399     512   1
  12   3   8     -83     535   1
  13   3   8      76     429   1
 -13   4   8    1017    2377   1
 -12   4   8    2355    1248   1
 -11   4   8    3421     857   1
  10   3  -8    1869     708  -2
 -10   4   8    1869     708   1
  -9   4   8    -165     519   1
  -8   4   8     356     468   1
  -7   4   8    2118     614   1
  -6   4   8     153     615   1
  -5   4   8    1411    1855   1
  -4   4   8   15249    2860   1
  -3   4   8     425    1585   1
   2   0  -8   87196    2154  -2
  -2   4   8   87196    2154   1
  -1   4   8    5473    1212   1
   0   4   8   13683    2068   1
   1   4   8   16486    2358   1
   2   4   8    1005    1527   1
   3   4   8   21950    2021   1
   4   4   8    2186    1276   1
   5   4   8     733    1681   1
  -6  -3  -8   16962     853  -2
   6   4   8   16962     853   1
   7   4   8    5149     639   1
   8   4   8    8452     892   1
   9   4   8     544     504   1
  10   4   8    4644     632   1
  11   4   8    5093     678   1
  12   4   8    1559     495   1
  13   4   8     245     427   1
 -13   5   8     743     538   1
 -12   5   8    2520    1208   1
 -11   5   8      76     640   1
  10   4  -8     308     528  -2
 -10   5   8     308     528   1
  -9   5   8     779     568   1
  -8   5   8    4490     704   1
  -7   5   8   22452    1071   1
  -6   5   8     507     474   1
  -5   5   8      81     423   1
  -4   5   8      16     641   1
  -3   5   8   13615     977   1
   2   1  -8   86433    2234  -2
  -2   5   8   86433    2234   1
  -1   5   8     253     729   1
   0   5   8   12659    2203   1
   2   5   8    1971    1662   1
   3   5   8   24371    3092   1
   4   5   8    1740    1894   1
   5   5   8    3026    3759   1
  -6  -2  -8    2615     720  -2
   6   5   8    2615     720   1
   7   5   8    3369     556   1
   8   5   8     -76     388   1
   9   5   8     306     560   1
  10   5   8    4986     647   1
  11   5   8    5869     828   1
  12   5   8    2339     510   1
  13   5   8    1339     450   1
 -12   6   8    1636     691   1
 -11   6   8    2031     661   1
  10   5  -8    1178     570  -2
 -10   6   8    1178     570   1
  -9   6   8      67     538   1
  -8   6   8    1127     632   1
  -7   6   8    2357     655   1
  -6   6   8   11910     943   1
  -5   6   8    1032     546   1
  -4   6   8    3926     787   1
  -3   6   8    8928    1440   1
   2   2  -8    4792     959  -2
  -2   6   8    4792     959   1
  -1   6   8   18389    1531   1
   0   6   8    2918    1508   1
   1   6   8    2319    1565   1
   2   6   8    5431    1971   1
   3   6   8   45881    3691   1
   4   6   8    6810    8078   1
   5   6   8    1579    2242   1
  -6  -1  -8    9438     577  -2
   6   6   8    9438     577   1
   7   6   8    1066     469   1
   8   6   8    7930    1792   1
   9   6   8    6880    1473   1
  10   6   8     338     560   1
  11   6   8     928     537   1
  12   6   8     -36     453   1
  13   6   8     341     409   1
 -12   7   8     688     530   1
 -11   7   8      94     571   1
  10   6  -8    1070     630  -2
 -10   7   8    1070     630   1
  -9   7   8    1879     633   1
  -8   7   8   12491     979   1
  -7   7   8   15837    1062   1
  -6   7   8     570     614   1
  -5   7   8   20933    1249   1
  -4   7   8    3101     821   1
  -3   7   8   11159    1557   1
   2   3  -8   27611    2247  -2
  -2   7   8   27611    2247   1
  -1   7   8    2919    1244   1
   0   7   8    -541    1276   1
   2   7   8    4194    1971   1
   3   7   8     764    1672   1
   4   7   8     593    1150   1
   5   7   8    3173     861   1
  -6   0  -8    1125     465  -2
   6   7   8    1125     465   1
   7   7   8     898     433   1
   8   7   8     854     411   1
   9   7   8     172     574   1
  10   7   8     203     571   1
  11   7   8    2988     813   1
  12   7   8     343     445   1
  13   7   8    1046     418   1
 -12   8   8     530     492   1
 -11   8   8     822     584   1
  10   7  -8     628     565  -2
 -10   8   8     628     565   1
  -9   8   8     439     568   1
  -8   8   8     106     601   1
  -7   8   8    1545     686   1
  -6   8   8     237     635   1
  -5   8   8    4417     701   1
  -4   8   8    5398     796   1
  -3   8   8    3998     936   1
   2   4  -8     -26    1170  -2
  -2   8   8     -26    1170   1
  -1   8   8    1458    1268   1
   0   8   8   11074    2203   1
   1   8   8     599    1527   1
   2   8   8    2165    1817   1
   3   8   8   29222    3537   1
   4   8   8    1521    1247   1
   5   8   8    6774    1375   1
  -6   1  -8     678     413  -2
   6   8   8     678     413   1
   7   8   8     348     437   1
   8   8   8   17296    1151   1
   9   8   8     527     637   1
  10   8   8    -118     562   1
  11   8   8    1025     538   1
  12   8   8     497     436   1
  13   8   8     525     383   1
 -11   9   8      86     393   1
  10   8  -8     236     496  -2
 -10   9   8     236     496   1
  -9   9   8     186     555   1
  -8   9   8    1076     600   1
  -7   9   8   12874    1334   1
  -6   9   8     480     606   1
  -5   9   8   26883    1879   1
  -4   9   8    3232     732   1
  -3   9   8    1622     896   1
   2   5  -8   12816    1300  -2
  -2   9   8   12816    1300   1
  -1   9   8    9351    1745   1
   0   9   8    -251    1527   1
   1   9   8    5373    2049   1
   2   9   8    5315    2223   1
   3   9   8    3924     720   1
   4   9   8    4770     627   1
   5   9   8     874     432   1
  -6   2  -8   10604    1447  -2
   6   9   8   10604    1447   1
   7   9   8     459     489   1
   8   9   8    2302    1107   1
   9   9   8    1069     628   1
  10   9   8    2048     959   1
  11   9   8     712     497   1
  12   9   8      31     390   1
  13   9   8    1469     445   1
 -11  10   8    -233     399   1
  10   9  -8     199     441  -2
 -10  10   8     199     441   1
  -9  10   8     -38     417   1
  -8  10   8     335     557   1
  -7  10   8     331     605   1
  -6  10   8     206     610   1
  -5  10   8   17662    1695   1
  -4  10   8     -85     638   1
  -3  10   8     981     723   1
   2   6  -8    3006     584  -2
  -2  10   8    3006     584   1
  -1  10   8    -336     490   1
   0  10   8    1470     562   1
   1  10   8    1177     615   1
   2  10   8    6245     637   1
   3  10   8     284     693   1
   4  10   8     326     568   1
   5  10   8     636     455   1
  -6   3  -8    2896     510  -2
   6  10   8    2896     510   1
   7  10   8    3695     639   1
   8  10   8    8410     776   1
   9  10   8     489     577   1
  10  10   8    1096     558   1
  11  10   8    2495     493   1
  12  10   8     542     365   1
  13  10   8     541     406   1
  10  10  -8     120     333  -2
 -10  11   8     120     333   1
  -9  11   8     178     389   1
  -8  11   8    1632     497   1
  -7  11   8    2357     520   1
  -6  11   8      92     472   1
  -5  11   8    4461     858   1
  -4  11   8     417     469   1
  -3  11   8     395     595   1
   2   7  -8    1859     566  -2
  -2  11   8    1859     566   1
  -1  11   8     241     513   1
   0  11   8     261     505   1
   1  11   8     882     486   1
   2  11   8     373     492   1
   3  11   8     564     501   1
   4  11   8    2025     537   1
   5  11   8    1256     502   1
  -6   4  -8   12147     876  -2
   6  11   8   12147     876   1
   7  11   8    3171     836   1
   8  11   8     228     262   1
   9  11   8    2383     755   1
  10  11   8     528     441   1
  11  11   8     533     420   1
  12  11   8     -42     397   1
  13  11   8     792     348   1
  10  11  -8     243     304  -2
 -10  12   8     243     304   1
  -9  12   8    -156     338   1
  -8  12   8     -58     374   1
  -7  12   8     170     444   1
  -6  12   8     517     595   1
  -5  12   8    5503     672   1
  -4  12   8     276     373   1
  -3  12   8    1217     678   1
   2   8  -8     335     403  -2
  -2  12   8     335     403   1
  -1  12   8     310     377   1
   0  12   8     -41     447   1
   1  12   8     755     476   1
   2  12   8     219     481   1
   3  12   8     973     415   1
   4  12   8     701     487   1
   5  12   8     334     488   1
  -6   5  -8    5684    1133  -2
   6  12   8    5684    1133   1
   7  12   8    3705     541   1
   8  12   8    2798    1674   1
   9  12   8    1178     706   1
  10  12   8     241     533   1
  11  12   8     624     455   1
  12  12   8     178     367   1
  -9  13   8      42     301   1
  -8  13   8    -103     336   1
  -7  13   8     808     422   1
  -6  13   8    -294     417   1
  -5  13   8     -79     504   1
  -4  13   8    -130     325   1
  -3  13   8     785     538   1
   2   9  -8      14     483  -2
  -2  13   8      14     483   1
  -1  13   8     152     369   1
   0  13   8     361     465   1
   1  13   8     272     459   1
   2  13   8    1071     541   1
   3  13   8     493     450   1
   4  13   8     265     624   1
   5  13   8    1936     490   1
  -6   6  -8    1007     469  -2
   6  13   8    1007     469   1
   7  13   8      17     435   1
   8  13   8    -199     589   1
   9  13   8    -411     531   1
  10  13   8     578     512   1
  11  13   8     196     705   1
  12  13   8    1083     367   1
  -8  14   8      97     294   1
  -7  14   8      30     337   1
  -6  14   8      64     379   1
  -5  14   8     229     421   1
  -4  14   8    -151     284   1
  -3  14   8    2856    1605   1
   2  10  -8     -73     445  -2
  -2  14   8     -73     445   1
  -1  14   8     686     473   1
   0  14   8     -70     431   1
   1  14   8     304     468   1
   2  14   8     483     593   1
   3  14   8    1070     607   1
   4  14   8    -120     438   1
   5  14   8    -153     521   1
  -6   7  -8    4301     718  -2
   6  14   8    4301     718   1
   7  14   8     517     282   1
   8  14   8    1813     532   1
   9  14   8     174     468   1
  10  14   8     -90     456   1
  11  14   8     109     320   1
  -7  15   8       1     289   1
  -6  15   8     -77     317   1
  -5  15   8     419     359   1
  -4  15   8     103     313   1
  -3  15   8      -4     329   1
   2  11  -8     494     469  -2
  -2  15   8     494     469   1
  -1  15   8     205     436   1
   0  15   8      98     413   1
   1  15   8     329     502   1
   2  15   8     -48     549   1
   3  15   8      68     425   1
   4  15   8     497     558   1
   5  15   8     775     538   1
  -6   8  -8     115     400  -2
   6  15   8     115     400   1
   7  15   8     205     346   1
   8  15   8     631     541   1
   9  15   8     213     532   1
  10  15   8    -106     357   1
  11  15   8     232     425   1
  -6  16   8      81     286   1
  -5  16   8      93     241   1
  -4  16   8      74     275   1
  -3  16   8     139     274   1
   2  12  -8     417     315  -2
  -2  16   8     417     315   1
  -1  16   8    -327     386   1
   0  16   8     129     452   1
   1  16   8    -229     458   1
   2  16   8     355     465   1
   3  16   8     596     430   1
   4  16   8    -157     396   1
   5  16   8     198     378   1
  -6   9  -8     639     332  -2
   6  16   8     639     332   1
   7  16   8     560     657   1
   8  16   8     657     657   1
   9  16   8     290     580   1
  10  16   8      79     395   1
  -5  17   8     -99     289   1
  -4  17   8      56     341   1
  -3  17   8    -198     398   1
   2  13  -8     199     470  -2
  -2  17   8     199     470   1
  -1  17   8     168     417   1
   0  17   8       3     414   1
   1  17   8     -35     414   1
   2  17   8     403     429   1
   3  17   8     182     425   1
   4  17   8     -82     420   1
   5  17   8     347     359   1
  -6  10  -8     118     429  -2
   6  17   8     118     429   1
   7  17   8     599     560   1
   8  17   8    -164     369   1
   9  17   8     222     328   1
  -4  18   8     -77     406   1
  -3  18   8     154     379   1
   2  14  -8     -62     399  -2
  -2  18   8     -62     399   1
  -1  18   8      70     349   1
   0  18   8     -19     364   1
   1  18   8     133     361   1
   2  18   8      71     368   1
   3  18   8    -113     375   1
   4  18   8      69     291   1
   5  18   8     -20     410   1
  -6  11  -8      -7     346  -2
   6  18   8      -7     346   1
   7  18   8     -48     327   1
   8  18   8     132     319   1
   2  15  -8      97     387  -2
  -2  19   8      97     387   1
  -1  19   8     -58     406   1
   0  19   8     184     328   1
   1  19   8      87     328   1
   2  19   8     256     327   1
   3  19   8     155     292   1
   4  19   8     -77     445   1
   5  19   8      35     338   1
  -6  12  -8      71     307  -2
   6  19   8      71     307   1
  -5 -14   9     155     560   1
  -4 -14   9       0     580   1
  -3 -14   9    -251     560   1
  -2 -14   9     -74     374   1
  -1 -14   9     408     388   1
   0 -14   9     183     368   1
   1 -14   9       9     327   1
  -7 -13   9     -75     300   1
  -6 -13   9     161     351   1
  -5 -13   9     240     458   1
  -4 -13   9      10     450   1
  -3 -13   9     133     450   1
  -2 -13   9    -212     503   1
  -1 -13   9     -77     497   1
   0 -13   9    -202     421   1
   1 -13   9     128     430   1
   2 -13   9     328     389   1
   3 -13   9     -87     355   1
  -8 -12   9     156     422   1
  -7 -12   9     182     391   1
  -6 -12   9     -50     454   1
  -5 -12   9     191     408   1
  -4 -12   9      98     410   1
  -3 -12   9    -200     438   1
  -2 -12   9      26     458   1
  -1 -12   9     149     410   1
   0 -12   9     -68     485   1
   1 -12   9    -169     490   1
   2 -12   9      96     705   1
   3 -12   9     -69     423   1
   4 -12   9    -242     396   1
   5 -12   9     164     355   1
  -9 -11   9     -79     411   1
  -8 -11   9     -81     372   1
  -7 -11   9    1027     638   1
  -6 -11   9      14     422   1
  -5 -11   9    -191     473   1
  -4 -11   9     907     502   1
  -3 -11   9     -14     408   1
  -2 -11   9     259     470   1
  -1 -11   9     260     473   1
   0 -11   9    -313     434   1
   1 -11   9    -159     256   1
   2 -11   9      70     517   1
   3 -11   9      32     498   1
   4 -11   9     170     509   1
   5 -11   9    -195     628   1
   6 -11   9     183     347   1
 -10 -10   9     202     423   1
  -9 -10   9    1762     610   1
  -8 -10   9     405     432   1
  -7 -10   9     -87     445   1
  -6 -10   9    -267     460   1
  -5 -10   9    -185     478   1
  -4 -10   9     433     477   1
  -3 -10   9     744     578   1
  -2 -10   9    1071     669   1
  -1 -10   9    -224     613   1
   0 -10   9     184     796   1
   1 -10   9     811     503   1
   2 -10   9      69     344   1
   3 -10   9     -87     560   1
   4 -10   9     -32     532   1
   5 -10   9     396     499   1
   6 -10   9      50     437   1
   7 -10   9     261     355   1
 -11  -9   9     -53     400   1
 -10  -9   9     130     480   1
   9 -11  -9     189     549  -2
  -9  -9   9     189     549   1
  -8  -9   9    1556     700   1
  -7  -9   9     293     506   1
  -6  -9   9     483     499   1
  -5  -9   9     539     529   1
  -4  -9   9    1010     529   1
  -3  -9   9      59     496   1
  -2  -9   9     136     441   1
  -1  -9   9     135     513   1
   0  -9   9    -147     506   1
   1  -9   9    -160     533   1
   2  -9   9     400     508   1
   3  -9   9     236     354   1
   4  -9   9      10     578   1
   5  -9   9     193     540   1
   6  -9   9      48     478   1
   7  -9   9    -262     429   1
   8  -9   9     664     283   1
 -11  -8   9     180     474   1
 -10  -8   9    -247     558   1
   9 -10  -9     -75     601  -2
  -9  -8   9     -75     601   1
  -8  -8   9    -107     675   1
  -7  -8   9     185     583   1
  -6  -8   9     115     527   1
  -5  -8   9     474     559   1
  -4  -8   9     249     526   1
  -3  -8   9     378     510   1
  -2  -8   9    1258     533   1
   1 -13  -9     758     657  -2
  -1  -8   9     758     657   1
   0  -8   9     476     521   1
   1  -8   9     -76     572   1
   2  -8   9    -100     534   1
   3  -8   9    -179     485   1
   4  -8   9      44     347   1
   5  -8   9     121     261   1
   6  -8   9     154     553   1
   7  -8   9      48     280   1
   8  -8   9      80     354   1
   9  -8   9     792     503   1
 -12  -7   9    1063     511   1
 -11  -7   9     251     541   1
 -10  -7   9     229     590   1
   9  -9  -9     605     671  -2
  -9  -7   9     605     671   1
  -8  -7   9      89     347   1
  -7  -7   9     338     543   1
  -6  -7   9    1223     584   1
  -5  -7   9    1445     595   1
  -4  -7   9    1896     559   1
  -3  -7   9     379     578   1
  -2  -7   9      68     602   1
   1 -12  -9     536     474  -2
  -1  -7   9     536     474   1
   0  -7   9    1018     837   1
   1  -7   9     335     551   1
   2  -7   9    -115     521   1
   3  -7   9    -168     306   1
   4  -7   9     405     282   1
   5  -7   9     869     453   1
   6  -7   9     -27     422   1
   7  -7   9      97     547   1
   8  -7   9    1141     407   1
   9  -7   9     201     355   1
  10  -7   9    1005     464   1
 -12  -6   9    3915    1519   1
 -11  -6   9     814     588   1
 -10  -6   9       7     625   1
   9  -8  -9    -154     644  -2
  -9  -6   9    -154     644   1
  -8  -6   9     378     405   1
  -7  -6   9    7472    2189   1
  -6  -6   9    7485     680   1
  -5  -6   9   10038     973   1
  -4  -6   9    3401     579   1
  -3  -6   9     -56     469   1
  -2  -6   9    1635     505   1
   1 -11  -9    5528     607  -2
  -1  -6   9    5528     607   1
   0  -6   9    -189     576   1
   1  -6   9    1830     547   1
   2  -6   9     468     561   1
   3  -6   9      13     354   1
   4  -6   9     367     413   1
   5  -6   9     187     312   1
   6  -6   9    1260     496   1
  -7 -14  -9    1169     454  -2
   7  -6   9    1169     454   1
   8  -6   9    1766     594   1
   9  -6   9     266     308   1
  10  -6   9     -39     522   1
 -12  -5   9    2038     740   1
 -11  -5   9     752     616   1
 -10  -5   9      72     678   1
   9  -7  -9    4541    1124  -2
  -9  -5   9    4541    1124   1
  -8  -5   9     196     423   1
  -7  -5   9    1992     777   1
  -6  -5   9     561     544   1
  -5  -5   9    2086     524   1
  -4  -5   9     574     468   1
  -3  -5   9    2338     563   1
  -2  -5   9     198     492   1
   1 -10  -9    2192     552  -2
  -1  -5   9    2192     552   1
   0  -5   9     -40     509   1
   1  -5   9    1202     541   1
   2  -5   9     523     533   1
   3  -5   9    4353     647   1
   4  -5   9    1403     472   1
   5  -5   9    2637     455   1
   6  -5   9     794     505   1
  -7 -13  -9     335     469  -2
   7  -5   9     335     469   1
   8  -5   9     -84     560   1
   9  -5   9      88     390   1
  10  -5   9     343     450   1
  11  -5   9    -116     464   1
 -13  -4   9     583     404   1
 -12  -4   9     767     547   1
 -11  -4   9    3853     914   1
 -10  -4   9     264     687   1
   9  -6  -9    4489     820  -2
  -9  -4   9    4489     820   1
  -8  -4   9     603     723   1
  -7  -4   9    4500     830   1
  -6  -4   9    7529    2131   1
  -5  -4   9    8587     698   1
  -4  -4   9    8275     728   1
  -3  -4   9    1614     524   1
  -2  -4   9     -35     503   1
   1  -9  -9     569     610  -2
  -1  -4   9     569     610   1
   0  -4   9    -238     529   1
   1  -4   9    2478     731   1
   2  -4   9     101     520   1
   3  -4   9     773     402   1
   4  -4   9    1108     382   1
   5  -4   9    8867    1087   1
   6  -4   9     394     472   1
  -7 -12  -9     282     461  -2
   7  -4   9     282     461   1
   8  -4   9    9824    1318   1
   9  -4   9     -74     365   1
  10  -4   9    1444     420   1
  11  -4   9     195     374   1
 -13  -3   9     307     628   1
 -12  -3   9     569     537   1
 -11  -3   9    -179     692   1
 -10  -3   9     215     659   1
   9  -5  -9    1746     825  -2
  -9  -3   9    1746     825   1
  -8  -3   9     466     882   1
  -7  -3   9    2690     843   1
  -6  -3   9    5042     882   1
  -5  -3   9   11492     796   1
  -4  -3   9    3030     957   1
  -3  -3   9    4824    1279   1
  -2  -3   9    5334    1817   1
   1  -8  -9   10746    2107  -2
  -1  -3   9   10746    2107   1
   0  -3   9    8194    2107   1
   1  -3   9    5201     930   1
   2  -3   9     958     477   1
   3  -3   9    2990     797   1
   4  -3   9     602     358   1
   5  -3   9    1893     440   1
   6  -3   9      38     358   1
  -7 -11  -9     408     486  -2
   7  -3   9     408     486   1
   8  -3   9    6243     907   1
   9  -3   9     810     489   1
  10  -3   9     864     458   1
  11  -3   9     213     676   1
  12  -3   9       0     464   1
 -13  -2   9    3103     570   1
 -12  -2   9     -34     633   1
 -11  -2   9    4887     864   1
 -10  -2   9     267     595   1
   9  -4  -9   12143    1154  -2
  -9  -2   9   12143    1154   1
  -8  -2   9   13654    1321   1
  -7  -2   9     336     727   1
  -6  -2   9    6162     880   1
  -5  -2   9    -221     677   1
  -4  -2   9    2978     770   1
  -3  -2   9    -309    1140   1
  -2  -2   9   11731    2223   1
   1  -7  -9    8948    1855  -2
  -1  -2   9    8948    1855   1
   0  -2   9    -174    1295   1
   1  -2   9    5798    1836   1
   2  -2   9   17162    2802   1
   3  -2   9    1271     704   1
   4  -2   9    1139     396   1
   5  -2   9    2375     550   1
   6  -2   9     376     385   1
  -7 -10  -9     313     456  -2
   7  -2   9     313     456   1
   8  -2   9    3978     669   1
   9  -2   9     553     842   1
  10  -2   9    1916     478   1
  11  -2   9     577     423   1
  12  -2   9     119     380   1
 -13  -1   9     -76     371   1
 -12  -1   9       9     335   1
 -11  -1   9     886     678   1
 -10  -1   9     561     761   1
   9  -3  -9    2005     943  -2
  -9  -1   9    2005     943   1
  -8  -1   9     964     558   1
  -7  -1   9     196     460   1
   6  -4  -9    7202     849  -2
  -6  -1   9    7202     849   1
  -5  -1   9    9025     890   1
  -4  -1   9     271    1140   1
  -3  -1   9   11519    1875   1
  -2  -1   9     947    1179   1
   1  -6  -9    1391    1372  -2
  -1  -1   9    1391    1372   1
   0  -1   9     657    1372   1
   1  -1   9     309    1391   1
   2  -1   9    1855    1730   1
   3  -1   9   15461    2706   1
   4  -1   9    4407    1400   1
   5  -1   9      79     386   1
   6  -1   9     143     346   1
  -7  -9  -9     525     332  -2
   7  -1   9     525     332   1
   8  -1   9   13461    1675   1
   9  -1   9    1220     536   1
  10  -1   9      97     457   1
  11  -1   9    2725     499   1
  12  -1   9     135     432   1
 -13   0   9    2832     792   1
 -12   0   9    -174     734   1
 -11   0   9    6728    8233   1
 -10   0   9    2561     824   1
   9  -2  -9     381     643  -2
  -9   0   9     381     643   1
  -8   0   9     527     522   1
  -7   0   9     174     431   1
   6  -3  -9    1092     510  -2
  -6   0   9    1092     510   1
  -5   0   9    7678     751   1
  -4   0   9    3916     932   1
  -3   0   9     615     875   1
  -2   0   9   48432    2957   1
   1  -5  -9    4542    1508  -2
  -1   0   9    4542    1508   1
   0   0   9    5972    1701   1
   1   0   9    -213    1314   1
   2   0   9    2427    2938   1
   3   0   9   24738    3034   1
   4   0   9     501     968   1
   5   0   9    1746     480   1
   6   0   9     219     396   1
  -7  -8  -9    4032     931  -2
   7   0   9    4032     931   1
   8   0   9     513     455   1
   9   0   9   10893    1988   1
  10   0   9    3106     514   1
  11   0   9    1026     550   1
  12   0   9     348     754   1
  13   0   9    -155     406   1
 -13   1   9     297     612   1
 -12   1   9     271     792   1
 -11   1   9    1652    1155   1
 -10   1   9    7025    1027   1
   9  -1  -9   18880    1138  -2
  -9   1   9   18880    1138   1
  -8   1   9   25952    1253   1
  -7   1   9   17412     942   1
   6  -2  -9   10567    1062  -2
  -6   1   9   10567    1062   1
  -5   1   9    8166     797   1
  -4   1   9     329     545   1
  -3   1   9    6994     926   1
  -2   1   9    4293    1314   1
   1  -4  -9   21820    2242  -2
  -1   1   9   21820    2242   1
   0   1   9    1063    1314   1
   1   1   9     174    1334   1
  -2  -5  -9   27502    2899  -2
   2   1   9   27502    2899   1
   3   1   9   12408    2261   1
   4   1   9   27772    3189   1
   5   1   9   10983    1003   1
   6   1   9    8373    1132   1
  -7  -7  -9    5433     563  -2
   7   1   9    5433     563   1
   8   1   9    4835     774   1
   9   1   9    2188     788   1
 -10  -8  -9     541     870  -2
  10   1   9     541     870   1
  11   1   9    1509     505   1
  12   1   9     425     638   1
  13   1   9    1355     403   1
 -13   2   9    3748    1701   1
 -12   2   9      73    1353   1
 -11   2   9    1151    1285   1
 -10   2   9     679     398   1
   9   0  -9      12     371  -2
  -9   2   9      12     371   1
  -8   2   9     311     449   1
  -7   2   9     -77     465   1
   6  -1  -9    6694     834  -2
  -6   2   9    6694     834   1
  -5   2   9    3976     620   1
  -4   2   9     215     456   1
  -3   2   9    2148     635   1
  -2   2   9   99553    2934   1
   1  -3  -9   13206    1448  -2
  -1   2   9   13206    1448   1
   0   2   9   27096    2493   1
   1   2   9    9953    1933   1
  -2  -4  -9   19346    2648  -2
   2   2   9   19346    2648   1
   3   2   9       9     805   1
   4   2   9    2630    3363   1
   5   2   9     230     603   1
   6   2   9     174     412   1
  -7  -6  -9    1350     392  -2
   7   2   9    1350     392   1
   8   2   9     361     489   1
   9   2   9    7001    2066   1
 -10  -7  -9      35     590  -2
  10   2   9      35     590   1
  11   2   9    2059     533   1
  12   2   9    1704     441   1
  13   2   9    -115     425   1
 -13   3   9      60    2387   1
 -12   3   9     417     673   1
 -11   3   9    1267     959   1
 -10   3   9      72     355   1
   9   1  -9     738     379  -2
  -9   3   9     738     379   1
  -8   3   9     707     481   1
  -7   3   9     288     455   1
   6   0  -9     858     592  -2
  -6   3   9     858     592   1
  -5   3   9    5489    2087   1
  -4   3   9    -193    1430   1
  -3   3   9    4410     623   1
  -2   3   9   39591    1499   1
   1  -2  -9   24157    1686  -2
  -1   3   9   24157    1686   1
   0   3   9   56549    3170   1
   1   3   9   13451    2126   1
  -2  -3  -9  101522    4774  -2
   2   3   9  101522    4774   1
   3   3   9      11     858   1
   4   3   9   49399    3846   1
   5   3   9    8929    2300   1
   6   3   9    2919     965   1
  -7  -5  -9    1554     502  -2
   7   3   9    1554     502   1
   8   3   9     435     453   1
   9   3   9     663     702   1
 -10  -6  -9     228     510  -2
  10   3   9     228     510   1
  11   3   9     528     517   1
  12   3   9    5298    1554   1
  13   3   9    -111     389   1
 -13   4   9      78    1343   1
 -12   4   9     187     313   1
 -11   4   9    -174     333   1
 -10   4   9     105     457   1
   9   2  -9    9514     859  -2
  -9   4   9    9514     859   1
  -8   4   9   14886     955   1
  -7   4   9     573     528   1
   6   1  -9    4656     646  -2
  -6   4   9    4656     646   1
  -5   4   9   10437    1740   1
  -4   4   9     522    1681   1
  -3   4   9    6925     719   1
  -2   4   9  131144    2760   1
   1  -1  -9   19842    1601  -2
  -1   4   9   19842    1601   1
   0   4   9    5218    1508   1
   1   4   9    1391    1449   1
  -2  -2  -9    6745    1855  -2
   2   4   9    6745    1855   1
   3   4   9    -173     876   1
   4   4   9     155    1160   1
   5   4   9    6188    6571   1
   6   4   9    7853    1276   1
  -7  -4  -9   26381     862  -2
   7   4   9   26381     862   1
   8   4   9    -151     387   1
   9   4   9   23646    1433   1
 -10  -5  -9      86     528  -2
  10   4   9      86     528   1
  11   4   9    2343     540   1
  12   4   9    1399     463   1
  13   4   9     413     407   1
 -13   5   9     517    1121   1
 -12   5   9      75     488   1
 -11   5   9    2793     690   1
 -10   5   9      62     565   1
   9   3  -9    1631     585  -2
  -9   5   9    1631     585   1
  -8   5   9     538     501   1
  -7   5   9     188     435   1
  -6   5   9    2756     991   1
  -5   5   9     197     567   1
  -4   5   9     629     635   1
  -3   5   9    9314     955   1
  -2   5   9    2206     744   1
   1   0  -9    2968     921  -2
  -1   5   9    2968     921   1
   0   5   9    1546    1411   1
   1   5   9    4735    1720   1
  -2  -1  -9   32720    3189  -2
   2   5   9   32720    3189   1
   3   5   9   17336    2918   1
   4   5   9    7299    7576   1
   5   5   9    3585    1515   1
   6   5   9     295     442   1
  -7  -3  -9    1262     478  -2
   7   5   9    1262     478   1
   8   5   9     364     502   1
   9   5   9    9511    3353   1
 -10  -4  -9    -110     530  -2
  10   5   9    -110     530   1
  11   5   9    1450     513   1
  12   5   9    5984    1069   1
  13   5   9     470     411   1
 -12   6   9    1741     870   1
 -11   6   9     668     608   1
 -10   6   9      60     544   1
   9   4  -9    4197     624  -2
  -9   6   9    4197     624   1
  -8   6   9     424     609   1
  -7   6   9    1727     518   1
  -6   6   9    3855     722   1
  -5   6   9    3671     494   1
  -4   6   9    1914     576   1
  -3   6   9    1867     740   1
  -2   6   9   24413    1814   1
   1   1  -9    2530     944  -2
  -1   6   9    2530     944   1
   0   6   9     676    1391   1
   1   6   9    7460    1991   1
   2   6   9    6938    2029   1
   3   6   9    5317    3324   1
   4   6   9    8237    8948   1
   5   6   9    2808    1022   1
   6   6   9    5770     523   1
  -7  -2  -9    1691     437  -2
   7   6   9    1691     437   1
   8   6   9    1233     647   1
   9   6   9    9564    1895   1
 -10  -3  -9      30     510  -2
  10   6   9      30     510   1
  11   6   9     524     521   1
  12   6   9     504     459   1
  13   6   9     -22     365   1
 -12   7   9     257     880   1
 -11   7   9     480     567   1
 -10   7   9     658     585   1
   9   5  -9    2828     821  -2
  -9   7   9    2828     821   1
  -8   7   9    1104     600   1
  -7   7   9     702     599   1
  -6   7   9    2283     546   1
  -5   7   9   17163    1000   1
  -4   7   9    9196    1188   1
  -3   7   9    9936    1113   1
  -2   7   9   15424    1828   1
   1   2  -9    8068    1469  -2
  -1   7   9    8068    1469   1
   0   7   9    -445    1295   1
   1   7   9     309    1488   1
   2   7   9    1063    1623   1
   3   7   9   28835    3382   1
   4   7   9    6416    2339   1
   5   7   9    5372     895   1
   6   7   9    1597     447   1
  -7  -1  -9    4341     873  -2
   7   7   9    4341     873   1
   8   7   9   11147    2246   1
   9   7   9    3050     659   1
 -10  -2  -9     184     587  -2
  10   7   9     184     587   1
  11   7   9     979     542   1
  12   7   9    5041     915   1
  13   7   9     116     425   1
 -12   8   9    1584     509   1
 -11   8   9     147     522   1
 -10   8   9    -118     535   1
   9   6  -9     165     555  -2
  -9   8   9     165     555   1
  -8   8   9     460     571   1
  -7   8   9    1095     706   1
  -6   8   9     383     771   1
  -5   8   9     347     543   1
  -4   8   9    2750     535   1
  -3   8   9    4985    1218   1
  -2   8   9    1192     829   1
   1   3  -9    8263    1606  -2
  -1   8   9    8263    1606   1
   0   8   9    3537    1778   1
   1   8   9    8175    2242   1
   2   8   9   17761    3112   1
   3   8   9     483    1701   1
   4   8   9    8212     700   1
   5   8   9     864     531   1
   6   8   9     870     432   1
  -7   0  -9    6460    1093  -2
   7   8   9    6460    1093   1
   8   8   9     595     500   1
   9   8   9   17787    1097   1
 -10  -1  -9     821    1053  -2
  10   8   9     821    1053   1
  11   8   9    1711     535   1
  12   8   9     643     391   1
  13   8   9     116     425   1
 -11   9   9     308     476   1
 -10   9   9      43     483   1
   9   7  -9    -145     509  -2
  -9   9   9    -145     509   1
  -8   9   9     382     928   1
  -7   9   9    3893     719   1
  -6   9   9    6196     794   1
  -5   9   9   15895    1220   1
  -4   9   9    1018     506   1
  -3   9   9    1522     700   1
  -2   9   9     646    1237   1
   1   4  -9     783    1048  -2
  -1   9   9     783    1048   1
   0   9   9     696    1604   1
   1   9   9    -328    1623   1
   2   9   9    1881     665   1
   3   9   9   11882    1222   1
   4   9   9     331     525   1
   5   9   9    6828     566   1
   6   9   9     497     410   1
  -7   1  -9    1118     710  -2
   7   9   9    1118     710   1
   8   9   9   12541     781   1
   9   9   9   11113    1476   1
  10   9   9    4645     644   1
  11   9   9     306     461   1
  12   9   9     114     391   1
  13   9   9    1531     425   1
 -11  10   9      71     438   1
 -10  10   9      27     483   1
   9   8  -9     396     493  -2
  -9  10   9     396     493   1
  -8  10   9     -78     602   1
  -7  10   9      91     593   1
  -6  10   9      27     618   1
  -5  10   9   12996    1065   1
  -4  10   9     717     854   1
  -3  10   9     807     452   1
  -2  10   9     600     468   1
   1   5  -9    4529     610  -2
  -1  10   9    4529     610   1
   0  10   9     979     553   1
   1  10   9     138     653   1
   2  10   9    -119     478   1
   3  10   9    1419     579   1
   4  10   9    5372     588   1
   5  10   9    2584     508   1
   6  10   9     852     519   1
  -7   2  -9      21     507  -2
   7  10   9      21     507   1
   8  10   9    4059    1091   1
   9  10   9     529     510   1
  10  10   9     350     421   1
  11  10   9    1365     957   1
  12  10   9     594     503   1
  13  10   9     -58     387   1
 -10  11   9     -24     337   1
   9   9  -9     190     367  -2
  -9  11   9     190     367   1
  -8  11   9     -84     517   1
  -7  11   9    1143     593   1
  -6  11   9     343     600   1
  -5  11   9    2319     705   1
  -4  11   9     -66     588   1
  -3  11   9     517     359   1
  -2  11   9      -9     406   1
   1   6  -9    3455     615  -2
  -1  11   9    3455     615   1
   0  11   9     108     542   1
   1  11   9     908     487   1
   2  11   9    -385     482   1
   3  11   9    4595     613   1
   4  11   9     335     416   1
   5  11   9   12859     915   1
   6  11   9    -161     710   1
  -7   3  -9      -2     480  -2
   7  11   9      -2     480   1
   8  11   9    1273    1197   1
   9  11   9    1528    1011   1
  10  11   9     500     440   1
  11  11   9     937     589   1
  12  11   9     -11     393   1
 -10  12   9     235     415   1
  -9  12   9     907     363   1
  -8  12   9    -196     376   1
  -7  12   9     325     453   1
  -6  12   9     998     477   1
  -5  12   9    7020     874   1
  -4  12   9      98     407   1
  -3  12   9     137     397   1
  -2  12   9      95     353   1
   1   7  -9     944     440  -2
  -1  12   9     944     440   1
   0  12   9     256     462   1
   1  12   9      91     480   1
   2  12   9     379     500   1
   3  12   9     222     510   1
   4  12   9    4046     511   1
   5  12   9    7002     679   1
   6  12   9    -197     478   1
  -7   4  -9     792     511  -2
   7  12   9     792     511   1
   8  12   9   11441    1314   1
   9  12   9      86     556   1
  10  12   9     903     502   1
  11  12   9     219     441   1
  12  12   9     690     357   1
  -9  13   9     231     294   1
  -8  13   9     416     360   1
  -7  13   9     105     386   1
  -6  13   9      43     437   1
  -5  13   9     453     377   1
  -4  13   9     200     374   1
  -3  13   9     -19     310   1
  -2  13   9     152     350   1
   1   8  -9    -167     377  -2
  -1  13   9    -167     377   1
   0  13   9    1052     501   1
   1  13   9      46     465   1
   2  13   9     550     503   1
   3  13   9     248     496   1
   4  13   9     315     495   1
   5  13   9    1434     501   1
   6  13   9     121     460   1
  -7   5  -9     265     435  -2
   7  13   9     265     435   1
   8  13   9     118     518   1
   9  13   9    1385     525   1
  10  13   9     953     464   1
  11  13   9     311     395   1
  12  13   9      10     297   1
  -8  14   9      10     270   1
  -7  14   9     385     361   1
  -6  14   9     -48     359   1
  -5  14   9      83     331   1
  -4  14   9      40     353   1
  -3  14   9     -88     418   1
  -2  14   9     343     474   1
  -1  14   9      61     471   1
   0  14   9    -200     444   1
   1  14   9     110     492   1
   2  14   9     -19     487   1
   3  14   9     441     581   1
   4  14   9     502     451   1
   5  14   9    2323     538   1
   6  14   9     320     556   1
  -7   6  -9     898     420  -2
   7  14   9     898     420   1
   8  14   9     349     552   1
   9  14   9      16     464   1
  10  14   9     -19     443   1
  11  14   9     115     320   1
  -7  15   9     124     287   1
  -6  15   9     585     319   1
  -5  15   9     126     299   1
  -4  15   9      49     324   1
  -3  15   9    -213     272   1
  -2  15   9    -174     434   1
  -1  15   9     258     510   1
   0  15   9     118     438   1
   1  15   9     205     445   1
   2  15   9     -57     533   1
   3  15   9    1182     611   1
   4  15   9     -69     572   1
   5  15   9     -16     464   1
   6  15   9     124     381   1
   7  15   9      38     225   1
   8  15   9    2445     667   1
   9  15   9      39     657   1
  10  15   9     -54     329   1
  -6  16   9    -155     231   1
  -5  16   9     152     291   1
  -4  16   9    -258     284   1
  -3  16   9      46     466   1
  -2  16   9     749     501   1
  -1  16   9     552     428   1
   0  16   9      89     395   1
   1  16   9      47     457   1
   2  16   9      47     464   1
   3  16   9     779     539   1
   4  16   9     540     409   1
   5  16   9     139     381   1
   6  16   9     -53     441   1
   7  16   9    -290     618   1
   8  16   9    -116     676   1
   9  16   9     193     599   1
  10  16   9     -39     599   1
  -5  17   9      21     297   1
  -4  17   9     109     341   1
  -3  17   9     -37     401   1
  -2  17   9     284     269   1
  -1  17   9      49     414   1
   0  17   9     151     437   1
   1  17   9      85     432   1
   2  17   9     174     421   1
   3  17   9     116     439   1
   4  17   9    -254     352   1
   5  17   9     142     342   1
   6  17   9    -126     189   1
   7  17   9    -210     418   1
   8  17   9     129     362   1
   9  17   9     646     383   1
  -4  18   9    -309     387   1
  -3  18   9      53     357   1
  -2  18   9     330     404   1
  -1  18   9      72     339   1
   0  18   9     -71     415   1
   1  18   9      67     370   1
   2  18   9    -231     366   1
   3  18   9      -5     365   1
   4  18   9     333     356   1
   5  18   9      -4     451   1
   6  18   9     -11     371   1
   7  18   9     -30     338   1
   8  18   9     219     301   1
  -2  19   9     -39     387   1
  -1  19   9     -77     425   1
   0  19   9      56     281   1
   1  19   9      58     292   1
   2  19   9    -162     284   1
   3  19   9      18     285   1
   4  19   9      79     385   1
   5  19   9      97     445   1
   6  19   9     495     348   1
  -5 -13  10     318     443   1
  -4 -13  10     -15     450   1
  -3 -13  10     601     503   1
  -2 -13  10      77     437   1
  -1 -13  10     284     429   1
   0 -13  10    -252     502   1
   1 -13  10      -1     450   1
   2 -13  10      86     362   1
  -7 -12  10    -157     385   1
  -6 -12  10     -39     378   1
  -5 -12  10     416     407   1
  -4 -12  10    -483     966   1
  -3 -12  10      97     696   1
  -2 -12  10    -407     411   1
  -1 -12  10     239     284   1
   0 -12  10     -80     493   1
   1 -12  10     189     508   1
   2 -12  10      39     409   1
   3 -12  10     -56     376   1
   4 -12  10      91     357   1
  -8 -11  10     130     464   1
  -7 -11  10     308     398   1
  -6 -11  10     -76     480   1
  -5 -11  10     325     426   1
  -4 -11  10     -68     436   1
  -3 -11  10    -126     575   1
  -2 -11  10    -235     573   1
  -1 -11  10     189     453   1
   0 -11  10     -15     415   1
   1 -11  10     251     523   1
   2 -11  10      94     519   1
   3 -11  10     831     676   1
   4 -11  10      50     417   1
   5 -11  10      87     348   1
  -9 -10  10     -91     409   1
  -8 -10  10     380     536   1
  -7 -10  10     540     559   1
  -6 -10  10     162     460   1
  -5 -10  10     159     466   1
  -4 -10  10      95     502   1
  -3 -10  10     321     502   1
  -2 -10  10     120     493   1
  -1 -10  10     217     499   1
   0 -10  10     319     492   1
   1 -10  10     151     456   1
   2 -10  10      -3     320   1
   3 -10  10     553     540   1
   4 -10  10    -223     485   1
   5 -10  10     466     444   1
   6 -10  10     181     376   1
 -10  -9  10     297     430   1
  -9  -9  10     -31     503   1
  -8  -9  10     238     566   1
  -7  -9  10     917     497   1
  -6  -9  10     305     487   1
  -5  -9  10     384     505   1
  -4  -9  10    -352     827   1
  -3  -9  10     516     545   1
  -2  -9  10     333     534   1
  -1  -9  10     331     513   1
   0  -9  10     304     533   1
   1  -9  10     745     922   1
   2  -9  10     533     468   1
   3  -9  10     299     622   1
   4  -9  10     717     567   1
   5  -9  10      97     506   1
   6  -9  10      69     510   1
   7  -9  10      47     376   1
 -11  -8  10     348     412   1
 -10  -8  10     -13     481   1
  -9  -8  10     326     577   1
  -8  -8  10     288     624   1
  -7  -8  10     567     522   1
  -6  -8  10     105     525   1
  -5  -8  10     500     521   1
  -4  -8  10    4385     621   1
  -3  -8  10     421     522   1
  -2  -8  10     357     511   1
  -1  -8  10    -197     509   1
   0  -8  10     533     544   1
   1  -8  10    -239     714   1
   2  -8  10     -43     535   1
   3  -8  10     279     542   1
   4  -8  10    -221     601   1
   5  -8  10     376     573   1
   6  -8  10      68     506   1
   7  -8  10     123     464   1
   8  -8  10     175     299   1
 -11  -7  10      87     468   1
 -10  -7  10     184     561   1
  -9  -7  10     609     648   1
  -8  -7  10     460     681   1
  -7  -7  10    4081    1199   1
  -6  -7  10     357     528   1
  -5  -7  10     703     577   1
  -4  -7  10    1365     545   1
  -3  -7  10     523     533   1
  -2  -7  10     198     507   1
  -1  -7  10     -19     552   1
   0  -7  10      44     596   1
   1  -7  10     265     552   1
   2  -7  10     144     538   1
   3  -7  10    -207     521   1
   4  -7  10     644     664   1
   5  -7  10     204     601   1
   6  -7  10     562     546   1
   7  -7  10     419     526   1
   8  -7  10     121     378   1
   9  -7  10     -44     341   1
 -12  -6  10    -351     427   1
 -11  -6  10      28     502   1
 -10  -6  10    1327     765   1
  -9  -6  10     368     627   1
  -8  -6  10     752     698   1
  -7  -6  10    1379     742   1
  -6  -6  10      93     524   1
  -5  -6  10    1956     600   1
  -4  -6  10    3363     613   1
  -3  -6  10     202     733   1
  -2  -6  10    2508     563   1
  -1  -6  10     278     500   1
   0  -6  10     362     578   1
   1  -6  10     780     616   1
   2  -6  10     337     647   1
   3  -6  10    1727     678   1
   4  -6  10    1392     535   1
   5  -6  10     -32     323   1
   6  -6  10    1867     685   1
   7  -6  10    -167     292   1
   8  -6  10     623     262   1
   9  -6  10     464     437   1
  10  -6  10     116     445   1
 -12  -5  10    1124     502   1
 -11  -5  10    1093     617   1
 -10  -5  10    -196     634   1
  -9  -5  10     355     670   1
  -8  -5  10     935     712   1
  -7  -5  10   12292    1126   1
  -6  -5  10    2655     873   1
  -5  -5  10    4545     817   1
  -4  -5  10    -170     503   1
  -3  -5  10     108     491   1
  -2  -5  10    1649     508   1
  -1  -5  10    1118     515   1
   0  -5  10    5906     665   1
   1  -5  10    5165     640   1
   2  -5  10    5014     644   1
   3  -5  10    -369     567   1
   4  -5  10    7034    1727   1
   5  -5  10    1966     555   1
   6  -5  10    -364     627   1
   7  -5  10     314     599   1
   8  -5  10    1104     354   1
   9  -5  10     202     276   1
  10  -5  10     328     382   1
 -12  -4  10    -173     495   1
 -11  -4  10     580     602   1
 -10  -4  10    2269     722   1
  -9  -4  10    1129     723   1
   8  -7 -10    1606     750  -2
  -8  -4  10    1606     750   1
  -7  -4  10    2529     798   1
  -6  -4  10    -186     369   1
  -5  -4  10    2191     530   1
  -4  -4  10    8602     798   1
  -3  -4  10     648     468   1
  -2  -4  10    2003     537   1
  -1  -4  10    -332     494   1
   0  -4  10    2039     651   1
   1  -4  10    4375     756   1
   2  -4  10    4203     768   1
   3  -4  10     -43     510   1
   4  -4  10    4153    1267   1
   5  -4  10     405     508   1
   6  -4  10    2982     721   1
   7  -4  10    1306     690   1
   8  -4  10    2996     449   1
   9  -4  10    1361     462   1
  10  -4  10     408     319   1
  11  -4  10     -58     503   1
 -12  -3  10     -54     507   1
 -11  -3  10     402     611   1
 -10  -3  10     599     688   1
  -9  -3  10     380     778   1
   8  -6 -10    3637     926  -2
  -8  -3  10    3637     926   1
  -7  -3  10   11077    1117   1
  -6  -3  10    2528    1212   1
  -5  -3  10   11472     902   1
  -4  -3  10    1380     760   1
  -3  -3  10    6358    1016   1
  -2  -3  10    2847     612   1
  -1  -3  10    4288     742   1
   0  -3  10    3180     692   1
   1  -3  10    3055     764   1
   2  -3  10    2821     633   1
   3  -3  10     337     547   1
   4  -3  10    1911     500   1
   5  -3  10     242     492   1
   6  -3  10     402     430   1
   7  -3  10    -245     610   1
   8  -3  10    6036     849   1
   9  -3  10    2696     517   1
  10  -3  10      58     478   1
  11  -3  10     442     415   1
  13  -3 -10     425     618  -2
 -13  -2  10     425     618   1
 -12  -2  10    1790     563   1
 -11  -2  10    1190     729   1
 -10  -2  10     787     776   1
  -9  -2  10     747     795   1
   8  -5 -10     780     790  -2
  -8  -2  10     780     790   1
  -7  -2  10    6929     961   1
  -6  -2  10     479     713   1
   5  -6 -10    6747     885  -2
  -5  -2  10    6747     885   1
  -4  -2  10    4884     933   1
  -3  -2  10   16876    1398   1
  -2  -2  10    1044    1314   1
  -1  -2  10   14495    2454   1
   0  -2  10   15287    2551   1
   1  -2  10    1593     681   1
   2  -2  10    1881     603   1
   3  -2  10    1304     627   1
   4  -2  10    5514     761   1
   5  -2  10     193     439   1
   6  -2  10     115     578   1
   7  -2  10    4649     763   1
   8  -2  10    1641     540   1
   9  -2  10     282     474   1
  10  -2  10     870     485   1
  11  -2  10     487     667   1
  12  -2  10     174     483   1
  13  -2 -10      58     599  -2
 -13  -1  10      58     599   1
 -12  -1  10     270     389   1
 -11  -1  10     440     525   1
 -10  -1  10    2041    1386   1
  -9  -1  10    1091     561   1
   8  -4 -10    8310    1166  -2
  -8  -1  10    8310    1166   1
  -7  -1  10    -386     816   1
  -6  -1  10    3769     811   1
   5  -5 -10    2069     686  -2
  -5  -1  10    2069     686   1
  -4  -1  10     683     626   1
  -3  -1  10     -58    1082   1
  -2  -1  10     676    1160   1
  -1  -1  10     -58    1218   1
   0  -7 -10    4851    1701  -2
   0  -1  10    4851    1701   1
   1  -1  10     387    1391   1
   2  -1  10     135    1430   1
  -3  -8 -10     567     567  -2
   3  -1  10     567     567   1
   4  -1  10    2819     520   1
   5  -1  10   10538    1764   1
   6  -1  10     532     445   1
   7  -1  10     323     320   1
   8  -1  10    6247     827   1
   9  -1  10    5360     658   1
  10  -1  10     522     451   1
  11  -1  10     464     408   1
  12  -1  10    1198     522   1
  13  -1 -10     503     560  -2
 -13   0  10     503     560   1
 -12   0  10     347     410   1
 -11   0  10     300     396   1
 -10   0  10     -56     497   1
  -9   0  10     -89     502   1
   8  -3 -10    4925    1599  -2
  -8   0  10    4925    1599   1
  -7   0  10     159     495   1
  -6   0  10     938     522   1
   5  -4 -10     658     530  -2
  -5   0  10     658     530   1
  -4   0  10    4268     919   1
  -3   0  10   21530    2126   1
  -2   0  10    4020    1391   1
  -1   0  10   10630    1952   1
   0  -6 -10   14997    2416  -2
   0   0  10   14997    2416   1
   1   0  10   14437    2512   1
   2   0  10   16486    2686   1
  -3  -7 -10    1319    1227  -2
   3   0  10    1319    1227   1
   4   0  10    1686     636   1
   5   0  10   14672    1059   1
   6   0  10    2788     659   1
   7   0  10     335     407   1
  -8  -9 -10    6353    1579  -2
   8   0  10    6353    1579   1
   9   0  10      62     466   1
  10   0  10    2595     512   1
 -11 -10 -10    1174     445  -2
  11   0  10    1174     445   1
  12   0  10     425     580   1
  13   0 -10     906     476  -2
 -13   1  10     906     476   1
 -12   1  10   15770    2358   1
 -11   1  10    9793   10997   1
 -10   1  10    9266    7586   1
  -9   1  10    1875     566   1
   8  -2 -10   16975    1210  -2
  -8   1  10   16975    1210   1
  -7   1  10     362     415   1
  -6   1  10    1306    1283   1
   5  -3 -10    1275     537  -2
  -5   1  10    1275     537   1
  -4   1  10    5620     786   1
  -2   1  10     773    1102   1
  -1   1  10    3266    1295   1
   0  -5 -10   32932    2783  -2
   0   1  10   32932    2783   1
   1   1  10    5064    1643   1
   2   1  10     754    1372   1
  -3  -6 -10      68     970  -2
   3   1  10      68     970   1
   4   1  10     239     481   1
   5   1  10   13167    1035   1
   6   1  10    8482    1104   1
   7   1  10    4343     627   1
  -8  -8 -10     498     527  -2
   8   1  10     498     527   1
   9   1  10    2892     536   1
  10   1  10    2117     656   1
 -11  -9 -10     -44     497  -2
  11   1  10     -44     497   1
  12   1  10    1553     374   1
  13   1  10    3266     522   1
  13   1 -10     196     534  -2
 -13   2  10     196     534   1
 -12   2  10      73     805   1
 -11   2  10     482     523   1
 -10   2  10    -128     512   1
  -9   2  10     257     394   1
   8  -1 -10   17207     986  -2
  -8   2  10   17207     986   1
  -7   2  10    8305     701   1
  -6   2  10   15190    1300   1
   5  -2 -10   20100     901  -2
  -5   2  10   20100     901   1
  -4   2  10   13675    1042   1
  -3   2  10   53255    2063   1
  -2   2  10     515     801   1
  -1   2  10   27192    2416   1
   0  -4 -10   25724    2512  -2
   0   2  10   25724    2512   1
   1   2  10    1913    1449   1
   2   2  10     657    1391   1
  -3  -5 -10     392    1001  -2
   3   2  10     392    1001   1
   4   2  10    1615    1391   1
   5   2  10   57132    3585   1
   6   2  10     894     392   1
   7   2  10     347     411   1
  -8  -7 -10   12547    2111  -2
   8   2  10   12547    2111   1
   9   2  10     664     525   1
  10   2  10    2955     537   1
 -11  -8 -10     487     470  -2
  11   2  10     487     470   1
  12   2  10    -265     388   1
  13   2  10     850     522   1
  13   2 -10     520     589  -2
 -13   3  10     520     589   1
 -12   3  10     925     841   1
 -11   3  10     605     545   1
 -10   3  10     653     656   1
  -9   3  10     180     373   1
   8   0 -10    8217     864  -2
  -8   3  10    8217     864   1
  -7   3  10    3152     635   1
  -6   3  10    4734     643   1
   5  -1 -10     908     570  -2
  -5   3  10     908     570   1
  -4   3  10    1855     538   1
  -3   3  10   24343    1216   1
  -2   3  10    -399     715   1
  -1   3  10   13756    1580   1
   0  -3 -10   21820    2358  -2
   0   3  10   21820    2358   1
   1   3  10     580    1334   1
   2   3  10   25240    2860   1
  -3  -4 -10   11074    2339  -2
   3   3  10   11074    2339   1
   4   3  10    1959    2116   1
   5   3  10   27973    2503   1
   6   3  10    7013     998   1
   7   3  10    1035     436   1
  -8  -6 -10    3777    1197  -2
   8   3  10    3777    1197   1
   9   3  10     953     538   1
  10   3  10    4869    1144   1
 -11  -7 -10     958     488  -2
  11   3  10     958     488   1
  12   3  10     -49     375   1
  13   3  10    6958     773   1
 -12   4  10     527     653   1
 -11   4  10     172     336   1
 -10   4  10     340     436   1
  -9   4  10    1049     433   1
   8   1 -10    8901     892  -2
  -8   4  10    8901     892   1
  -7   4  10    1042     602   1
  -6   4  10    2616     618   1
   5   0 -10    1445     564  -2
  -5   4  10    1445     564   1
  -4   4  10     792    1585   1
  -3   4  10   21726    1151   1
  -2   4  10     291     664   1
  -1   4  10     290    1102   1
   0  -2 -10   16543    2358  -2
   0   4  10   16543    2358   1
   1   4  10    5605    1739   1
   2   4  10    3517    1681   1
  -3  -3 -10   13857    2667  -2
   3   4  10   13857    2667   1
   4   4  10    -260    1154   1
   5   4  10  126933    6469   1
   6   4  10     672     391   1
   7   4  10    9697    1198   1
  -8  -5 -10   16227    2172  -2
   8   4  10   16227    2172   1
   9   4  10     128     547   1
  10   4  10    6721    1110   1
 -11  -6 -10     537     483  -2
  11   4  10     537     483   1
  12   4  10     299     404   1
  13   4  10    2493     580   1
 -12   5  10      85    1411   1
 -11   5  10      38     321   1
 -10   5  10    1284     594   1
  -9   5  10    -465     562   1
   8   2 -10     252     469  -2
  -8   5  10     252     469   1
  -7   5  10   14855    1136   1
  -6   5  10    2431     621   1
   5   1 -10    2977     754  -2
  -5   5  10    2977     754   1
  -4   5  10     750     508   1
  -3   5  10    1370     932   1
  -2   5  10    6145     947   1
  -1   5  10   10204    1739   1
   0  -1 -10   46210    3170  -2
   0   5  10   46210    3170   1
   1   5  10    6842    1855   1
   2   5  10    2126    1681   1
  -3  -2 -10    1855    1662  -2
   3   5  10    1855    1662   1
   4   5  10    1430    1681   1
   5   5  10   21066    2377   1
   6   5  10    7127     741   1
   7   5  10    1686     449   1
  -8  -4 -10   15468     798  -2
   8   5  10   15468     798   1
   9   5  10    -324     554   1
  10   5  10    8330    4049   1
 -11  -5 -10      48     458  -2
  11   5  10      48     458   1
  12   5  10     863     426   1
  13   5  10    8968     773   1
 -12   6  10     670     418   1
 -11   6  10     375     586   1
 -10   6  10    1066     583   1
  -9   6  10    1855     845   1
   8   3 -10    4033     733  -2
  -8   6  10    4033     733   1
  -7   6  10    6096     918   1
  -6   6  10    3725     608   1
   5   2 -10    9222     643  -2
  -5   6  10    9222     643   1
  -4   6  10   10511     991   1
  -3   6  10    2984     778   1
  -2   6  10     896     866   1
  -1   6  10     -58    1160   1
   0   0 -10   12620    2319  -2
   0   6  10   12620    2319   1
   1   6  10    8059    2087   1
   2   6  10   15423    2783   1
  -3  -1 -10    -193    1604  -2
   3   6  10    -193    1604   1
   4   6  10    2547     626   1
   5   6  10   58352    1436   1
   6   6  10     360     453   1
   7   6  10     664     450   1
  -8  -3 -10   10159     701  -2
   8   6  10   10159     701   1
   9   6  10      16     562   1
  10   6  10    2407     768   1
 -11  -4 -10     -26     480  -2
  11   6  10     -26     480   1
  12   6  10     488     616   1
  13   6  10    6358     676   1
 -12   7  10     210     454   1
 -11   7  10      53     633   1
 -10   7  10     529     530   1
  -9   7  10     883     585   1
   8   4 -10    1078     648  -2
  -8   7  10    1078     648   1
  -7   7  10    1246     512   1
  -6   7  10     746     489   1
  -5   7  10    9295     772   1
  -4   7  10    1097     508   1
  -3   7  10   21411    1722   1
  -2   7  10     -78     794   1
  -1   7  10    2242    1411   1
   0   1 -10    7711    1952  -2
   0   7  10    7711    1952   1
   1   7  10     503    1546   1
   2   7  10    1063    1701   1
  -3   0 -10    1739    1817  -2
   3   7  10    1739    1817   1
   4   7  10    5506     619   1
   5   7  10    5207    1817   1
   6   7  10    3754     738   1
   7   7  10     226     436   1
  -8  -2 -10   11507     795  -2
   8   7  10   11507     795   1
   9   7  10    -100     567   1
  10   7  10    7085     756   1
 -11  -3 -10     972     491  -2
  11   7  10     972     491   1
  12   7  10     329     315   1
  13   7  10    2995     850   1
 -11   8  10     121     510   1
 -10   8  10     146     478   1
  -9   8  10      95     563   1
  -8   8  10     844     642   1
  -7   8  10   15359    1004   1
  -6   8  10     543     477   1
  -5   8  10    1538     485   1
  -4   8  10   18007    1141   1
  -3   8  10      79     734   1
  -2   8  10    4382     817   1
  -1   8  10   18158    1851   1
   0   8  10   15384    2783   1
   1   8  10    5701    2107   1
   2   8  10    4691    1208   1
  -3   1 -10    1003     635  -2
   3   8  10    1003     635   1
   4   8  10    5031     706   1
   5   8  10   20525     869   1
   6   8  10    9018     622   1
   7   8  10      73     453   1
  -8  -1 -10    1750     516  -2
   8   8  10    1750     516   1
   9   8  10    5674     701   1
  10   8  10     955     542   1
 -11  -2 -10     599     383  -2
  11   8  10     599     383   1
  12   8  10    -202     425   1
  13   8  10    3979    1817   1
 -11   9  10     147     459   1
 -10   9  10    -110     464   1
  -9   9  10    1115     553   1
  -8   9  10    1249     628   1
  -7   9  10    1894     661   1
  -6   9  10    1161     701   1
  -5   9  10    2457     607   1
  -4   9  10      61     400   1
  -3   9  10    3286     724   1
  -2   9  10     127     679   1
  -1   9  10     687     974   1
   0   9  10    1450     850   1
   1   9  10    7423     737   1
   2   9  10    3056     750   1
   3   9  10     873     631   1
   4   9  10     751     553   1
   5   9  10    5210     919   1
   6   9  10    1747     511   1
   7   9  10    1183     572   1
  -8   0 -10    9990     746  -2
   8   9  10    9990     746   1
   9   9  10     111     463   1
  10   9  10    5009     718   1
 -11  -1 -10     308     831  -2
  11   9  10     308     831   1
  12   9  10    1461     686   1
  13   9  10    1524     385   1
 -11  10  10    -243     419   1
 -10  10  10      53     443   1
  -9  10  10     255     480   1
  -8  10  10     169     593   1
  -7  10  10    4740     902   1
  -6  10  10     393     599   1
  -5  10  10    1566     662   1
  -4  10  10   10428    1258   1
  -3  10  10     335     545   1
  -2  10  10    1969     782   1
  -1  10  10    1451     896   1
   0  10  10    3740    1007   1
   1  10  10    2313     520   1
   2  10  10    1913     661   1
   3  10  10     659     557   1
   4  10  10   10171     712   1
   5  10  10    1616     465   1
   6  10  10    -140     469   1
   7  10  10     632     520   1
   8  10  10    4945     573   1
   9  10  10     251    1314   1
  10  10  10     812     599   1
 -11   0 -10    2002     628  -2
  11  10  10    2002     628   1
  12  10  10     178     381   1
 -10  11  10     283     405   1
  -9  11  10      49     476   1
  -8  11  10     547     534   1
  -7  11  10     619     583   1
  -6  11  10    -438     562   1
  -5  11  10     245     461   1
  -4  11  10     521     488   1
  -3  11  10      52     435   1
  -2  11  10     818     537   1
  -1  11  10     430     488   1
   0  11  10    3562     550   1
   1  11  10    4373     681   1
   2  11  10    2745     567   1
   3  11  10     633     523   1
   4  11  10   10878     786   1
   5  11  10    1807     504   1
   6  11  10     649     530   1
   7  11  10     425     533   1
   8  11  10    1706     472   1
   9  11  10    1357     678   1
  10  11  10     254     492   1
  11  11  10     721     495   1
  12  11  10    1195     937   1
  -9  12  10     342     325   1
  -8  12  10      71     391   1
  -7  12  10      74     557   1
  -6  12  10     121     416   1
  -5  12  10    -199     357   1
  -4  12  10    1327     642   1
  -3  12  10     -39     352   1
  -2  12  10    -134     475   1
  -1  12  10     269     468   1
   0  12  10     171     488   1
   1  12  10    2385     580   1
   2  12  10      79     521   1
   3  12  10     670    1040   1
   4  12  10    5703     516   1
   5  12  10    1543     515   1
   6  12  10    1413     477   1
   7  12  10      -5     482   1
   8  12  10   12736    1701   1
   9  12  10    3339    1044   1
  10  12  10     582     496   1
  11  12  10     557     429   1
  12  12  10     184     330   1
  -9  13  10      17     297   1
  -8  13  10     378     409   1
  -7  13  10     607     407   1
  -6  13  10     -71     339   1
  -5  13  10     433     346   1
  -4  13  10     625     415   1
  -3  13  10     203     337   1
  -2  13  10     545     346   1
  -1  13  10     619     411   1
   0  13  10     606     489   1
   1  13  10    1700     544   1
   2  13  10    -201     499   1
   3  13  10    1095     537   1
   4  13  10     182     409   1
   5  13  10     550     489   1
   6  13  10    -496     577   1
   7  13  10     483     986   1
   8  13  10     802     799   1
   9  13  10    2020     571   1
  10  13  10    -136     439   1
  11  13  10     198     376   1
  -8  14  10     -26     277   1
  -7  14  10     425     332   1
  -6  14  10     -62     327   1
  -5  14  10    -178     313   1
  -4  14  10     726     382   1
  -3  14  10     451     520   1
  -2  14  10      38     371   1
  -1  14  10     172     375   1
   0  14  10     537     453   1
   1  14  10     661     483   1
   2  14  10     175     490   1
   3  14  10    -204     517   1
   4  14  10    4938     568   1
   5  14  10     410     473   1
   6  14  10    3032     633   1
   7  14  10     222     400   1
   8  14  10    1052     547   1
   9  14  10    -135     454   1
  10  14  10     262     418   1
  11  14  10     -68     315   1
  -7  15  10     100     347   1
  -6  15  10      51     230   1
  -5  15  10     104     335   1
  -4  15  10      14     371   1
  -3  15  10     610     582   1
  -2  15  10     -12     328   1
  -1  15  10      96     642   1
   0  15  10    -195     441   1
   1  15  10     -30     442   1
   2  15  10     214     477   1
   3  15  10     -73     558   1
   4  15  10    -554     798   1
   5  15  10      55     435   1
   6  15  10     212     375   1
   7  15  10      16     312   1
   8  15  10     550     445   1
   9  15  10     635     397   1
  10  15  10      60     315   1
  -6  16  10      55     319   1
  -5  16  10     452     382   1
  -4  16  10     143     700   1
  -3  16  10     115     487   1
  -2  16  10     -70     298   1
  -1  16  10     313     437   1
   0  16  10      64     405   1
   1  16  10     219     401   1
   2  16  10     -25     483   1
   3  16  10     345     517   1
   4  16  10     669     430   1
   5  16  10     139     512   1
   6  16  10     -32     448   1
   7  16  10     -40     485   1
   8  16  10     336     418   1
   9  16  10    -174     522   1
  10  16  10     328     734   1
  -5  17  10     249     375   1
  -4  17  10     149     344   1
  -3  17  10     -37     383   1
  -2  17  10    -201     419   1
  -1  17  10     109     353   1
   0  17  10      39     442   1
   1  17  10      28     435   1
   2  17  10    -228     423   1
   3  17  10       8     435   1
   4  17  10      30     458   1
   5  17  10     -49     342   1
   6  17  10     481     309   1
   7  17  10     114     395   1
   8  17  10     498     360   1
   9  17  10      44     313   1
  -4  18  10      56     321   1
  -3  18  10     162     427   1
  -2  18  10    -135     409   1
  -1  18  10     -58     445   1
   0  18  10      83     402   1
   1  18  10      10     440   1
   2  18  10      89     371   1
   3  18  10      96     375   1
   4  18  10     228     361   1
   5  18  10     480     294   1
   6  18  10    -105     335   1
   7  18  10     113     322   1
  -2  19  10     -77     387   1
  -1  19  10     -93     334   1
   0  19  10      36     371   1
   1  19  10     122     298   1
   2  19  10     -83     315   1
   3  19  10    -109     296   1
   4  19  10     -93     300   1
   5  19  10     -59     372   1
   6  19  10      77     406   1
  -3 -13  11     -39     522   1
  -2 -13  11     -77     560   1
  -1 -13  11     367     541   1
  -6 -12  11     412     409   1
  -5 -12  11     145     443   1
  -4 -12  11     393     541   1
  -3 -12  11     -23     448   1
  -2 -12  11     -15     383   1
  -1 -12  11    1034     465   1
   0 -12  11     293     537   1
   1 -12  11     111     460   1
   2 -12  11     223     439   1
   3 -12  11     -57     319   1
  -7 -11  11     131     456   1
  -6 -11  11     -75     372   1
  -5 -11  11    -290     483   1
  -4 -11  11     236     552   1
  -3 -11  11      22     553   1
  -2 -11  11       8     532   1
  -1 -11  11     -85     412   1
   0 -11  11     576     427   1
   1 -11  11      35     470   1
   2 -11  11     500     458   1
   3 -11  11    -135     403   1
   4 -11  11      20     347   1
  -9 -10  11     -97     448   1
  -8 -10  11     107     418   1
  -7 -10  11     441     392   1
  -6 -10  11      68     428   1
  -5 -10  11     116     500   1
  -4 -10  11     270     471   1
  -3 -10  11     723     625   1
  -2 -10  11       2     619   1
  -1 -10  11     303     483   1
   0 -10  11     543     476   1
   1 -10  11     434     408   1
   2 -10  11     119     532   1
   3 -10  11      97     657   1
   4 -10  11     338     437   1
   5 -10  11     207     396   1
   6 -10  11     181     327   1
  -9  -9  11      80     439   1
  -8  -9  11     177     523   1
  -7  -9  11     494     331   1
  -6  -9  11     448     488   1
  -5  -9  11     -78     473   1
  -4  -9  11     782     483   1
  -3  -9  11     317     512   1
  -2  -9  11    1309    1356   1
  -1  -9  11     -72     516   1
   0  -9  11     477     525   1
   1  -9  11     302     491   1
   2  -9  11    -105     426   1
   3  -9  11     138     546   1
   4  -9  11     694     539   1
   5  -9  11    -206     557   1
   6  -9  11     377     410   1
   7  -9  11     194     347   1
 -10  -8  11     357     430   1
  -9  -8  11     346     500   1
  -8  -8  11     184     574   1
  -7  -8  11      73     338   1
  -6  -8  11     816     533   1
  -5  -8  11     962     523   1
  -4  -8  11    1078     884   1
  -3  -8  11     569     522   1
  -2  -8  11     438     542   1
  -1  -8  11      99     578   1
   0  -8  11    1410     577   1
   1  -8  11     -51     568   1
   2  -8  11     313     582   1
   3  -8  11     533     395   1
   4  -8  11     550     601   1
   5  -8  11     174     506   1
   6  -8  11     565     547   1
   7  -8  11     292     318   1
   8  -8  11     203     333   1
 -11  -7  11      84     420   1
 -10  -7  11     740     487   1
  -9  -7  11      44     649   1
  -8  -7  11    1219     686   1
  -7  -7  11      30     346   1
  -6  -7  11      -7     560   1
  -5  -7  11     444     548   1
   4 -12 -11    1612     571  -2
  -4  -7  11    1612     571   1
  -3  -7  11     997     542   1
  -2  -7  11     577     518   1
  -1  -7  11     910     590   1
   0  -7  11     979     590   1
   1  -7  11     977     587   1
   2  -7  11      37     537   1
   3  -7  11     710     539   1
   4  -7  11     135     346   1
   5  -7  11     269     593   1
   6  -7  11     164     519   1
   7  -7  11     113     478   1
   8  -7  11     123     409   1
 -11  -6  11     -19     471   1
 -10  -6  11     960     549   1
  -9  -6  11     165     610   1
  -8  -6  11    1255     728   1
  -7  -6  11    1755    1109   1
  -6  -6  11    1217     749   1
  -5  -6  11    2289     598   1
   4 -11 -11     593     536  -2
  -4  -6  11     593     536   1
  -3  -6  11   12858     915   1
  -2  -6  11    4969     620   1
  -1  -6  11    4102     613   1
   0  -6  11     258     557   1
   1  -6  11     691     562   1
   2  -6  11     215     550   1
   3  -6  11     358     529   1
  -4 -14 -11     731     517  -2
   4  -6  11     731     517   1
   5  -6  11     616     327   1
   6  -6  11     841     588   1
   7  -6  11    1056     560   1
   8  -6  11     527     498   1
   9  -6  11     307     389   1
  12  -7 -11     198     395  -2
 -12  -5  11     198     395   1
 -11  -5  11     337     523   1
 -10  -5  11     636     585   1
  -9  -5  11     863     660   1
  -8  -5  11    2394     731   1
  -7  -5  11    1402     904   1
  -6  -5  11     200     379   1
  -5  -5  11    1331     558   1
   4 -10 -11    -289     527  -2
  -4  -5  11    -289     527   1
  -3  -5  11    3475     867   1
  -2  -5  11     -74     506   1
  -1  -5  11    1505     527   1
   0  -5  11    3754     796   1
   1  -5  11    1119     579   1
   2  -5  11    1077     560   1
   3  -5  11     509     543   1
  -4 -13 -11    4252     623  -2
   4  -5  11    4252     623   1
   5  -5  11     -35     438   1
   6  -5  11    1331     676   1
   7  -5  11     395     593   1
   8  -5  11     627     537   1
   9  -5  11      45     430   1
  10  -5  11    -245     424   1
  12  -6 -11     154     462  -2
 -12  -4  11     154     462   1
 -11  -4  11     292     576   1
 -10  -4  11    2517     667   1
  -9  -4  11     456     709   1
  -8  -4  11    2980     800   1
  -7  -4  11   10272     976   1
  -6  -4  11     670     383   1
  -5  -4  11     371     679   1
   4  -9 -11    1203     521  -2
  -4  -4  11    1203     521   1
  -3  -4  11    4614     588   1
  -2  -4  11    9728     744   1
  -1  -4  11    5771     602   1
   0  -4  11    1248     573   1
   1  -4  11    7576     840   1
   2  -4  11     818     560   1
   3  -4  11    3822     634   1
  -4 -12 -11     525     497  -2
   4  -4  11     525     497   1
   5  -4  11      89     519   1
   6  -4  11     440     340   1
   7  -4  11    4749     724   1
   8  -4  11    1552     933   1
   9  -4  11     522     506   1
  10  -4  11     251     402   1
  12  -5 -11    1167     466  -2
 -12  -3  11    1167     466   1
 -11  -3  11      54     658   1
 -10  -3  11    3014     767   1
  -9  -3  11    2250     717   1
  -8  -3  11    2562     887   1
  -7  -3  11   14903    1409   1
  -6  -3  11    2366     872   1
  -5  -3  11      23     371   1
   4  -8 -11     584     487  -2
  -4  -3  11     584     487   1
  -3  -3  11    8197     682   1
  -2  -3  11    3654     540   1
  -1  -3  11     -55     593   1
   0  -3  11    2230     538   1
   1  -3  11    5568    1527   1
   2  -3  11    5151     646   1
   3  -3  11    1288     533   1
  -4 -11 -11    6045     785  -2
   4  -3  11    6045     785   1
   5  -3  11    1348     509   1
   6  -3  11     232     303   1
   7  -3  11    1690     901   1
   8  -3  11    1000     766   1
   9  -3  11     106     519   1
  10  -3  11    3711     792   1
  11  -3  11     566     381   1
  12  -4 -11     512     571  -2
 -12  -2  11     512     571   1
 -11  -2  11     302     743   1
 -10  -2  11    1571     947   1
  -9  -2  11    1504     810   1
  -8  -2  11    4007     913   1
  -7  -2  11    5280    1091   1
  -6  -2  11     -22     771   1
  -5  -2  11     320     717   1
   4  -7 -11   12488    1251  -2
  -4  -2  11   12488    1251   1
  -3  -2  11    1686     498   1
  -2  -2  11    2184     524   1
  -1  -2  11    -109     544   1
   0  -2  11   16369    1875   1
   1  -2  11   20233    1339   1
   2  -2  11    3271     700   1
   3  -2  11    4523     662   1
  -4 -10 -11    1054     488  -2
   4  -2  11    1054     488   1
   5  -2  11     966     361   1
   6  -2  11     744     369   1
   7  -2  11    2111     502   1
   8  -2  11    5403     904   1
   9  -2  11    1749    1077   1
  10  -2  11     149     260   1
  11  -2  11     360     423   1
  12  -3 -11    4283    1053  -2
 -12  -1  11    4283    1053   1
 -11  -1  11      65     724   1
 -10  -1  11    2209     848   1
  -9  -1  11    6931    1237   1
  -8  -1  11     164     692   1
   7  -5 -11   21531    1454  -2
  -7  -1  11   21531    1454   1
  -6  -1  11    1628     804   1
  -5  -1  11     221     684   1
   4  -6 -11    6170     814  -2
  -4  -1  11    6170     814   1
  -3  -1  11   10171     988   1
  -2  -1  11    3115     997   1
  -1  -1  11    4310    1604   1
   0  -1  11      91     620   1
   1  -1  11   17727    1273   1
   2  -1  11    1383     881   1
   3  -1  11      72     583   1
  -4  -9 -11   20349     893  -2
   4  -1  11   20349     893   1
   5  -1  11     163     343   1
   6  -1  11    1345     493   1
   7  -1  11    2311     708   1
   8  -1  11    1968     554   1
   9  -1  11    1589     494   1
  10  -1  11     804     475   1
  11  -1  11     195     444   1
 -12 -12 -11    3131     560  -2
  12  -1  11    3131     560   1
  12  -2 -11     436     647  -2
 -12   0  11     436     647   1
 -11   0  11     292     473   1
 -10   0  11     -26     507   1
  -9   0  11    6704    2419   1
  -8   0  11    2594     889   1
   7  -4 -11    5527     864  -2
  -7   0  11    5527     864   1
  -6   0  11     652     705   1
  -5   0  11     140     624   1
   4  -5 -11   34057    1542  -2
  -4   0  11   34057    1542   1
  -3   0  11    2271     895   1
  -2   0  11    1855    1391   1
  -1   0  11    5527    1701   1
   0   0  11    5180    1797   1
   1   0  11   11383    2319   1
   2   0  11    6853     880   1
   3   0  11      34     887   1
  -4  -8 -11   23843    1487  -2
   4   0  11   23843    1487   1
   5   0  11    7067     646   1
   6   0  11    6346    2057   1
   7   0  11     620     437   1
   8   0  11    2472     575   1
   9   0  11    9897    1345   1
  10   0  11    3200     463   1
  11   0  11     -73     280   1
 -12 -11 -11     318     385  -2
  12   0  11     318     385   1
  12  -1 -11    4500    3682  -2
 -12   1  11    4500    3682   1
 -11   1  11     104     409   1
 -10   1  11    1584    1248   1
  -9   1  11    6987     826   1
  -8   1  11     309     481   1
   7  -3 -11    8348    2491  -2
  -7   1  11    8348    2491   1
  -6   1  11    4617    1314   1
  -5   1  11    1989     561   1
   4  -4 -11   29916    1229  -2
  -4   1  11   29916    1229   1
  -3   1  11     125     731   1
  -2   1  11     135    1160   1
  -1   1  11   25453    2609   1
   0   1  11    1855    1430   1
  -1  -6 -11   51119    3614  -2
   1   1  11   51119    3614   1
   2   1  11     580    1488   1
   3   1  11      88     507   1
  -4  -7 -11    4430     670  -2
   4   1  11    4430     670   1
   5   1  11      70     393   1
   6   1  11    1677     592   1
   7   1  11    5332     542   1
   8   1  11    1878     564   1
   9   1  11    -773    1817   1
  10   1  11     -42     456   1
  11   1  11     -63     285   1
 -12 -10 -11    3414     465  -2
  12   1  11    3414     465   1
  12   0 -11     541     676  -2
 -12   2  11     541     676   1
 -10   2  11    1802    1755   1
  -9   2  11    2946     825   1
  -8   2  11      10     423   1
  -6   2  11   12198    1176   1
  -5   2  11    1886     510   1
   4  -3 -11  146410    3991  -2
  -4   2  11  146410    3991   1
  -3   2  11    1338     756   1
  -2   2  11    -348    1005   1
  -1   2  11     831    1218   1
   0   2  11   12659    2261   1
  -1  -5 -11   19481    2648  -2
   1   2  11   19481    2648   1
   2   2  11     812    1449   1
   3   2  11     306     617   1
  -4  -6 -11   14347    1526  -2
   4   2  11   14347    1526   1
   5   2  11    6291     715   1
   6   2  11   29989     885   1
   7   2  11    6054     951   1
   8   2  11      20     369   1
  -9  -8 -11   17844    1289  -2
   9   2  11   17844    1289   1
  10   2  11    3168     537   1
  11   2  11     275     378   1
 -12  -9 -11    1503     450  -2
  12   2  11    1503     450   1
  12   1 -11    4117    1459  -2
 -12   3  11    4117    1459   1
 -11   3  11      23     728   1
 -10   3  11     376     339   1
  -9   3  11   13156    1771   1
  -8   3  11    -141     425   1
   7  -1 -11    3795    1578  -2
  -7   3  11    3795    1578   1
  -6   3  11    2179     605   1
  -5   3  11    3732     641   1
   4  -2 -11  115766    5844  -2
  -4   3  11  115766    5844   1
  -3   3  11    1024     649   1
  -2   3  11    1044    1121   1
  -1   3  11   31367    2570   1
   0   3  11    2145    1411   1
  -1  -4 -11   62231    3923  -2
   1   3  11   62231    3923   1
   2   3  11    8658    2068   1
   3   3  11    1905     951   1
  -4  -5 -11    8311    1154  -2
   4   3  11    8311    1154   1
   5   3  11    5966     598   1
   6   3  11   13007    1508   1
   7   3  11      30     681   1
   8   3  11     167     325   1
  -9  -7 -11   11938    1975  -2
   9   3  11   11938    1975   1
  10   3  11    2741     523   1
  11   3  11    -214     361   1
 -12  -8 -11    1459     482  -2
  12   3  11    1459     482   1
  13   3  11    3846     541   1
  12   2 -11     645     870  -2
 -12   4  11     645     870   1
 -11   4  11     169     347   1
 -10   4  11     821     647   1
  -9   4  11    1066     617   1
  -8   4  11    4031     587   1
   7   0 -11    9408     807  -2
  -7   4  11    9408     807   1
  -6   4  11    2153     593   1
  -5   4  11     431     525   1
   4  -1 -11   62469    2486  -2
  -4   4  11   62469    2486   1
  -3   4  11     654     583   1
  -2   4  11    1334    1121   1
  -1   4  11    5083    1469   1
   0   4  11    9199    1894   1
  -1  -3 -11   51988    3517  -2
   1   4  11   51988    3517   1
   2   4  11     367    1469   1
   3   4  11    3324    1836   1
  -4  -4 -11   29176    1109  -2
   4   4  11   29176    1109   1
   5   4  11    5110     536   1
   6   4  11   57086    1657   1
   7   4  11    5144    2201   1
   8   4  11     460     571   1
  -9  -6 -11    7473     705  -2
   9   4  11    7473     705   1
  10   4  11    3208     551   1
  11   4  11     109     355   1
 -12  -7 -11    1052     512  -2
  12   4  11    1052     512   1
  13   4  11    1179     464   1
  12   3 -11    1639    1479  -2
 -12   5  11    1639    1479   1
 -11   5  11     178     290   1
 -10   5  11     323     394   1
  -9   5  11    3024     753   1
  -8   5  11    8901     943   1
   7   1 -11   18987    1139  -2
  -7   5  11   18987    1139   1
  -6   5  11     237     583   1
  -5   5  11     149     558   1
   4   0 -11   42038    3121  -2
  -4   5  11   42038    3121   1
  -3   5  11     988     575   1
  -2   5  11    2996    1218   1
  -1   5  11   36276    2725   1
   0   5  11    2725    1508   1
  -1  -2 -11   36759    3247  -2
   1   5  11   36759    3247   1
   2   5  11     599    1546   1
   3   5  11     805     837   1
  -4  -3 -11    5654     718  -2
   4   5  11    5654     718   1
   5   5  11    7524     595   1
   6   5  11   36457    1561   1
   7   5  11    1899    1240   1
   8   5  11    1019     565   1
  -9  -5 -11   15872    1459  -2
   9   5  11   15872    1459   1
  10   5  11    4224     814   1
  11   5  11     430     378   1
 -12  -6 -11    2807     635  -2
  12   5  11    2807     635   1
  13   5  11     232     406   1
  12   4 -11     501     773  -2
 -12   6  11     501     773   1
 -11   6  11     482     509   1
 -10   6  11    3654     650   1
  -9   6  11    1431     617   1
  -8   6  11    1128     483   1
  -7   6  11    1761     840   1
  -6   6  11     439     618   1
  -5   6  11    1326     580   1
   4   1 -11   10215     728  -2
  -4   6  11   10215     728   1
  -3   6  11    6465     772   1
  -2   6  11    3323     852   1
  -1   6  11    1991    1295   1
   0   6  11    1179    1430   1
  -1  -1 -11   48567    3711  -2
   1   6  11   48567    3711   1
   2   6  11    1797    1720   1
   3   6  11     413     587   1
  -4  -2 -11   14757     990  -2
   4   6  11   14757     990   1
   5   6  11    5599     565   1
   6   6  11   25067     909   1
   7   6  11    1061     644   1
   8   6  11    -368     413   1
  -9  -4 -11    4242     792  -2
   9   6  11    4242     792   1
  10   6  11     632     412   1
  11   6  11     802     556   1
 -12  -5 -11    1375     533  -2
  12   6  11    1375     533   1
  13   6  11    3424    1140   1
  12   5 -11     352     483  -2
 -12   7  11     352     483   1
 -11   7  11     840     552   1
 -10   7  11     225     503   1
  -9   7  11     548     565   1
  -8   7  11    1715     659   1
  -7   7  11   13152    1373   1
  -6   7  11    3584     869   1
  -5   7  11    -232     452   1
   4   2 -11   11859    1010  -2
  -4   7  11   11859    1010   1
  -3   7  11    2118     826   1
  -2   7  11    4930     852   1
  -1   7  11    4578     938   1
   0   7  11    4535    1188   1
   1   7  11    5558    1175   1
   2   7  11    7924     969   1
   3   7  11     185     514   1
  -4  -1 -11    3212     585  -2
   4   7  11    3212     585   1
   5   7  11    1239     477   1
   6   7  11   20036    1389   1
   7   7  11    5026    2304   1
   8   7  11     346     427   1
  -9  -3 -11   18243    1271  -2
   9   7  11   18243    1271   1
  10   7  11    2198     858   1
  11   7  11    -102     525   1
 -12  -4 -11     309     657  -2
  12   7  11     309     657   1
  13   7  11    1744     377   1
 -11   8  11     -17     504   1
 -10   8  11    1782     542   1
  -9   8  11    1487     638   1
  -8   8  11    5948     850   1
  -7   8  11    5709     786   1
  -6   8  11      33     426   1
  -5   8  11     917     461   1
   4   3 -11     735     456  -2
  -4   8  11     735     456   1
  -3   8  11   12772    1101   1
  -2   8  11    2677     884   1
  -1   8  11    2897    1020   1
   0   8  11   17906    1528   1
   1   8  11   25852    1692   1
   2   8  11    4782     756   1
   3   8  11    -226     525   1
  -4   0 -11   39362    1356  -2
   4   8  11   39362    1356   1
   5   8  11    6899     701   1
   6   8  11    2653     534   1
   7   8  11    3335    1043   1
   8   8  11    -221     467   1
  -9  -2 -11   13780    1236  -2
   9   8  11   13780    1236   1
  10   8  11    1596     674   1
  11   8  11     137     529   1
 -12  -3 -11    1669     831  -2
  12   8  11    1669     831   1
  13   8  11    1691     802   1
 -11   9  11       9     459   1
 -10   9  11     277     453   1
  -9   9  11     150     508   1
  -8   9  11     206     569   1
  -7   9  11    3530     623   1
  -6   9  11     301     468   1
  -5   9  11     132     506   1
   4   4 -11    1499     504  -2
  -4   9  11    1499     504   1
  -3   9  11    4649     854   1
  -2   9  11    2329     839   1
  -1   9  11    1273     588   1
   0   9  11   12831     949   1
   1   9  11   12142    1714   1
   2   9  11    9513     757   1
   3   9  11     886     566   1
  -4   1 -11   16056     993  -2
   4   9  11   16056     993   1
   5   9  11     210     451   1
   6   9  11   10975    1144   1
   7   9  11     106     515   1
   8   9  11    5735     671   1
  10   9  11     510     605   1
  11   9  11     -40     522   1
 -12  -2 -11    1192     618  -2
  12   9  11    1192     618   1
 -10  10  11      84     398   1
  -9  10  11     188     478   1
  -8  10  11    1954     623   1
  -7  10  11    1763     577   1
  -6  10  11    1182     639   1
  -5  10  11     629     406   1
   4   5 -11     144     392  -2
  -4  10  11     144     392   1
  -3  10  11    6838     939   1
  -2  10  11    2427     868   1
  -1  10  11    7132    1694   1
   0  10  11    1010     498   1
   1  10  11   12375    1035   1
   2  10  11    1382     588   1
   3  10  11    4410     662   1
  -4   2 -11    1505     615  -2
   4  10  11    1505     615   1
   5  10  11    3696     702   1
   6  10  11    3123     688   1
   7  10  11    3003     604   1
   8  10  11    1379     542   1
   9  10  11   10106    1091   1
  10  10  11    3102     783   1
  11  10  11      19     553   1
 -12  -1 -11    2901    1121  -2
  12  10  11    2901    1121   1
 -10  11  11    -128     378   1
  -9  11  11     252     509   1
  -8  11  11    -328     473   1
  -7  11  11      51     567   1
  -6  11  11      84     502   1
  -5  11  11    -353     411   1
   4   6 -11     574     539  -2
  -4  11  11     574     539   1
  -3  11  11    5474    1231   1
  -2  11  11     246     441   1
  -1  11  11     496     489   1
   0  11  11    9104     684   1
   1  11  11    4888     609   1
   2  11  11    2982     580   1
   3  11  11    1128     556   1
  -4   3 -11    9464    1130  -2
   4  11  11    9464    1130   1
   5  11  11    1339     507   1
   6  11  11    1231     553   1
   7  11  11     510     491   1
   8  11  11    7254     875   1
   9  11  11     599     608   1
  10  11  11     799     547   1
  11  11  11     262     512   1
 -12   0 -11     238     399  -2
  12  11  11     238     399   1
  -9  12  11       4     365   1
  -8  12  11     456     466   1
  -7  12  11     894     529   1
  -6  12  11    -326     396   1
  -5  12  11     476     746   1
   4   7 -11     334     479  -2
  -4  12  11     334     479   1
  -3  12  11     -38     453   1
  -2  12  11      86     441   1
  -1  12  11     452     652   1
   0  12  11     513     670   1
   1  12  11    1641     802   1
   2  12  11    2990     756   1
   3  12  11    2112     610   1
  -4   4 -11    1339     585  -2
   4  12  11    1339     585   1
   5  12  11     295     447   1
   6  12  11    1640     498   1
   7  12  11    3198     503   1
   8  12  11    1681     478   1
   9  12  11    3452    1160   1
  10  12  11      34     440   1
  11  12  11     -12     390   1
 -12   1 -11    2214     618  -2
  12  12  11    2214     618   1
  -9  13  11     -46     307   1
  -8  13  11     -18     306   1
  -7  13  11    -110     467   1
  -6  13  11    -122     349   1
  -5  13  11      86     349   1
  -4  13  11     512     396   1
  -3  13  11    3989     745   1
  -2  13  11    -319     320   1
  -1  13  11    1037     478   1
   0  13  11     632     523   1
   1  13  11     313     555   1
   2  13  11     688     553   1
   3  13  11     362     537   1
  -4   5 -11    2148     577  -2
   4  13  11    2148     577   1
   5  13  11     949     463   1
   6  13  11    2655     490   1
   7  13  11    1664     455   1
   8  13  11    4541     696   1
   9  13  11     226     450   1
  10  13  11     758     525   1
  11  13  11     614     357   1
  -8  14  11     167     291   1
  -7  14  11     141     273   1
  -6  14  11    -172     262   1
  -5  14  11     -89     376   1
  -4  14  11     507     554   1
  -3  14  11     474     592   1
  -2  14  11      -2     338   1
  -1  14  11     513     375   1
   0  14  11    3410     541   1
   1  14  11     492     506   1
   2  14  11     135     510   1
   3  14  11     814     515   1
  -4   6 -11    -142     503  -2
   4  14  11    -142     503   1
   5  14  11     406     637   1
   6  14  11    1694     461   1
   7  14  11     836     418   1
   8  14  11     680     525   1
   9  14  11     283     583   1
  10  14  11     209     375   1
  11  14  11      83     366   1
  -7  15  11     158     319   1
  -6  15  11    -153     365   1
  -5  15  11     -41     432   1
  -4  15  11      79     498   1
  -3  15  11     451     560   1
  -2  15  11     143     319   1
  -1  15  11     180     601   1
   0  15  11     200     867   1
   1  15  11     309     517   1
   2  15  11    -210     588   1
   3  15  11     142     577   1
   4  15  11     229     591   1
   5  15  11    -197     396   1
   6  15  11    1437     442   1
   7  15  11     347     353   1
   8  15  11    1350     754   1
   9  15  11     129     404   1
  10  15  11     163     315   1
  -6  16  11      -8     302   1
  -5  16  11    -107     347   1
  -4  16  11      88     427   1
  -3  16  11     128     485   1
  -2  16  11      47     504   1
  -1  16  11     -99     309   1
   0  16  11     296     448   1
   1  16  11     409     444   1
   2  16  11     104     426   1
   3  16  11     193     529   1
   4  16  11      74     537   1
   5  16  11    -100     485   1
   6  16  11     -66     450   1
   7  16  11     167     188   1
   8  16  11     158     365   1
   9  16  11    -124     315   1
  -5  17  11    -127     396   1
  -4  17  11     -43     337   1
  -3  17  11     -67     378   1
  -2  17  11    -158     470   1
  -1  17  11      86     258   1
   0  17  11     -99     380   1
   1  17  11     359     462   1
   2  17  11     104     432   1
   3  17  11    -146     423   1
   4  17  11    -110     435   1
   5  17  11     520     390   1
   6  17  11    -131     292   1
   7  17  11     -65     374   1
   8  17  11     232     347   1
  -3  18  11      23     378   1
  -2  18  11     -61     418   1
  -1  18  11     119     468   1
   0  18  11     374     480   1
   1  18  11     -76     388   1
   2  18  11      58     515   1
   3  18  11      35     541   1
   4  18  11      43     473   1
   5  18  11      71     322   1
   6  18  11    -107     340   1
   7  18  11     279     360   1
  -1  19  11      83     339   1
   0  19  11    -138     396   1
   1  19  11    -213     392   1
   2  19  11    -218     307   1
   3  19  11    -144     303   1
   4  19  11      91     354   1
   5  19  11     162     386   1
  -4 -12  12     251     560   1
   3 -18 -12       6     347  -2
  -3 -12  12       6     347   1
  -2 -12  12     560     580   1
  -1 -12  12     155     522   1
   0 -12  12     -99     413   1
   1 -12  12      70     390   1
  -6 -11  12    -206     450   1
  -5 -11  12      54     464   1
  -4 -11  12     352     505   1
   3 -17 -12     264     526  -2
  -3 -11  12     264     526   1
  -2 -11  12     418     482   1
  -1 -11  12     293     411   1
   0 -11  12    1029     491   1
   1 -11  12     239     490   1
   2 -11  12    -263     477   1
   3 -11  12      15     333   1
  -8 -10  12    -328     437   1
  -7 -10  12     167     478   1
  -6 -10  12     896     694   1
  -5 -10  12     152     444   1
  -4 -10  12     161     441   1
   3 -16 -12     460     593  -2
  -3 -10  12     460     593   1
  -2 -10  12     400     580   1
  -1 -10  12     -49     540   1
   0 -10  12     354     414   1
   1 -10  12      50     498   1
   2 -10  12     -29     451   1
   3 -10  12     133     430   1
   4 -10  12     -34     376   1
  -5 -19 -12     155     522  -2
   5 -10  12     155     522   1
  -9  -9  12       5     370   1
  -8  -9  12      92     419   1
  -7  -9  12     639     619   1
  -6  -9  12    1068     426   1
  -5  -9  12      50     440   1
  -4  -9  12     117     507   1
   3 -15 -12      14     505  -2
  -3  -9  12      14     505   1
  -2  -9  12     177     633   1
  -1  -9  12    -160     613   1
   0  -9  12     325     505   1
   1  -9  12     718     452   1
   2  -9  12     122     321   1
   3  -9  12    -113     599   1
   4  -9  12     773     676   1
  -5 -18 -12     554     417  -2
   5  -9  12     554     417   1
   6  -9  12     184     355   1
  -9  -8  12     -49     452   1
  -8  -8  12     255     526   1
  -7  -8  12     383     518   1
  -6  -8  12    1478     608   1
  -5  -8  12     158     491   1
  -4  -8  12     138     491   1
   3 -14 -12     731     552  -2
  -3  -8  12     731     552   1
  -2  -8  12    1871     578   1
  -1  -8  12     804     696   1
   0  -8  12    -507     507   1
   1  -8  12       9     505   1
   2  -8  12     123     459   1
   3  -8  12     172     282   1
   4  -8  12    -196     511   1
  -5 -17 -12    2162     626  -2
   5  -8  12    2162     626   1
   6  -8  12     326     430   1
   7  -8  12     -78     432   1
 -10  -7  12     425     450   1
  -9  -7  12     604     533   1
  -8  -7  12    -288     554   1
  -7  -7  12    1696     600   1
  -6  -7  12     168     382   1
  -5  -7  12     482     515   1
  -4  -7  12     316     787   1
   3 -13 -12     310     512  -2
  -3  -7  12     310     512   1
  -2  -7  12    -339     548   1
  -1  -7  12     339     709   1
   0  -7  12     611     563   1
   1  -7  12    3623     657   1
   2  -7  12     522     966   1
   3  -7  12     445     480   1
   4  -7  12     319     260   1
  -5 -16 -12    1092     525  -2
   5  -7  12    1092     525   1
   6  -7  12     126     551   1
   7  -7  12      49     417   1
   8  -7  12     -78     327   1
  11  -9 -12     415     403  -2
 -11  -6  12     415     403   1
 -10  -6  12     573     495   1
  -9  -6  12     114     516   1
  -8  -6  12     -33     606   1
  -7  -6  12    2534     754   1
  -6  -6  12    3010     745   1
  -5  -6  12    1404     601   1
  -4  -6  12    -253     511   1
   3 -12 -12    1343     570  -2
  -3  -6  12    1343     570   1
  -2  -6  12     243     532   1
  -1  -6  12    1224     607   1
   0  -6  12    1824     738   1
   1  -6  12    2060     607   1
   2  -6  12     404     556   1
   3  -6  12      80     505   1
   4  -6  12     276     500   1
  -5 -15 -12    4716     754  -2
   5  -6  12    4716     754   1
   6  -6  12    5007     697   1
   7  -6  12    1179     754   1
   8  -6  12     -20     417   1
   9  -6  12     351     333   1
  11  -8 -12     787     493  -2
 -11  -5  12     787     493   1
 -10  -5  12     307     651   1
  -9  -5  12     181     709   1
  -8  -5  12    1865     720   1
  -7  -5  12    1867     729   1
  -6  -5  12    1522    1029   1
  -5  -5  12     355     722   1
  -4  -5  12     267     543   1
   3 -11 -12     542     549  -2
  -3  -5  12     542     549   1
  -2  -5  12    9657     719   1
  -1  -5  12   12596     981   1
   0  -5  12    2331     739   1
   1  -5  12   11784    1161   1
   2  -5  12     283     565   1
   3  -5  12     101     628   1
   4  -5  12    1140     521   1
  -5 -14 -12     658     365  -2
   5  -5  12     658     365   1
   6  -5  12     116     588   1
   7  -5  12     332     540   1
   8  -5  12     -58     497   1
   9  -5  12    1160     424   1
  11  -7 -12     743     523  -2
 -11  -4  12     743     523   1
 -10  -4  12    1061     603   1
  -9  -4  12    1890     666   1
  -8  -4  12    2486     747   1
  -7  -4  12    3885     817   1
  -6  -4  12    1196     804   1
  -5  -4  12     337     436   1
  -4  -4  12    2222     582   1
   3 -10 -12    1137     589  -2
  -3  -4  12    1137     589   1
  -2  -4  12     470     638   1
  -1  -4  12    1795     579   1
   0  -4  12     456     861   1
   1  -4  12    9840     953   1
   2  -4  12     -10     534   1
   3  -4  12    1091     548   1
   4  -4  12     515     523   1
  -5 -13 -12   11364     861  -2
   5  -4  12   11364     861   1
   6  -4  12    4616     744   1
   7  -4  12    -272     567   1
   8  -4  12     720     553   1
   9  -4  12     156     437   1
  10  -4  12       8     362   1
 -12  -3  12     925     482   1
  11  -6 -12    2154     795  -2
 -11  -3  12    2154     795   1
 -10  -3  12     -81     614   1
  -9  -3  12    1176     736   1
  -8  -3  12    5915     886   1
  -7  -3  12    6043     941   1
  -6  -3  12    1139     769   1
  -5  -3  12     362     509   1
  -4  -3  12    1951     559   1
   3  -9 -12    1226     510  -2
  -3  -3  12    1226     510   1
  -2  -3  12    1649     519   1
  -1  -3  12     557     498   1
   0  -3  12   21769    1109   1
   1  -3  12   15954    1185   1
   2  -3  12     -41     561   1
   3  -3  12    2154     562   1
   4  -3  12     204     513   1
  -5 -12 -12    2922     587  -2
   5  -3  12    2922     587   1
   6  -3  12    8184     909   1
   7  -3  12    3561     658   1
   8  -3  12     -27     546   1
   9  -3  12    3716     629   1
  10  -3  12    -217     403   1
 -12  -2  12     390     533   1
  11  -5 -12    1156     878  -2
 -11  -2  12    1156     878   1
 -10  -2  12     379     756   1
  -9  -2  12     288     758   1
  -8  -2  12    1334     732   1
  -7  -2  12     367     790   1
  -6  -2  12    3250    1197   1
  -5  -2  12    7065    1034   1
  -4  -2  12    6054     900   1
   3  -8 -12    2778     523  -2
  -3  -2  12    2778     523   1
  -2  -2  12    6426     613   1
  -1  -2  12    6737     663   1
   0  -2  12   14681     853   1
   1  -2  12   25731    1116   1
   2  -2  12     654     629   1
   3  -2  12     923     486   1
   4  -2  12    1949     515   1
  -5 -11 -12   10680     817  -2
   5  -2  12   10680     817   1
   6  -2  12   11731     818   1
   7  -2  12    1058     631   1
   8  -2  12    1113     628   1
   9  -2  12     174     519   1
  10  -2  12     763     465   1
  11  -2  12     -32     355   1
 -12  -1  12    1949     573   1
  11  -4 -12    5771    1508  -2
 -11  -1  12    5771    1508   1
 -10  -1  12       4     719   1
  -9  -1  12    -508     748   1
  -8  -1  12    5859     883   1
  -7  -1  12    3629     849   1
  -6  -1  12     174     735   1
  -5  -1  12     911     757   1
  -4  -1  12   10133     976   1
   3  -7 -12    5180     803  -2
  -3  -1  12    5180     803   1
  -2  -1  12    7961     879   1
  -1  -1  12    9784    1177   1
   0  -1  12   36797    1171   1
   1  -1  12     654     536   1
   2  -1  12    7370     842   1
   3  -1  12    9485     911   1
   4  -1  12     -67     462   1
  -5 -10 -12    6875     785  -2
   5  -1  12    6875     785   1
   6  -1  12    4734     623   1
   7  -1  12     615     371   1
   8  -1  12     112     396   1
   9  -1  12   13681    1179   1
  10  -1  12     541     492   1
  11  -1  12     483     402   1
 -12   0  12    -277     491   1
  11  -3 -12    4997    1749  -2
 -11   0  12    4997    1749   1
 -10   0  12     255     747   1
  -9   0  12     138     765   1
  -8   0  12    8339    1391   1
  -7   0  12     641     839   1
  -6   0  12    3007     758   1
  -5   0  12   21850    1336   1
  -4   0  12     792     651   1
   3  -6 -12    7648     867  -2
  -3   0  12    7648     867   1
  -2   0  12    5635    1304   1
  -1   0  12      17     521   1
   0   0  12   17838    2223   1
   1   0  12   23275    1287   1
   2   0  12    5876     738   1
   3   0  12    7824     869   1
   4   0  12    2089     505   1
  -5  -9 -12    9073    1075  -2
   5   0  12    9073    1075   1
   6   0  12    3473     731   1
   7   0  12    3558     713   1
   8   0  12    4912     928   1
   9   0  12     235     377   1
  10   0  12    2283     566   1
  11   0  12     154     429   1
 -12   1  12     445     676   1
  11  -2 -12    3142    2066  -2
 -11   1  12    3142    2066   1
 -10   1  12    1554    1100   1
  -9   1  12     -33     538   1
  -8   1  12    3120    1138   1
  -7   1  12     717     590   1
  -6   1  12    3044    1003   1
  -5   1  12    3208    1430   1
  -4   1  12    9478     876   1
   3  -5 -12   13686    1238  -2
  -3   1  12   13686    1238   1
  -2   1  12    6477    1836   1
  -1   1  12    1952    1025   1
   0   1  12   97599    5025   1
   1   1  12    3719     740   1
   2   1  12    8676     915   1
   3   1  12    9578     856   1
   4   1  12      45     507   1
  -5  -8 -12    5903     597  -2
   5   1  12    5903     597   1
   6   1  12    3076     869   1
   7   1  12      46     359   1
   8   1  12     337     379   1
   9   1  12    5982     759   1
  10   1  12    6079     690   1
  11   1  12    2214     585   1
  12   1  12    1944     443   1
 -12   2  12     186     376   1
  11  -1 -12    1786    1628  -2
 -11   2  12    1786    1628   1
 -10   2  12    1225     548   1
  -9   2  12     180     488   1
  -8   2  12   23582    2039   1
  -7   2  12     298     402   1
  -6   2  12    4173    2414   1
  -5   2  12   44733    1490   1
  -4   2  12     308     637   1
   3  -4 -12    9032    1179  -2
  -3   2  12    9032    1179   1
  -2   2  12    4451    1073   1
  -1   2  12    -127     813   1
   1   2  12    8618    1108   1
   2   2  12   19938    1836   1
   3   2  12     464     734   1
   4   2  12    7550     624   1
  -5  -7 -12   31408    1026  -2
   5   2  12   31408    1026   1
   6   2  12    -137     505   1
   7   2  12    6115     659   1
   8   2  12    1180     790   1
   9   2  12    3599     753   1
  10   2  12    1614     573   1
  11   2  12    1401     506   1
  12   2  12    2736     445   1
 -12   3  12    8073    5556   1
  11   0 -12    6030    1005  -2
 -11   3  12    6030    1005   1
 -10   3  12     510     496   1
  -9   3  12     124     422   1
  -8   3  12     174     711   1
  -7   3  12    1267     745   1
  -6   3  12    1831    1222   1
  -5   3  12   29969    2548   1
  -4   3  12     -29     631   1
   3  -3 -12   42701    5983  -2
  -3   3  12   42701    5983   1
  -2   3  12     816     864   1
  -1   3  12     547     885   1
   0   3  12   97966    4735   1
   1   3  12    2590    1546   1
   2   3  12   21575    1546   1
   3   3  12    2541     601   1
   4   3  12     580     501   1
  -5  -6 -12   14194     777  -2
   5   3  12   14194     777   1
   6   3  12    1015    1111   1
   7   3  12    2917     876   1
   8   3  12    1931    1241   1
   9   3  12    1711     689   1
  10   3  12   16130    1411   1
  11   3  12    5865     908   1
  12   3  12    2085     454   1
 -12   4  12     266     595   1
  11   1 -12    4863     929  -2
 -11   4  12    4863     929   1
 -10   4  12     301     339   1
  -9   4  12    -189     322   1
  -8   4  12   11808     998   1
  -7   4  12     423     567   1
  -6   4  12    7825     845   1
  -5   4  12   18969     987   1
  -4   4  12    4948     567   1
   3  -2 -12    7188     964  -2
  -3   4  12    7188     964   1
  -2   4  12    2071     772   1
  -1   4  12     566     861   1
   0   4  12      39    2764   1
   1   4  12      39    1411   1
   2   4  12   77653    2889   1
   3   4  12   29206    2427   1
   4   4  12    8716     762   1
  -5  -5 -12   25618     905  -2
   5   4  12   25618     905   1
   6   4  12    1517     480   1
   7   4  12    3540    1188   1
   8   4  12    6247     622   1
   9   4  12     365     551   1
  10   4  12    2350     649   1
  11   4  12    2012     995   1
  12   4  12    5290    1179   1
 -12   5  12    1885     633   1
  11   2 -12     280     604  -2
 -11   5  12     280     604   1
 -10   5  12      78     325   1
  -9   5  12    -212     353   1
  -8   5  12     714     471   1
  -7   5  12     247     567   1
  -6   5  12     780     864   1
  -5   5  12   17482    1018   1
  -4   5  12     672     498   1
   3  -1 -12   22397    1206  -2
  -3   5  12   22397    1206   1
  -2   5  12     961     796   1
  -1   5  12     328     836   1
   0   5  12   43182    4455   1
   1   5  12   18134    1735   1
   2   5  12   11704    1034   1
   3   5  12     123     630   1
   4   5  12    1832     597   1
  -5  -4 -12   21098     983  -2
   5   5  12   21098     983   1
   6   5  12     171     447   1
   7   5  12    1416     512   1
   8   5  12   14961     911   1
   9   5  12     877     779   1
  10   5  12   19042    1147   1
  11   5  12    6349     705   1
  12   5  12    1685     705   1
 -12   6  12     -27     499   1
  11   3 -12    1024     797  -2
 -11   6  12    1024     797   1
 -10   6  12    1003     505   1
  -9   6  12     509     560   1
  -8   6  12    1106     634   1
  -7   6  12    6822     844   1
  -6   6  12     271     578   1
  -5   6  12    4502    1302   1
  -4   6  12    8526     848   1
   3   0 -12    5279     951  -2
  -3   6  12    5279     951   1
  -2   6  12    6712     905   1
  -1   6  12    2661    1024   1
   0   6  12   90457    3218   1
   1   6  12    1055    1026   1
   2   6  12   25754    1228   1
   3   6  12    5875     694   1
   4   6  12   13898     895   1
  -5  -3 -12   26084    1070  -2
   5   6  12   26084    1070   1
   6   6  12     -17     573   1
   7   6  12     343     459   1
   8   6  12    3264     586   1
   9   6  12     -36     975   1
  10   6  12   14596    1085   1
  11   6  12    6903     744   1
  12   6  12   10378     966   1
  11   4 -12     663     548  -2
 -11   7  12     663     548   1
 -10   7  12     461     538   1
  -9   7  12     103     517   1
  -8   7  12    4700     802   1
  -7   7  12   16663    1160   1
  -6   7  12    5948    1003   1
  -5   7  12    8318    1126   1
  -4   7  12   11229     964   1
   3   1 -12    6261     839  -2
  -3   7  12    6261     839   1
  -2   7  12    1296     778   1
  -1   7  12    1093    1051   1
   1   7  12    3730     773   1
   2   7  12   11478    1504   1
   3   7  12    1315     674   1
   4   7  12      36     517   1
  -5  -2 -12   22539     905  -2
   5   7  12   22539     905   1
   6   7  12     131     498   1
   7   7  12    6056     782   1
   8   7  12    6715     736   1
  10   7  12    6037     778   1
  11   7  12    5450    1720   1
  12   7  12     676     423   1
  11   5 -12     651     501  -2
 -11   8  12     651     501   1
 -10   8  12    -292     459   1
  -9   8  12     697     534   1
  -8   8  12     377     582   1
  -7   8  12     762     475   1
  -6   8  12     773     572   1
  -5   8  12    1174     632   1
  -4   8  12    1727     535   1
   3   2 -12    2664     820  -2
  -3   8  12    2664     820   1
  -2   8  12    4578     966   1
  -1   8  12    3152     969   1
   0   8  12   36554    2043   1
   1   8  12   14527    1788   1
   2   8  12    4166     581   1
   3   8  12   12163    1131   1
   4   8  12    1877     609   1
  -5  -1 -12    9048     662  -2
   5   8  12    9048     662   1
   6   8  12    3658     555   1
   7   8  12    1890     656   1
   8   8  12    2107     729   1
   9   8  12    1070     749   1
  10   8  12   14382    1095   1
  11   8  12    2333     976   1
  12   8  12    7209     812   1
  11   6 -12      58     482  -2
 -11   9  12      58     482   1
 -10   9  12     810     454   1
  -9   9  12     340     499   1
  -8   9  12    1008     597   1
  -7   9  12     482     762   1
  -6   9  12     -59     356   1
  -5   9  12     935     587   1
  -4   9  12    8608    1067   1
   3   3 -12    1861     828  -2
  -3   9  12    1861     828   1
  -2   9  12    1664     849   1
  -1   9  12    4074    1053   1
   0   9  12     908    1701   1
   1   9  12   54060    2345   1
   2   9  12    8308     948   1
   3   9  12    7333     718   1
   4   9  12     135     577   1
  -5   0 -12    8219    1388  -2
   5   9  12    8219    1388   1
   6   9  12    2409     633   1
   7   9  12     598     547   1
   8   9  12    2473     577   1
   9   9  12    8876     879   1
  10   9  12     938     599   1
  11   9  12    1484     520   1
  12   9  12     360     366   1
 -10  10  12     130     398   1
  -9  10  12     795     460   1
  -8  10  12     201     557   1
  -7  10  12    6447    1487   1
  -6  10  12    4120     888   1
  -5  10  12     549     548   1
  -4  10  12      54     462   1
   3   4 -12    1854    1098  -2
  -3  10  12    1854    1098   1
  -2  10  12     321     802   1
  -1  10  12     567     441   1
   0  10  12   27388    1808   1
   1  10  12   12655     897   1
   2  10  12     316     575   1
   3  10  12      35     587   1
   4  10  12    7917    1298   1
  -5   1 -12    9836    1073  -2
   5  10  12    9836    1073   1
   6  10  12    4622     588   1
   7  10  12    6088    1027   1
   8  10  12    2564     667   1
   9  10  12     336     580   1
  10  10  12    7091     783   1
  11  10  12    3191    1353   1
  12  10  12    2396     522   1
 -10  11  12      15     339   1
  -9  11  12    -171     378   1
  -8  11  12      99     546   1
  -7  11  12     285     385   1
  -6  11  12     452     385   1
  -5  11  12    1195     705   1
  -4  11  12     297     421   1
   3   5 -12    1151     842  -2
  -3  11  12    1151     842   1
  -2  11  12    3423     951   1
  -1  11  12    7900    1704   1
   0  11  12     402     526   1
   1  11  12    8756     705   1
   2  11  12     279     553   1
   3  11  12    6368     880   1
   4  11  12    1108     656   1
  -5   2 -12   13609    1125  -2
   5  11  12   13609    1125   1
   6  11  12    8320     896   1
   7  11  12     898     548   1
   8  11  12     498     433   1
   9  11  12    7740     847   1
  10  11  12    1114     483   1
  11  11  12     394     383   1
  12  11  12     312     522   1
  -9  12  12      61     323   1
  -8  12  12    -113     378   1
  -7  12  12     -88     356   1
  -6  12  12     235     373   1
  -5  12  12      86     405   1
  -4  12  12     115     542   1
   3   6 -12     160     534  -2
  -3  12  12     160     534   1
  -2  12  12     913     635   1
  -1  12  12     680     489   1
   0  12  12    2604     615   1
   1  12  12   16762    1008   1
   2  12  12      15     559   1
   3  12  12    -190     558   1
   4  12  12    1768     614   1
  -5   3 -12    4652     537  -2
   5  12  12    4652     537   1
   6  12  12    1943     472   1
   7  12  12    1426     649   1
   8  12  12     649     391   1
   9  12  12     254     537   1
  10  12  12     129     509   1
  11  12  12     176     367   1
  -8  13  12     618     364   1
  -7  13  12     477     448   1
  -6  13  12      81     366   1
  -5  13  12    1014     373   1
  -4  13  12     -13     527   1
   3   7 -12     613     459  -2
  -3  13  12     613     459   1
  -2  13  12      53     428   1
  -1  13  12     301     387   1
   0  13  12     849     533   1
   1  13  12    2271     600   1
   2  13  12    1090     570   1
   3  13  12     382     542   1
   4  13  12     583     555   1
  -5   4 -12   11271     766  -2
   5  13  12   11271     766   1
   6  13  12    3136     645   1
   7  13  12    3150     485   1
   8  13  12      39     285   1
   9  13  12    2334     523   1
  10  13  12     191     379   1
  11  13  12     -98     315   1
  -8  14  12      88     458   1
  -7  14  12     229     308   1
  -6  14  12     244     440   1
  -5  14  12     579     527   1
  -4  14  12     103     537   1
   3   8 -12     704     588  -2
  -3  14  12     704     588   1
  -2  14  12     214     427   1
  -1  14  12    -113     342   1
   0  14  12     305     477   1
   1  14  12    7222     667   1
   2  14  12     389     512   1
   3  14  12      51     502   1
   4  14  12     847     562   1
  -5   5 -12    2060     523  -2
   5  14  12    2060     523   1
   6  14  12     707     408   1
   7  14  12      56     417   1
   8  14  12     208     223   1
   9  14  12     501     450   1
  10  14  12     122     375   1
  -7  15  12     350     470   1
  -6  15  12    -197     523   1
  -5  15  12     446     468   1
  -4  15  12     777     588   1
   3   9 -12     191     532  -2
  -3  15  12     191     532   1
  -2  15  12    -215     591   1
  -1  15  12    -188     330   1
   0  15  12    1698     478   1
   1  15  12      47     453   1
   2  15  12      73     557   1
   3  15  12     -14     501   1
   4  15  12    1110     529   1
  -5   6 -12    4753     695  -2
   5  15  12    4753     695   1
   6  15  12    1240     423   1
   7  15  12     430     443   1
   8  15  12     -47     413   1
   9  15  12     301     385   1
  10  15  12      19     369   1
  -6  16  12     -87     286   1
  -5  16  12     -84     342   1
  -4  16  12     119     443   1
[truncated: 446,837 more chars]
